# Supplementary material for: Large-scale Proteomic and Phosphoproteomic Analyses of Maize Seedling Leaves During De-etiolation
Source: Genomics Proteomics Bioinformatics. 2020 Dec 30;18(4):397–414. doi: 10.1016/j.gpb.2020.12.004 (PMC8242269; doi:10.1016/j.gpb.2020.12.004)
Supplement: Supplementary data 9 [file mmc9.xlsx]

## Sheet: 2D(identified)
Table S1 Detailed data in proteome
Proteins identified with 2D-HPLC-MS/MS
Note: Ensembl: annotation of proteins in ensembl website; Mapman: annotation of proteins in MapMan website; Bin: pathways that protein belongs to in MapMan website; 1 h/0 h: the ratio of protein abundance of 1 h and 0 h after illumination; 6h/0h: the ratio of protein abundance of 6 h and 0 h after illumination; 12 h/0 h: the ratio of protein abundance of 12 h and 0h after illumination; ## represe…
Protein ID	Gene ID	Ensembl	Mapman	Bin	1 h/0 h	6 h/0 h	12 h/0 h
AC148152.3_FGP005	AC148152.3_FG005	1-aminocyclopropane-1-carboxylate oxidase [Source:UniProtKB/TrEMBL;Acc:B6TBU1]	moderately similar to ( 303) AT1G06620 | Symbols: | 2-oxoglutarate-dependent dioxygenase, putative | chr1:2025618-2027094 FORWARDmoderately similar to ( 258) DV4H_CATRO Desacetoxyvindoline 4-hydroxylase (EC 1.14.11.20) - Catharanthus roseus (Rosy periwinkle) (Madagascar periwinkle)moderately similar to ( 344) loc_os03g48430 12003.m09851 protein 1-aminocyclopropane-1-carboxylate oxidase, putative,…	hormone metabolism.ethylene.synthesis-degradation	2.15727	0.942266	1.51117
AC148152.3_FGP008	AC148152.3_FG008	Uncharacterized protein [Source:UniProtKB/TrEMBL;Acc:B8A301]	highly similar to ( 720) AT3G06510 | Symbols: SFR2 | SFR2 (SENSITIVE TO FREEZING 2); beta-glucosidase/ hydrolase, hydrolyzing O-glycosyl compounds | chr3:2016450-2019533 FORWARDweakly similar to ( 110) BGLC_MAIZE Beta-glucosidase, chloroplast precursor (EC 3.2.1.21) (Gentiobiase) (Cellobiase) (Beta-D-glucoside glucohydrolase) - Zea mays (Maize)highly similar to ( 999) loc_os11g45710 12011.m080066…	misc.gluco-, galacto- and mannosidases	0.983429	1.12237	1.28851
AC148167.6_FGP001	AC148167.6_FG001	Uncharacterized protein [Source:UniProtKB/TrEMBL;Acc:C0P7E6]	moderately similar to ( 318) loc_os07g08790 12007.m05335 protein seed specific protein Bn15D14A, putative, expressed seq=cds; coord=7:11665296..11671232:1; parent_gene=AC148167.6_FG001	not assigned.unknown	1.13076	1.09592	1.14925
AC149475.2_FGP003	AC149475.2_FG003	Proteasome subunit alpha type [Source:UniProtKB/TrEMBL;Acc:B6T504]	moderately similar to ( 423) AT1G53850 | Symbols: PAE1 | PAE1; endopeptidase/ peptidase/ threonine-type endopeptidase | chr1:20104131-20105792 REVERSEmoderately similar to ( 432) PSA5_ORYSA Proteasome subunit alpha type 5 (EC 3.4.25.1) (20S proteasome alpha subunit E) (20S proteasome subunit alpha-5) - Oryza sativa (Rice)moderately similar to ( 432) loc_os11g40140 12011.m28848 protein proteasome …	protein.degradation.ubiquitin.proteasom	1.04294	1.01732	0.931719
AC149475.2_FGP007	AC149475.2_FG007	N-acetyltransferase; Uncharacterized protein [Source:UniProtKB/TrEMBL;Acc:B6SUK9]	weakly similar to ( 189) AT2G39020 | Symbols: | GCN5-related N-acetyltransferase (GNAT) family protein | chr2:16295392-16296102 FORWARDweakly similar to ( 109) THT11_TOBAC Tyramine N-feruloyltransferase 4/11 (EC 2.3.1.110) (Hydroxycinnamoyl-CoA: tyramine N-hydroxycinnamoyltransferase) - Nicotiana tabacum (Common tobacco)moderately similar to ( 337) loc_os03g05710 12003.m06093 protein N-acetyltran…	misc.GCN5-related N-acetyltransferase	0.980014	1.08974	1.02714
AC149810.2_FGP004	AC149810.2_FG004	ABC-type Co2+ transport system, permease component; Uncharacterized protein [Source:UniProtKB/TrEMBL;Acc:K7VQ39]	weakly similar to ( 159) AT4G19100 | Symbols: | unknown protein | chr4:10453453-10454359 FORWARDmoderately similar to ( 213) loc_os06g21530 12006.m06810 protein ABC-type Co2+ transport system, permease component, putative, expressed seq=cds; coord=9:151597278..151597925:-1; parent_gene=AC149810.2_FG004	not assigned.unknown	1.08496	1.03948	1.09111
AC149818.2_FGP001	AC149818.2_FG001	Uncharacterized protein [Source:UniProtKB/TrEMBL;Acc:C0P484]	moderately similar to ( 300) AT5G03530 | Symbols: ATRAB ALPHA, ATRAB, ATRAB18B, ATRABC2A, RABC2A | RABC2A (RAB GTPASE HOMOLOG C2A); GTP binding / GTP-dependent protein binding / myosin XI tail binding | chr5:885741-887061 REVERSEweakly similar to ( 200) YPTV3_VOLCA GTP-binding protein yptV3 - Volvox carterimoderately similar to ( 377) loc_os03g05280 12003.m06052 protein ras-related protein Rab-18…	signalling.G-proteins	0.787953	1.20115	1.00201
AC149818.2_FGP004	AC149818.2_FG004	Cyclin-dependent kinases regulatory subunit; Uncharacterized protein [Source:UniProtKB/TrEMBL;Acc:B4FSK8]	weakly similar to ( 156) AT2G27960 | Symbols: CKS1, CKS1AT | CKS1 (CYCLIN-DEPENDENT KINASE-SUBUNIT 1); cyclin-dependent protein kinase/ protein binding | chr2:11910903-11911543 REVERSEweakly similar to ( 156) loc_os03g05300 12003.m06054 protein cyclin-dependent kinases regulatory subunit, putative, expressed seq=cds; coord=9:152436844..152437324:1; parent_gene=AC149818.2_FG004	cell.cycle	1.12493	0.819446	0.659605
AC149828.2_FGP002	AC149828.2_FG002	Proteasome subunit alpha type [Source:UniProtKB/TrEMBL;Acc:K7VPS6]	moderately similar to ( 357) AT5G35590 | Symbols: PAA1 | PAA1 (PROTEASOME ALPHA SUBUNIT A 1); endopeptidase/ peptidase/ threonine-type endopeptidase | chr5:13765417-13767768 REVERSEmoderately similar to ( 397) PSA6_ORYSA Proteasome subunit alpha type 6 (EC 3.4.25.1) (20S proteasome alpha subunit A) (20S proteasome subunit alpha-1) - Oryza sativa (Rice)moderately similar to ( 397) loc_os03g08280 1…	protein.degradation.ubiquitin.proteasom	0.893911	0.843026	0.818404
AC149828.2_FGP005	AC149828.2_FG005	Uncharacterized protein [Source:UniProtKB/TrEMBL;Acc:K7VLA2]	seq=cds; coord=9:150508134..150508907:1; parent_gene=AC149828.2_FG005	not assigned.unknown	1.00104	0.836	0.833413
AC149829.2_FGP003	AC149829.2_FG003	Putative thaumatin domain family protein [Source:UniProtKB/TrEMBL;Acc:K7WGS8]	highly similar to ( 973) AT1G80680 | Symbols: SAR3, MOS3, PRE, NUP96 | SAR3 (SUPPRESSOR OF AUXIN RESISTANCE 3); porin | chr1:30324219-30328489 FORWARDnearly identical (1486) loc_os03g07580 12003.m06270 protein PRE, putative, expressed seq=cds; coord=9:151118220..151121978:-1; parent_gene=AC149829.2_FG003	protein.targeting.nucleus	0.911921	0.880242	0.836516
AC155352.2_FGP001	AC155352.2_FG001	##	moderately similar to ( 202) AT1G73930 | Symbols: | unknown protein | chr1:27795347-27797534 REVERSEmoderately similar to ( 274) loc_os03g15390 12003.m06976 protein expressed protein seq=cds; coord=2:34720873..34723703:-1; parent_gene=AC155352.2_FG001	not assigned.unknown	1.13326	1.06208	1.02671
AC155377.1_FGP001	AC155377.1_FG001	Unconventional myosin heavy chain [Source:UniProtKB/TrEMBL;Acc:Q9XEI4]	nearly identical (2248) AT5G20490 | Symbols: XIK, ATXIK, XI-17 | XIK; motor/ protein binding | chr5:6927064-6936079 REVERSEnearly identical (2741) loc_os03g48140 12003.m09824 protein myosin XI, putative, expressed seq=cds; coord=3:220883061..220902116:-1; parent_gene=AC155377.1_FG001	cell.organisation	0.982391	1.06023	1.01932
AC155377.1_FGP002	AC155377.1_FG002	##	moderately similar to ( 474) AT1G05840 | Symbols: | aspartyl protease family protein | chr1:1762843-1766150 REVERSEweakly similar to ( 114) ASP1_ORYSA Aspartic proteinase Asp1 precursor (EC 3.4.23.-) (OsAsp1) (OSAP1) (Nucellin-like protein) - Oryza sativa (Rice)highly similar to ( 616) loc_os02g27360 12002.m100207 protein pepsin A, putative, expressed seq=cds; coord=3:220979652..220985348:-1; par…	protein.degradation.aspartate protease	0.906349	0.940876	0.951498
AC155434.2_FGP004	AC155434.2_FG004	Uncharacterized protein [Source:UniProtKB/TrEMBL;Acc:C0HF36]	moderately similar to ( 308) AT1G55545 | Symbols: | unknown protein | chr1:20738987-20743049 REVERSEmoderately similar to ( 387) loc_os07g48602 12007.m66702 protein EMB1011, putative, expressed seq=cds; coord=7:173827304..173838463:-1; parent_gene=AC155434.2_FG004	protein.targeting.nucleus	0.903679	0.875942	0.868904
AC155496.2_FGP009	AC155496.2_FG009	##	nearly identical (1162) AT5G46210 | Symbols: CUL4, ATCUL4 | CUL4 (CULLIN4); protein binding / ubiquitin-protein ligase | chr5:18731569-18736653 REVERSEnearly identical (1415) loc_os03g57290 12003.m10647 protein cullin-4B, putative, expressed seq=cds; coord=5:4777029..4786789:-1; parent_gene=AC155496.2_FG009	protein.degradation.ubiquitin.E3.SCF.cullin	0.950629	1.05507	0.985524
AC155610.2_FGP007	AC155610.2_FG007	Uncharacterized protein [Source:UniProtKB/TrEMBL;Acc:B4FVZ3]	highly similar to ( 520) AT5G41040 | Symbols: | transferase family protein | chr5:16431582-16433086 FORWARDweakly similar to ( 189) HCBT2_DIACA Anthranilate N-benzoyltransferase protein 2 (EC 2.3.1.144) (Anthranilate N-hydroxycinnamoyl/benzoyltransferase 2) - Dianthus caryophyllus (Carnation) (Clove pink)highly similar to ( 700) loc_os11g31090 12011.m07014 protein transferase, putative, expressed…	not assigned.unknown	1.02624	1.17696	1.13492
AC155622.2_FGP001	AC155622.2_FG001	Uncharacterized protein [Source:UniProtKB/TrEMBL;Acc:B4FD27]	moderately similar to ( 485) AT1G62020 | Symbols: | coatomer protein complex, subunit alpha, putative | chr1:22919814-22923728 FORWARDhighly similar to ( 652) loc_os09g04110 12009.m22040 protein coatomer subunit alpha, putative, expressed seq=cds; coord=3:4444100..4445293:-1; parent_gene=AC155622.2_FG001	cell.vesicle transport	0.9392	1.00616	0.935525
AC155622.2_FGP004	AC155622.2_FG004	Uncharacterized protein [Source:UniProtKB/TrEMBL;Acc:C0PA11]	moderately similar to ( 464) AT2G21390 | Symbols: | coatomer protein complex, subunit alpha, putative | chr2:9152428-9156577 FORWARDvery weakly similar to ( 100) PF20_CHLRE Flagellar WD repeat protein PF20 - Chlamydomonas reinhardtiimoderately similar to ( 488) loc_os03g50350 12003.m10028 protein coatomer subunit alpha, putative, expressed seq=cds; coord=3:4447439..4448841:-1; parent_gene=AC15562…	cell.vesicle transport	1.06061	1.15693	1.07177
AC155624.2_FGP011	AC155624.2_FG011	Putative uncharacterized protein [Source:UniProtKB/TrEMBL;Acc:B6STV3]	moderately similar to ( 219) AT2G20920 | Symbols: | unknown protein | chr2:8998728-8999789 FORWARDmoderately similar to ( 337) loc_os03g04440 12003.m05974 protein expressed protein seq=cds; coord=1:8290352..8293428:-1; parent_gene=AC155624.2_FG011	not assigned.unknown	1.16409	1.36736	1.47405
AC159612.1_FGP007	AC159612.1_FG007	##	moderately similar to ( 453) AT2G19440 | Symbols: | glycosyl hydrolase family 17 protein | chr2:8418164-8419806 REVERSEweakly similar to ( 164) E13B_WHEAT Glucan endo-1,3-beta-glucosidase precursor (EC 3.2.1.39) ((1->3)-beta-glucan endohydrolase) ((1->3)-beta-glucanase) (Beta-1,3-endoglucanase) - Triticum aestivum (Wheat)highly similar to ( 583) loc_os03g57880 12003.m101534 protein glucan endo-1,…	misc.beta 1,3 glucan hydrolases	0.888665	0.879817	0.911323
AC177850.2_FGP005	AC177850.2_FG005	##	seq=cds; coord=1:18199712..18200221:1; parent_gene=AC177850.2_FG005	not assigned.unknown	0.74611	0.751563	0.727867
AC177897.2_FGP022	AC177897.2_FG022	##	highly similar to ( 536) AT5G66920 | Symbols: sks17 | sks17 (SKU5 Similar 17); copper ion binding / oxidoreductase | chr5:26722963-26725370 FORWARDmoderately similar to ( 453) NTP3_TOBAC Pollen-specific protein NTP303 precursor - Nicotiana tabacum (Common tobacco)highly similar to ( 712) loc_os07g02810 12007.m04753 protein L-ascorbate oxidase homolog precursor, putative, expressed seq=cds; coord=…	misc.oxidases - copper, flavone etc.	0.925888	0.824677	0.824383
AC177936.6_FGP008	AC177936.6_FG008	Uncharacterized protein [Source:UniProtKB/TrEMBL;Acc:B4FCU9]	moderately similar to ( 293) AT5G46210 | Symbols: CUL4, ATCUL4 | CUL4 (CULLIN4); protein binding / ubiquitin-protein ligase | chr5:18731569-18736653 REVERSEmoderately similar to ( 310) loc_os03g57290 12003.m10647 protein cullin-4B, putative, expressed seq=cds; coord=1:285647286..285648424:1; parent_gene=AC177936.6_FG008	protein.degradation.ubiquitin.E3.SCF.cullin	1.08765	0.920166	0.955704
AC182617.3_FGP001	AC182617.3_FG001	Uncharacterized protein [Source:UniProtKB/TrEMBL;Acc:B4FVI8]	moderately similar to ( 456) AT3G53580 | Symbols: | diaminopimelate epimerase family protein | chr3:19864784-19866907 FORWARDhighly similar to ( 554) loc_os12g37960 12012.m26936 protein diaminopimelate epimerase, putative, expressed seq=cds; coord=3:127303985..127310112:-1; parent_gene=AC182617.3_FG001	amino acid metabolism.synthesis.aspartate family.lysine.diaminopimelate epimerase	1.14307	1.08711	1.11049
AC183938.4_FGP011	AC183938.4_FG011	Uncharacterized protein [Source:UniProtKB/TrEMBL;Acc:K7U6T1]	seq=cds; coord=10:142839464..142842561:-1; parent_gene=AC183938.4_FG011	not assigned.unknown	1.05476	0.94613	1.05272
AC185466.3_FGP001	AC185466.3_FG001	Uncharacterized protein [Source:UniProtKB/TrEMBL;Acc:K7U5Z2]	very weakly similar to (93.6) loc_os02g51430 12002.m10177 protein SEC6, putative, expressed seq=cds; coord=4:181668842..181670224:1; parent_gene=AC185466.3_FG001	not assigned.unknown	1.0858	1.13171	0.935426
AC186147.3_FGP008	AC186147.3_FG008	Alpha-6-galactosyltransferase; Uncharacterized protein [Source:UniProtKB/TrEMBL;Acc:Q5TIM9]	moderately similar to ( 434) AT4G37690 | Symbols: | galactosyl transferase GMA12/MNN10 family protein | chr4:17708303-17709601 FORWARDhighly similar to ( 595) loc_os02g49140 12002.m09948 protein glycosyltransferase 6, putative, expressed seq=cds; coord=4:162908356..162909690:-1; parent_gene=AC186147.3_FG008	misc.UDP glucosyl and glucoronyl transferases	0.893545	0.851649	0.675167
AC187098.4_FGP011	AC187098.4_FG011	PWWP domain containing protein [Source:UniProtKB/TrEMBL;Acc:B6UC13]	moderately similar to ( 469) loc_os07g49380 12007.m079801 protein PWWP domain containing protein, expressed seq=cds; coord=7:174836643..174838301:-1; parent_gene=AC187098.4_FG011	not assigned.unknown	0.902592	0.793502	0.817348
AC187157.4_FGP002	AC187157.4_FG002	Uncharacterized protein [Source:UniProtKB/TrEMBL;Acc:B4FKD1]	moderately similar to ( 202) AT3G16310 | Symbols: | mitotic phosphoprotein N end (MPPN) family protein | chr3:5526593-5528106 REVERSEmoderately similar to ( 410) loc_os01g10350 12001.m07657 protein MPPN domain containing protein, expressed seq=cds; coord=8:22678378..22682240:1; parent_gene=AC187157.4_FG002	not assigned.unknown	1.05391	0.864186	0.817027
AC188023.3_FGP005	AC188023.3_FG005	Uncharacterized protein [Source:UniProtKB/TrEMBL;Acc:K7UMY8]	weakly similar to ( 166) AT5G52960 | Symbols: | unknown protein | chr5:21477250-21478269 FORWARDweakly similar to ( 195) loc_os05g49410 12005.m09011 protein expressed protein seq=cds; coord=6:165316789..165317941:1; parent_gene=AC188023.3_FG005	not assigned.unknown	0.905133	1.81056	0.908481
AC188838.3_FGP005	AC188838.3_FG005	Amidophosphoribosyltransferase [Source:UniProtKB/TrEMBL;Acc:K7V4Y2]	highly similar to ( 572) AT2G16570 | Symbols: ATASE, ATASE1 | ATASE1 (GLN PHOSPHORIBOSYL PYROPHOSPHATE AMIDOTRANSFERASE 1); amidophosphoribosyltransferase | chr2:7180424-7182124 REVERSEhighly similar to ( 555) PUR1_SOYBN Amidophosphoribosyltransferase, chloroplast precursor (EC 2.4.2.14) (Glutamine phosphoribosylpyrophosphate amidotransferase) (ATASE) (GPAT) - Glycine max (Soybean)highly similar …	nucleotide metabolism.synthesis.purine.amidophosphoribosyltransferase	1.0136	0.969707	1.04931
AC189750.4_FGP004	AC189750.4_FG004	Adenosine 5'-phosphosulfate reductase 1 [Source:UniProtKB/TrEMBL;Acc:Q5EUC9]	highly similar to ( 620) AT4G21990 | Symbols: APR3, PRH-26, PRH26, ATAPR3 | APR3 (APS REDUCTASE 3); adenylyl-sulfate reductase | chr4:11657284-11658973 REVERSEhighly similar to ( 686) loc_os07g32570 12007.m07520 protein OsAPRL1 - Oryza sativa adenosine 5-phosphosulfate reductase-like, expressed seq=cds; coord=7:152351854..152354543:-1; parent_gene=AC189750.4_FG004	S-assimilation.APR	1.05989	1.71034	1.25248
AC189879.3_FGP003	AC189879.3_FG003	Putative argonaute family protein [Source:UniProtKB/TrEMBL;Acc:K7VVR7]	nearly identical (1375) AT5G43810 | Symbols: ZLL, PNH, AGO10 | ZLL (ZWILLE); translation initiation factor | chr5:17611939-17616562 FORWARDnearly identical (1598) loc_os06g39640 12006.m08501 protein PINHEAD protein, putative, expressed seq=cds; coord=9:86402098..86407999:1; parent_gene=AC189879.3_FG003	RNA.regulation of transcription.Argonaute	0.794751	0.754785	0.751281
AC190609.3_FGP002	AC190609.3_FG002	60S ribosomal protein L38; Uncharacterized protein [Source:UniProtKB/TrEMBL;Acc:B6SNL8]	weakly similar to ( 126) AT3G59540 | Symbols: | 60S ribosomal protein L38 (RPL38B) | chr3:21995897-21996742 REVERSEweakly similar to ( 130) loc_os11g24610 12011.m06387 protein 60S ribosomal protein L38, putative, expressed seq=cds; coord=4:194340222..194342295:-1; parent_gene=AC190609.3_FG002	protein.synthesis.ribosomal protein.eukaryotic.60S subunit.L38	0.964804	0.990838	0.917197
AC190636.3_FGP005	AC190636.3_FG005	##	moderately similar to ( 262) AT4G25300 | Symbols: | oxidoreductase, 2OG-Fe(II) oxygenase family protein | chr4:12945780-12946642 FORWARDweakly similar to ( 146) LDOX_MALDO Leucoanthocyanidin dioxygenase (EC 1.14.11.19) (LDOX) (Leucocyanidin oxygenase) (Leucoanthocyanidin hydroxylase) (Anthocyanidin synthase) - Malus domestica (Apple) (Malus sylvestris)moderately similar to ( 409) loc_os03g63900 1…	secondary metabolism.flavonoids.flavonols	0.742821	0.849742	0.813171
AC190915.3_FGP007	AC190915.3_FG007	##	moderately similar to ( 241) AT2G39810 | Symbols: HOS1 | HOS1; ubiquitin-protein ligase | chr2:16612941-16617802 FORWARDmoderately similar to ( 317) loc_os03g52700 12003.m10244 protein expressed protein seq=cds; coord=1:273890690..273891308:-1; parent_gene=AC190915.3_FG007	not assigned.unknown	0.980603	0.971438	0.884905
AC191009.3_FGP004	AC191009.3_FG004	##	seq=cds; coord=1:298501323..298503474:1; parent_gene=AC191009.3_FG004	not assigned.unknown	0.969168	0.89853	0.973932
AC191048.2_FGP006	AC191048.2_FG006	Prenylated Rab receptor 2 [Source:UniProtKB/TrEMBL;Acc:B6SMB4]	weakly similar to ( 112) loc_os03g58410 12003.m10749 protein prenylated Rab receptor 2, putative, expressed seq=cds; coord=5:4152455..4153135:1; parent_gene=AC191048.2_FG006	signalling.G-proteins	0.883132	0.898664	0.862234
AC191069.3_FGP004	AC191069.3_FG004	Uncharacterized protein [Source:UniProtKB/TrEMBL;Acc:K7VRW6]	weakly similar to ( 107) AT3G05810 | Symbols: | unknown protein | chr3:1731259-1732321 REVERSEweakly similar to ( 172) loc_os01g19400 12001.m08477 protein expressed protein seq=cds; coord=8:37657960..37661681:-1; parent_gene=AC191069.3_FG004	not assigned.unknown	0.908064	1.19459	0.94448
AC191771.3_FGP008	AC191771.3_FG008	Uncharacterized protein [Source:UniProtKB/TrEMBL;Acc:B4F889]	weakly similar to ( 116) AT3G51100 | Symbols: | unknown protein | chr3:18980531-18982174 REVERSEweakly similar to ( 176) loc_os06g49980 12006.m09522 protein expressed protein seq=cds; coord=5:60600492..60602235:-1; parent_gene=AC191771.3_FG008	not assigned.unknown	0.981421	0.845664	0.865267
AC192244.3_FGP007	AC192244.3_FG007	Bifunctional coenzyme A synthase [Source:UniProtKB/TrEMBL;Acc:B6SPK4]	moderately similar to ( 231) AT2G18250 | Symbols: ATCOAD | ATCOAD (4-phosphopantetheine adenylyltransferase); nucleotidyltransferase/ pantetheine-phosphate adenylyltransferase | chr2:7940025-7941499 FORWARDmoderately similar to ( 265) loc_os02g04120 12002.m05761 protein bifunctional coenzyme A synthase, putative, expressed seq=cds; coord=5:76217269..76220513:1; parent_gene=AC192244.3_FG007	Co-factor and vitamine metabolism.pantothenate.pantetheine-phosphate adenylyltransferase (PPAT)	0.964454	1.0933	1.19879
AC193645.3_FGP006	AC193645.3_FG006	Uncharacterized protein [Source:UniProtKB/TrEMBL;Acc:K7U0X3]	moderately similar to ( 215) loc_os05g14680 12005.m05879 protein conserved hypothetical protein seq=cds; coord=10:82386509..82388113:1; parent_gene=AC193645.3_FG006	not assigned.unknown	0.951597	1.00776	1.0995
AC193745.3_FGP003	AC193745.3_FG003	##	seq=cds; coord=1:283196092..283197282:-1; parent_gene=AC193745.3_FG003	not assigned.unknown	1.33391	1.50745	0.860375
AC194341.4_FGP002	AC194341.4_FG002	Hydrogen-transporting ATP synthase, rotational mechanism; Uncharacterized protein [Source:UniProtKB/TrEMBL;Acc:B6SIP2]	weakly similar to ( 169) AT4G29480 | Symbols: | mitochondrial ATP synthase g subunit family protein | chr4:14486265-14487257 REVERSEmoderately similar to ( 204) loc_os01g41610 12001.m43082 protein hydrogen-transporting ATP synthase, rotational mechanism, putative, expressed seq=cds; coord=8:141393218..141395336:-1; parent_gene=AC194341.4_FG002	mitochondrial electron transport / ATP synthesis.F1-ATPase	1.077	1.09508	0.894813
AC194914.3_FGP002	AC194914.3_FG002	Uncharacterized protein [Source:UniProtKB/TrEMBL;Acc:C4J0W6]	moderately similar to ( 223) AT5G46790 | Symbols: | unknown protein | chr5:18984063-18984728 REVERSEmoderately similar to ( 307) loc_os10g42280 12010.m06985 protein cyclase/dehydrase family protein, putative, expressed seq=cds; coord=1:99538428..99539066:-1; parent_gene=AC194914.3_FG002	stress.abiotic.unspecified	1.04692	0.977785	0.971325
AC194970.5_FGP001	AC194970.5_FG001	Putative geranylgeranyl pyrophosphate synthase 1 [Source:UniProtKB/TrEMBL;Acc:C5G5X3]	moderately similar to ( 362) AT4G36810 | Symbols: GGPS1 | GGPS1 (GERANYLGERANYL PYROPHOSPHATE SYNTHASE 1); farnesyltranstransferase | chr4:17343513-17344628 FORWARDmoderately similar to ( 375) GGPPS_HEVBR Geranylgeranyl pyrophosphate synthetase, chloroplast precursor (GGPP synthetase) [Includes: Dimethylallyltranstransferase (EC 2.5.1.1); Geranyltranstransferase (EC 2.5.1.10); Farnesyltranstransf…	secondary metabolism.isoprenoids.non-mevalonate pathway.geranylgeranyl pyrophosphate synthase	1.02487	1.12218	0.722664
AC194970.5_FGP004	AC194970.5_FG004	##	moderately similar to ( 470) AT1G45150 | Symbols: | unknown protein | chr1:17077615-17082330 REVERSEnearly identical (1015) loc_os07g39300 12007.m29239 protein expressed protein seq=cds; coord=2:207352016..207363462:1; parent_gene=AC194970.5_FG004	not assigned.unknown	1.01034	0.947405	0.976236
AC194970.5_FGP005	AC194970.5_FG005	Uncharacterized protein [Source:UniProtKB/TrEMBL;Acc:C0P815]	moderately similar to ( 473) AT1G21070 | Symbols: | transporter-related | chr1:7376148-7377810 REVERSEhighly similar to ( 612) loc_os07g39280 12007.m08170 protein integral membrane protein like, putative, expressed seq=cds; coord=2:207251167..207255709:-1; parent_gene=AC194970.5_FG005	not assigned.unknown	1.14995	1.12716	0.796256
AC194970.5_FGP009	AC194970.5_FG009	RuvB-like 2; Uncharacterized protein [Source:UniProtKB/TrEMBL;Acc:B6TN62]	highly similar to ( 687) AT5G67630 | Symbols: | DNA helicase, putative | chr5:26967535-26969306 REVERSEhighly similar to ( 807) loc_os06g08770 12006.m05596 protein ruvB-like 2, putative, expressed seq=cds; coord=2:207265904..207268967:1; parent_gene=AC194970.5_FG009	DNA.unspecified	0.92599	1.01492	0.88011
AC194974.3_FGP005	AC194974.3_FG005	Uncharacterized protein [Source:UniProtKB/TrEMBL;Acc:B4FEJ2]	weakly similar to ( 103) AT5G65600 | Symbols: | legume lectin family protein / protein kinase family protein | chr5:26216126-26218153 REVERSEweakly similar to ( 120) LEC_PEA Lectin precursor [Contains: Lectin beta chain; Lectin alpha chain] - Pisum sativum (Garden pea)moderately similar to ( 207) loc_os08g03090 12008.m04452 protein protein kinase, putative seq=cds; coord=5:207662288..207665389:-1…	misc.myrosinases-lectin-jacalin	0.801319	0.96991	0.900103
AC195172.3_FGP001	AC195172.3_FG001	Uncharacterized protein [Source:UniProtKB/TrEMBL;Acc:K7UT13]	weakly similar to ( 123) AT1G50940 | Symbols: ETFALPHA | ETFALPHA (electron transfer flavoprotein alpha); FAD binding / electron carrier | chr1:18878038-18879939 REVERSEweakly similar to ( 173) loc_os03g61920 12003.m11071 protein electron transfer flavoprotein alpha-subunit, mitochondrial precursor, putative, expressed seq=cds; coord=8:4467802..4473237:1; parent_gene=AC195172.3_FG001	mitochondrial electron transport / ATP synthesis.electron transfer flavoprotein	0.804812	0.989926	0.89428
AC195340.3_FGP001	AC195340.3_FG001	Tubulin alpha-3 chain [Source:UniProtKB/Swiss-Prot;Acc:P22275]	highly similar to ( 798) AT4G14960 | Symbols: TUA6 | TUA6; structural constituent of cytoskeleton | chr4:8548769-8550319 REVERSEhighly similar to ( 837) TBA3_MAIZE Tubulin alpha-3 chain (Alpha-3 tubulin) - Zea mays (Maize)highly similar to ( 796) loc_os11g14220 12011.m28666 protein tubulin alpha-3 chain, putative, expressed seq=cds; coord=5:5433227..5435612:-1; parent_gene=AC195340.3_FG001	cell.organisation	0.996447	0.904935	0.856075
AC195340.3_FGP002	AC195340.3_FG002	NADH-ubiquinone oxidoreductase 23 kDa subunit [Source:UniProtKB/TrEMBL;Acc:B6T8F0]	moderately similar to ( 326) AT1G79010 | Symbols: | NADH-ubiquinone oxidoreductase 23 kDa subunit, mitochondrial (TYKY) | chr1:29725138-29726933 REVERSEmoderately similar to ( 330) NDUS8_SOLTU NADH dehydrogenase [ubiquinone] iron-sulfur protein 8, mitochondrial precursor (EC 1.6.5.3) (EC 1.6.99.3) (NADH-ubiquinone oxidoreductase 23 kDa subunit) (Complex I-23kD) (CI-23kD) (Complex I-28.5kD) (CI-28…	mitochondrial electron transport / ATP synthesis.NADH-DH.localisation not clear	1.11865	1.12971	0.833894
AC195860.3_FGP005	AC195860.3_FG005	Uncharacterized protein [Source:UniProtKB/TrEMBL;Acc:K7VMI1]	weakly similar to ( 151) AT1G66590 | Symbols: ATCOX19-1, COX19-1 | cox19 family protein | chr1:24841606-24842157 FORWARDweakly similar to ( 180) loc_os02g20940 12002.m100763 protein cytochrome c oxidase assembly protein COX19, putative, expressed seq=cds; coord=6:163871992..163873643:1; parent_gene=AC195860.3_FG005	mitochondrial electron transport / ATP synthesis.cytochrome c oxidase	1.09946	1.08942	1.11368
AC195860.3_FGP006	AC195860.3_FG006	Uncharacterized protein [Source:UniProtKB/TrEMBL;Acc:K7UMP6]	moderately similar to ( 203) AT3G58660 | Symbols: | 60S ribosomal protein-related | chr3:21701574-21702914 FORWARDmoderately similar to ( 378) loc_os05g48422 12005.m27477 protein structural constituent of ribosome, putative, expressed seq=cds; coord=6:163868874..163870703:-1; parent_gene=AC195860.3_FG006	protein.synthesis.ribosomal protein.eukaryotic.60S subunit.unknown	0.896556	0.844273	0.747068
AC195874.2_FGP002	AC195874.2_FG002	AP-2 complex subunit sigma [Source:UniProtKB/Swiss-Prot;Acc:O50016]	moderately similar to ( 275) AT1G47830 | Symbols: | clathrin coat assembly protein, putative | chr1:17613346-17614784 REVERSEmoderately similar to ( 258) AP2S1_MAIZE AP-2 complex subunit sigma-1 (Clathrin coat assembly protein AP17) (Clathrin coat-associated protein AP17) (Plasma membrane adaptor AP-2 17 kDa protein) (Clathrin assembly protein 2 small chain) - Zea mays (Maize)moderately similar t…	cell.vesicle transport	1.03212	1.23273	0.810838
AC196156.3_FGP003	AC196156.3_FG003	Putative uncharacterized protein [Source:UniProtKB/TrEMBL;Acc:B6TWW8]	weakly similar to ( 174) loc_os03g48110 12003.m09822 protein expressed protein seq=cds; coord=1:261093688..261093969:-1; parent_gene=AC196156.3_FG003	not assigned.unknown	1.18595	1.34361	1.04897
AC196202.3_FGP007	AC196202.3_FG007	Uncharacterized protein [Source:UniProtKB/TrEMBL;Acc:K7UF09]	seq=cds; coord=10:71810095..71810736:-1; parent_gene=AC196202.3_FG007	not assigned.unknown	1.00997	0.859824	1.00055
AC196278.2_FGP003	AC196278.2_FG003	Uncharacterized protein [Source:UniProtKB/TrEMBL;Acc:K7U574]	moderately similar to ( 227) AT5G63960 | Symbols: EMB2780 | EMB2780 (EMBRYO DEFECTIVE 2780); DNA binding / DNA-directed DNA polymerase/ nucleic acid binding / nucleotide binding | chr5:25599597-25606672 FORWARDmoderately similar to ( 319) DPOD1_ORYSA DNA polymerase delta catalytic subunit (EC 2.7.7.7) - Oryza sativa (Rice)moderately similar to ( 319) loc_os11g08330 12011.m05029 protein DNA polyme…	DNA.synthesis/chromatin structure	1.14904	1.04075	1.00355
AC196278.2_FGP004	AC196278.2_FG004	Uncharacterized protein [Source:UniProtKB/TrEMBL;Acc:K7UCX3]	moderately similar to ( 405) AT5G63960 | Symbols: EMB2780 | EMB2780 (EMBRYO DEFECTIVE 2780); DNA binding / DNA-directed DNA polymerase/ nucleic acid binding / nucleotide binding | chr5:25599597-25606672 FORWARDmoderately similar to ( 461) DPOD1_ORYSA DNA polymerase delta catalytic subunit (EC 2.7.7.7) - Oryza sativa (Rice)moderately similar to ( 461) loc_os11g08330 12011.m05029 protein DNA polyme…	DNA.synthesis/chromatin structure	0.837173	0.815873	0.802749
AC196475.3_FGP004	AC196475.3_FG004	Caffeic acid 3-O-methyltransferase [Source:UniProtKB/Swiss-Prot;Acc:Q06509]	moderately similar to ( 405) AT5G54160 | Symbols: ATOMT1, OMT1 | ATOMT1 (O-METHYLTRANSFERASE 1); caffeate O-methyltransferase/ myricetin 3-O-methyltransferase/ quercetin 3-O-methyltransferase | chr5:21982075-21984167 FORWARDhighly similar to ( 661) COMT1_MAIZE Caffeic acid 3-O-methyltransferase (EC 2.1.1.68) (S-adenosysl-L-methionine:caffeic acid 3-O-methyltransferase) (COMT) (CAOMT) - Zea mays (…	secondary metabolism.phenylpropanoids.lignin biosynthesis.COMT	1.11041	1.10968	1.07315
AC196475.3_FGP005	AC196475.3_FG005	Putative NAC domain transcription factor superfamily protein [Source:UniProtKB/TrEMBL;Acc:K7TX10]	weakly similar to ( 173) AT1G33060 | Symbols: ANAC014 | no apical meristem (NAM) family protein | chr1:11975518-11978493 REVERSEweakly similar to ( 122) NAC74_ORYSA NAC domain-containing protein 74 (ONAC074) - Oryza sativa (Rice)highly similar to ( 640) loc_os08g06140 12008.m26586 protein ANAC014, putative, expressed seq=cds; coord=4:32243054..32246208:1; parent_gene=AC196475.3_FG005	RNA.regulation of transcription.NAC domain transcription factor family	0.876714	0.814424	0.840497
AC196489.3_FGP002	AC196489.3_FG002	60S ribosomal protein L12 [Source:UniProtKB/TrEMBL;Acc:B6T6G1]	moderately similar to ( 295) AT2G37190 | Symbols: | 60S ribosomal protein L12 (RPL12A) | chr2:15619559-15620059 REVERSEmoderately similar to ( 246) RL12_CHLRE 60S ribosomal protein L12 (Fragment) - Chlamydomonas reinhardtiimoderately similar to ( 313) loc_os04g50990 12004.m09996 protein 60S ribosomal protein L12, putative, expressed seq=cds; coord=2:63944481..63944981:-1; parent_gene=AC196489.3_F…	protein.synthesis.ribosomal protein.eukaryotic.60S subunit.L12	0.971826	1.0501	0.978808
AC196779.3_FGP003	AC196779.3_FG003	Uncharacterized protein [Source:UniProtKB/TrEMBL;Acc:K7VC26]	moderately similar to ( 280) AT4G25150 | Symbols: | acid phosphatase, putative | chr4:12901736-12902882 REVERSEweakly similar to ( 196) VSPA_SOYBN Stem 28 kDa glycoprotein precursor (Vegetative storage protein A) - Glycine max (Soybean)moderately similar to ( 374) loc_os06g04790 12006.m05208 protein acid phosphatase 1 precursor, putative, expressed seq=cds; coord=6:69566698..69567925:1; parent_ge…	misc.acid and other phosphatases	0.859115	0.934392	0.898478
AC197013.3_FGP003	AC197013.3_FG003	##	very weakly similar to (89.4) AT2G41790 | Symbols: | peptidase M16 family protein / insulinase family protein | chr2:17429453-17436110 REVERSEweakly similar to ( 119) loc_os07g38270 12007.m08074 protein insulin-degrading enzyme, putative, expressed seq=cds; coord=7:159033700..159034362:-1; parent_gene=AC197013.3_FG003	protein.degradation.metalloprotease	0.70619	0.859936	0.678556
AC197038.3_FGP001	AC197038.3_FG001	##	seq=cds; coord=7:74808342..74808874:1; parent_gene=AC197038.3_FG001	not assigned.unknown	0.751968	0.931852	0.863162
AC197056.3_FGP005	AC197056.3_FG005	##	weakly similar to ( 190) AT5G06110 | Symbols: | DNAJ heat shock N-terminal domain-containing protein / cell division protein-related | chr5:1841009-1843000 REVERSEmoderately similar to ( 242) loc_os04g30890 12004.m08193 protein gonidia forming protein GlsA, putative, expressed seq=cds; coord=2:75419239..75423605:-1; parent_gene=AC197056.3_FG005	stress.abiotic.heat	0.973322	0.919076	0.941666
AC197118.3_FGP005	AC197118.3_FG005	Antigenic determinant of rec-A protein; Uncharacterized protein [Source:UniProtKB/TrEMBL;Acc:B4G0P8]	moderately similar to ( 493) AT1G55460 | Symbols: | Kin17 DNA-binding protein-related | chr1:20707567-20708802 FORWARDhighly similar to ( 653) loc_os03g37330 12003.m08840 protein antigenic determinant of rec-A protein, putative, expressed seq=cds; coord=5:78820119..78821393:-1; parent_gene=AC197118.3_FG005	RNA.regulation of transcription.unclassified	0.931265	0.994387	0.985647
AC197122.3_FGP003	AC197122.3_FG003	##	moderately similar to ( 402) AT5G18230 | Symbols: | transcription regulator NOT2/NOT3/NOT5 family protein | chr5:6021610-6027031 REVERSEhighly similar to ( 706) loc_os03g44900 12003.m35336 protein CCR4-NOT transcription complex subunit 3, putative, expressed seq=cds; coord=5:15703665..15718967:1; parent_gene=AC197122.3_FG003	RNA.regulation of transcription.putative transcription regulator	1.01383	1.01442	1.01072
AC197246.3_FGP001	AC197246.3_FG001	Ras-related protein ARA-4; Uncharacterized protein [Source:UniProtKB/TrEMBL;Acc:B4FM31]	moderately similar to ( 313) AT2G43130 | Symbols: ARA4, ATRAB11F, ATRABA5C, ARA-4, RABA5C | ARA4; GTP binding / GTPase/ protein binding | chr2:17929899-17930904 REVERSEmoderately similar to ( 225) YPTC6_CHLRE Ras-related protein YPTC6 - Chlamydomonas reinhardtiimoderately similar to ( 370) loc_os08g41340 12008.m08112 protein ras-related protein ARA-4, putative, expressed seq=cds; coord=1:19210169…	signalling.G-proteins	1.24916	1.25575	0.884273
AC197545.3_FGP002	AC197545.3_FG002	##	moderately similar to ( 263) AT1G72440 | Symbols: EDA25 | EDA25 (embryo sac development arrest 25) | chr1:27268325-27273596 REVERSEmoderately similar to ( 403) loc_os09g02810 12009.m03653 protein CBF/Mak21 family protein, expressed seq=cds; coord=1:27401504..27406941:-1; parent_gene=AC197545.3_FG002	RNA.regulation of transcription.CCAAT box binding factor family, DR1	0.824283	0.868055	0.779717
AC197555.3_FGP008	AC197555.3_FG008	DNA-damage-repair/toleration protein DRT102 [Source:UniProtKB/TrEMBL;Acc:B6TXN0]	moderately similar to ( 338) AT3G04880 | Symbols: DRT102 | DRT102 (DNA-DAMAGE-REPAIR/TOLERATION 2) | chr3:1346431-1347363 REVERSEmoderately similar to ( 490) loc_os01g36090 12001.m09906 protein DNA-damage-repair/toleration protein DRT102, putative, expressed seq=cds; coord=3:227494431..227495354:1; parent_gene=AC197555.3_FG008	DNA.repair	1.08929	0.98472	1.02081
AC197672.3_FGP002	AC197672.3_FG002	Uncharacterized protein [Source:UniProtKB/TrEMBL;Acc:K7TS88]	nearly identical (3005) AT1G36160 | Symbols: ACC1, AT-ACC1, EMB22, GK, PAS3 | ACC1 (ACETYL-COENZYME A CARBOXYLASE 1); acetyl-CoA carboxylase | chr1:13534196-13543773 FORWARDmoderately similar to ( 226) MCCA_ORYSA Methylcrotonoyl-CoA carboxylase subunit alpha, mitochondrial precursor (EC 6.4.1.4) (3-methylcrotonyl-CoA carboxylase 1) (MCCase subunit alpha) (3-methylcrotonyl-CoA:carbon dioxide ligas…	lipid metabolism.FA synthesis and FA elongation.Acetyl CoA Carboxylation	0.947846	0.957723	0.89471
AC197699.3_FGP003	AC197699.3_FG003	Uncharacterized protein [Source:UniProtKB/TrEMBL;Acc:K7VEC5]	moderately similar to ( 333) AT4G16330 | Symbols: | oxidoreductase/ oxidoreductase, acting on paired donors, with incorporation or reduction of molecular oxygen, 2-oxoglutarate as one donor, and incorporation of one atom each of oxygen into both donors | chr4:9226298-9227235 REVERSEmoderately similar to ( 208) LDOX_MALDO Leucoanthocyanidin dioxygenase (EC 1.14.11.19) (LDOX) (Leucocyanidin oxygena…	secondary metabolism.flavonoids.dihydroflavonols	1.16487	1.15849	1.11749
AC197705.4_FGP003	AC197705.4_FG003	Uncharacterized protein [Source:UniProtKB/TrEMBL;Acc:B6UH30]	weakly similar to ( 196) AT5G01300 | Symbols: | phosphatidylethanolamine-binding family protein | chr5:121643-122128 REVERSEmoderately similar to ( 275) loc_os05g39250 12005.m08104 protein expressed protein seq=cds; coord=8:118103124..118103722:-1; parent_gene=AC197705.4_FG003	not assigned.unknown	0.993211	0.847809	0.892638
AC197705.4_FGP006	AC197705.4_FG006	Putative RING zinc finger domain superfamily protein [Source:UniProtKB/TrEMBL;Acc:K7UWQ3]	weakly similar to ( 127) AT3G58030 | Symbols: | zinc finger (C3HC4-type RING finger) family protein | chr3:21485527-21486837 FORWARDhighly similar to ( 576) loc_os05g39380 12005.m08116 protein zinc finger, C3HC4 type family protein, expressed seq=cds; coord=8:118186657..118188309:1; parent_gene=AC197705.4_FG006	protein.degradation.ubiquitin.E3.RING	1.14852	1.0512	1.05142
AC197705.4_FGP007	AC197705.4_FG007	Uncharacterized protein [Source:UniProtKB/TrEMBL;Acc:K7VWF2]	highly similar to ( 588) AT5G05520 | Symbols: | outer membrane OMP85 family protein | chr5:1632912-1635104 FORWARDhighly similar to ( 804) loc_os05g39390 12005.m08117 protein outer membrane protein, OMP85 family protein, expressed seq=cds; coord=8:118191461..118195143:-1; parent_gene=AC197705.4_FG007	protein.targeting.mitochondria	1.02001	0.989252	0.989367
AC197705.4_FGP011	AC197705.4_FG011	Uncharacterized protein [Source:UniProtKB/TrEMBL;Acc:K7VWE5]	highly similar to ( 813) AT3G56040 | Symbols: UGP3 | UGP3 (UDP-GLUCOSE PYROPHOSPHORYLASE 3) | chr3:20792689-20797482 REVERSEnearly identical (1032) loc_os05g39230 12005.m08102 protein low photochemical bleaching 1 protein, putative, expressed seq=cds; coord=8:118078273..118090836:1; parent_gene=AC197705.4_FG011	not assigned.unknown	0.940404	0.982916	0.960665
AC197758.3_FGP004	AC197758.3_FG004	Uncharacterized protein [Source:UniProtKB/TrEMBL;Acc:K7U6B6]	moderately similar to ( 400) AT5G05340 | Symbols: | peroxidase, putative | chr5:1579142-1580819 REVERSEmoderately similar to ( 385) PERP7_BRARA Peroxidase P7 (EC 1.11.1.7) (TP7) - Brassica rapa (Turnip)highly similar to ( 524) loc_os11g02130 12011.m04413 protein peroxidase 52 precursor, putative, expressed seq=cds; coord=4:183941776..183944103:1; parent_gene=AC197758.3_FG004	misc.peroxidases	1.18997	1.40691	1.36486
AC198169.4_FGP004	AC198169.4_FG004	EMB1586; Uncharacterized protein [Source:UniProtKB/TrEMBL;Acc:B6SRZ5]	highly similar to ( 587) AT1G12770 | Symbols: EMB1586 | EMB1586 (embryo defective 1586); ATP binding / ATP-dependent helicase/ helicase/ nucleic acid binding | chr1:4351888-4353543 FORWARDweakly similar to ( 141) IF4A_WHEAT Eukaryotic initiation factor 4A (EC 3.6.1.-) (ATP-dependent RNA helicase eIF4A) (eIF-4A) - Triticum aestivum (Wheat)highly similar to ( 908) loc_os02g42406 12002.m09276 protei…	RNA.processing.RNA helicase	1.05615	1.07147	1.12005
AC198206.5_FGP001	AC198206.5_FG001	##	highly similar to ( 542) AT5G11540 | Symbols: | FAD-binding domain-containing protein | chr5:3703002-3704981 REVERSEhighly similar to ( 762) loc_os01g49360 12001.m11122 protein FAD binding domain containing protein, putative, expressed seq=cds; coord=5:128454834..128463337:1; parent_gene=AC198206.5_FG001	not assigned.unknown	1.15873	1.07487	1.17319
AC198361.3_FGP004	AC198361.3_FG004	Uncharacterized protein [Source:UniProtKB/TrEMBL;Acc:C0P9S2]	moderately similar to ( 262) AT4G14300 | Symbols: | heterogeneous nuclear ribonucleoprotein, putative / hnRNP, putative | chr4:8231179-8232785 FORWARDvery weakly similar to (89.4) ROC1_NICSY 29 kDa ribonucleoprotein A, chloroplast precursor (CP29A) - Nicotiana sylvestris (Wood tobacco)moderately similar to ( 342) loc_os10g33230 12010.m06153 protein heterogeneous nuclear ribonucleoprotein 27C, put…	RNA.RNA binding	0.887241	0.914894	0.929095
AC198418.3_FGP005	AC198418.3_FG005	Nucleolar RNA helicase 2 [Source:UniProtKB/TrEMBL;Acc:B6SSK6]	highly similar to ( 814) AT5G26742 | Symbols: emb1138 | emb1138 (embryo defective 1138); ATP binding / ATP-dependent helicase/ RNA binding / helicase/ nucleic acid binding / zinc ion binding | chr5:9285540-9288871 REVERSEmoderately similar to ( 319) RH7_SPIOL DEAD-box ATP-dependent RNA helicase 7 (EC 3.6.1.-) - Spinacia oleracea (Spinach)highly similar to ( 848) loc_os03g61220 12003.m35496 protei…	RNA.processing.RNA helicase	0.857679	1.01693	1.04577
AC198481.3_FGP004	AC198481.3_FG004	##	nearly identical (1316) AT2G17930 | Symbols: | binding / inositol or phosphatidylinositol kinase/ phosphotransferase, alcohol group as acceptor | chr2:7784455-7802230 REVERSEnearly identical (1647) loc_os07g45064 12007.m66697 protein ATM-like protein, putative, expressed seq=cds; coord=7:170099729..170103818:1; parent_gene=AC198481.3_FG004	signalling.phosphinositides	1.00209	0.992267	0.918165
AC198518.3_FGP003	AC198518.3_FG003	Putative uncharacterized protein [Source:UniProtKB/TrEMBL;Acc:B6T607]	moderately similar to ( 286) AT5G17510 | Symbols: | unknown protein | chr5:5770518-5772343 REVERSEmoderately similar to ( 439) loc_os12g27994 12012.m06616 protein expressed protein seq=cds; coord=3:107351263..107362589:1; parent_gene=AC198518.3_FG003	not assigned.unknown	1.04155	0.964195	0.971565
AC198725.4_FGP007	AC198725.4_FG007	Uncharacterized protein [Source:UniProtKB/TrEMBL;Acc:C0PLK1]	highly similar to ( 743) AT5G11490 | Symbols: | adaptin family protein | chr5:3671964-3676144 FORWARDhighly similar to ( 967) loc_os01g43630 12001.m43102 protein adaptin N terminal region family protein, expressed seq=cds; coord=3:217231435..217244458:-1; parent_gene=AC198725.4_FG007	cell.vesicle transport	1.05089	1.1207	1.16687
AC198937.4_FGP003	AC198937.4_FG003	Uncharacterized protein [Source:UniProtKB/TrEMBL;Acc:K7U499]	moderately similar to ( 236) AT5G10870 | Symbols: ATCM2 | ATCM2 (chorismate mutase 2); chorismate mutase | chr5:3430691-3432272 REVERSEmoderately similar to ( 367) loc_os08g34290 12008.m07418 protein chorismate mutase, chloroplast precursor, putative, expressed seq=cds; coord=4:83615531..83617710:-1; parent_gene=AC198937.4_FG003	amino acid metabolism.synthesis.aromatic aa.phenylalanine and tyrosine.chorismate mutase	0.748096	0.943875	0.802662
AC198982.3_FGP006	AC198982.3_FG006	Uncharacterized protein [Source:UniProtKB/TrEMBL;Acc:K7VZS7]	moderately similar to ( 226) AT5G14260 | Symbols: | SET domain-containing protein | chr5:4601139-4603873 FORWARDmoderately similar to ( 251) loc_os12g13460 12012.m05319 protein SET domain containing protein, expressed seq=cds; coord=8:146463134..146463855:1; parent_gene=AC198982.3_FG006	RNA.regulation of transcription.SET-domain transcriptional regulator family	1.11163	1.37272	1.12124
AC199001.3_FGP005	AC199001.3_FG005	Uncharacterized protein [Source:UniProtKB/TrEMBL;Acc:K7UYI5]	moderately similar to ( 308) AT1G48410 | Symbols: AGO1 | AGO1 (ARGONAUTE 1); endoribonuclease/ miRNA binding / protein binding / siRNA binding | chr1:17886285-17891892 REVERSEmoderately similar to ( 396) loc_os04g47870 12004.m09728 protein PINHEAD protein, putative, expressed seq=cds; coord=8:134902882..134904730:1; parent_gene=AC199001.3_FG005	RNA.regulation of transcription.Argonaute	1.10618	1.04196	0.985743
AC199068.2_FGP017	AC199068.2_FG017	Uncharacterized protein [Source:UniProtKB/TrEMBL;Acc:B4FQI0]	weakly similar to ( 147) loc_os07g01530 12007.m04633 protein expressed protein seq=cds; coord=2:235329845..235331604:-1; parent_gene=AC199068.2_FG017	stress.biotic	0.892638	0.948111	0.881919
AC199363.4_FGP003	AC199363.4_FG003	Uncharacterized protein [Source:UniProtKB/TrEMBL;Acc:K7V2A6]	moderately similar to ( 261) AT5G12430 | Symbols: | DNAJ heat shock N-terminal domain-containing protein | chr5:4028475-4034086 REVERSEmoderately similar to ( 352) loc_os05g31062 12005.m27470 protein heat shock protein binding protein, putative, expressed seq=cds; coord=8:84961531..84965218:1; parent_gene=AC199363.4_FG003	stress.abiotic.heat	0.784229	0.833494	0.725092
AC199439.4_FGP005	AC199439.4_FG005	Uncharacterized protein [Source:UniProtKB/TrEMBL;Acc:K7UZU9]	moderately similar to ( 491) AT5G28540 | Symbols: BIP1 | BIP1; ATP binding | chr5:10540665-10543274 REVERSEhighly similar to ( 513) BIP3_MAIZE Luminal-binding protein 3 precursor (BiP3) - Zea mays (Maize)highly similar to ( 506) loc_os02g02410 12002.m05590 protein luminal-binding protein 3 precursor, putative, expressed seq=cds; coord=8:145687358..145693572:1; parent_gene=AC199439.4_FG005	stress.abiotic.heat	0.939118	0.805819	0.793044
AC199526.5_FGP002	AC199526.5_FG002	Uncharacterized protein [Source:UniProtKB/TrEMBL;Acc:B4FIE9]	highly similar to ( 707) AT1G02500 | Symbols: SAM1, SAM-1, MAT1 | SAM1 (S-ADENOSYLMETHIONINE SYNTHETASE 1); methionine adenosyltransferase | chr1:519037-520218 FORWARDhighly similar to ( 739) METL_ORYSA S-adenosylmethionine synthetase 2 (EC 2.5.1.6) (Methionine adenosyltransferase 2) (AdoMet synthetase 2) - Oryza sativa (Rice)highly similar to ( 739) loc_os01g22010 12001.m42990 protein S-adenosyl…	amino acid metabolism.synthesis.aspartate family.methionine	1.06575	1.00084	1.0137
AC199526.5_FGP003	AC199526.5_FG003	CRS2-associated factor 2, chloroplastic [Source:UniProtKB/Swiss-Prot;Acc:Q84N48]	highly similar to ( 505) AT1G23400 | Symbols: CAF2, ATCAF2 | CAF2; RNA splicing factor, transesterification mechanism | chr1:8312199-8314740 REVERSEhighly similar to ( 888) loc_os01g21990 12001.m08683 protein CRS2-associated factor 2, putative, expressed seq=cds; coord=3:58872336..58884156:1; parent_gene=AC199526.5_FG003	not assigned.unknown	0.904191	1.07101	1.12414
AC199541.4_FGP001	AC199541.4_FG001	Indole-3-acetate beta-glucosyltransferase [Source:UniProtKB/TrEMBL;Acc:B6SRX8]	moderately similar to ( 320) AT2G43820 | Symbols: GT, UGT74F2 | UGT74F2 (UDP-GLUCOSYLTRANSFERASE 74F2); UDP-glucose:4-aminobenzoate acylglucosyltransferase/ UDP-glucosyltransferase/ UDP-glycosyltransferase/ transferase, transferring glycosyl groups / transferase, transferring hexosyl groups | chr2:18152279-18153715 FORWARDmoderately similar to ( 306) IAAG_MAIZE Indole-3-acetate beta-glucosyltrans…	hormone metabolism.salicylic acid.synthesis-degradation	0.951509	1.02974	1.11297
AC199765.4_FGP008	AC199765.4_FG008	Uncharacterized protein [Source:UniProtKB/TrEMBL;Acc:B4FZK1]	highly similar to ( 562) AT5G49720 | Symbols: ATGH9A1, DEC, KOR, RSW2, IRX2, KOR1 | ATGH9A1 (ARABIDOPSIS THALIANA GLYCOSYL HYDROLASE 9A1); cellulase/ hydrolase, hydrolyzing O-glycosyl compounds | chr5:20197765-20200168 REVERSEhighly similar to ( 841) GUN12_ORYSA Endoglucanase 12 (EC 3.2.1.4) (Endo-1,4-beta glucanase 12) (OsGLU3) - Oryza sativa (Rice)highly similar to ( 841) loc_os04g41970 12004.m…	cell wall.cellulose synthesis	0.985884	1.31844	1.24989
AC199782.5_FGP001	AC199782.5_FG001	Uncharacterized protein [Source:UniProtKB/TrEMBL;Acc:B4FEF1]	highly similar to ( 523) AT1G01910 | Symbols: | anion-transporting ATPase, putative | chr1:313595-315644 REVERSEhighly similar to ( 625) loc_os09g34970 12009.m06497 protein arsenical pump-driving ATPase, putative, expressed seq=cds; coord=2:194391631..194395595:-1; parent_gene=AC199782.5_FG001	transport.unspecified anions.arsenite-transporting ATPase	0.990078	1.11119	0.935601
AC199782.5_FGP002	AC199782.5_FG002	Hydroxymethylglutaryl-CoA synthase [Source:UniProtKB/TrEMBL;Acc:B6T7Q4]	highly similar to ( 711) AT4G11820 | Symbols: MVA1 | MVA1; acetyl-CoA C-acetyltransferase/ hydroxymethylglutaryl-CoA synthase | chr4:7109124-7111901 REVERSEhighly similar to ( 827) loc_os09g34960 12009.m06496 protein hydroxymethylglutaryl-CoA synthase, putative, expressed seq=cds; coord=2:194358301..194361515:1; parent_gene=AC199782.5_FG002	secondary metabolism.isoprenoids.mevalonate pathway.HMG-CoA synthase	0.992498	0.971999	0.959806
AC199956.4_FGP003	AC199956.4_FG003	Uncharacterized protein [Source:UniProtKB/TrEMBL;Acc:K7VS15]	seq=cds; coord=8:41131585..41132148:-1; parent_gene=AC199956.4_FG003	not assigned.unknown	0.83282	0.784081	0.640066
AC200057.4_FGP007	AC200057.4_FG007	##	weakly similar to ( 198) AT1G06070 | Symbols: | bZIP transcription factor, putative (bZIP69) | chr1:1835201-1837116 REVERSEmoderately similar to ( 285) RF2A_ORYSA Transcription factor RF2a - Oryza sativa (Rice)moderately similar to ( 285) loc_os09g34060 12009.m06455 protein transcription factor RF2a, putative, expressed seq=cds; coord=7:140686655..140691401:1; parent_gene=AC200057.4_FG007	RNA.regulation of transcription.bZIP transcription factor family	1.04931	0.907695	0.972246
AC200754.4_FGP004	AC200754.4_FG004	##	very weakly similar to (82.0) loc_os08g09890 12008.m05123 protein expressed protein seq=cds; coord=1:220321677..220323377:1; parent_gene=AC200754.4_FG004	not assigned.unknown	0.780779	0.945068	0.855553
AC200904.3_FGP003	AC200904.3_FG003	##	weakly similar to ( 102) loc_os07g18300 12007.m06270 protein expressed protein seq=cds; coord=3:33170529..33174333:-1; parent_gene=AC200904.3_FG003	not assigned.unknown	0.699768	0.889364	0.942728
AC202185.4_FGP004	AC202185.4_FG004	Hsp20/alpha crystallin family protein [Source:UniProtKB/TrEMBL;Acc:B6TM52]	weakly similar to ( 140) loc_os10g07210 12010.m04110 protein hsp20/alpha crystallin family protein, expressed seq=cds; coord=1:122162499..122163689:1; parent_gene=AC202185.4_FG004	protein.postranslational modification	1.14177	1.04594	1.10128
AC202187.4_FGP003	AC202187.4_FG003	Uncharacterized protein [Source:UniProtKB/TrEMBL;Acc:K7UV95]	seq=cds; coord=4:87760413..87762207:-1; parent_gene=AC202187.4_FG003	not assigned.unknown	0.827333	0.734948	0.795197
AC202707.3_FGP002	AC202707.3_FG002	Uncharacterized protein [Source:UniProtKB/TrEMBL;Acc:K7UT92]	moderately similar to ( 385) AT1G65650 | Symbols: UCH2 | UCH2; ubiquitin thiolesterase/ ubiquitin-specific protease | chr1:24415172-24417466 REVERSEhighly similar to ( 505) loc_os02g08370 12002.m06183 protein ubiquitin carboxyl-terminal hydrolase isozyme L5, putative, expressed seq=cds; coord=4:49937683..49941580:1; parent_gene=AC202707.3_FG002	protein.degradation.ubiquitin	1.00311	0.967725	0.874182
AC202915.3_FGP002	AC202915.3_FG002	Uncharacterized protein [Source:UniProtKB/TrEMBL;Acc:K7VHV1]	moderately similar to ( 354) AT3G05170 | Symbols: | phosphoglycerate/bisphosphoglycerate mutase family protein | chr3:1466738-1468219 FORWARDmoderately similar to ( 493) loc_os05g04960 12005.m05025 protein glycerolphosphate mutase, putative, expressed seq=cds; coord=8:128751312..128752473:1; parent_gene=AC202915.3_FG002	not assigned.unknown	0.956448	1.01467	0.962724
AC202974.3_FGP004	AC202974.3_FG004	##	weakly similar to ( 197) loc_os03g62020 12003.m11081 protein harpin-induced protein, putative, expressed seq=cds; coord=5:1576579..1577232:-1; parent_gene=AC202974.3_FG004	development.unspecified	0.964145	0.989776	1.06322
AC203031.3_FGP002	AC203031.3_FG002	##	weakly similar to ( 110) AT2G28230 | Symbols: | FUNCTIONS IN: molecular_function unknown; INVOLVED IN: biological_process unknown; LOCATED IN: cellular_component unknown; CONTAINS InterPro DOMAIN/s: TATA-binding related factor (InterPro:IPR013921); BEST Arabidopsis thaliana protein match is: unknown protein (TAIR:AT4G09070.1); Has 43 Blast hits to 43 proteins in 21 species: Archae - 0; Bacteria -…	not assigned.unknown	1.08805	1.14708	1.23628
AC203173.3_FGP004	AC203173.3_FG004	Putative translation elongation factor family protein [Source:UniProtKB/TrEMBL;Acc:K7VQ65]	nearly identical (1571) AT1G56070 | Symbols: LOS1 | LOS1; copper ion binding / translation elongation factor/ translation factor, nucleic acid binding | chr1:20968245-20971077 REVERSEnearly identical (1548) EF2_BETVU Elongation factor 2 (EF-2) - Beta vulgaris (Sugar beet)nearly identical (1634) loc_os04g02820 12004.m101449 protein elongation factor 2, putative, expressed seq=cds; coord=8:17521585…	protein.synthesis.elongation	0.910425	1.09561	0.904454
AC203316.3_FGP003	AC203316.3_FG003	Uncharacterized protein [Source:UniProtKB/TrEMBL;Acc:K7UEB9]	seq=cds; coord=10:57691611..57692798:-1; parent_gene=AC203316.3_FG003	not assigned.unknown	1.21128	0.961788	0.91068
AC203424.3_FGP001	AC203424.3_FG001	Uncharacterized protein [Source:UniProtKB/TrEMBL;Acc:K7VVT9]	weakly similar to ( 175) AT5G11560 | Symbols: | catalytic | chr5:3709734-3713994 REVERSEweakly similar to ( 196) loc_os05g14170 12005.m05829 protein expressed protein seq=cds; coord=8:110987838..110990420:-1; parent_gene=AC203424.3_FG001	not assigned.unknown	1.12214	1.08853	0.967568
AC203535.4_FGP001	AC203535.4_FG001	CDC5 protein [Source:UniProtKB/TrEMBL;Acc:Q8W149]	nearly identical (1048) AT1G09770 | Symbols: ATCDC5, CDC5, ATMYBCDC5 | ATCDC5 (ARABIDOPSIS THALIANA CELL DIVISION CYCLE 5); DNA binding / transcription factor | chr1:3162002-3165122 FORWARDnearly identical (1177) loc_os04g28090 12004.m07927 protein cell division cycle 5-like protein, putative, expressed seq=cds; coord=3:157508995..157517825:1; parent_gene=AC203535.4_FG001	RNA.regulation of transcription.MYB-related transcription factor family	0.900927	0.91392	0.903761
AC203535.4_FGP004	AC203535.4_FG004	Rieske domain containing protein [Source:UniProtKB/TrEMBL;Acc:B6U301]	moderately similar to ( 284) AT1G71500 | Symbols: | Rieske (2Fe-2S) domain-containing protein | chr1:26936084-26937331 FORWARDmoderately similar to ( 306) loc_os11g13850 12011.m28764 protein rieske domain containing protein, expressed seq=cds; coord=3:157585737..157588160:-1; parent_gene=AC203535.4_FG004	misc. other Ferredoxins and Rieske domain	1.11017	1.42102	1.44313
AC203752.5_FGP002	AC203752.5_FG002	Uncharacterized protein [Source:UniProtKB/TrEMBL;Acc:K7VE15]	weakly similar to ( 146) AT4G10320 | Symbols: | isoleucyl-tRNA synthetase, putative / isoleucine--tRNA ligase, putative | chr4:6397526-6404509 REVERSEweakly similar to ( 158) loc_os06g43760 12006.m08906 protein ATP binding protein, putative, expressed seq=cds; coord=6:96687742..96690699:-1; parent_gene=AC203752.5_FG002	protein.aa activation.isoleucine-tRNA ligase	0.798433	0.872466	0.760882
AC203753.4_FGP006	AC203753.4_FG006	##	moderately similar to ( 468) AT3G23640 | Symbols: HGL1 | HGL1 (heteroglycan glucosidase 1); hydrolase, hydrolyzing O-glycosyl compounds | chr3:8502355-8509358 FORWARDweakly similar to ( 194) AGLU_ORYSA Probable alpha-glucosidase Os06g0675700 precursor (EC 3.2.1.20) (Maltase) - Oryza sativa (Rice)highly similar to ( 519) loc_os07g23880 12007.m06666 protein alpha-glucosidase 2, putative, expressed …	misc.gluco-, galacto- and mannosidases.alpha-galactosidase	1.03076	1.08282	1.00977
AC203753.4_FGP007	AC203753.4_FG007	##	seq=cds; coord=7:36507390..36507749:1; parent_gene=AC203753.4_FG007	not assigned.unknown	1.06594	1.06234	1.03069
AC203754.4_FGP008	AC203754.4_FG008	Uncharacterized protein [Source:UniProtKB/TrEMBL;Acc:K7UK78]	highly similar to ( 652) AT2G39800 | Symbols: P5CS1, ATP5CS | P5CS1 (DELTA1-PYRROLINE-5-CARBOXYLATE SYNTHASE 1); delta1-pyrroline-5-carboxylate synthetase | chr2:16598516-16602939 REVERSEhighly similar to ( 774) P5CS_ORYSA Delta 1-pyrroline-5-carboxylate synthetase (P5CS) [Includes: Glutamate 5-kinase (EC 2.7.2.11) (Gamma-glutamyl kinase) (GK); Gamma-glutamyl phosphate reductase (GPR) (EC 1.2.1.4…	amino acid metabolism.synthesis.glutamate family.proline	0.929974	0.935047	0.880608
AC203761.3_FGP002	AC203761.3_FG002	DNA topoisomerase [Source:UniProtKB/TrEMBL;Acc:K7VTJ4]	moderately similar to ( 354) AT4G31210 | Symbols: | DNA topoisomerase family protein | chr4:15165280-15172534 FORWARDhighly similar to ( 535) loc_os06g16980 12006.m32047 protein DNA topoisomerase I family protein, expressed seq=cds; coord=9:35402850..35412485:1; parent_gene=AC203761.3_FG002	DNA.synthesis/chromatin structure	0.911526	0.913509	0.930246
AC203841.3_FGP009	AC203841.3_FG009	Uncharacterized protein [Source:UniProtKB/TrEMBL;Acc:K7TPY1]	moderately similar to ( 435) AT1G16560 | Symbols: | Per1-like family protein | chr1:5669234-5670343 FORWARDhighly similar to ( 585) loc_os05g13330 12005.m27743 protein CAB2, putative, expressed seq=cds; coord=10:124230996..124237641:-1; parent_gene=AC203841.3_FG009	stress.abiotic	0.955414	1.04757	0.950268
AC203966.5_FGP003	AC203966.5_FG003	Receptor protein kinase-like protein [Source:UniProtKB/TrEMBL;Acc:B6TUZ9]	moderately similar to ( 210) AT3G53010 | Symbols: | FUNCTIONS IN: molecular_function unknown; INVOLVED IN: biological_process unknown; LOCATED IN: endomembrane system; CONTAINS InterPro DOMAIN/s: Protein of unknown function DUF303, acetylesterase putative (InterPro:IPR005181); BEST Arabidopsis thaliana protein match is: hydrolase (TAIR:AT4G34215.2); Has 199 Blast hits to 199 proteins in 58 specie…	not assigned.unknown	0.990999	0.908372	0.956507
AC203972.3_FGP001	AC203972.3_FG001	Uncharacterized protein [Source:UniProtKB/TrEMBL;Acc:K7TNW0]	moderately similar to ( 411) AT3G07040 | Symbols: RPM1, RPS3 | RPM1 (RESISTANCE TO P. SYRINGAE PV MACULICOLA 1); nucleotide binding / protein binding | chr3:2226244-2229024 REVERSEhighly similar to ( 994) loc_os12g31620 12012.m06971 protein disease resistance protein RPM1, putative, expressed seq=cds; coord=10:27647980..27650691:1; parent_gene=AC203972.3_FG001	stress.biotic	0.782169	0.926145	0.981079
AC203985.4_FGP005	AC203985.4_FG005	Prefoldin subunit 2; Uncharacterized protein [Source:UniProtKB/TrEMBL;Acc:B6TB46]	weakly similar to ( 184) AT3G22480 | Symbols: PDF2 | prefoldin-related KE2 family protein | chr3:7969080-7969526 FORWARDmoderately similar to ( 258) loc_os11g36050 12011.m07458 protein prefoldin subunit 2, putative, expressed seq=cds; coord=10:79370667..79371107:-1; parent_gene=AC203985.4_FG005	protein.folding.prefoldin and trigger factor	1.01501	1.07644	0.873808
AC204070.3_FGP004	AC204070.3_FG004	##	weakly similar to ( 136) AT5G43900 | Symbols: MYA2, ATMYA2, XI-2, XI-6 | MYA2 (ARABIDOPSIS MYOSIN 2); GTP-dependent protein binding / Rab GTPase binding / motor | chr5:17657241-17666653 REVERSEweakly similar to ( 171) loc_os02g34080 12002.m08499 protein XIB, putative, expressed seq=cds; coord=7:36217404..36218259:1; parent_gene=AC204070.3_FG004	cell.organisation	1.00666	0.90332	0.92189
AC204292.4_FGP005	AC204292.4_FG005	Uncharacterized protein [Source:UniProtKB/TrEMBL;Acc:K7V3B0]	weakly similar to ( 155) loc_os02g48600 12002.m09894 protein expressed protein seq=cds; coord=6:137015214..137015618:1; parent_gene=AC204292.4_FG005	not assigned.unknown	0.71156	0.742443	0.785309
AC204530.4_FGP002	AC204530.4_FG002	Uncharacterized protein [Source:UniProtKB/TrEMBL;Acc:B6U0W0]	moderately similar to ( 455) AT5G12290 | Symbols: DGS1 | DGS1 (DGD1 SUPPRESSOR 1) | chr5:3974374-3978066 REVERSEhighly similar to ( 701) loc_os03g26030 12003.m07948 protein expressed protein seq=cds; coord=1:61613000..61620826:1; parent_gene=AC204530.4_FG002	not assigned.unknown	1.1288	1.21061	0.891599
AC204711.3_FGP002	AC204711.3_FG002	Uncharacterized protein [Source:UniProtKB/TrEMBL;Acc:K7TJG7]	highly similar to ( 612) AT4G38650 | Symbols: | glycosyl hydrolase family 10 protein | chr4:18063377-18065769 FORWARDhighly similar to ( 946) loc_os05g23924 12005.m06686 protein hydrolase, hydrolyzing O-glycosyl compounds, putative, expressed seq=cds; coord=10:102366579..102371637:1; parent_gene=AC204711.3_FG002	not assigned.unknown	0.993366	0.71698	0.680884
AC205122.4_FGP003	AC205122.4_FG003	##	weakly similar to ( 164) AT1G48590 | Symbols: | C2 domain-containing protein | chr1:17962979-17964274 FORWARDmoderately similar to ( 241) loc_os07g01780 12007.m28916 protein GTPase activating protein, putative, expressed seq=cds; coord=7:2133070..2135323:1; parent_gene=AC205122.4_FG003	RNA.regulation of transcription.C2H2 zinc finger family	0.97785	1.09153	1.08701
AC205165.3_FGP002	AC205165.3_FG002	Uncharacterized protein [Source:UniProtKB/TrEMBL;Acc:K7VFV5]	seq=cds; coord=9:29946866..29947237:1; parent_gene=AC205165.3_FG002	not assigned.unknown	1.23654	1.13442	1.03423
AC205320.3_FGP004	AC205320.3_FG004	##	very weakly similar to ( 100) AT1G14060 | Symbols: | FUNCTIONS IN: molecular_function unknown; INVOLVED IN: N-terminal protein myristoylation; LOCATED IN: cellular_component unknown; EXPRESSED IN: 16 plant structures; EXPRESSED DURING: 10 growth stages; CONTAINS InterPro DOMAIN/s: GCK (InterPro:IPR012891); BEST Arabidopsis thaliana protein match is: unknown protein (TAIR:AT5G02210.1); Has 243 Bla…	not assigned.unknown	0.985255	0.981186	0.996283
AC205419.3_FGP001	AC205419.3_FG001	Putative DUF869 domain containing family protein [Source:UniProtKB/TrEMBL;Acc:K7W1A6]	highly similar to ( 643) AT1G19835 | Symbols: | unknown protein | chr1:6856212-6859513 REVERSEnearly identical (1360) loc_os03g14250 12003.m06867 protein expressed protein seq=cds; coord=9:142806737..142811172:-1; parent_gene=AC205419.3_FG001	not assigned.unknown	0.985747	1.01748	1.04791
AC205484.3_FGP005	AC205484.3_FG005	Putative NAC domain transcription factor superfamily protein [Source:UniProtKB/TrEMBL;Acc:K7UWH0]	weakly similar to ( 115) loc_os01g13404 12001.m150530 protein expressed protein seq=cds; coord=4:124781045..124789968:1; parent_gene=AC205484.3_FG005	not assigned.unknown	1.11745	1.05088	1.09202
AC205485.3_FGP011	AC205485.3_FG011	Uncharacterized protein [Source:UniProtKB/TrEMBL;Acc:K7U658]	seq=cds; coord=4:183086553..183089394:-1; parent_gene=AC205485.3_FG011	not assigned.unknown	1.02963	0.896635	0.932019
AC205521.3_FGP003	AC205521.3_FG003	Uncharacterized protein [Source:UniProtKB/TrEMBL;Acc:B4G0P6]	highly similar to ( 582) AT1G16860 | Symbols: | merozoite surface protein-related | chr1:5768280-5770183 FORWARDhighly similar to ( 778) loc_os08g13350 12008.m26625 protein cysteine-type endopeptidase/ ubiquitin thiolesterase, putative, expressed seq=cds; coord=4:69339397..69344018:1; parent_gene=AC205521.3_FG003	protein.degradation.ubiquitin	1.04339	0.979701	0.9332
AC205574.3_FGP006	AC205574.3_FG006	Mutant cincinnata [Source:UniProtKB/TrEMBL;Acc:B6SSJ3]	moderately similar to ( 209) AT3G15030 | Symbols: TCP4 | TCP4 (TCP family transcription factor 4); transcription factor | chr3:5062308-5063570 FORWARDmoderately similar to ( 427) loc_os01g11550 12001.m07772 protein mutant cincinnata, putative, expressed seq=cds; coord=3:3475915..3478576:1; parent_gene=AC205574.3_FG006	RNA.regulation of transcription.TCP transcription factor family	0.935651	0.854867	0.881847
AC205677.3_FGP001	AC205677.3_FG001	Uncharacterized protein [Source:UniProtKB/TrEMBL;Acc:K7V8Q6]	highly similar to ( 931) AT3G55480 | Symbols: | adaptin family protein | chr3:20566372-20571171 REVERSEnearly identical (1555) loc_os01g74180 12001.m13445 protein AP3-complex beta-3A adaptin subunit, putative, expressed seq=cds; coord=6:4884188..4890475:1; parent_gene=AC205677.3_FG001	cell.vesicle transport	1.09778	1.01768	0.95716
AC205703.4_FGP002	AC205703.4_FG002	Uncharacterized protein [Source:UniProtKB/TrEMBL;Acc:B4G056]	highly similar to ( 682) AT1G13180 | Symbols: DIS1, ARP3, ATARP3 | DIS1 (DISTORTED TRICHOMES 1); ATP binding / actin binding / protein binding / structural constituent of cytoskeleton | chr1:4495394-4498204 FORWARDmoderately similar to ( 212) ACT_CHLRE Actin - Chlamydomonas reinhardtiihighly similar to ( 765) loc_os02g38340 12002.m08922 protein actin-like protein 3, putative, expressed seq=cds; c…	cell.organisation	0.99996	0.950546	0.934013
AC205703.4_FGP006	AC205703.4_FG006	B-keto acyl reductase; Beta-ketoacyl reductase; Steroid dehydrogenase KIK-I; Uncharacterized protein [Source:UniProtKB/TrEMBL;Acc:O24478]	moderately similar to ( 314) AT1G67730 | Symbols: YBR159, KCR1 | YBR159; ketoreductase/ oxidoreductase | chr1:25391676-25393365 FORWARDmoderately similar to ( 464) loc_os02g38440 12002.m08932 protein steroid dehydrogenase KIK-I, putative, expressed seq=cds; coord=5:181197346..181200367:-1; parent_gene=AC205703.4_FG006	misc.short chain dehydrogenase/reductase (SDR)	1.24817	1.47505	1.04577
AC205703.4_FGP010	AC205703.4_FG010	##	moderately similar to ( 345) AT1G24460 | Symbols: | unknown protein | chr1:8666072-8672338 FORWARDvery weakly similar to (80.5) MFP1_TOBAC MAR-binding filament-like protein 1-1 - Nicotiana tabacum (Common tobacco)nearly identical (1340) loc_os02g38480 12002.m08936 protein expressed protein seq=cds; coord=5:181206791..181210477:1; parent_gene=AC205703.4_FG010	cell.organisation	1.00872	0.988173	0.941155
AC206165.3_FGP007	AC206165.3_FG007	Uncharacterized protein [Source:UniProtKB/TrEMBL;Acc:K7UQK8]	moderately similar to ( 221) AT5G45710 | Symbols: AT-HSFA4C, RHA1, HSFA4C | RHA1 (ROOT HANDEDNESS 1); DNA binding / transcription factor | chr5:18541576-18542706 FORWARDmoderately similar to ( 425) loc_os05g45410 12005.m08666 protein heat shock factor, putative, expressed seq=cds; coord=6:159616925..159618583:-1; parent_gene=AC206165.3_FG007	stress.abiotic.heat	1.02114	1.04387	1.10069
AC206223.3_FGP010	AC206223.3_FG010	Uncharacterized protein [Source:UniProtKB/TrEMBL;Acc:K7VER1]	weakly similar to ( 103) AT5G18800 | Symbols: | NADH-ubiquinone oxidoreductase 19 kDa subunit (NDUFA8) family protein | chr5:6267304-6268393 FORWARDweakly similar to ( 124) loc_os03g18420 12003.m07265 protein NADH-ubiquinone oxidoreductase 19 kDa subunit, putative, expressed seq=cds; coord=9:137344168..137344612:-1; parent_gene=AC206223.3_FG010	mitochondrial electron transport / ATP synthesis.NADH-DH.localisation not clear	0.826133	0.793649	0.849822
AC206425.3_FGP002	AC206425.3_FG002	Jasmonate-induced protein; Uncharacterized protein [Source:UniProtKB/TrEMBL;Acc:B4FSG4]	weakly similar to ( 105) JI23_HORVU 23 kDa jasmonate-induced protein - Hordeum vulgare (Barley)moderately similar to ( 231) loc_os04g24478 12004.m07579 protein jasmonate-induced protein, putative seq=cds; coord=3:131931003..131931748:-1; parent_gene=AC206425.3_FG002	not assigned.unknown	1.00617	0.947264	0.979278
AC206642.4_FGP001	AC206642.4_FG001	60S ribosomal protein L35 [Source:UniProtKB/TrEMBL;Acc:B6T2K5]	weakly similar to ( 179) AT5G02610 | Symbols: | 60S ribosomal protein L35 (RPL35D) | chr5:587611-588547 FORWARDvery weakly similar to (94.4) RL35_WHEAT 60S ribosomal protein L35 - Triticum aestivum (Wheat)weakly similar to ( 192) loc_os04g30730 12004.m35547 protein 60S ribosomal protein L35, putative, expressed seq=cds; coord=2:77605520..77607713:1; parent_gene=AC206642.4_FG001	protein.synthesis.ribosomal protein.eukaryotic.60S subunit.L35	0.669636	0.846853	0.826843
AC206788.3_FGP015	AC206788.3_FG015	Uncharacterized protein [Source:UniProtKB/TrEMBL;Acc:B4F9P0]	moderately similar to ( 292) AT3G16520 | Symbols: UGT88A1 | UDP-glucoronosyl/UDP-glucosyl transferase family protein | chr3:5618847-5620833 REVERSEweakly similar to ( 149) ZOX_PHAVU Zeatin O-xylosyltransferase (EC 2.4.2.40) (Zeatin O-beta-D-xylosyltransferase) - Phaseolus vulgaris (Kidney bean) (French bean)highly similar to ( 619) loc_os05g45100 12005.m08635 protein anthocyanidin 5,3-O-glucosylt…	misc.UDP glucosyl and glucoronyl transferases	1.00983	1.20758	1.32851
AC206832.3_FGP004	AC206832.3_FG004	Uncharacterized protein [Source:UniProtKB/TrEMBL;Acc:K7TZ77]	seq=cds; coord=4:154028647..154029354:-1; parent_gene=AC206832.3_FG004	not assigned.unknown	1.78368	2.09505	2.12311
AC206968.3_FGP003	AC206968.3_FG003	Uncharacterized protein [Source:UniProtKB/TrEMBL;Acc:C0PN38]	highly similar to ( 539) AT1G29150 | Symbols: ATS9, RPN6 | ATS9 (ARABIDOPSIS NON-ATPASE SUBUNIT 9) | chr1:10181240-10182499 FORWARDhighly similar to ( 642) loc_os04g36700 12004.m08710 protein 26S proteasome non-ATPase regulatory subunit 11, putative, expressed seq=cds; coord=2:46344346..46345626:-1; parent_gene=AC206968.3_FG003	protein.degradation.ubiquitin.proteasom	1.25725	1.25992	0.867615
AC206989.4_FGP002	AC206989.4_FG002	##	very weakly similar to ( 100) AT1G65430 | Symbols: | zinc finger protein-related | chr1:24301165-24306159 REVERSEweakly similar to ( 159) loc_os08g42740 12008.m26855 protein protein ariadne-1, putative, expressed seq=cds; coord=1:196306604..196307277:1; parent_gene=AC206989.4_FG002	protein.degradation.ubiquitin.E3.RING	0.79419	0.976488	0.887748
AC207265.3_FGP002	AC207265.3_FG002	Uncharacterized protein [Source:UniProtKB/TrEMBL;Acc:K7W5Z1]	highly similar to ( 537) AT5G35200 | Symbols: | epsin N-terminal homology (ENTH) domain-containing protein | chr5:13462463-13465581 REVERSEhighly similar to ( 677) loc_os06g07830 12006.m05505 protein clathrin assembly protein, putative, expressed seq=cds; coord=9:14834851..14841094:1; parent_gene=AC207265.3_FG002	not assigned.unknown	1.00084	1.18487	1.12643
AC207628.4_FGP003	AC207628.4_FG003	Uncharacterized protein [Source:UniProtKB/TrEMBL;Acc:B4FBI7]	highly similar to ( 566) AT5G40405 | Symbols: | FUNCTIONS IN: molecular_function unknown; INVOLVED IN: biological_process unknown; LOCATED IN: cellular_component unknown; CONTAINS InterPro DOMAIN/s: Pentatricopeptide repeat (InterPro:IPR002885); BEST Arabidopsis thaliana protein match is: pentatricopeptide (PPR) repeat-containing protein (TAIR:AT5G66520.1); Has 12548 Blast hits to 5076 proteins i…	protein.targeting.nucleus	0.737935	0.793749	0.728049
AC207628.4_FGP010	AC207628.4_FG010	Uncharacterized protein [Source:UniProtKB/TrEMBL;Acc:B4F9V9]	moderately similar to ( 248) AT5G10830 | Symbols: | embryo-abundant protein-related | chr5:3423731-3424649 FORWARDmoderately similar to ( 433) loc_os01g51870 12001.m11363 protein S-adenosylmethionine-dependent methyltransferase, putative, expressed seq=cds; coord=3:202837296..202838194:-1; parent_gene=AC207628.4_FG010	development.unspecified	1.18846	1.22768	0.980919
AC207628.4_FGP011	AC207628.4_FG011	Uncharacterized protein [Source:UniProtKB/TrEMBL;Acc:B4FY37]	moderately similar to ( 205) AT1G74690 | Symbols: IQD31 | IQD31 (IQ-domain 31); calmodulin binding | chr1:28061498-28063924 REVERSEhighly similar to ( 549) loc_os01g51840 12001.m42704 protein calmodulin binding protein, putative, expressed seq=cds; coord=3:202844837..202848761:1; parent_gene=AC207628.4_FG011	signalling.calcium	0.955816	0.885032	0.873764
AC207722.2_FGP009	AC207722.2_FG009	Chlorophyll a-b binding protein 1, chloroplastic [Source:UniProtKB/Swiss-Prot;Acc:P12329]	moderately similar to ( 452) AT2G34420 | Symbols: LHB1B2, LHCB1.5 | LHB1B2; chlorophyll binding | chr2:14522716-14523513 REVERSEhighly similar to ( 512) CB21_MAIZE Chlorophyll a-b binding protein 1, chloroplast precursor (LHCII type I CAB-1) (LHCP) - Zea mays (Maize)moderately similar to ( 476) loc_os01g41710 12001.m42672 protein chlorophyll a-b binding protein 2, chloroplast precursor, putative,…	PS.lightreaction.photosystem II.LHC-II	1.5882	5.52359	6.17835
AC207890.3_FGP002	AC207890.3_FG002	Uncharacterized protein [Source:UniProtKB/TrEMBL;Acc:K7UVD7]	nearly identical (1254) AT5G07350 | Symbols: | tudor domain-containing protein / nuclease family protein | chr5:2319790-2324892 REVERSEnearly identical (1683) loc_os02g32350 12002.m33392 protein 4SNc-Tudor domain protein, putative, expressed seq=cds; coord=4:94432879..94438375:1; parent_gene=AC207890.3_FG002	RNA.regulation of transcription.Zn-finger(CCHC)	0.986636	0.966197	0.959689
AC208110.2_FGP006	AC208110.2_FG006	Uncharacterized protein [Source:UniProtKB/TrEMBL;Acc:K7TS44]	weakly similar to ( 107) loc_os04g50960 12004.m09993 protein expressed protein seq=cds; coord=10:140736031..140741351:1; parent_gene=AC208110.2_FG006	not assigned.unknown	0.780329	0.71127	0.671899
AC208110.2_FGP007	AC208110.2_FG007	Seed specific protein Bn15D1B; Uncharacterized protein [Source:UniProtKB/TrEMBL;Acc:B6TIB8]	weakly similar to ( 147) loc_os04g50970 12004.m09994 protein seed specific protein Bn15D1B, putative, expressed seq=cds; coord=10:140741524..140743307:-1; parent_gene=AC208110.2_FG007	not assigned.unknown	1.76814	0.937379	0.790538
AC208113.3_FGP005	AC208113.3_FG005	Putative uncharacterized protein [Source:UniProtKB/TrEMBL;Acc:B6SZB3]	seq=cds; coord=1:262997973..262999127:1; parent_gene=AC208113.3_FG005	not assigned.unknown	0.916378	0.848606	0.896343
AC208201.3_FGP001	AC208201.3_FG001	Uncharacterized protein [Source:UniProtKB/TrEMBL;Acc:B4F882]	moderately similar to ( 484) AT5G01340 | Symbols: | mitochondrial substrate carrier family protein | chr5:143240-144561 REVERSEhighly similar to ( 553) loc_os03g18160 12003.m07241 protein tricarboxylate transport protein, mitochondrial precursor, putative, expressed seq=cds; coord=1:45400061..45402643:1; parent_gene=AC208201.3_FG001	transport.metabolite transporters at the mitochondrial membrane	0.846244	0.960741	0.876804
AC208201.3_FGP003	AC208201.3_FG003	##	moderately similar to ( 472) AT3G55990 | Symbols: ESK1 | ESK1 (ESKIMO 1) | chr3:20780410-20782931 FORWARDhighly similar to ( 803) loc_os03g18140 12003.m07239 protein expressed protein seq=cds; coord=1:45337978..45340551:1; parent_gene=AC208201.3_FG003	not assigned.unknown	1.01186	1.08619	1.02996
AC208204.3_FGP006	AC208204.3_FG006	17.4 kDa class I heat shock protein 3 [Source:UniProtKB/TrEMBL;Acc:B6TDB5]	weakly similar to ( 177) AT3G46230 | Symbols: ATHSP17.4, HSP17.4 | ATHSP17.4 | chr3:16984263-16984733 REVERSEmoderately similar to ( 241) HSP23_ORYSA 17.4 kDa class I heat shock protein 3 - Oryza sativa (Rice)moderately similar to ( 241) loc_os03g15960 12003.m101284 protein 17.4 kDa class I heat shock protein 3, putative, expressed seq=cds; coord=1:38637065..38637541:1; parent_gene=AC208204.3_FG0…	stress.abiotic.heat	1.36138	0.902628	0.864527
AC208327.4_FGP003	AC208327.4_FG003	Glutamate-rich WD repeat-containing protein 1; Uncharacterized protein [Source:UniProtKB/TrEMBL;Acc:B4FLB4]	highly similar to ( 564) AT2G19540 | Symbols: | transducin family protein / WD-40 repeat family protein | chr2:8461804-8464347 FORWARDhighly similar to ( 739) loc_os12g03822 12012.m56461 protein glutamate-rich WD repeat-containing protein 1, putative, expressed seq=cds; coord=8:126490922..126504843:1; parent_gene=AC208327.4_FG003	development.unspecified	0.931436	0.832533	0.806233
AC208341.4_FGP005	AC208341.4_FG005	Pleckstrin homology domain-containing protein 1; Uncharacterized protein [Source:UniProtKB/TrEMBL;Acc:B6T5A7]	moderately similar to ( 220) AT5G05710 | Symbols: | pleckstrin homology (PH) domain-containing protein | chr5:1715943-1716377 FORWARDmoderately similar to ( 253) loc_os01g63800 12001.m12495 protein pleckstrin homology domain-containing protein 1, putative, expressed seq=cds; coord=8:96347085..96347585:-1; parent_gene=AC208341.4_FG005	signalling.phosphinositides	1.04381	1.06266	0.890818
AC208358.3_FGP005	AC208358.3_FG005	Putative DUF566 domain containing family protein [Source:UniProtKB/TrEMBL;Acc:K7UDC0]	weakly similar to ( 160) AT2G24070 | Symbols: | unknown protein | chr2:10231822-10233986 REVERSEmoderately similar to ( 260) loc_os08g34320 12008.m07421 protein expressed protein seq=cds; coord=4:60019878..60024663:-1; parent_gene=AC208358.3_FG005	not assigned.unknown	1.09514	1.37805	1.8171
AC208860.3_FGP002	AC208860.3_FG002	Uncharacterized protein [Source:UniProtKB/TrEMBL;Acc:K7VJN4]	very weakly similar to (89.0) loc_os02g03720 12002.m05721 protein esterase/lipase/thioesterase family active site protein, putative, expressed seq=cds; coord=9:140716307..140719269:1; parent_gene=AC208860.3_FG002	not assigned.unknown	1.09525	1.13307	1.38396
AC208892.3_FGP005	AC208892.3_FG005	##	weakly similar to ( 124) AT3G05500 | Symbols: | rubber elongation factor (REF) family protein | chr3:1593540-1594802 FORWARDweakly similar to ( 121) SRP_PHAVU Stress-related protein (PvSRP) - Phaseolus vulgaris (Kidney bean) (French bean)weakly similar to ( 191) loc_os07g47510 12007.m079784 protein stress-related protein, putative, expressed seq=cds; coord=2:216323284..216324425:1; parent_gene=AC…	secondary metabolism.isoprenoids	0.901503	1.13616	0.914749
AC208915.3_FGP010	AC208915.3_FG010	##	moderately similar to ( 447) AT2G34420 | Symbols: LHB1B2, LHCB1.5 | LHB1B2; chlorophyll binding | chr2:14522716-14523513 REVERSEmoderately similar to ( 481) CB48_MAIZE Chlorophyll a-b binding protein 48, chloroplast precursor (LHCII type I CAB-48) (LHCP) - Zea mays (Maize)moderately similar to ( 480) loc_os01g41710 12001.m42672 protein chlorophyll a-b binding protein 2, chloroplast precursor, put…	PS.lightreaction.photosystem II.LHC-II	1.40658	5.09456	5.12059
AC209208.3_FGP001	AC209208.3_FG001	##	highly similar to ( 739) AT1G63700 | Symbols: YDA, MAPKKK4 | YDA (YODA); ATP binding / kinase/ protein kinase/ protein serine/threonine kinase | chr1:23625208-23629031 REVERSEweakly similar to ( 123) CIPK1_ORYSA CIPK-like protein 1 (EC 2.7.11.1) (OsCK1) - Oryza sativa (Rice)nearly identical (1262) loc_os02g44642 12002.m09504 protein YDA, putative, expressed seq=cds; coord=5:193309763..193318041:-…	protein.postranslational modification	0.893569	0.956647	1.06408
AC209208.3_FGP002	AC209208.3_FG002	Aquaporin PIP1-2 [Source:UniProtKB/Swiss-Prot;Acc:Q9XF59]	highly similar to ( 509) AT4G23400 | Symbols: PIP1D, PIP1;5 | PIP1;5 (PLASMA MEMBRANE INTRINSIC PROTEIN 1;5); water channel | chr4:12220792-12222155 FORWARDhighly similar to ( 551) PIP11_ORYSA Aquaporin PIP1.1 (Plasma membrane intrinsic protein 1a) (PIP1a) (OsPIP1.1) (Water channel protein RWC1) (RWC-1) - Oryza sativa (Rice)highly similar to ( 551) loc_os02g44630 12002.m33812 protein aquaporin PI…	transport.Major Intrinsic Proteins.PIP	1.26437	1.08551	1.01299
AC209208.3_FGP005	AC209208.3_FG005	Uncharacterized protein [Source:UniProtKB/TrEMBL;Acc:C4JB28]	weakly similar to ( 138) loc_os02g44540 12002.m33809 protein expressed protein seq=cds; coord=5:193236367..193240292:-1; parent_gene=AC209208.3_FG005	not assigned.unknown	0.952389	0.892828	0.919057
AC209242.3_FGP003	AC209242.3_FG003	Uncharacterized protein [Source:UniProtKB/TrEMBL;Acc:K7UR45]	moderately similar to ( 488) AT1G08750 | Symbols: | GPI-anchor transamidase, putative | chr1:2801283-2804392 FORWARDvery weakly similar to (80.5) VPEA_ARATH Vacuolar-processing enzyme alpha-isozyme precursor (EC 3.4.22.-) (Alpha-VPE) - Arabidopsis thaliana (Mouse-ear cress)highly similar to ( 625) loc_os02g12740 12002.m06521 protein GPI-anchor transamidase precursor, putative, expressed seq=cds; …	protein.postranslational modification	0.935531	0.939127	0.867366
AC209374.4_FGP002	AC209374.4_FG002	Putative uncharacterized protein [Source:UniProtKB/TrEMBL;Acc:B6TL41]	moderately similar to ( 288) AT1G63970 | Symbols: ISPF, MECPS | ISPF; 2-C-methyl-D-erythritol 2,4-cyclodiphosphate synthase | chr1:23738923-23740336 REVERSEmoderately similar to ( 292) ISPF_CATRO 2-C-methyl-D-erythritol 2,4-cyclodiphosphate synthase, chloroplast precursor (EC 4.6.1.12) (MECPS) (MECDP-synthase) - Catharanthus roseus (Rosy periwinkle) (Madagascar periwinkle)moderately similar to ( …	secondary metabolism.isoprenoids.non-mevalonate pathway.MCS	1.02564	1.25933	1.00807
AC209460.3_FGP002	AC209460.3_FG002	##	weakly similar to ( 148) AT5G58270 | Symbols: STA1, ATATM3, ATM3 | STA1 (STARIK 1); ATPase, coupled to transmembrane movement of substances / transporter | chr5:23562168-23567040 FORWARDmoderately similar to ( 230) loc_os06g03770 12006.m05108 protein ATP-binding cassette sub-family B member 7, mitochondrial, putative, expressed seq=cds; coord=1:54826154..54827321:1; parent_gene=AC209460.3_FG002	transport.ABC transporters and multidrug resistance systems	0.98008	0.963783	0.983034
AC209626.2_FGP013	AC209626.2_FG013	##	weakly similar to ( 102) AT2G26540 | Symbols: HEMD | HEMD; uroporphyrinogen-III synthase | chr2:11287666-11290224 REVERSEweakly similar to ( 123) loc_os03g08730 12003.m06380 protein uroporphyrinogen-III synthase, putative, expressed seq=cds; coord=1:17884404..17885382:1; parent_gene=AC209626.2_FG013	tetrapyrrole synthesis.uroporphyrinogen III synthase	1.05053	1.1268	1.07179
AC209636.2_FGP003	AC209636.2_FG003	Uncharacterized protein [Source:UniProtKB/TrEMBL;Acc:K7VJ97]	weakly similar to ( 142) AT5G16080 | Symbols: AtCXE17 | AtCXE17 (Arabidopsis thaliana carboxyesterase 17); hydrolase | chr5:5252533-5253567 REVERSEmoderately similar to ( 468) loc_os05g33940 12005.m07626 protein hsr203J, putative, expressed seq=cds; coord=6:146567633..146568712:1; parent_gene=AC209636.2_FG003	Biodegradation of Xenobiotics	1.04508	1.51336	1.31985
AC209664.3_FGP002	AC209664.3_FG002	Uncharacterized protein [Source:UniProtKB/TrEMBL;Acc:K7VCZ8]	moderately similar to ( 403) AT3G02350 | Symbols: GAUT9 | GAUT9 (Galacturonosyltransferase 9); polygalacturonate 4-alpha-galacturonosyltransferase/ transferase, transferring glycosyl groups / transferase, transferring hexosyl groups | chr3:479248-481178 FORWARDhighly similar to ( 604) loc_os06g12280 12006.m05945 protein glycosyl transferase family 8 protein, expressed seq=cds; coord=9:4651553..46…	misc.UDP glucosyl and glucoronyl transferases	0.927382	1.04704	0.961601
AC209705.3_FGP004	AC209705.3_FG004	Uncharacterized protein [Source:UniProtKB/TrEMBL;Acc:K7V9N2]	moderately similar to ( 405) AT4G11270 | Symbols: | transducin family protein / WD-40 repeat family protein | chr4:6854461-6859490 FORWARDmoderately similar to ( 424) loc_os06g22550 12006.m06909 protein nucleotide binding protein, putative, expressed seq=cds; coord=9:70997755..71000738:-1; parent_gene=AC209705.3_FG004	RNA.regulation of transcription.unclassified	0.853657	0.920784	0.895251
AC209784.3_FGP007	AC209784.3_FG007	##	nearly identical (1076) AT3G12580 | Symbols: HSP70 | HSP70 (heat shock protein 70); ATP binding | chr3:3991487-3993689 REVERSEnearly identical (1087) HSP7C_PETHY Heat shock cognate 70 kDa protein - Petunia hybrida (Petunia)nearly identical (1111) loc_os01g62290 12001.m150772 protein heat shock cognate 70 kDa protein, putative, expressed seq=cds; coord=3:181108343..181111529:-1; parent_gene=AC2097…	stress.abiotic.heat	1.25201	1.26835	1.20305
AC209784.3_FGP011	AC209784.3_FG011	##	moderately similar to ( 238) AT3G46550 | Symbols: SOS5 | SOS5 (salt overly sensitive 5); polysaccharide binding / protein binding | chr3:17136612-17137874 REVERSEmoderately similar to ( 409) loc_os01g62380 12001.m150773 protein fasciclin-like arabinogalactan protein 8 precursor, putative, expressed seq=cds; coord=3:180974800..180977597:1; parent_gene=AC209784.3_FG011	cell wall.cell wall proteins.AGPs.AGP	0.892736	0.878092	0.857024
AC209819.3_FGP005	AC209819.3_FG005	Uncharacterized protein [Source:UniProtKB/TrEMBL;Acc:K7UX80]	weakly similar to ( 171) AT4G35160 | Symbols: | O-methyltransferase family 2 protein | chr4:16730989-16732808 REVERSEmoderately similar to ( 452) ZRP4_MAIZE O-methyltransferase ZRP4 (EC 2.1.1.-) (OMT) - Zea mays (Maize)moderately similar to ( 416) loc_os12g25450 12012.m06370 protein O-methyltransferase ZRP4, putative, expressed seq=cds; coord=8:123041911..123044071:1; parent_gene=AC209819.3_FG005	secondary metabolism.phenylpropanoids	0.796679	1.08313	0.795107
AC209819.3_FGP012	AC209819.3_FG012	Putative ROP family GTPase ROP7; Putative Rop family GTPase, ROP7; Rac-like GTP-binding protein 2; Uncharacterized protein [Source:UniProtKB/TrEMBL;Acc:Q9LEC6]	moderately similar to ( 331) AT4G28950 | Symbols: ARAC7, ATROP9, ATRAC7, RAC7, ROP9 | ROP9 (RHO-RELATED PROTEIN FROM PLANTS 9); GTP binding | chr4:14278289-14279705 FORWARDmoderately similar to ( 355) RAC2_ORYSA Rac-like GTP-binding protein 2 (OsRac2) - Oryza sativa (Rice)moderately similar to ( 355) loc_os05g43820 12005.m27625 protein rac-like GTP-binding protein 2, putative, expressed seq=cds; …	signalling.G-proteins	0.892971	0.790608	0.740638
AC209835.4_FGP004	AC209835.4_FG004	##	moderately similar to ( 277) AT4G31290 | Symbols: | ChaC-like family protein | chr4:15186851-15188278 FORWARDmoderately similar to ( 315) loc_os02g26700 12002.m100204 protein cation transport protein chaC, putative, expressed seq=cds; coord=5:21882122..21887338:-1; parent_gene=AC209835.4_FG004	transport.unspecified cations	1.26735	0.897169	0.794033
AC209858.4_FGP002	AC209858.4_FG002	##	highly similar to ( 990) AT3G21540 | Symbols: | transducin family protein / WD-40 repeat family protein | chr3:7586100-7590856 REVERSEvery weakly similar to (82.8) PF20_CHLRE Flagellar WD repeat protein PF20 - Chlamydomonas reinhardtiinearly identical (1363) loc_os03g05720 12003.m06094 protein WD-repeat protein 3, putative, expressed seq=cds; coord=1:11391255..11397247:1; parent_gene=AC209858.4_F…	development.unspecified	0.843476	0.824518	0.756686
AC209858.4_FGP003	AC209858.4_FG003	##	weakly similar to ( 129) AT1G76710 | Symbols: ASHH1 | SDG26 (SET DOMAIN GROUP 26); histone-lysine N-methyltransferase | chr1:28789887-28792371 REVERSEweakly similar to ( 188) loc_os04g34976 12004.m101808 protein SET domain-containing protein SET102, putative, expressed seq=cds; coord=1:11359711..11362566:-1; parent_gene=AC209858.4_FG003	RNA.regulation of transcription.SET-domain transcriptional regulator family	1.03386	0.904599	0.983258
AC209858.4_FGP004	AC209858.4_FG004	Uncharacterized protein [Source:UniProtKB/TrEMBL;Acc:B4FIL7]	weakly similar to ( 182) AT2G39020 | Symbols: | GCN5-related N-acetyltransferase (GNAT) family protein | chr2:16295392-16296102 FORWARDweakly similar to ( 112) THT11_TOBAC Tyramine N-feruloyltransferase 4/11 (EC 2.3.1.110) (Hydroxycinnamoyl-CoA: tyramine N-hydroxycinnamoyltransferase) - Nicotiana tabacum (Common tobacco)moderately similar to ( 350) loc_os03g05710 12003.m06093 protein N-acetyltran…	misc.GCN5-related N-acetyltransferase	1.08879	1.02235	0.983517
AC209877.3_FGP002	AC209877.3_FG002	Uncharacterized protein [Source:UniProtKB/TrEMBL;Acc:K7VAR4]	very weakly similar to (90.9) AT2G04235 | Symbols: | unknown protein | chr2:1449414-1455018 FORWARDmoderately similar to ( 272) loc_os06g40590 12006.m08595 protein expressed protein seq=cds; coord=9:91780632..91791332:-1; parent_gene=AC209877.3_FG002	not assigned.unknown	1.27009	0.79195	1.41072
AC209898.2_FGP004	AC209898.2_FG004	##	moderately similar to ( 214) loc_os06g49700 12006.m32187 protein expressed protein seq=cds; coord=5:59719314..59722127:1; parent_gene=AC209898.2_FG004	not assigned.unknown	1.12657	1.16129	1.22741
AC209987.4_FGP002	AC209987.4_FG002	Uncharacterized protein [Source:UniProtKB/TrEMBL;Acc:C0PFY1]	highly similar to ( 579) AT1G11600 | Symbols: CYP77B1 | CYP77B1; electron carrier/ heme binding / iron ion binding / monooxygenase/ oxygen binding | chr1:3902090-3903622 FORWARDmoderately similar to ( 382) C77A3_SOYBN Cytochrome P450 77A3 (EC 1.14.-.-) - Glycine max (Soybean)highly similar to ( 813) loc_os06g46680 12006.m09194 protein cytochrome P450 77A3, putative, expressed seq=cds; coord=5:467…	misc.cytochrome P450	1.01139	0.937379	0.823138
AC209987.4_FGP010	AC209987.4_FG010	Uncharacterized protein [Source:UniProtKB/TrEMBL;Acc:B4FTK0]	weakly similar to ( 126) AT3G20570 | Symbols: | plastocyanin-like domain-containing protein | chr3:7186754-7187453 REVERSEweakly similar to ( 176) loc_os06g46740 12006.m09200 protein early nodulin 20 precursor, putative, expressed seq=cds; coord=5:46946530..46947446:-1; parent_gene=AC209987.4_FG010	misc.plastocyanin-like	0.849146	0.969898	0.985406
AC210003.2_FGP004	AC210003.2_FG004	Peroxidase 16; Uncharacterized protein [Source:UniProtKB/TrEMBL;Acc:B4G0X5]	moderately similar to ( 332) AT2G18980 | Symbols: | peroxidase, putative | chr2:8233419-8235294 REVERSEmoderately similar to ( 224) PER2_ORYSA Peroxidase 2 precursor (EC 1.11.1.7) - Oryza sativa (Rice)highly similar to ( 577) loc_os04g56180 12004.m10509 protein peroxidase 16 precursor, putative, expressed seq=cds; coord=2:4211269..4213568:1; parent_gene=AC210003.2_FG004	misc.peroxidases	1.10888	0.791722	0.853291
AC210003.2_FGP015	AC210003.2_FG015	Putative uncharacterized protein [Source:UniProtKB/TrEMBL;Acc:B6T3L7]	seq=cds; coord=2:4193131..4193477:-1; parent_gene=AC210003.2_FG015	not assigned.unknown	0.92451	1.55725	0.922543
AC210013.4_FGP002	AC210013.4_FG002	##	weakly similar to ( 129) AT5G26330 | Symbols: | plastocyanin-like domain-containing protein / mavicyanin, putative | chr5:9241614-9242635 REVERSEweakly similar to ( 105) BCP_PEA Blue copper protein precursor - Pisum sativum (Garden pea)weakly similar to ( 111) loc_os08g04340 12008.m04578 protein blue copper protein precursor, putative, expressed seq=cds; coord=5:3486678..3487619:-1; parent_gene=A…	misc.plastocyanin-like	0.892444	0.899918	0.989249
AC210013.4_FGP006	AC210013.4_FG006	Uncharacterized protein [Source:UniProtKB/TrEMBL;Acc:B4FKY9]	moderately similar to ( 238) AT3G61220 | Symbols: | short-chain dehydrogenase/reductase (SDR) family protein | chr3:22663025-22664316 FORWARDmoderately similar to ( 369) loc_os04g44980 12004.m09452 protein carbonyl reductase 3, putative, expressed seq=cds; coord=5:3327040..3329603:-1; parent_gene=AC210013.4_FG006	misc.short chain dehydrogenase/reductase (SDR)	1.26484	2.11712	2.20838
AC210013.4_FGP008	AC210013.4_FG008	##	weakly similar to ( 169) AT1G13120 | Symbols: emb1745 | emb1745 (embryo defective 1745) | chr1:4469334-4472775 REVERSEhighly similar to ( 536) loc_os02g38250 12002.m08913 protein EMB1745, putative, expressed seq=cds; coord=5:3334848..3343844:1; parent_gene=AC210013.4_FG008	development.unspecified	0.509088	0.542089	0.6387
AC210013.4_FGP011	AC210013.4_FG011	##	moderately similar to ( 354) AT4G16580 | Symbols: | catalytic | chr4:9341152-9342555 REVERSEhighly similar to ( 646) loc_os03g59470 12003.m10845 protein fos intronic gene CG7615-PA, putative, expressed seq=cds; coord=5:3393450..3397191:1; parent_gene=AC210013.4_FG011	misc.acid and other phosphatases	1.01177	1.0292	1.07193
AC210013.4_FGP013	AC210013.4_FG013	##	weakly similar to ( 151) AT5G62990 | Symbols: emb1692 | emb1692 (embryo defective 1692); ubiquitin thiolesterase | chr5:25277828-25279312 FORWARDmoderately similar to ( 258) loc_os04g24710 12004.m07601 protein expressed protein seq=cds; coord=5:3403359..3407619:1; parent_gene=AC210013.4_FG013	not assigned.unknown	0.950737	1.01744	1.03818
AC210013.4_FGP014	AC210013.4_FG014	Uncharacterized protein [Source:UniProtKB/TrEMBL;Acc:B4FF99]	highly similar to ( 660) AT5G19450 | Symbols: CDPK19, CPK8 | CDPK19 (CALCIUM-DEPENDENT PROTEIN KINASE 19); ATP binding / calcium ion binding / calmodulin-dependent protein kinase/ kinase/ protein kinase/ protein serine/threonine kinase | chr5:6558672-6561471 REVERSEmoderately similar to ( 456) CDPK2_ORYSA Calcium-dependent protein kinase, isoform 2 (EC 2.7.11.1) (CDPK 2) - Oryza sativa (Rice)high…	signalling.calcium	0.87618	0.938784	0.945661
AC210013.4_FGP016	AC210013.4_FG016	Putative uncharacterized protein [Source:UniProtKB/TrEMBL;Acc:B6UIG7]	weakly similar to ( 154) loc_os03g38120 12003.m08914 protein expressed protein seq=cds; coord=5:3422642..3423582:-1; parent_gene=AC210013.4_FG016	not assigned.unknown	0.938531	1.23308	0.907158
AC210013.4_FGP019	AC210013.4_FG019	##	moderately similar to ( 367) AT3G57490 | Symbols: | 40S ribosomal protein S2 (RPS2D) | chr3:21279824-21280887 REVERSEmoderately similar to ( 417) loc_os03g59310 12003.m10829 protein 40S ribosomal protein S2, putative, expressed seq=cds; coord=5:3430827..3432408:-1; parent_gene=AC210013.4_FG019	protein.synthesis.ribosomal protein.eukaryotic.40S subunit.S2	0.976372	0.916185	0.915287
AC210193.4_FGP002	AC210193.4_FG002	Putative uncharacterized protein [Source:UniProtKB/TrEMBL;Acc:B6TLK4]	weakly similar to ( 133) loc_os01g55000 12001.m11660 protein expressed protein seq=cds; coord=3:196560796..196561635:-1; parent_gene=AC210193.4_FG002	not assigned.unknown	1.00164	0.893662	0.861244
AC210204.3_FGP002	AC210204.3_FG002	Uncharacterized protein [Source:UniProtKB/TrEMBL;Acc:B4F9K2]	weakly similar to ( 154) AT5G23950 | Symbols: | C2 domain-containing protein | chr5:8082789-8083448 FORWARDmoderately similar to ( 243) loc_os09g39770 12009.m06914 protein C2 domain containing protein, expressed seq=cds; coord=2:164667085..164668830:-1; parent_gene=AC210204.3_FG002	stress.abiotic.cold	1.0697	1.15624	1.29589
AC210303.3_FGP001	AC210303.3_FG001	Uncharacterized protein [Source:UniProtKB/TrEMBL;Acc:K7UN46]	weakly similar to ( 107) AT1G03160 | Symbols: FZL | FZL (FZO-LIKE); GTP binding / GTPase/ thiamin-phosphate diphosphorylase | chr1:761321-765091 FORWARDweakly similar to ( 161) loc_os05g32390 12005.m07472 protein dynamin family protein, expressed seq=cds; coord=6:143696035..143696530:1; parent_gene=AC210303.3_FG001	signalling.G-proteins	0.866826	0.967234	0.894283
AC210517.3_FGP003	AC210517.3_FG003	Uncharacterized protein [Source:UniProtKB/TrEMBL;Acc:B4FES7]	weakly similar to ( 140) loc_os10g07200 12010.m04109 protein hsp20/alpha crystallin family protein, expressed seq=cds; coord=1:122036908..122038092:1; parent_gene=AC210517.3_FG003	not assigned.unknown	1.10284	1.01828	1.05644
AC210961.3_FGP005	AC210961.3_FG005	##	seq=cds; coord=5:12205194..12210281:-1; parent_gene=AC210961.3_FG005	not assigned.unknown	0.757458	0.903629	0.848453
AC211164.5_FGP004	AC211164.5_FG004	Uncharacterized protein [Source:UniProtKB/TrEMBL;Acc:B4F8B7]	moderately similar to ( 350) AT5G67400 | Symbols: | peroxidase 73 (PER73) (P73) (PRXR11) | chr5:26894896-26896300 FORWARDmoderately similar to ( 226) PER1_ORYSA Peroxidase 1 precursor (EC 1.11.1.7) - Oryza sativa (Rice)highly similar to ( 504) loc_os09g32964 12009.m06386 protein peroxidase 73 precursor, putative, expressed seq=cds; coord=2:192375044..192376947:-1; parent_gene=AC211164.5_FG004	misc.peroxidases	0.660451	0.939224	0.628865
AC211190.4_FGP004	AC211190.4_FG004	##	weakly similar to ( 129) AT5G15790 | Symbols: | zinc finger (C3HC4-type RING finger) family protein | chr5:5149800-5150964 FORWARDmoderately similar to ( 293) loc_os01g70160 12001.m13064 protein protein binding protein, putative, expressed seq=cds; coord=5:144524223..144527893:1; parent_gene=AC211190.4_FG004	protein.degradation.ubiquitin.E3.RING	0.914454	0.994188	1.06475
AC211257.3_FGP002	AC211257.3_FG002	##	very weakly similar to (97.1) AT4G26900 | Symbols: AT-HF, HISN4 | AT-HF (HIS HF); imidazoleglycerol-phosphate synthase | chr4:13515514-13519608 FORWARDweakly similar to ( 110) loc_os03g15120 12003.m06949 protein imidazole glycerol phosphate synthase hisHF, chloroplast precursor, putative, expressed seq=cds; coord=1:95776485..95778596:-1; parent_gene=AC211257.3_FG002	amino acid metabolism.synthesis.histidine.N-5-phosphoribosyl-formimino-5-aminoimidazole-4-carboxamide ribonucleotide isomerase	0.926761	1.00254	0.946286
AC211349.4_FGP001	AC211349.4_FG001	Uncharacterized protein [Source:UniProtKB/TrEMBL;Acc:K7W4Q4]	highly similar to ( 556) AT3G58140 | Symbols: | phenylalanyl-tRNA synthetase class IIc family protein | chr3:21529988-21532386 REVERSEhighly similar to ( 622) loc_os12g34860 12012.m07279 protein ATP binding protein, putative, expressed seq=cds; coord=8:175624692..175630581:1; parent_gene=AC211349.4_FG001	protein.aa activation.phenylalanine-tRNA ligase	1.05573	1.07859	1.04077
AC211357.4_FGP004	AC211357.4_FG004	Uncharacterized protein [Source:UniProtKB/TrEMBL;Acc:B8A2E4]	highly similar to ( 600) AT1G56350 | Symbols: | peptide chain release factor, putative | chr1:21094840-21097826 FORWARDhighly similar to ( 749) loc_os03g19300 12003.m07347 protein peptide chain release factor 2, putative, expressed seq=cds; coord=5:212689595..212693077:-1; parent_gene=AC211357.4_FG004	protein.synthesis.release	0.864544	0.849403	0.944512
AC211390.3_FGP001	AC211390.3_FG001	##	highly similar to ( 802) AT1G26850 | Symbols: | dehydration-responsive family protein | chr1:9301146-9303432 REVERSEhighly similar to ( 905) loc_os10g41970 12010.m06953 protein methyltransferase, putative, expressed seq=cds; coord=1:97033838..97038941:1; parent_gene=AC211390.3_FG001	stress.abiotic.drought/salt	1.0778	0.930751	0.91034
AC211394.4_FGP004	AC211394.4_FG004	Uncharacterized protein [Source:UniProtKB/TrEMBL;Acc:B4FR72]	highly similar to ( 716) AT5G34850 | Symbols: ATPAP26, PAP26 | PAP26 (PURPLE ACID PHOSPHATASE 26); acid phosphatase/ protein serine/threonine phosphatase | chr5:13108475-13111217 REVERSEhighly similar to ( 582) PPAF_SOYBN Purple acid phosphatase precursor (EC 3.1.3.2) (Manganese(II) purple acid phosphatase) - Glycine max (Soybean)highly similar to ( 847) loc_os06g43640 12006.m31909 protein purple…	misc.acid and other phosphatases	1.02127	0.962696	1.12367
AC211401.4_FGP003	AC211401.4_FG003	Uncharacterized protein [Source:UniProtKB/TrEMBL;Acc:B4FEL2]	moderately similar to ( 375) loc_os03g51640 12003.m10141 protein expressed protein seq=cds; coord=1:271184909..271186141:1; parent_gene=AC211401.4_FG003	not assigned.unknown	1.07964	1.18501	1.22588
AC211651.4_FGP001	AC211651.4_FG001	##	moderately similar to ( 498) AT5G28540 | Symbols: BIP1 | BIP1; ATP binding | chr5:10540665-10543274 REVERSEhighly similar to ( 523) BIP3_MAIZE Luminal-binding protein 3 precursor (BiP3) - Zea mays (Maize)highly similar to ( 515) loc_os02g02410 12002.m05590 protein luminal-binding protein 3 precursor, putative, expressed seq=cds; coord=7:11184229..11190288:1; parent_gene=AC211651.4_FG001	stress.abiotic.heat	1.0609	1.10357	0.881504
AC211652.4_FGP001	AC211652.4_FG001	Uncharacterized protein [Source:UniProtKB/TrEMBL;Acc:K7UQU9]	weakly similar to ( 116) AT1G65295 | Symbols: | unknown protein | chr1:24251567-24252054 FORWARDweakly similar to ( 157) loc_os11g27540 12011.m28799 protein expressed protein seq=cds; coord=4:20398975..20399475:1; parent_gene=AC211652.4_FG001	not assigned.unknown	1.07993	1.07942	1.04014
AC211737.3_FGP012	AC211737.3_FG012	##	highly similar to ( 805) AT4G20850 | Symbols: TPP2 | TPP2 (TRIPEPTIDYL PEPTIDASE II); tripeptidyl-peptidase | chr4:11160935-11169889 REVERSEhighly similar to ( 991) loc_os02g44520 12002.m09492 protein tripeptidyl-peptidase 2, putative, expressed seq=cds; coord=5:193157657..193165368:1; parent_gene=AC211737.3_FG012	protein.degradation.subtilases	0.98968	1.01418	1.12259
AC212068.4_FGP005	AC212068.4_FG005	Uncharacterized protein [Source:UniProtKB/TrEMBL;Acc:K7V490]	moderately similar to ( 467) AT1G54790 | Symbols: | GDSL-motif lipase/hydrolase family protein | chr1:20441124-20443997 REVERSEmoderately similar to ( 290) EST_HEVBR Esterase precursor (EC 3.1.1.-) (Early nodule-specific protein homolog) (Latex allergen Hev b 13) - Hevea brasiliensis (Para rubber tree)highly similar to ( 649) loc_os05g33270 12005.m07559 protein esterase precursor, putative, expre…	misc.GDSL-motif lipase	1.10574	1.27913	1.37321
AC212112.4_FGP002	AC212112.4_FG002	Uncharacterized protein [Source:UniProtKB/TrEMBL;Acc:C0HJ64]	highly similar to ( 804) AT5G40200 | Symbols: DegP9 | DegP9 (DegP protease 9); catalytic/ protein binding / serine-type endopeptidase/ serine-type peptidase | chr5:16070402-16073101 FORWARDhighly similar to ( 903) loc_os02g50880 12002.m10122 protein protease Do-like 9, putative, expressed seq=cds; coord=5:206187974..206193442:-1; parent_gene=AC212112.4_FG002	protein.degradation.serine protease	0.89034	0.921306	0.941838
AC212570.3_FGP006	AC212570.3_FG006	Small nucleolar ribonucleoprotein complex subunit [Source:UniProtKB/TrEMBL;Acc:B6TSA2]	moderately similar to ( 394) AT2G47990 | Symbols: SWA1, EDA13, EDA19 | SWA1 (SLOW WALKER1); nucleotide binding | chr2:19637010-19638602 REVERSEhighly similar to ( 726) loc_os07g12320 12007.m05685 protein small nucleolar ribonucleoprotein complex subunit, putative, expressed seq=cds; coord=7:20619448..20621061:1; parent_gene=AC212570.3_FG006	development.unspecified	0.932587	0.758982	0.758011
AC212835.3_FGP002	AC212835.3_FG002	Blue copper protein [Source:UniProtKB/TrEMBL;Acc:B6TI66]	weakly similar to ( 105) AT3G60270 | Symbols: | uclacyanin, putative | chr3:22278029-22278762 REVERSEweakly similar to ( 108) BCP_PEA Blue copper protein precursor - Pisum sativum (Garden pea)weakly similar to ( 150) loc_os04g46130 12004.m09564 protein blue copper protein precursor, putative, expressed seq=cds; coord=2:20858952..20859715:1; parent_gene=AC212835.3_FG002	misc.plastocyanin-like	1.01839	1.07451	0.974991
AC212835.3_FGP007	AC212835.3_FG007	Uncharacterized protein [Source:UniProtKB/TrEMBL;Acc:C0P6A7]	moderately similar to ( 488) AT4G17100 | Symbols: | unknown protein | chr4:9610164-9612513 REVERSEhighly similar to ( 707) loc_os04g45910 12004.m35397 protein placental protein 11 precursor, putative, expressed seq=cds; coord=2:21007540..21010895:1; parent_gene=AC212835.3_FG007	not assigned.unknown	0.992195	1.09559	1.17554
AC212859.3_FGP007	AC212859.3_FG007	##	highly similar to ( 683) AT4G31160 | Symbols: DCAF1 | DCAF1 (DDB1-CUL4 ASSOCIATED FACTOR 1); nucleotide binding | chr4:15145936-15152939 FORWARDnearly identical (2004) loc_os04g59460 12004.m10822 protein expressed protein seq=cds; coord=2:25730302..25742692:1; parent_gene=AC212859.3_FG007	not assigned.unknown	1.0038	1.04579	0.999651
AC213099.3_FGP001	AC213099.3_FG001	Uncharacterized protein [Source:UniProtKB/TrEMBL;Acc:B4FQP5]	weakly similar to ( 171) AT5G02710 | Symbols: | unknown protein | chr5:612628-613480 FORWARDmoderately similar to ( 229) loc_os03g24844 12003.m78866 protein expressed protein seq=cds; coord=1:62918113..62919260:1; parent_gene=AC213099.3_FG001	not assigned.unknown	1.04136	1.02671	1.09695
AC213099.3_FGP002	AC213099.3_FG002	Uncharacterized protein [Source:UniProtKB/TrEMBL;Acc:B4FIR6]	moderately similar to ( 314) AT5G04520 | Symbols: | unknown protein | chr5:1290012-1291063 REVERSEhighly similar to ( 538) loc_os03g24830 12003.m07826 protein si xx-184l24.3 protein, putative, expressed seq=cds; coord=1:62887599..62890415:1; parent_gene=AC213099.3_FG002	not assigned.unknown	0.945508	1.05399	0.930097
AC213521.3_FGP005	AC213521.3_FG005	Uncharacterized protein [Source:UniProtKB/TrEMBL;Acc:B4FF46]	highly similar to ( 630) AT1G58290 | Symbols: HEMA1 | HEMA1; glutamyl-tRNA reductase | chr1:21624028-21626051 REVERSEhighly similar to ( 808) HEM1_ORYSA Glutamyl-tRNA reductase, chloroplast precursor (EC 1.2.1.70) (GluTR) - Oryza sativa (Rice)highly similar to ( 808) loc_os10g35840 12010.m06402 protein glutamyl-tRNA reductase, chloroplast precursor, putative, expressed seq=cds; coord=1:226217182.…	tetrapyrrole synthesis.glu-tRNA reductase	1.12379	1.32459	1.01563
AC213600.3_FGP002	AC213600.3_FG002	Uncharacterized protein [Source:UniProtKB/TrEMBL;Acc:B7ZYL8]	moderately similar to ( 499) AT5G56360 | Symbols: | calmodulin-binding protein | chr5:22823586-22827950 REVERSEhighly similar to ( 758) loc_os01g16970 12001.m150418 protein protein kinase C substrate 80K-H, putative, expressed seq=cds; coord=3:44316015..44340734:-1; parent_gene=AC213600.3_FG002	signalling.calcium	0.815764	0.830257	0.717942
AC213654.3_FGP001	AC213654.3_FG001	Uncharacterized protein [Source:UniProtKB/TrEMBL;Acc:B4FHZ7]	weakly similar to ( 197) AT2G40830 | Symbols: RHC1A | RHC1A; protein binding / zinc ion binding | chr2:17043642-17044628 FORWARDmoderately similar to ( 393) loc_os01g58780 12001.m12020 protein RHC1A, putative, expressed seq=cds; coord=3:187930046..187931023:-1; parent_gene=AC213654.3_FG001	protein.degradation.ubiquitin.E3.RING	0.88343	0.850321	0.818243
AC213654.3_FGP003	AC213654.3_FG003	Uncharacterized protein [Source:UniProtKB/TrEMBL;Acc:B6U389]	seq=cds; coord=3:187901801..187902343:1; parent_gene=AC213654.3_FG003	not assigned.unknown	0.428838	0.612071	0.697811
AC213884.3_FGP001	AC213884.3_FG001	Ran-binding protein 1; Uncharacterized protein [Source:UniProtKB/TrEMBL;Acc:B6T8F4]	moderately similar to ( 234) AT2G30060 | Symbols: | Ran-binding protein 1b (RanBP1b) | chr2:12827035-12828551 FORWARDmoderately similar to ( 284) loc_os05g28290 12005.m07115 protein ran-binding protein 1 homolog c, putative, expressed seq=cds; coord=6:140465764..140469654:1; parent_gene=AC213884.3_FG001	signalling.G-proteins	1.00463	0.895477	0.914771
AC214266.3_FGP002	AC214266.3_FG002	Uncharacterized protein [Source:UniProtKB/TrEMBL;Acc:K7TKI2]	moderately similar to ( 400) AT4G35335 | Symbols: | nucleotide-sugar transmembrane transporter/ sugar:hydrogen symporter | chr4:16807286-16810015 FORWARDmoderately similar to ( 473) loc_os07g38610 12007.m08106 protein UDP-galactose translocator, putative, expressed seq=cds; coord=10:42530983..42533412:1; parent_gene=AC214266.3_FG002	transport.sugars	1.18693	1.25755	1.13717
AC214350.3_FGP007	AC214350.3_FG007	Ubiquinol-cytochrome c reductase iron-sulfur subunit [Source:UniProtKB/TrEMBL;Acc:B4F892]	moderately similar to ( 365) AT5G13430 | Symbols: | ubiquinol-cytochrome C reductase iron-sulfur subunit, mitochondrial, putative / Rieske iron-sulfur protein, putative | chr5:4305414-4307399 REVERSEmoderately similar to ( 416) UCRI_MAIZE Ubiquinol-cytochrome c reductase iron-sulfur subunit, mitochondrial precursor (EC 1.10.2.2) (Rieske iron-sulfur protein) (RISP) - Zea mays (Maize)moderately sim…	mitochondrial electron transport / ATP synthesis.cytochrome c reductase	1.02522	1.03445	0.993118
AC214448.3_FGP007	AC214448.3_FG007	Uncharacterized protein [Source:UniProtKB/TrEMBL;Acc:B4FA55]	moderately similar to ( 477) AT5G18520 | Symbols: | LOCATED IN: endomembrane system, integral to membrane; EXPRESSED IN: 24 plant structures; EXPRESSED DURING: 14 growth stages; CONTAINS InterPro DOMAIN/s: Transmembrane receptor, eukaryota (InterPro:IPR009637); BEST Arabidopsis thaliana protein match is: unknown protein (TAIR:AT3G09570.1); Has 385 Blast hits to 381 proteins in 83 species: Archae …	not assigned.unknown	1.046	0.878785	0.835384
AC214503.3_FGP008	AC214503.3_FG008	Uncharacterized protein [Source:UniProtKB/TrEMBL;Acc:K7V774]	seq=cds; coord=9:21096713..21097159:1; parent_gene=AC214503.3_FG008	not assigned.unknown	1.56334	1.22793	1.19387
AC214507.3_FGP001	AC214507.3_FG001	CFM6; Uncharacterized protein [Source:UniProtKB/TrEMBL;Acc:Q208U9]	moderately similar to ( 298) AT4G13070 | Symbols: | group II intron splicing factor CRS1-related | chr4:7621780-7623051 REVERSEmoderately similar to ( 432) loc_os06g20030 12006.m06660 protein CFM6, putative, expressed seq=cds; coord=10:125931362..125932713:-1; parent_gene=AC214507.3_FG001	RNA.processing.splicing	0.512829	0.761587	0.807697
AC214640.3_FGP003	AC214640.3_FG003	Uncharacterized protein [Source:UniProtKB/TrEMBL;Acc:B4FSG7]	moderately similar to ( 229) AT1G15810 | Symbols: | ribosomal protein S15 family protein | chr1:5444496-5446271 FORWARDmoderately similar to ( 320) loc_os02g55940 12002.m10618 protein ribosomal protein S15 containing protein, expressed seq=cds; coord=7:145453258..145461739:-1; parent_gene=AC214640.3_FG003	protein.synthesis.ribosomal protein.prokaryotic.unknown organellar.30S subunit.S15	1.08414	0.959028	0.966464
AC214648.3_FGP003	AC214648.3_FG003	Uncharacterized protein [Source:UniProtKB/TrEMBL;Acc:K7UY34]	moderately similar to ( 313) AT3G45600 | Symbols: TET3 | TET3 (TETRASPANIN3) | chr3:16733973-16735854 REVERSEmoderately similar to ( 466) loc_os05g03140 12005.m04848 protein senescence-associated protein, putative, expressed seq=cds; coord=8:131799091..131803818:-1; parent_gene=AC214648.3_FG003	development.unspecified	1.02224	0.943873	1.04403
AC214771.3_FGP002	AC214771.3_FG002	##	very weakly similar to (86.7) AT4G40070 | Symbols: | protein binding / zinc ion binding | chr4:18576533-18577504 FORWARDvery weakly similar to (83.2) EL5_ORYSA E3 ubiquitin-protein ligase EL5 (EC 6.3.2.-) - Oryza sativa (Rice)weakly similar to ( 126) loc_os02g15060 12002.m06749 protein zinc finger, C3HC4 type family protein seq=cds; coord=5:141258314..141258946:-1; parent_gene=AC214771.3_FG002	protein.degradation.ubiquitin.E3.RING	0.909332	0.837442	0.856308
AC214817.3_FGP004	AC214817.3_FG004	Putative leucine-rich repeat receptor-like protein kinase family protein [Source:UniProtKB/TrEMBL;Acc:K7UKL7]	moderately similar to ( 427) AT5G58300 | Symbols: | leucine-rich repeat transmembrane protein kinase, putative | chr5:23572821-23574871 FORWARDweakly similar to ( 172) PSKR_DAUCA Phytosulfokine receptor precursor (EC 2.7.11.1) (Phytosulfokine LRR receptor kinase) - Daucus carota (Carrot)highly similar to ( 850) loc_os05g40200 12005.m08197 protein ATP binding protein, putative, expressed seq=cds; …	signalling.receptor kinases.leucine rich repeat III	0.944082	0.958855	1.01052
AC215201.3_FGP005	AC215201.3_FG005	Chloroplast protein synthesis2 [Source:UniProtKB/TrEMBL;Acc:K7US98]	highly similar to ( 773) AT2G28000 | Symbols: CPN60A, CH-CPN60A, SLP | CPN60A (CHAPERONIN-60ALPHA); ATP binding / protein binding | chr2:11926603-11929184 FORWARDhighly similar to ( 830) RUBA_WHEAT RuBisCO large subunit-binding protein subunit alpha, chloroplast precursor (60 kDa chaperonin subunit alpha) (CPN-60 alpha) (Fragment) - Triticum aestivum (Wheat)highly similar to ( 883) loc_os12g17910…	protein.folding	1.12446	1.15368	0.956619
AC215244.3_FGP002	AC215244.3_FG002	Uncharacterized protein [Source:UniProtKB/TrEMBL;Acc:B4G137]	moderately similar to ( 399) AT4G35450 | Symbols: AKR2, AFT, AKR2A | AKR2 (ANKYRIN REPEAT-CONTAINING PROTEIN 2); protein binding | chr4:16839862-16841759 FORWARDmoderately similar to ( 476) loc_os09g33810 12009.m060082 protein ankyrin repeat domain-containing protein 2, putative, expressed seq=cds; coord=4:193735481..193760758:1; parent_gene=AC215244.3_FG002	RNA.regulation of transcription.AtSR Transcription Factor family	0.933426	1.00946	1.03333
AC215260.3_FGP001	AC215260.3_FG001	Uncharacterized protein [Source:UniProtKB/TrEMBL;Acc:B4FVX8]	very weakly similar to (91.3) AT1G65870 | Symbols: | disease resistance-responsive family protein | chr1:24503624-24504193 FORWARDweakly similar to ( 169) loc_os07g42520 12007.m08484 protein dirigent-like protein pDIR12, putative, expressed seq=cds; coord=3:17116070..17116597:1; parent_gene=AC215260.3_FG001	stress.biotic	1.30803	1.62649	1.60407
AC215260.3_FGP003	AC215260.3_FG003	##	moderately similar to ( 209) AT5G48930 | Symbols: HCT | HCT (HYDROXYCINNAMOYL-COA SHIKIMATE/QUINATE HYDROXYCINNAMOYL TRANSFERASE); quinate O-hydroxycinnamoyltransferase/ shikimate O-hydroxycinnamoyltransferase/ transferase | chr5:19836654-19838092 REVERSEweakly similar to ( 182) HCBT1_DIACA Anthranilate N-benzoyltransferase protein 1 (EC 2.3.1.144) (Anthranilate N-hydroxycinnamoyl/benzoyltransfer…	secondary metabolism.phenylpropanoids	0.772475	1.0257	1.16118
AC215260.3_FGP004	AC215260.3_FG004	Regulator of ribonuclease activity A; Uncharacterized protein [Source:UniProtKB/TrEMBL;Acc:B6SMX7]	moderately similar to ( 261) AT5G16450 | Symbols: | dimethylmenaquinone methyltransferase family protein | chr5:5374357-5375342 FORWARDmoderately similar to ( 306) loc_os01g52460 12001.m11420 protein regulator of ribonuclease activity A, putative, expressed seq=cds; coord=3:17033772..17034278:1; parent_gene=AC215260.3_FG004	C1-metabolism	1.0583	1.01156	0.979651
AC215690.3_FGP002	AC215690.3_FG002	Acyl-[acyl-carrier-protein] desaturase [Source:UniProtKB/TrEMBL;Acc:K7U2K6]	highly similar to ( 583) AT2G43710 | Symbols: SSI2, FAB2 | SSI2; acyl-[acyl-carrier-protein] desaturase/ stearoyl-CoA 9-desaturase | chr2:18120107-18122495 FORWARDhighly similar to ( 669) STAD_ORYSA Acyl-[acyl-carrier-protein] desaturase, chloroplast precursor (EC 1.14.19.2) (Stearoyl-ACP desaturase) - Oryza sativa (Rice)highly similar to ( 679) loc_os04g31070 12004.m08210 protein acyl-desaturase…	lipid metabolism.FA synthesis and FA elongation.ACP desaturase	0.994453	0.990759	0.862488
AC216010.3_FGP001	AC216010.3_FG001	tRNA pseudouridine synthase [Source:UniProtKB/TrEMBL;Acc:C0HIQ3]	moderately similar to ( 369) AT1G09800 | Symbols: | tRNA pseudouridine synthase family protein | chr1:3177121-3180336 REVERSEhighly similar to ( 532) loc_os12g09290 12012.m04913 protein pseudouridylate synthase, putative, expressed seq=cds; coord=3:139031076..139038403:1; parent_gene=AC216010.3_FG001	protein.aa activation.pseudouridylate synthase	0.856451	0.832153	0.834659
AC216067.3_FGP002	AC216067.3_FG002	V-type proton ATPase 16 kDa proteolipid subunit [Source:UniProtKB/Swiss-Prot;Acc:Q41773]	moderately similar to ( 222) AT1G19910 | Symbols: AVA-P2, AVA-2PE, ATVHA-C2 | AVA-P2; ATPase/ proton-transporting ATPase, rotational mechanism | chr1:6913317-6914322 FORWARDmoderately similar to ( 229) VATL_ORYSA Vacuolar ATP synthase 16 kDa proteolipid subunit (EC 3.6.3.14) - Oryza sativa (Rice)moderately similar to ( 229) loc_os11g06890 12011.m28741 protein vacuolar ATP synthase 16 kDa proteoli…	transport.p- and v-ATPases.H+-transporting two-sector ATPase	1.65195	2.36219	2.50701
AC216247.3_FGP005	AC216247.3_FG005	##	moderately similar to ( 236) AT3G54010 | Symbols: PAS1, DEI1 | PAS1 (PASTICCINO 1); FK506 binding / binding / peptidyl-prolyl cis-trans isomerase | chr3:20001588-20005063 FORWARDvery weakly similar to (95.5) FKB70_WHEAT 70 kDa peptidyl-prolyl isomerase (EC 5.2.1.8) (Peptidyl-prolyl cis-trans isomerase) (PPIase) (Rotamase) - Triticum aestivum (Wheat)moderately similar to ( 295) loc_os03g25140 1200…	cell.cycle.peptidylprolyl isomerase	1.18594	1.13441	1.08068
AC217050.4_FGP001	AC217050.4_FG001	##	highly similar to ( 595) AT5G16040 | Symbols: | regulator of chromosome condensation (RCC1) family protein | chr5:5240860-5243308 REVERSEhighly similar to ( 673) loc_os08g33390 12008.m07329 protein HECT domain and RCC1-like domain-containing protein 2, putative, expressed seq=cds; coord=1:214841843..214846179:1; parent_gene=AC217050.4_FG001	cell.division	1.05996	1.10204	1.08654
AC217050.4_FGP006	AC217050.4_FG006	14-3-3-like protein; Uncharacterized protein [Source:UniProtKB/TrEMBL;Acc:B6SRI4]	moderately similar to ( 425) AT3G02520 | Symbols: GRF7, GF14 NU | GRF7 (GENERAL REGULATORY FACTOR 7); protein binding / protein phosphorylated amino acid binding | chr3:526800-527915 REVERSEmoderately similar to ( 467) 14333_ORYSA 14-3-3-like protein GF14-C (G-box factor 14-3-3 homolog C) - Oryza sativa (Rice)moderately similar to ( 467) loc_os08g33370 12008.m26501 protein 14-3-3-like protein, pu…	signalling.14-3-3 proteins	0.801797	1.03457	0.775317
AC217271.3_FGP002	AC217271.3_FG002	Uncharacterized protein [Source:UniProtKB/TrEMBL;Acc:K7U6Y4]	moderately similar to ( 367) AT5G17900 | Symbols: | FUNCTIONS IN: molecular_function unknown; INVOLVED IN: biological_process unknown; LOCATED IN: extracellular region; CONTAINS InterPro DOMAIN/s: Micro-fibrillar-associated 1, C-terminal (InterPro:IPR009730); BEST Arabidopsis thaliana protein match is: unknown protein (TAIR:AT4G08580.1); Has 36643 Blast hits to 21191 proteins in 1090 species: Arc…	cell.organisation	0.78929	0.860241	0.848205
AC217293.3_FGP007	AC217293.3_FG007	Uncharacterized protein [Source:UniProtKB/TrEMBL;Acc:C0HF82]	moderately similar to ( 278) AT1G21270 | Symbols: WAK2 | WAK2; ATP binding / calcium ion binding / protein kinase/ protein serine/threonine kinase | chr1:7444997-7447345 FORWARDweakly similar to ( 148) NORK_MEDTR Nodulation receptor kinase precursor (EC 2.7.11.1) (Does not make infections protein 2) (Symbiosis receptor-like kinase) (MtSYMRK) - Medicago truncatula (Barrel medic)moderately similar …	signalling.receptor kinases.wall associated kinase	0.975213	0.965082	0.857661
AC217300.3_FGP005	AC217300.3_FG005	Uncharacterized protein [Source:UniProtKB/TrEMBL;Acc:B4G1Q5]	moderately similar to ( 266) AT5G13510 | Symbols: | ribosomal protein L10 family protein | chr5:4341294-4341956 FORWARDmoderately similar to ( 281) RK10_TOBAC 50S ribosomal protein L10, chloroplast precursor (CL10) - Nicotiana tabacum (Common tobacco)moderately similar to ( 349) loc_os03g17580 12003.m07183 protein 50S ribosomal protein L10, putative, expressed seq=cds; coord=1:43420855..43421523:…	protein.synthesis.ribosomal protein.prokaryotic.chloroplast.50S subunit.L10	1.00785	1.12957	1.08221
AC217358.3_FGP003	AC217358.3_FG003	Uncharacterized protein [Source:UniProtKB/TrEMBL;Acc:B7ZZ12]	moderately similar to ( 494) AT3G59630 | Symbols: | diphthamide synthesis DPH2 family protein | chr3:22025355-22027776 REVERSEhighly similar to ( 761) loc_os11g16430 12011.m05728 protein diphthamide biosynthesis protein 2, putative, expressed seq=cds; coord=1:296904354..296908116:-1; parent_gene=AC217358.3_FG003	not assigned.unknown	0.962523	0.931317	0.919666
AC217358.3_FGP005	AC217358.3_FG005	Mitochondrial prohibitin complex protein 2; Uncharacterized protein [Source:UniProtKB/TrEMBL;Acc:B4FMS7]	moderately similar to ( 402) AT4G28510 | Symbols: ATPHB1 | ATPHB1 (PROHIBITIN 1) | chr4:14084970-14086372 REVERSEmoderately similar to ( 436) loc_os03g62490 12003.m11125 protein mitochondrial prohibitin complex protein 2, putative, expressed seq=cds; coord=1:296891350..296893628:-1; parent_gene=AC217358.3_FG005	mitochondrial electron transport / ATP synthesis.NADH-DH.complex I	1.10738	1.24821	0.914321
AC217358.3_FGP011	AC217358.3_FG011	Uncharacterized protein [Source:UniProtKB/TrEMBL;Acc:B8A083]	moderately similar to ( 425) AT3G20920 | Symbols: | translocation protein-related | chr3:7328763-7330698 REVERSEhighly similar to ( 587) loc_os02g23890 12002.m77798 protein protein transporter, putative, expressed seq=cds; coord=1:296991644..296996802:-1; parent_gene=AC217358.3_FG011	not assigned.unknown	0.824889	0.872614	0.860375
AC217401.3_FGP001	AC217401.3_FG001	Non-cyanogenic beta-glucosidase [Source:UniProtKB/TrEMBL;Acc:B6U498]	highly similar to ( 655) AT3G18080 | Symbols: BGLU44 | BGLU44 (B-S GLUCOSIDASE 44); (R)-amygdalin beta-glucosidase/ 4-methylumbelliferyl-beta-D-glucopyranoside beta-glucosidase/ beta-gentiobiose beta-glucosidase/ cellobiose glucosidase/ esculin beta-glucosidase/ hydrolase, hydrolyzing O-glycosyl compounds | chr3:6191586-6194124 FORWARDmoderately similar to ( 390) BGLC_MAIZE Beta-glucosidase, chlo…	misc.gluco-, galacto- and mannosidases	0.991349	0.981445	0.947665
AC217401.3_FGP002	AC217401.3_FG002	Beta-glucosidase [Source:UniProtKB/TrEMBL;Acc:B6TW65]	highly similar to ( 661) AT3G18080 | Symbols: BGLU44 | BGLU44 (B-S GLUCOSIDASE 44); (R)-amygdalin beta-glucosidase/ 4-methylumbelliferyl-beta-D-glucopyranoside beta-glucosidase/ beta-gentiobiose beta-glucosidase/ cellobiose glucosidase/ esculin beta-glucosidase/ hydrolase, hydrolyzing O-glycosyl compounds | chr3:6191586-6194124 FORWARDmoderately similar to ( 379) MYRO_BRANA Myrosinase precursor (…	misc.gluco-, galacto- and mannosidases	0.970481	1.01848	1.0018
AC217401.3_FGP003	AC217401.3_FG003	Uncharacterized protein [Source:UniProtKB/TrEMBL;Acc:C4J1V0]	highly similar to ( 776) AT5G10290 | Symbols: | leucine-rich repeat family protein / protein kinase family protein | chr5:3235462-3238171 REVERSEmoderately similar to ( 243) PSKR_DAUCA Phytosulfokine receptor precursor (EC 2.7.11.1) (Phytosulfokine LRR receptor kinase) - Daucus carota (Carrot)highly similar to ( 974) loc_os03g49620 12003.m35380 protein BRASSINOSTEROID INSENSITIVE 1-associated rec…	signalling.receptor kinases.leucine rich repeat II	0.992983	1.02505	1.08217
AC217499.3_FGP003	AC217499.3_FG003	Putative peptidase C48 domain family protein [Source:UniProtKB/TrEMBL;Acc:K7TWJ4]	weakly similar to ( 149) AT3G06290 | Symbols: | FUNCTIONS IN: molecular_function unknown; INVOLVED IN: biological_process unknown; LOCATED IN: cellular_component unknown; EXPRESSED IN: 24 plant structures; EXPRESSED DURING: 15 growth stages; CONTAINS InterPro DOMAIN/s: SAC3/GANP/Nin1/mts3/eIF-3 p25 (InterPro:IPR005062); BEST Arabidopsis thaliana protein match is: SAC3/GANP family protein (TAIR:AT…	not assigned.unknown	1.21307	1.69989	1.37339
AC217556.3_FGP003	AC217556.3_FG003	##	weakly similar to ( 153) loc_os10g08570 12010.m04205 protein RNA recognition motif family protein, expressed seq=cds; coord=5:37931456..37936949:-1; parent_gene=AC217556.3_FG003	RNA.RNA binding	0.920683	0.977858	0.978039
AC217665.3_FGP005	AC217665.3_FG005	Uncharacterized protein [Source:UniProtKB/TrEMBL;Acc:B4FDW0]	moderately similar to ( 286) AT1G33970 | Symbols: | avirulence-responsive protein, putative / avirulence induced gene protein, putative / AIG protein, putative | chr1:12349614-12350960 REVERSEhighly similar to ( 517) loc_os02g35130 12002.m100235 protein protein AIG1, putative, expressed seq=cds; coord=4:117407028..117409170:1; parent_gene=AC217665.3_FG005	stress.biotic	1.16238	1.18527	1.13286
AC217840.3_FGP001	AC217840.3_FG001	Uncharacterized protein [Source:UniProtKB/TrEMBL;Acc:B4FLQ5]	moderately similar to ( 215) AT2G17695 | Symbols: | unknown protein | chr2:7684214-7685009 REVERSEmoderately similar to ( 350) loc_os04g02890 12004.m05602 protein expressed protein seq=cds; coord=5:162843579..162844510:1; parent_gene=AC217840.3_FG001	not assigned.unknown	0.987069	1.03915	1.02736
AC217842.3_FGP001	AC217842.3_FG001	Uncharacterized protein [Source:UniProtKB/TrEMBL;Acc:B4FW82]	highly similar to ( 691) AT5G47750 | Symbols: D6PKL2, PK5 | D6PKL2 (D6 PROTEIN KINASE LIKE 2); kinase | chr5:19339947-19341864 REVERSEhighly similar to ( 679) G11A_ORYSA Protein kinase G11A (EC 2.7.11.1) - Oryza sativa (Rice)highly similar to ( 846) loc_os09g08420 12009.m04109 protein protein kinase G11A, putative, expressed seq=cds; coord=2:155786938..155791567:1; parent_gene=AC217842.3_FG001	protein.postranslational modification	0.89674	0.883182	0.81687
AC217887.3_FGP004	AC217887.3_FG004	Glucan endo-1,3-beta-glucosidase 5; Putative O-Glycosyl hydrolase superfamily protein [Source:UniProtKB/TrEMBL;Acc:B6SWD3]	highly similar to ( 564) AT5G20870 | Symbols: | glycosyl hydrolase family 17 protein | chr5:7080037-7081739 REVERSEweakly similar to ( 185) E13B_WHEAT Glucan endo-1,3-beta-glucosidase precursor (EC 3.2.1.39) ((1->3)-beta-glucan endohydrolase) ((1->3)-beta-glucanase) (Beta-1,3-endoglucanase) - Triticum aestivum (Wheat)highly similar to ( 753) loc_os03g27980 12003.m08122 protein glucan endo-1,3-bet…	misc.beta 1,3 glucan hydrolases	1.02047	1.04438	1.05996
AC217887.3_FGP005	AC217887.3_FG005	Uncharacterized protein [Source:UniProtKB/TrEMBL;Acc:K7VKY1]	highly similar to ( 783) AT1G10580 | Symbols: | transducin family protein / WD-40 repeat family protein | chr1:3491560-3493665 REVERSEhighly similar to ( 986) loc_os03g27970 12003.m101364 protein pre-mRNA-splicing factor PRP17, putative, expressed seq=cds; coord=9:121932964..121936503:1; parent_gene=AC217887.3_FG005	RNA.processing	0.94094	0.90338	0.90392
AC217947.4_FGP002	AC217947.4_FG002	NADPH--cytochrome P450 reductase [Source:UniProtKB/TrEMBL;Acc:K7TVP4]	highly similar to ( 884) AT4G30210 | Symbols: ATR2, AR2 | ATR2 (ARABIDOPSIS P450 REDUCTASE 2); NADPH-hemoprotein reductase | chr4:14796900-14800578 FORWARDhighly similar to ( 929) NCPR_CATRO NADPH--cytochrome P450 reductase (EC 1.6.2.4) (CPR) (P450R) - Catharanthus roseus (Rosy periwinkle) (Madagascar periwinkle)nearly identical (1096) loc_os08g14570 12008.m05581 protein NADPH--cytochrome P450 re…	secondary metabolism.phenylpropanoids	1.23493	1.70819	1.66617
AC217965.2_FGP012	AC217965.2_FG012	Tha8; Thylakoid assembly8 [Source:UniProtKB/TrEMBL;Acc:Q6QPM6]	very weakly similar to (87.8) AT3G27750 | Symbols: | FUNCTIONS IN: molecular_function unknown; INVOLVED IN: biological_process unknown; LOCATED IN: chloroplast; EXPRESSED IN: 16 plant structures; EXPRESSED DURING: 12 growth stages; BEST Arabidopsis thaliana protein match is: VPS9B (TAIR:AT5G09320.1); Has 54 Blast hits to 54 proteins in 6 species: Archae - 0; Bacteria - 0; Metazoa - 0; Fungi - 0; …	not assigned.unknown	0.920358	1.25849	0.934
AC217975.3_FGP001	AC217975.3_FG001	Uncharacterized protein [Source:UniProtKB/TrEMBL;Acc:B4F9P5]	highly similar to ( 536) AT3G06483 | Symbols: PDK, ATPDHK | PDK (PYRUVATE DEHYDROGENASE KINASE); ATP binding / histidine phosphotransfer kinase/ pyruvate dehydrogenase (acetyl-transferring) kinase | chr3:1990727-1992581 REVERSEhighly similar to ( 664) loc_os07g44330 12007.m29283 protein protein kinase, mitochondrial precursor, putative, expressed seq=cds; coord=7:168592020..168595349:-1; parent_g…	signalling.in sugar and nutrient physiology.pyruvate dehydrogenase kinase	1.15292	2.69073	2.6307
AC217977.3_FGP003	AC217977.3_FG003	Protein aq_1857 [Source:UniProtKB/TrEMBL;Acc:B6TY62]	weakly similar to ( 167) AT5G03905 | Symbols: | hesB-like domain-containing protein | chr5:1052728-1054041 FORWARDmoderately similar to ( 212) loc_os08g28230 12008.m06829 protein protein aq_1857, putative, expressed seq=cds; coord=1:220505413..220521658:1; parent_gene=AC217977.3_FG003	Co-factor and vitamine metabolism.iron-sulphur clusters	0.97187	0.852943	0.823924
AC218148.2_FGP008	AC218148.2_FG008	Uncharacterized protein [Source:UniProtKB/TrEMBL;Acc:K7UQJ8]	moderately similar to ( 322) AT3G49240 | Symbols: emb1796 | emb1796 (embryo defective 1796); ATP binding | chr3:18256086-18257975 FORWARDvery weakly similar to (99.4) RF1_ORYSA Rf1 protein, mitochondrial precursor (PPR protein) (Fertility restorer) (Restorer for CMS) - Oryza sativa (Rice)highly similar to ( 741) loc_os05g45760 12005.m08701 protein EMB1796, putative, expressed seq=cds; coord=6:159…	not assigned.unknown	0.779679	0.969622	0.848593
AC218457.2_FGP013	AC218457.2_FG013	Uncharacterized protein [Source:UniProtKB/TrEMBL;Acc:K7UYP9]	moderately similar to ( 493) AT5G49430 | Symbols: | transducin family protein / WD-40 repeat family protein | chr5:20037338-20045454 REVERSEnearly identical (1141) loc_os03g19340 12003.m07351 protein nucleotide binding protein, putative, expressed seq=cds; coord=8:15599797..15606172:1; parent_gene=AC218457.2_FG013	development.unspecified	1.01606	1.09038	0.974709
AC218900.3_FGP001	AC218900.3_FG001	Gibberellin receptor GID1L2 [Source:UniProtKB/TrEMBL;Acc:B6TC25]	moderately similar to ( 258) AT1G47480 | Symbols: | hydrolase | chr1:17417623-17419296 FORWARDweakly similar to ( 122) GID1_ORYSA Gibberellin receptor GID1 (EC 3.-.-.-) (Gibberellin-insensitive dwarf protein 1) (Protein GIBBERELLIN INSENSITIVE DWARF1) - Oryza sativa (Rice)highly similar to ( 510) loc_os08g37060 12008.m07693 protein gibberellin receptor GID1L2, putative, expressed seq=cds; coord=1…	Biodegradation of Xenobiotics	0.961514	0.847723	0.873755
AC218972.3_FGP001	AC218972.3_FG001	Uncharacterized protein [Source:UniProtKB/TrEMBL;Acc:K7VBJ9]	nearly identical (1016) AT2G40730 | Symbols: | HEAT repeat-containing protein | chr2:16990083-16996072 REVERSEnearly identical (1362) loc_os01g60440 12001.m43246 protein ATP binding protein, putative, expressed seq=cds; coord=8:170605684..170626012:1; parent_gene=AC218972.3_FG001	protein.postranslational modification	0.998497	1.0007	1.00807
AC218972.3_FGP004	AC218972.3_FG004	Putative leucine-rich repeat receptor-like protein kinase family protein; Uncharacterized protein [Source:UniProtKB/TrEMBL;Acc:B4F8Z2]	highly similar to ( 566) AT5G58300 | Symbols: | leucine-rich repeat transmembrane protein kinase, putative | chr5:23572821-23574871 FORWARDweakly similar to ( 160) PSKR_DAUCA Phytosulfokine receptor precursor (EC 2.7.11.1) (Phytosulfokine LRR receptor kinase) - Daucus carota (Carrot)highly similar to ( 852) loc_os01g60330 12001.m12161 protein ATP binding protein, putative, expressed seq=cds; coor…	signalling.receptor kinases.leucine rich repeat III	0.782766	0.76164	0.712178
AC220927.3_FGP007	AC220927.3_FG007	Uncharacterized protein [Source:UniProtKB/TrEMBL;Acc:C4J0Z5]	moderately similar to ( 327) AT4G08950 | Symbols: EXO | EXO (EXORDIUM) | chr4:5740378-5741322 FORWARDmoderately similar to ( 468) loc_os02g52040 12002.m10235 protein phi-1-like phosphate-induced protein, putative, expressed seq=cds; coord=5:208675421..208676365:1; parent_gene=AC220927.3_FG007	signalling.in sugar and nutrient physiology	1.07534	1.00958	0.989519
AC220954.3_FGP005	AC220954.3_FG005	##	seq=cds; coord=2:88824690..88827657:-1; parent_gene=AC220954.3_FG005	not assigned.unknown	0.756072	0.81375	0.77299
AC220970.4_FGP002	AC220970.4_FG002	Putative uncharacterized protein [Source:UniProtKB/TrEMBL;Acc:B6SKK7]	moderately similar to ( 254) AT5G60720 | Symbols: | unknown protein | chr5:24418436-24422177 REVERSEmoderately similar to ( 490) loc_os03g64230 12003.m11285 protein expressed protein seq=cds; coord=5:534150..536159:-1; parent_gene=AC220970.4_FG002	not assigned.unknown	1.03562	1.35552	1.38548
AC225185.3_FGP004	AC225185.3_FG004	Uncharacterized protein [Source:UniProtKB/TrEMBL;Acc:C4J1T9]	moderately similar to ( 449) AT5G55860 | Symbols: | unknown protein | chr5:22610146-22612166 FORWARDhighly similar to ( 858) loc_os12g17310 12012.m05688 protein prefoldin, putative, expressed seq=cds; coord=3:110670070..110673574:-1; parent_gene=AC225185.3_FG004	not assigned.unknown	0.820611	0.981352	0.947138
AC225308.2_FGP005	AC225308.2_FG005	Uncharacterized protein [Source:UniProtKB/TrEMBL;Acc:B7ZYA4]	moderately similar to ( 330) AT2G47820 | Symbols: | unknown protein | chr2:19588122-19590629 FORWARDnearly identical (1132) loc_os07g38080 12007.m079722 protein expressed protein seq=cds; coord=7:158603592..158608383:-1; parent_gene=AC225308.2_FG005	not assigned.unknown	0.898607	0.917837	1.0139
AC226227.2_FGP003	AC226227.2_FG003	Leucine-rich repeat (LRR) family protein [Source:UniProtKB/TrEMBL;Acc:K7U511]	moderately similar to ( 351) AT4G06744 | Symbols: | leucine-rich repeat family protein / extensin family protein | chr4:4070870-4072084 REVERSEvery weakly similar to (95.5) PSKR_DAUCA Phytosulfokine receptor precursor (EC 2.7.11.1) (Phytosulfokine LRR receptor kinase) - Daucus carota (Carrot)highly similar to ( 600) loc_os04g42620 12004.m09229 protein protein binding protein, putative, expressed …	cell wall.cell wall proteins.LRR	1.02329	0.890481	0.99458
AC226235.2_FGP001	AC226235.2_FG001	Isoflavone reductase homolog IRL [Source:UniProtKB/Swiss-Prot;Acc:P52580]	moderately similar to ( 376) AT1G75280 | Symbols: | isoflavone reductase, putative | chr1:28252030-28253355 FORWARDhighly similar to ( 594) IFRH_MAIZE Isoflavone reductase homolog IRL (EC 1.3.1.-) - Zea mays (Maize)moderately similar to ( 423) loc_os01g01660 12001.m06810 protein isoflavone reductase homolog IRL, putative, expressed seq=cds; coord=3:30996380..30997528:1; parent_gene=AC226235.2_FG0…	secondary metabolism.flavonoids.isoflavones.isoflavone reductase	0.976895	1.04846	1.00211
AC226235.2_FGP002	AC226235.2_FG002	Uncharacterized protein [Source:UniProtKB/TrEMBL;Acc:B4FYT4]	very weakly similar to (85.9) loc_os01g01670 12001.m150462 protein expressed protein seq=cds; coord=3:30947652..30948873:1; parent_gene=AC226235.2_FG002	not assigned.unknown	1.01849	0.879659	0.880525
AC226235.2_FGP003	AC226235.2_FG003	Uncharacterized protein [Source:UniProtKB/TrEMBL;Acc:B4FBF9]	seq=cds; coord=3:30922231..30923358:1; parent_gene=AC226235.2_FG003	not assigned.unknown	1.05381	0.936346	1.08939
AC226248.1_FGP002	AC226248.1_FG002	Uncharacterized protein [Source:UniProtKB/TrEMBL;Acc:B8A082]	highly similar to ( 557) AT1G11050 | Symbols: | protein kinase family protein | chr1:3681892-3683769 FORWARDmoderately similar to ( 207) CRI4_MAIZE Putative receptor protein kinase CRINKLY4 precursor (EC 2.7.11.1) - Zea mays (Maize)highly similar to ( 857) loc_os05g34950 12005.m07725 protein protein kinase, putative, expressed seq=cds; coord=8:103022748..103024966:-1; parent_gene=AC226248.1_FG002	signalling.receptor kinases.DUF 26	0.999918	0.934001	0.883992
AC226373.2_FGP010	AC226373.2_FG010	Uncharacterized protein [Source:UniProtKB/TrEMBL;Acc:K7UQ24]	very weakly similar to (81.6) AT2G33835 | Symbols: FES1 | FES1; nucleic acid binding / zinc ion binding | chr2:14312145-14314566 REVERSEmoderately similar to ( 459) loc_os05g41790 12005.m08353 protein zinc finger C-x8-C-x5-C-x3-H type family protein, expressed seq=cds; coord=6:156415329..156419381:-1; parent_gene=AC226373.2_FG010	RNA.regulation of transcription.unclassified	1.16789	1.15885	1.15896
AC230013.2_FGP002	AC230013.2_FG002	##	moderately similar to ( 342) AT2G34060 | Symbols: | peroxidase, putative | chr2:14384914-14386530 FORWARDmoderately similar to ( 211) PER2_ARAHY Cationic peroxidase 2 precursor (EC 1.11.1.7) (PNPC2) - Arachis hypogaea (Peanut)moderately similar to ( 259) loc_os06g13050 12006.m06020 protein peroxidase family protein, expressed seq=cds; coord=3:210670732..210673561:-1; parent_gene=AC230013.2_FG002	misc.peroxidases	1.06844	1.02341	0.907827
AC230013.2_FGP007	AC230013.2_FG007	60S ribosomal protein L18a [Source:UniProtKB/TrEMBL;Acc:B4FU90]	moderately similar to ( 329) AT2G34480 | Symbols: | 60S ribosomal protein L18A (RPL18aB) | chr2:14532916-14534161 REVERSEmoderately similar to ( 355) RL18A_ORYSA 60S ribosomal protein L18a - Oryza sativa (Rice)moderately similar to ( 363) loc_os05g49030 12005.m08974 protein 60S ribosomal protein L18a, putative, expressed seq=cds; coord=3:210714346..210715729:1; parent_gene=AC230013.2_FG007	protein.synthesis.ribosomal protein.eukaryotic.60S subunit.L18A	0.977736	0.923999	0.958863
AC231180.2_FGP006	AC231180.2_FG006	Uncharacterized protein [Source:UniProtKB/TrEMBL;Acc:K7UTT2]	highly similar to ( 535) AT4G23820 | Symbols: | glycoside hydrolase family 28 protein / polygalacturonase (pectinase) family protein | chr4:12397217-12400050 REVERSEvery weakly similar to (90.9) PGLR_ACTCH Polygalacturonase precursor (EC 3.2.1.15) (PG) (Pectinase) - Actinidia chinensis (Kiwi) (Yangtao)highly similar to ( 690) loc_os05g50960 12005.m09163 protein polygalacturonase, putative, expres…	cell wall.degradation.pectate lyases and polygalacturonases	0.940711	0.804824	0.754772
AC231745.1_FGP003	AC231745.1_FG003	Uncharacterized protein [Source:UniProtKB/TrEMBL;Acc:K7VEH8]	moderately similar to ( 267) AT5G45910 | Symbols: | GDSL-motif lipase/hydrolase family protein | chr5:18620420-18622264 REVERSEweakly similar to ( 150) EST_HEVBR Esterase precursor (EC 3.1.1.-) (Early nodule-specific protein homolog) (Latex allergen Hev b 13) - Hevea brasiliensis (Para rubber tree)highly similar to ( 614) loc_os06g06290 12006.m091612 protein alpha-L-fucosidase 2 precursor, putati…	misc.GDSL-motif lipase	1.13812	1.19548	1.54913
AC231745.1_FGP004	AC231745.1_FG004	Uncharacterized protein [Source:UniProtKB/TrEMBL;Acc:K7W6D7]	moderately similar to ( 377) AT1G08030 | Symbols: | unknown protein | chr1:2490425-2492741 REVERSEhighly similar to ( 669) loc_os06g06370 12006.m05363 protein expressed protein seq=cds; coord=9:18237985..18246380:1; parent_gene=AC231745.1_FG004	not assigned.unknown	1.38624	1.43174	1.45483
AC231747.1_FGP001	AC231747.1_FG001	Uncharacterized protein [Source:UniProtKB/TrEMBL;Acc:K7TJS7]	nearly identical (1322) AT2G05170 | Symbols: ATVPS11 | ATVPS11; binding / protein binding / transporter/ zinc ion binding | chr2:1870020-1873278 FORWARDnearly identical (1680) loc_os04g31390 12004.m08240 protein vacuolar protein sorting 11, putative, expressed seq=cds; coord=10:108465466..108472108:-1; parent_gene=AC231747.1_FG001	protein.targeting.secretory pathway.vacuole	0.992071	0.983846	0.935015
AC232238.2_FGP005	AC232238.2_FG005	Ferredoxin-6; Uncharacterized protein [Source:UniProtKB/TrEMBL;Acc:C0P8C8]	weakly similar to ( 144) AT2G27510 | Symbols: ATFD3 | ATFD3 (ferredoxin 3); 2 iron, 2 sulfur cluster binding / electron carrier/ iron-sulfur cluster binding | chr2:11758281-11758748 REVERSEweakly similar to ( 155) FER6_MAIZE Ferredoxin-6, chloroplast precursor (Ferredoxin VI) (Fd VI) - Zea mays (Maize)weakly similar to ( 170) loc_os01g64120 12001.m12527 protein ferredoxin-6, chloroplast precursor…	PS.lightreaction.other electron carrier (ox/red).ferredoxin	1.15801	0.941759	1.14884
AC233850.1_FGP002	AC233850.1_FG002	Pectinesterase inhibitor domain containing protein [Source:UniProtKB/TrEMBL;Acc:B6UI23]	weakly similar to ( 111) loc_os02g33380 12002.m08431 protein pectinesterase inhibitor domain containing protein, expressed seq=cds; coord=5:169817842..169818381:1; parent_gene=AC233850.1_FG002	misc.invertase/pectin methylesterase inhibitor family protein	0.913927	0.948157	0.902904
AC233851.1_FGP014	AC233851.1_FG014	Uncharacterized protein [Source:UniProtKB/TrEMBL;Acc:B4FVQ0]	moderately similar to ( 302) AT1G61870 | Symbols: PPR336 | PPR336 (pentatricopeptide repeat 336) | chr1:22865326-22866552 REVERSEweakly similar to ( 107) RF1_ORYSA Rf1 protein, mitochondrial precursor (PPR protein) (Fertility restorer) (Restorer for CMS) - Oryza sativa (Rice)highly similar to ( 556) loc_os01g58080 12001.m43225 protein membrane-associated salt-inducible protein, putative, expresse…	not assigned.unknown	0.853116	0.962157	0.850295
AC233853.1_FGP003	AC233853.1_FG003	##	highly similar to ( 622) AT2G34500 | Symbols: CYP710A1 | CYP710A1 (cytochrome P450, family 710, subfamily A, polypeptide 1); C-22 sterol desaturase/ oxygen binding | chr2:14539712-14541199 REVERSEvery weakly similar to (99.4) C88A1_MAIZE Cytochrome P450 88A1 (EC 1.14.-.-) (Dwarf3 protein) - Zea mays (Maize)highly similar to ( 881) loc_os01g11340 12001.m07753 protein CYP710A1, putative, expressed …	misc.cytochrome P450	0.996149	1.15872	1.18272
AC233865.1_FGP004	AC233865.1_FG004	##	highly similar to ( 593) AT1G20780 | Symbols: PUB44, ATPUB44, SAUL1 | SAUL1 (SENESCENCE-ASSOCIATED E3 UBIQUITIN LIGASE 1); ubiquitin-protein ligase | chr1:7217812-7220609 FORWARDnearly identical (1115) loc_os12g17880 12012.m05744 protein ubiquitin-protein ligase, putative, expressed seq=cds; coord=7:146587604..146590486:1; parent_gene=AC233865.1_FG004	protein.degradation.ubiquitin.E3.RING	0.647215	0.79114	0.718948
AC233865.1_FGP006	AC233865.1_FG006	##	very weakly similar to (81.3) AT1G50300 | Symbols: TAF15 | TAF15 (TBP-associated factor 15); RNA binding / nucleic acid binding / nucleotide binding / zinc ion binding | chr1:18628818-18631662 REVERSEvery weakly similar to ( 100) loc_os09g12800 12009.m04543 protein zinc finger protein 265, putative, expressed seq=cds; coord=7:146548756..146552786:-1; parent_gene=AC233865.1_FG006	signalling.G-proteins	1.11848	0.990029	1.08191
AC233870.1_FGP006	AC233870.1_FG006	Uncharacterized protein [Source:UniProtKB/TrEMBL;Acc:K7VN24]	moderately similar to ( 213) AT2G26590 | Symbols: | adhesion regulating molecule family | chr2:11311182-11314717 REVERSEmoderately similar to ( 326) loc_os05g51640 12005.m09226 protein adhesion regulating molecule conserved region family protein, expressed seq=cds; coord=6:167006647..167019258:1; parent_gene=AC233870.1_FG006	not assigned.unknown	1.01272	0.980205	0.768545
AC233872.1_FGP003	AC233872.1_FG003	Mitochondrial glycoprotein; Uncharacterized protein [Source:UniProtKB/TrEMBL;Acc:B4FZA1]	moderately similar to ( 206) AT5G05990 | Symbols: | mitochondrial glycoprotein family protein / MAM33 family protein | chr5:1806911-1807895 REVERSEmoderately similar to ( 296) loc_os01g05010 12001.m07135 protein mitochondrial glycoprotein, expressed seq=cds; coord=3:18219856..18221974:1; parent_gene=AC233872.1_FG003	not assigned.unknown	0.917982	0.85831	0.82201
AC233879.1_FGP002	AC233879.1_FG002	Late embryogenesis abundant protein EMB564 [Source:UniProtKB/Swiss-Prot;Acc:P46517]	weakly similar to ( 107) AT2G40170 | Symbols: ATEM6, GEA6 | GEA6 (LATE EMBRYOGENESIS ABUNDANT 6) | chr2:16779792-16780167 REVERSEweakly similar to ( 150) EMB5_MAIZE Late embryogenesis abundant protein EMB564 - Zea mays (Maize)weakly similar to ( 119) loc_os05g28210 12005.m83960 protein embryonic abundant protein 1, putative, expressed seq=cds; coord=6:140347883..140348297:-1; parent_gene=AC233879…	hormone metabolism.abscisic acid.induced-regulated-responsive-activated	1.04722	0.845213	0.943533
AC233880.1_FGP006	AC233880.1_FG006	RWP-RK transcription factor; Uncharacterized protein [Source:UniProtKB/TrEMBL;Acc:B4FNC6]	moderately similar to ( 297) loc_os01g14420 12001.m08047 protein RWP-RK domain containing protein, expressed seq=cds; coord=3:1290634..1292145:1; parent_gene=AC233880.1_FG006	RNA.regulation of transcription.NIN-like bZIP-related family	1.00449	0.933572	0.911768
AC233880.1_FGP009	AC233880.1_FG009	##	weakly similar to ( 147) AT3G04920 | Symbols: | 40S ribosomal protein S24 (RPS24A) | chr3:1360989-1362065 FORWARDweakly similar to ( 158) loc_os01g52490 12001.m11423 protein 40S ribosomal protein S24, putative, expressed seq=cds; coord=3:1265318..1267574:-1; parent_gene=AC233880.1_FG009	protein.synthesis.ribosomal protein.eukaryotic.40S subunit.S24	0.986965	0.886153	0.833422
AC233893.1_FGP003	AC233893.1_FG003	3-ketoacyl-CoA synthase [Source:UniProtKB/TrEMBL;Acc:K7VKG9]	highly similar to ( 739) AT1G68530 | Symbols: CUT1, POP1, CER6, G2, KCS6 | KCS6 (3-KETOACYL-COA SYNTHASE 6); catalytic/ transferase, transferring acyl groups other than amino-acyl groups | chr1:25713600-25714733 REVERSEhighly similar to ( 863) loc_os03g12030 12003.m06655 protein 3-ketoacyl-CoA synthase, putative, expressed seq=cds; coord=9:146227327..146228811:1; parent_gene=AC233893.1_FG003	lipid metabolism.FA synthesis and FA elongation.beta ketoacyl CoA synthase	1.49578	2.94285	3.27423
AC233893.1_FGP006	AC233893.1_FG006	Putative leucine-rich repeat receptor-like protein kinase family protein [Source:UniProtKB/TrEMBL;Acc:K7VP18]	moderately similar to ( 379) AT3G17840 | Symbols: RLK902 | RLK902; ATP binding / kinase/ protein serine/threonine kinase | chr3:6106092-6108430 FORWARDweakly similar to ( 160) PSKR_DAUCA Phytosulfokine receptor precursor (EC 2.7.11.1) (Phytosulfokine LRR receptor kinase) - Daucus carota (Carrot)highly similar to ( 935) loc_os03g12250 12003.m06675 protein atypical receptor-like kinase MARK, putati…	signalling.receptor kinases.leucine rich repeat III	1.06815	1.05224	0.959399
AC233895.1_FGP001	AC233895.1_FG001	Proliferation-associated protein 2G4; Uncharacterized protein [Source:UniProtKB/TrEMBL;Acc:B6TBW4]	highly similar to ( 542) AT3G51800 | Symbols: ATG2 | ATG2; aminopeptidase/ metalloexopeptidase | chr3:19211261-19213568 REVERSEhighly similar to ( 664) loc_os05g28280 12005.m07114 protein proliferation-associated protein 2G4, putative, expressed seq=cds; coord=6:140407545..140410127:1; parent_gene=AC233895.1_FG001	protein.degradation	0.995878	0.976817	0.988459
AC233901.1_FGP005	AC233901.1_FG005	Uncharacterized protein [Source:UniProtKB/TrEMBL;Acc:K7VLW6]	weakly similar to ( 184) loc_os03g06070 12003.m101194 protein la domain containing protein, expressed seq=cds; coord=9:152804602..152806520:1; parent_gene=AC233901.1_FG005	not assigned.unknown	1.08388	1.18574	1.06336
AC233901.1_FGP010	AC233901.1_FG010	Uncharacterized protein [Source:UniProtKB/TrEMBL;Acc:K7VHK0]	moderately similar to ( 266) AT2G36895 | Symbols: | unknown protein | chr2:15489176-15490296 REVERSEmoderately similar to ( 370) loc_os03g05800 12003.m35021 protein expressed protein seq=cds; coord=9:152706590..152708882:-1; parent_gene=AC233901.1_FG010	not assigned.unknown	0.644388	0.822472	1.32852
AC233914.1_FGP001	AC233914.1_FG001	Uncharacterized protein [Source:UniProtKB/TrEMBL;Acc:K7TQ43]	seq=cds; coord=10:149593634..149594014:1; parent_gene=AC233914.1_FG001	not assigned.unknown	0.894176	0.947443	1.01137
AC233922.1_FGP004	AC233922.1_FG004	Uncharacterized protein [Source:UniProtKB/TrEMBL;Acc:K7UBU9]	very weakly similar to (99.4) AT5G64050 | Symbols: ATERS, OVA3, ERS | ERS (GLUTAMATE TRNA SYNTHETASE); glutamate-tRNA ligase | chr5:25630196-25633099 REVERSEweakly similar to ( 115) SYE_HORVU Glutamyl-tRNA synthetase (EC 6.1.1.17) (Glutamate--tRNA ligase) (GluRS) - Hordeum vulgare (Barley)weakly similar to ( 128) loc_os02g02860 12002.m05636 protein glutamyl-tRNA synthetase, putative, expressed se…	protein.aa activation.glutamate-tRNA ligase	0.94982	0.929221	0.931043
AC233922.1_FGP005	AC233922.1_FG005	Uncharacterized protein [Source:UniProtKB/TrEMBL;Acc:B7ZXD5]	moderately similar to ( 476) AT4G00620 | Symbols: | tetrahydrofolate dehydrogenase/cyclohydrolase, putative | chr4:259265-260788 REVERSEhighly similar to ( 548) loc_os02g02850 12002.m05635 protein C-1-tetrahydrofolate synthase, cytoplasmic, putative, expressed seq=cds; coord=4:238055009..238057832:-1; parent_gene=AC233922.1_FG005	C1-metabolism.Methylenetetrahydrofolate dehydrogenase & Methenyltetrahydrofolate cyclohydrolase	1.01235	0.967253	0.968452
AC233935.1_FGP005	AC233935.1_FG005	DOF30 transcription factor [Source:UniProtKB/TrEMBL;Acc:K0DCL5]	weakly similar to ( 128) AT3G55370 | Symbols: OBP3 | OBP3 (OBF-BINDING PROTEIN 3); DNA binding / transcription factor | chr3:20527198-20528876 FORWARDweakly similar to ( 101) PBF_MAIZE Dof zinc finger protein PBF (Prolamin box-binding factor) - Zea mays (Maize)weakly similar to ( 173) loc_os03g16850 12003.m07117 protein conserved hypothetical protein seq=cds; coord=1:40912998..40914398:-1; parent…	RNA.regulation of transcription.C2C2(Zn) DOF zinc finger family	0.936734	0.843513	0.989671
AC233939.1_FGP003	AC233939.1_FG003	Nitric oxide synthase interacting protein; Uncharacterized protein [Source:UniProtKB/TrEMBL;Acc:B4FLI7]	moderately similar to ( 418) AT1G61620 | Symbols: | phosphoinositide binding | chr1:22737653-22739209 FORWARDhighly similar to ( 517) loc_os03g17170 12003.m07148 protein nitric oxide synthase interacting protein, putative, expressed seq=cds; coord=9:138981484..138983160:-1; parent_gene=AC233939.1_FG003	protein.degradation.ubiquitin.E3.RING	0.918886	0.853678	0.944832
AC233949.1_FGP004	AC233949.1_FG004	Cell division cycle protein 48 [Source:UniProtKB/TrEMBL;Acc:F8UV61]	nearly identical (1375) AT5G03340 | Symbols: | cell division cycle protein 48, putative / CDC48, putative | chr5:810091-813133 REVERSEnearly identical (1368) CDC48_SOYBN Cell division cycle protein 48 homolog (Valosin-containing protein homolog) (VCP) - Glycine max (Soybean)nearly identical (1436) loc_os10g30580 12010.m65393 protein cell division control protein 48 homolog E, putative, expressed …	cell.division	0.840854	0.963753	0.973615
AC233952.1_FGP006	AC233952.1_FG006	Putative uncharacterized protein [Source:UniProtKB/TrEMBL;Acc:B6TIU3]	weakly similar to ( 149) AT1G26460 | Symbols: | pentatricopeptide (PPR) repeat-containing protein | chr1:9151816-9154407 FORWARDmoderately similar to ( 207) loc_os07g40800 12007.m08320 protein expressed protein seq=cds; coord=2:209490538..209491173:1; parent_gene=AC233952.1_FG006	not assigned.unknown	0.925275	1.09627	0.698813
AC233953.1_FGP005	AC233953.1_FG005	Uncharacterized protein [Source:UniProtKB/TrEMBL;Acc:K7V1X3]	highly similar to ( 836) AT3G02050 | Symbols: KUP3, ATKUP3, ATKT4 | KUP3 (K+ UPTAKE TRANSPORTER 3); potassium ion transmembrane transporter | chr3:350815-354135 FORWARDnearly identical (1069) HAK2_ORYSA Probable potassium transporter 2 (OsHAK2) - Oryza sativa (Rice)nearly identical (1069) loc_os01g70940 12001.m42802 protein potassium transporter 2, putative, expressed seq=cds; coord=8:159498164..…	transport.potassium	0.782282	1.11647	1.06784
AC233961.1_FGP001	AC233961.1_FG001	Uncharacterized protein [Source:UniProtKB/TrEMBL;Acc:B8A298]	highly similar to ( 560) AT1G73100 | Symbols: SUVH3, SDG19 | SUVH3 (SU(VAR)3-9 HOMOLOG 3); histone methyltransferase | chr1:27491970-27493979 FORWARDnearly identical (1170) loc_os11g38900 12011.m07738 protein histone-lysine N-methyltransferase, H3 lysine-9 specific SUVH1, putative, expressed seq=cds; coord=7:20244021..20246591:1; parent_gene=AC233961.1_FG001	RNA.regulation of transcription.SET-domain transcriptional regulator family	0.974378	0.924874	1.01489
AC233979.1_FGP009	AC233979.1_FG009	Uncharacterized protein [Source:UniProtKB/TrEMBL;Acc:C4IZ51]	highly similar to ( 507) AT5G45190 | Symbols: | cyclin family protein | chr5:18277808-18280733 REVERSEvery weakly similar to (85.9) CCNC_ORYSA G1/S-specific cyclin C-type - Oryza sativa (Rice)highly similar to ( 621) loc_os12g30020 12012.m26915 protein cyclin-T1, putative, expressed seq=cds; coord=10:135164262..135169386:1; parent_gene=AC233979.1_FG009	cell.cycle	0.981171	0.955041	0.926056
AC234091.1_FGP001	AC234091.1_FG001	##	highly similar to ( 786) AT1G78060 | Symbols: | glycosyl hydrolase family 3 protein | chr1:29349796-29352868 REVERSEmoderately similar to ( 347) XYNB_PRUPE Putative beta-D-xylosidase (EC 3.2.1.-) (PpAz152) (Fragment) - Prunus persica (Peach)nearly identical (1156) loc_os11g18730 12011.m05948 protein beta-D-xylosidase, putative, expressed seq=cds; coord=2:118690836..118694231:-1; parent_gene=AC234…	cell wall.degradation.mannan-xylose-arabinose-fucose	1.05687	1.01839	1.21993
AC234152.1_FGP002	AC234152.1_FG002	Potassium channel2 [Source:UniProtKB/TrEMBL;Acc:K7VV62]	highly similar to ( 642) AT4G22200 | Symbols: AKT2/3, AKT3, AKT2 | AKT2/3 (ARABIDOPSIS POTASSIUM TRANSPORT 2/3); cyclic nucleotide binding / inward rectifier potassium channel/ protein binding | chr4:11746666-11750091 REVERSEmoderately similar to ( 407) AKT1_ORYSA Potassium channel AKT1 (OsAKT1) - Oryza sativa (Rice)highly similar to ( 949) loc_os05g35410 12005.m07771 protein potassium channel AK…	transport.potassium	0.877	0.796846	0.841907
AC234154.1_FGP007	AC234154.1_FG007	##	moderately similar to ( 409) AT2G30660 | Symbols: | 3-hydroxyisobutyryl-coenzyme A hydrolase, putative / CoA-thioester hydrolase, putative | chr2:13058500-13061665 REVERSEhighly similar to ( 553) loc_os12g16350 12012.m073804 protein CHY1, putative, expressed seq=cds; coord=7:138725371..138730210:-1; parent_gene=AC234154.1_FG007	amino acid metabolism.degradation.aromatic aa.tryptophan	0.85772	0.842824	0.951959
AC234156.1_FGP005	AC234156.1_FG005	Fasciclin-like arabinogalactan protein 7; Uncharacterized protein [Source:UniProtKB/TrEMBL;Acc:B6SHU5]	weakly similar to ( 184) AT2G04780 | Symbols: FLA7 | FLA7 (FASCICLIN-LIKE ARABINOOGALACTAN 7) | chr2:1677488-1678252 FORWARDmoderately similar to ( 218) loc_os09g30486 12009.m06208 protein fasciclin-like arabinogalactan protein 7 precursor, putative, expressed seq=cds; coord=4:198559982..198560791:-1; parent_gene=AC234156.1_FG005	cell wall.cell wall proteins.AGPs.AGP	1.21414	1.40614	1.3779
AC234157.1_FGP002	AC234157.1_FG002	Uncharacterized protein [Source:UniProtKB/TrEMBL;Acc:B4FR40]	moderately similar to ( 211) AT1G74970 | Symbols: RPS9, TWN3 | RPS9 (RIBOSOMAL PROTEIN S9); structural constituent of ribosome | chr1:28157761-28159202 REVERSEmoderately similar to ( 206) RR9_SPIOL 30S ribosomal protein S9, chloroplast precursor (Fragment) - Spinacia oleracea (Spinach)moderately similar to ( 250) loc_os03g55930 12003.m10503 protein 30S ribosomal protein S9, chloroplast precursor,…	protein.synthesis.ribosomal protein.prokaryotic.chloroplast.30S subunit.S9	1.05561	1.08065	1.15807
AC234158.1_FGP005	AC234158.1_FG005	Uncharacterized protein [Source:UniProtKB/TrEMBL;Acc:K7VXR8]	highly similar to ( 522) AT3G48050 | Symbols: | DNA binding / protein binding / transcription regulator | chr3:17734270-17739412 REVERSEnearly identical (1730) loc_os02g50840 12002.m33865 protein DNA binding protein, putative, expressed seq=cds; coord=9:112487896..112493612:-1; parent_gene=AC234158.1_FG005	RNA.regulation of transcription.unclassified	0.957977	0.882546	0.947761
AC234159.1_FGP002	AC234159.1_FG002	Putative uncharacterized protein [Source:UniProtKB/TrEMBL;Acc:B6SS93]	moderately similar to ( 419) AT3G20240 | Symbols: | mitochondrial substrate carrier family protein | chr3:7057192-7058716 FORWARDweakly similar to ( 187) BT1_MAIZE Protein brittle-1, chloroplast precursor - Zea mays (Maize)highly similar to ( 558) loc_os09g32200 12009.m06309 protein protein brittle-1, chloroplast precursor, putative, expressed seq=cds; coord=7:171346631..171349600:1; parent_gene=…	transport.metabolite transporters at the mitochondrial membrane	1.00267	1.08853	1.00198
AC234161.1_FGP010	AC234161.1_FG010	Uncharacterized protein [Source:UniProtKB/TrEMBL;Acc:K7WCB9]	very weakly similar to (96.7) AT5G47570 | Symbols: | unknown protein | chr5:19292869-19294666 REVERSEweakly similar to ( 112) loc_os10g40410 12010.m06809 protein expressed protein seq=cds; coord=9:117203002..117203647:-1; parent_gene=AC234161.1_FG010	not assigned.unknown	1.12297	1.17574	0.795686
AC234165.1_FGP002	AC234165.1_FG002	Lipoprotein [Source:UniProtKB/TrEMBL;Acc:B6SKL9]	seq=cds; coord=3:163993407..163994828:1; parent_gene=AC234165.1_FG002	not assigned.unknown	0.990718	0.905312	1.00875
AC234171.1_FGP003	AC234171.1_FG003	Uncharacterized protein [Source:UniProtKB/TrEMBL;Acc:K7UHN1]	highly similar to ( 541) AT5G35200 | Symbols: | epsin N-terminal homology (ENTH) domain-containing protein | chr5:13462463-13465581 REVERSEhighly similar to ( 684) loc_os06g07830 12006.m05505 protein clathrin assembly protein, putative, expressed seq=cds; coord=6:122962333..122966672:-1; parent_gene=AC234171.1_FG003	not assigned.unknown	0.914249	1.23175	1.1148
AC234183.1_FGP002	AC234183.1_FG002	Uncharacterized protein [Source:UniProtKB/TrEMBL;Acc:K7V9P8]	moderately similar to ( 266) AT3G07770 | Symbols: | ATP binding | chr3:2479611-2483970 FORWARDweakly similar to ( 145) ENPL_CATRO Endoplasmin homolog precursor (GRP94 homolog) - Catharanthus roseus (Rosy periwinkle) (Madagascar periwinkle)moderately similar to ( 317) loc_os12g32986 12012.m27011 protein heat shock protein 83, putative, expressed seq=cds; coord=6:21000370..21008682:-1; parent_gene=…	stress.abiotic.heat	0.95639	0.816813	0.83504
AC234201.1_FGP003	AC234201.1_FG003	Uncharacterized protein [Source:UniProtKB/TrEMBL;Acc:K7U891]	moderately similar to ( 422) AT5G63910 | Symbols: FCLY | FCLY (FARNESYLCYSTEINE LYASE); prenylcysteine oxidase | chr5:25572053-25574077 REVERSEweakly similar to ( 160) loc_os04g59630 12004.m10838 protein prenylcysteine oxidase precursor, putative, expressed seq=cds; coord=10:149747387..149749334:-1; parent_gene=AC234201.1_FG003	not assigned.unknown	0.850448	0.856997	0.854821
AC234203.1_FGP004	AC234203.1_FG004	##	nearly identical (1592) AT3G59140 | Symbols: ATMRP14 | ATMRP14; ATPase, coupled to transmembrane movement of substances | chr3:21863519-21868701 REVERSEweakly similar to ( 195) MDR_ORYSA Putative multidrug resistance protein (P-glycoprotein) - Oryza sativa (Rice)nearly identical (2150) loc_os06g06440 12006.m05369 protein multidrug resistance-associated protein 14, putative, expressed seq=cds; coo…	transport.ABC transporters and multidrug resistance systems	0.984983	1.07594	1.10791
AC234515.1_FGP003	AC234515.1_FG003	Uncharacterized protein [Source:UniProtKB/TrEMBL;Acc:C0PH85]	highly similar to ( 804) AT5G23860 | Symbols: TUB8 | TUB8; structural constituent of cytoskeleton | chr5:8042962-8044528 FORWARDhighly similar to ( 821) TBB5_ORYSA Tubulin beta-5 chain (Beta-5 tubulin) - Oryza sativa (Rice)highly similar to ( 821) loc_os06g46000 12006.m31916 protein tubulin beta-3 chain, putative, expressed seq=cds; coord=5:83557023..83560095:1; parent_gene=AC234515.1_FG003	cell.organisation	1.09713	0.979639	1.02929
AC234520.1_FGP005	AC234520.1_FG005	##	moderately similar to ( 486) AT4G37190 | Symbols: | INVOLVED IN: protein polymerization; LOCATED IN: cytosol, plasma membrane; EXPRESSED IN: 20 plant structures; EXPRESSED DURING: 13 growth stages; CONTAINS InterPro DOMAIN/s: Tubulin/FtsZ, GTPase (InterPro:IPR003008); Has 243 Blast hits to 242 proteins in 106 species: Archae - 0; Bacteria - 0; Metazoa - 122; Fungi - 83; Plants - 28; Viruses - 0; …	not assigned.unknown	0.887335	1.01369	0.948387
AC234522.1_FGP005	AC234522.1_FG005	Putative uncharacterized protein [Source:UniProtKB/TrEMBL;Acc:B6T927]	weakly similar to ( 149) AT4G23890 | Symbols: | unknown protein | chr4:12420593-12421345 REVERSEweakly similar to ( 195) loc_os07g09800 12007.m05435 protein expressed protein seq=cds; coord=5:40951760..40952467:1; parent_gene=AC234522.1_FG005	not assigned.unknown	1.08585	1.58636	1.91974
AC234528.1_FGP004	AC234528.1_FG004	Putative uncharacterized protein [Source:UniProtKB/TrEMBL;Acc:B6TZS4]	weakly similar to ( 177) loc_os08g44540 12008.m08427 protein expressed protein seq=cds; coord=1:204257637..204258471:-1; parent_gene=AC234528.1_FG004	not assigned.unknown	0.869941	0.850918	0.745202
AC234528.1_FGP005	AC234528.1_FG005	Uncharacterized protein [Source:UniProtKB/TrEMBL;Acc:B4FWX5]	highly similar to ( 911) AT3G23940 | Symbols: | dehydratase family | chr3:8648780-8652323 FORWARDnearly identical (1087) loc_os08g44530 12008.m08426 protein dihydroxy-acid dehydratase, putative, expressed seq=cds; coord=1:204259324..204264422:-1; parent_gene=AC234528.1_FG005	not assigned.unknown	1.01783	0.945956	1.00605
AC235535.1_FGP001	AC235535.1_FG001	Putative chromatin-remodeling factor family [Source:UniProtKB/TrEMBL;Acc:K7VCG8]	nearly identical (1520) AT3G06400 | Symbols: CHR11 | CHR11 (CHROMATIN-REMODELING PROTEIN 11); ATP binding / DNA binding / DNA-dependent ATPase/ helicase/ hydrolase, acting on acid anhydrides, in phosphorus-containing anhydrides / nucleic acid binding / nucleosome binding | chr3:1941066-1946700 FORWARDnearly identical (1648) ISW2_ORYSA Probable chromatin remodelling complex ATPase chain (EC 3.6.1.…	RNA.regulation of transcription.Chromatin Remodeling Factors	0.937037	0.993608	0.990527
AC235540.1_FGP002	AC235540.1_FG002	##	moderately similar to ( 322) AT1G67510 | Symbols: | leucine-rich repeat family protein | chr1:25297477-25300184 REVERSEweakly similar to ( 134) PSKR_DAUCA Phytosulfokine receptor precursor (EC 2.7.11.1) (Phytosulfokine LRR receptor kinase) - Daucus carota (Carrot)highly similar to ( 577) loc_os11g19480 12011.m06023 protein ATP binding protein, putative, expressed seq=cds; coord=2:120436484..12044…	signalling.receptor kinases.leucine rich repeat III	0.912313	0.909673	0.881011
AC235541.1_FGP002	AC235541.1_FG002	Uncharacterized protein [Source:UniProtKB/TrEMBL;Acc:C4J193]	moderately similar to ( 421) AT5G53150 | Symbols: | heat shock protein binding / unfolded protein binding | chr5:21554935-21557202 FORWARDnearly identical (1088) loc_os04g31940 12004.m08293 protein heat shock protein binding protein, putative, expressed seq=cds; coord=2:69703892..69707982:-1; parent_gene=AC235541.1_FG002	stress.abiotic.heat	0.901387	0.970194	0.941124
AC235543.1_FGP003	AC235543.1_FG003	Uncharacterized protein [Source:UniProtKB/TrEMBL;Acc:B6T4K8]	very weakly similar to (97.4) AT4G37300 | Symbols: MEE59 | MEE59 (maternal effect embryo arrest 59) | chr4:17554805-17555498 FORWARDmoderately similar to ( 208) loc_os05g37830 12005.m27857 protein expressed protein seq=cds; coord=6:148703816..148706201:1; parent_gene=AC235543.1_FG003	not assigned.unknown	0.945139	0.768427	0.774747
AC235544.1_FGP002	AC235544.1_FG002	Uncharacterized protein [Source:UniProtKB/TrEMBL;Acc:K7VL39]	weakly similar to ( 139) AT4G40020 | Symbols: | unknown protein | chr4:18553453-18555300 REVERSEhighly similar to ( 526) loc_os03g08980 12003.m06404 protein expressed protein seq=cds; coord=9:149551573..149552953:1; parent_gene=AC235544.1_FG002	not assigned.unknown	0.408287	0.498211	0.474871
AC235544.1_FGP004	AC235544.1_FG004	Uncharacterized protein [Source:UniProtKB/TrEMBL;Acc:K7VGS0]	highly similar to ( 712) AT5G11980 | Symbols: | conserved oligomeric Golgi complex component-related / COG complex component-related | chr5:3868809-3872146 REVERSEhighly similar to ( 884) loc_os12g35290 12012.m07322 protein conserved oligomeric Golgi complex component 8, putative, expressed seq=cds; coord=9:149484328..149489198:1; parent_gene=AC235544.1_FG004	not assigned.unknown	0.877152	0.953672	0.890333
AC235544.1_FGP006	AC235544.1_FG006	Legumin-like protein; Putative rmlC-like cupins superfamily protein; Uncharacterized protein [Source:UniProtKB/TrEMBL;Acc:B6SLE7]	moderately similar to ( 456) AT2G28680 | Symbols: | cupin family protein | chr2:12303118-12304747 REVERSEweakly similar to ( 103) GLUA2_ORYSA Glutelin type-A 2 precursor (Glutelin type II) [Contains: Glutelin type-A 2 acidic chain; Glutelin type-A 2 basic chain] - Oryza sativa (Rice)highly similar to ( 557) loc_os05g02520 12005.m27675 protein legumin-like protein, putative, expressed seq=cds; coo…	development.storage proteins	1.11242	0.95157	1.06394
AC235546.1_FGP001	AC235546.1_FG001	##	moderately similar to ( 453) AT5G25590 | Symbols: | INVOLVED IN: N-terminal protein myristoylation; EXPRESSED IN: 20 plant structures; EXPRESSED DURING: 13 growth stages; CONTAINS InterPro DOMAIN/s: Protein of unknown function DUF630 (InterPro:IPR006868), Protein of unknown function DUF632 (InterPro:IPR006867), Actin-binding FH2 (InterPro:IPR015425); BEST Arabidopsis thaliana protein match is: un…	not assigned.unknown	0.908561	0.930583	0.968244
AF466202.2_FGP007	AF466202.2_FG007	Putative aldose reductase-related protein; Uncharacterized protein [Source:UniProtKB/TrEMBL;Acc:Q7FS90]	moderately similar to ( 256) AT5G01670 | Symbols: | aldose reductase, putative | chr5:252000-253856 FORWARDmoderately similar to ( 339) ALDR_HORVU Aldose reductase (EC 1.1.1.21) (AR) (Aldehyde reductase) - Hordeum vulgare (Barley)moderately similar to ( 335) loc_os04g50790 12004.m35440 protein nucleic acid binding protein, putative, expressed seq=cds; coord=10:138493023..138500137:-1; parent_gene…	minor CHO metabolism.others	0.868843	0.974255	0.864258
EF517601.1_FGP010	EF517601.1_FG010	Uncharacterized protein [Source:UniProtKB/TrEMBL;Acc:C0PAT7]	weakly similar to ( 117) AT5G28040 | Symbols: | transcription regulator | chr5:10037654-10038937 REVERSEmoderately similar to ( 262) loc_os01g14720 12001.m08075 protein transcription regulator, putative, expressed seq=cds; coord=3:34497455..34498654:-1; parent_gene=EF517601.1_FG010	RNA.regulation of transcription.GeBP like	1.07294	1.03381	1.04544
EF517601.1_FGP015	EF517601.1_FG015	##	moderately similar to ( 342) AT3G06960 | Symbols: PDE320 | PDE320 (PIGMENT DEFECTIVE 320) | chr3:2195216-2196504 REVERSEhighly similar to ( 632) loc_os01g14820 12001.m08084 protein expressed protein seq=cds; coord=3:34669570..34674292:1; parent_gene=EF517601.1_FG015	not assigned.unknown	0.772273	0.841353	0.936279
EF517601.1_FGP016	EF517601.1_FG016	MFS18 protein [Source:UniProtKB/Swiss-Prot;Acc:P32439]	weakly similar to ( 101) MFS18_MAIZE MFS18 protein precursor - Zea mays (Maize) seq=cds; coord=3:34680724..34681110:-1; parent_gene=EF517601.1_FG016	not assigned.unknown	1.07751	0.728178	0.752278
GRMZM2G000039_P01	GRMZM2G000039	Uncharacterized protein [Source:UniProtKB/TrEMBL;Acc:B4FIM9]	highly similar to ( 837) AT1G30470 | Symbols: | SIT4 phosphatase-associated family protein | chr1:10779423-10786415 FORWARDnearly identical (1110) loc_os04g52940 12004.m10187 protein SAPS domain family member 3, putative, expressed seq=cds; coord=2:9014447..9023644:-1; parent_gene=GRMZM2G000039	metal handling.binding, chelation and storage	1.07649	1.2885	1.07106
GRMZM2G000166_P01	GRMZM2G000166	##	very weakly similar to (81.3) AT5G63530 | Symbols: ATFP3, FP3 | ATFP3; metal ion binding / transition metal ion binding | chr5:25433423-25435614 FORWARDweakly similar to ( 171) loc_os04g50020 12004.m09934 protein metal ion binding protein, putative, expressed seq=cds; coord=2:13712123..13713766:-1; parent_gene=GRMZM2G000166	metal handling.binding, chelation and storage	0.9968	1.31722	1.29144
GRMZM2G000177_P01	GRMZM2G000177	Uncharacterized protein [Source:UniProtKB/TrEMBL;Acc:K7VK45]	highly similar to ( 787) AT5G24710 | Symbols: | FUNCTIONS IN: molecular_function unknown; INVOLVED IN: biological_process unknown; LOCATED IN: plasma membrane; EXPRESSED IN: 23 plant structures; EXPRESSED DURING: 14 growth stages; CONTAINS InterPro DOMAIN/s: WD40 repeat-like (InterPro:IPR011046), WD40 repeat, region (InterPro:IPR017986), WD40 repeat (InterPro:IPR001680), WD40/YVTN repeat-like (In…	not assigned.unknown	1.00785	1.01314	0.976026
GRMZM2G000219_P01	GRMZM2G000219	Copper-transporting ATPase PAA1 [Source:UniProtKB/TrEMBL;Acc:B6TVS8]	weakly similar to ( 112) AT4G33520 | Symbols: PAA1, HMA6 | PAA1 (P-TYPE ATP-ASE 1); ATPase, coupled to transmembrane movement of ions, phosphorylative mechanism / copper ion transmembrane transporter | chr4:16118993-16125849 FORWARDweakly similar to ( 138) loc_os03g27040 12003.m08035 protein copper-transporting ATPase PAA1, putative, expressed seq=cds; coord=9:120249240..120251017:1; parent_gene=…	transport.metal	1.23614	1.57698	2.13711
GRMZM2G000245_P01	GRMZM2G000245	Uncharacterized protein [Source:UniProtKB/TrEMBL;Acc:K7TQL1]	moderately similar to ( 307) AT4G31880 | Symbols: | LOCATED IN: cytosol, chloroplast; EXPRESSED IN: 24 plant structures; EXPRESSED DURING: 14 growth stages; BEST Arabidopsis thaliana protein match is: binding (TAIR:AT1G15940.1); Has 114836 Blast hits to 56273 proteins in 1914 species: Archae - 187; Bacteria - 15478; Metazoa - 53116; Fungi - 16017; Plants - 4342; Viruses - 719; Other Eukaryotes - …	not assigned.unknown	0.942101	0.87878	0.854254
GRMZM2G000256_P01	GRMZM2G000256	Uncharacterized protein [Source:UniProtKB/TrEMBL;Acc:B4FCU4]	moderately similar to ( 331) AT5G11450 | Symbols: | oxygen-evolving complex-related | chr5:3654475-3656357 FORWARDmoderately similar to ( 451) loc_os01g43070 12001.m42679 protein expressed protein seq=cds; coord=8:144233313..144236568:1; parent_gene=GRMZM2G000256	PS.lightreaction.photosystem II.PSII polypeptide subunits	0.994092	1.03366	1.10049
GRMZM2G000268_P03	GRMZM2G000268	Putative oxidoreductase, aldo/keto reductase family protein; Uncharacterized protein [Source:UniProtKB/TrEMBL;Acc:C0PK87]	moderately similar to ( 327) AT1G59950 | Symbols: | aldo/keto reductase, putative | chr1:22068033-22070588 REVERSEmoderately similar to ( 340) NADO1_ORYSA Probable NAD(P)H-dependent oxidoreductase 1 (EC 1.1.1.-) - Oryza sativa (Rice)moderately similar to ( 484) loc_os04g37470 12004.m08736 protein NAD(P)H-dependent oxidoreductase, putative, expressed seq=cds; coord=10:120450635..120453188:1; paren…	minor CHO metabolism.others	1.25277	1.06534	1.02225
GRMZM2G000278_P01	GRMZM2G000278	Uncharacterized protein [Source:UniProtKB/TrEMBL;Acc:C0PKQ6]	highly similar to ( 526) AT1G10940 | Symbols: ASK1, SNRK2-4, SNRK2.4, SRK2A | SNRK2.4 (SNF1-RELATED PROTEIN KINASE 2.4); kinase | chr1:3656050-3658170 REVERSEhighly similar to ( 620) SAPK6_ORYSA Serine/threonine-protein kinase SAPK6 (EC 2.7.11.1) (Osmotic stress/abscisic acid-activated protein kinase 6) - Oryza sativa (Rice)highly similar to ( 620) loc_os02g34600 12002.m08549 protein serine/threo…	protein.postranslational modification	0.780328	0.541612	0.53804
GRMZM2G000280_P01	GRMZM2G000280	Uncharacterized protein [Source:UniProtKB/TrEMBL;Acc:B4FCF8]	moderately similar to ( 359) AT4G26620 | Symbols: | sucrase-related | chr4:13427599-13429877 REVERSEmoderately similar to ( 487) loc_os02g49320 12002.m09966 protein sucrose cleavage protein-like, putative, expressed seq=cds; coord=5:204209307..204287307:-1; parent_gene=GRMZM2G000280	major CHO metabolism.degradation.sucrose.misc	0.92778	0.888898	0.895328
GRMZM2G000339_P01	GRMZM2G000339	Uncharacterized protein [Source:UniProtKB/TrEMBL;Acc:C0PN73]	seq=cds; coord=10:14498008..14504048:-1; parent_gene=GRMZM2G000339	not assigned.unknown	0.78314	1.07839	1.04581
GRMZM2G000361_P01	GRMZM2G000361	Putative uncharacterized protein [Source:UniProtKB/TrEMBL;Acc:B6SGE5]	weakly similar to ( 183) AT4G18975 | Symbols: | pentatricopeptide (PPR) repeat-containing protein | chr4:10392170-10393665 REVERSEmoderately similar to ( 256) loc_os07g36180 12007.m07871 protein EMB1417, putative, expressed seq=cds; coord=7:155592998..155594779:1; parent_gene=GRMZM2G000361	not assigned.unknown	0.959384	1.57132	1.53217
GRMZM2G000393_P01	GRMZM2G000393	Uncharacterized protein [Source:UniProtKB/TrEMBL;Acc:C0HG01]	moderately similar to ( 466) AT4G32120 | Symbols: | galactosyltransferase family protein | chr4:15517230-15519687 REVERSEhighly similar to ( 612) loc_os06g08005 12006.m05523 protein transferase, transferring glycosyl groups, putative, expressed seq=cds; coord=9:14541877..14546976:-1; parent_gene=GRMZM2G000393	misc.UDP glucosyl and glucoronyl transferases	0.896566	0.907994	0.840264
GRMZM2G000411_P01	GRMZM2G000411	##	seq=cds; coord=5:102159416..102159900:1; parent_gene=GRMZM2G000411	not assigned.unknown	0.786773	1.04078	0.740197
GRMZM2G000451_P01	GRMZM2G000451	Uncharacterized protein [Source:UniProtKB/TrEMBL;Acc:C0P474]	moderately similar to ( 387) AT3G21530 | Symbols: | endonuclease/exonuclease/phosphatase family protein | chr3:7582828-7584448 REVERSEhighly similar to ( 504) loc_os07g45100 12007.m08730 protein endonuclease/Exonuclease/phosphatase family protein, expressed seq=cds; coord=7:170248554..170252647:-1; parent_gene=GRMZM2G000451	DNA.synthesis/chromatin structure	1.18206	1.13349	1.04771
GRMZM2G000453_P01	GRMZM2G000453	Putative uncharacterized protein [Source:UniProtKB/TrEMBL;Acc:B6SHW4]	weakly similar to ( 102) AT1G52855 | Symbols: | unknown protein | chr1:19683137-19683343 REVERSEweakly similar to ( 152) loc_os07g37700 12007.m08020 protein expressed protein seq=cds; coord=7:157875441..157876275:-1; parent_gene=GRMZM2G000453	not assigned.unknown	0.999615	0.941521	0.985304
GRMZM2G000481_P01	GRMZM2G000481	Uncharacterized protein [Source:UniProtKB/TrEMBL;Acc:K7TTN4]	highly similar to ( 547) AT2G33840 | Symbols: | tRNA synthetase class I (W and Y) family protein | chr2:14315011-14317329 FORWARDhighly similar to ( 665) loc_os08g23110 12008.m06332 protein tyrosyl-tRNA synthetase, putative, expressed seq=cds; coord=4:34337570..34341391:1; parent_gene=GRMZM2G000481	protein.aa activation.tyrosine-tRNA ligase	1.22957	1.25216	1.1051
GRMZM2G000489_P01	GRMZM2G000489	Gibberellin receptor GID1L2; Uncharacterized protein [Source:UniProtKB/TrEMBL;Acc:B4FJV4]	weakly similar to ( 194) AT5G06570 | Symbols: | hydrolase | chr5:2008075-2011013 REVERSEweakly similar to ( 110) GID1_ORYSA Gibberellin receptor GID1 (EC 3.-.-.-) (Gibberellin-insensitive dwarf protein 1) (Protein GIBBERELLIN INSENSITIVE DWARF1) - Oryza sativa (Rice)moderately similar to ( 323) loc_os01g06060 12001.m07237 protein gibberellin receptor GID1L2, putative, expressed seq=cds; coord=8:1…	Biodegradation of Xenobiotics	1.01739	1.33852	1.26203
GRMZM2G000510_P03	GRMZM2G000510	Thioesterase family protein, mRNA [Source:UniProtKB/TrEMBL;Acc:K7TTY6]	moderately similar to ( 416) AT3G54110 | Symbols: ATPUMP1, UCP, PUMP1, ATUCP1, UCP1 | PUMP1 (PLANT UNCOUPLING MITOCHONDRIAL PROTEIN 1); binding / oxidative phosphorylation uncoupler | chr3:20038890-20040996 FORWARDmoderately similar to ( 487) loc_os11g48040 12011.m08602 protein mitochondrial uncoupling protein 3, putative, expressed seq=cds; coord=4:32433..63643:-1; parent_gene=GRMZM2G000510	transport.metabolite transporters at the mitochondrial membrane	1.11525	1.18731	1.07775
GRMZM2G000540_P02	GRMZM2G000540	##	moderately similar to ( 462) AT5G47430 | Symbols: | zinc ion binding | chr5:19235819-19240147 REVERSEhighly similar to ( 875) loc_os10g29560 12010.m05825 protein expressed protein seq=cds; coord=1:238819583..238827230:-1; parent_gene=GRMZM2G000540	RNA.regulation of transcription.putative transcription regulator	0.881895	0.932415	0.894264
GRMZM2G000581_P01	GRMZM2G000581	Secondary cell wall glycosyltransferase family 47 [Source:UniProtKB/TrEMBL;Acc:K7V238]	highly similar to ( 731) AT1G27440 | Symbols: GUT2, IRX10, ATGUT1 | GUT2; catalytic/ glucuronoxylan glucuronosyltransferase | chr1:9529265-9531213 REVERSEhighly similar to ( 805) loc_os01g70200 12001.m13068 protein secondary cell wall-related glycosyltransferase family 47, putative, expressed seq=cds; coord=8:160339625..160343317:1; parent_gene=GRMZM2G000581	misc.UDP glucosyl and glucoronyl transferases	1.12586	1.19915	1.1948
GRMZM2G000601_P01	GRMZM2G000601	Ubiquitin-conjugating enzyme E2-17 kDa [Source:UniProtKB/TrEMBL;Acc:B6U4K0]	moderately similar to ( 249) AT1G64230 | Symbols: UBC28 | ubiquitin-conjugating enzyme, putative | chr1:23833792-23835220 FORWARDweakly similar to ( 123) UBC2_WHEAT Ubiquitin-conjugating enzyme E2-17 kDa (EC 6.3.2.19) (Ubiquitin-protein ligase) (Ubiquitin carrier protein) - Triticum aestivum (Wheat)moderately similar to ( 278) loc_os09g12230 12009.m04485 protein ubiquitin-conjugating enzyme E2-17…	protein.degradation.ubiquitin.E2	1.04248	0.936344	0.953432
GRMZM2G000603_P01	GRMZM2G000603	Uncharacterized protein [Source:UniProtKB/TrEMBL;Acc:K7V9M1]	weakly similar to ( 198) AT2G30020 | Symbols: | protein phosphatase 2C, putative / PP2C, putative | chr2:12814437-12815904 FORWARDmoderately similar to ( 375) loc_os12g09640 12012.m04948 protein protein phosphatase 2C containing protein, expressed seq=cds; coord=6:16792554..16799019:1; parent_gene=GRMZM2G000603	protein.postranslational modification	1.35757	1.2623	1.01862
GRMZM2G000615_P03	GRMZM2G000615	Uncharacterized protein [Source:UniProtKB/TrEMBL;Acc:B7ZZX5]	highly similar to ( 846) AT5G16300 | Symbols: | FUNCTIONS IN: molecular_function unknown; INVOLVED IN: biological_process unknown; LOCATED IN: cellular_component unknown; EXPRESSED IN: 23 plant structures; EXPRESSED DURING: 13 growth stages; CONTAINS InterPro DOMAIN/s: Vps51/Vps67 (InterPro:IPR014812); Has 201 Blast hits to 182 proteins in 75 species: Archae - 0; Bacteria - 0; Metazoa - 125; Fung…	not assigned.unknown	0.947382	0.978422	1.00084
GRMZM2G000622_P01	GRMZM2G000622	Uncharacterized protein [Source:UniProtKB/TrEMBL;Acc:B4FB70]	nearly identical (1882) AT1G74260 | Symbols: PUR4 | PUR4 (purine biosynthesis 4); ATP binding / catalytic/ phosphoribosylformylglycinamidine synthase | chr1:27923005-27927764 REVERSEnearly identical (2323) loc_os01g66500 12001.m12758 protein phosphoribosylformylglycinamidine synthase, chloroplast precursor, putative, expressed seq=cds; coord=1:268558195..268564501:-1; parent_gene=GRMZM2G000622	nucleotide metabolism.synthesis.purine.FGAR amidotransferase	1.02661	0.961956	0.944761
GRMZM2G000632_P01	GRMZM2G000632	Uncharacterized protein [Source:UniProtKB/TrEMBL;Acc:C0HET8]	highly similar to ( 640) AT1G30620 | Symbols: HSR8, MUR4, UXE1 | MUR4 (MURUS 4); UDP-arabinose 4-epimerase/ catalytic | chr1:10855496-10857970 FORWARDhighly similar to ( 750) ARAE3_ORYSA Probable UDP-arabinose 4-epimerase 3 (EC 5.1.3.5) (UDP-D-xylose 4-epimerase 3) (UDP-galactose 4-epimerase-like protein 3) (OsUEL-3) - Oryza sativa (Rice)highly similar to ( 750) loc_os08g03570 12008.m04501 protei…	cell wall.precursor synthesis.MUR4	1.00402	1.01982	1.02646
GRMZM2G000645_P01	GRMZM2G000645	Uncharacterized protein [Source:UniProtKB/TrEMBL;Acc:K7VSB1]	nearly identical (1515) AT3G15980 | Symbols: | coatomer protein complex, subunit beta 2 (beta prime), putative | chr3:5412015-5418313 REVERSEvery weakly similar to (93.2) PF20_CHLRE Flagellar WD repeat protein PF20 - Chlamydomonas reinhardtiinearly identical (1692) loc_os06g05180 12006.m71402 protein coatomer subunit beta, putative, expressed seq=cds; coord=9:20394189..20404574:-1; parent_gene=GR…	cell.vesicle transport	0.940431	0.939658	0.874468
GRMZM2G000650_P01	GRMZM2G000650	Coiled-coil domain-containing protein 94 [Source:UniProtKB/TrEMBL;Acc:K7TSQ5]	weakly similar to ( 152) AT1G25682 | Symbols: | cell cycle control protein-related | chr1:9002532-9004550 REVERSEmoderately similar to ( 236) loc_os02g21880 12002.m33662 protein coiled-coil domain-containing protein 94, putative, expressed seq=cds; coord=10:144134861..144135949:1; parent_gene=GRMZM2G000650	cell.cycle	0.975056	0.837793	0.864186
GRMZM2G000660_P01	GRMZM2G000660	Uncharacterized protein [Source:UniProtKB/TrEMBL;Acc:C0HGP0]	moderately similar to ( 355) AT3G10940 | Symbols: | protein phosphatase-related | chr3:3422259-3423394 REVERSEmoderately similar to ( 429) loc_os12g02120 12012.m073738 protein dual-specificity protein-like phosphatase 3, putative, expressed seq=cds; coord=3:230742740..230746075:1; parent_gene=GRMZM2G000660	not assigned.unknown	0.99367	1.16123	0.970769
GRMZM2G000710_P01	GRMZM2G000710	Uncharacterized protein [Source:UniProtKB/TrEMBL;Acc:C0HE45]	moderately similar to ( 232) AT2G31140 | Symbols: | FUNCTIONS IN: molecular_function unknown; INVOLVED IN: biological_process unknown; LOCATED IN: plasma membrane; EXPRESSED IN: cultured cell; CONTAINS InterPro DOMAIN/s: Peptidase S24, S26A and S26B, C-terminal (InterPro:IPR011056), Peptidase S24, S26A, S26B and S26C (InterPro:IPR015927), Peptidase S26A (InterPro:IPR014037); BEST Arabidopsis thal…	not assigned.unknown	0.992952	0.959629	0.83686
GRMZM2G000718_P01	GRMZM2G000718	Novel plant SNARE 11; Uncharacterized protein [Source:UniProtKB/TrEMBL;Acc:B6U1B4]	moderately similar to ( 358) AT3G17440 | Symbols: NPSN13, ATNPSN13 | NPSN13 (NOVEL PLANT SNARE 13) | chr3:5970153-5972290 REVERSEmoderately similar to ( 444) loc_os07g44350 12007.m08656 protein novel plant SNARE 11, putative, expressed seq=cds; coord=7:168657202..168660806:1; parent_gene=GRMZM2G000718	cell.vesicle transport	0.907294	1.17943	1.0545
GRMZM2G000719_P01	GRMZM2G000719	Carboxyl-terminal-processing protease [Source:UniProtKB/TrEMBL;Acc:K7W025]	moderately similar to ( 277) AT5G46390 | Symbols: | peptidase S41 family protein | chr5:18816612-18819148 FORWARDmoderately similar to ( 385) loc_os01g47450 12001.m10940 protein carboxyl-terminal-processing protease precursor, putative, expressed seq=cds; coord=8:148790959..148795942:1; parent_gene=GRMZM2G000719	protein.degradation	0.955908	1.04838	1.05547
GRMZM2G000749_P01	GRMZM2G000749	Uncharacterized protein [Source:UniProtKB/TrEMBL;Acc:C4IYF9]	highly similar to ( 518) AT5G35910 | Symbols: | 3-5 exonuclease domain-containing protein / helicase and RNase D C-terminal domain-containing protein / HRDC domain-containing protein | chr5:14029871-14035405 REVERSEhighly similar to ( 695) loc_os03g06190 12003.m06139 protein exosome component 10, putative, expressed seq=cds; coord=1:12099073..12107130:1; parent_gene=GRMZM2G000749	DNA.synthesis/chromatin structure	0.901559	0.920022	0.928607
GRMZM2G000764_P01	GRMZM2G000764	Uncharacterized protein [Source:UniProtKB/TrEMBL;Acc:K7UA13]	highly similar to ( 709) AT1G78240 | Symbols: TSD2, QUA2 | TSD2 (TUMOROUS SHOOT DEVELOPMENT 2); methyltransferase | chr1:29433173-29435815 REVERSEnearly identical (1086) loc_os02g51860 12002.m10217 protein ATP binding protein, putative, expressed seq=cds; coord=4:180498698..180504090:1; parent_gene=GRMZM2G000764	stress.abiotic.drought/salt	0.998576	1.00762	0.872856
GRMZM2G000777_P01	GRMZM2G000777	Late embryogeneis abundant protein; Late embryogenesis abundant protein [Source:UniProtKB/TrEMBL;Acc:B6SK48]	very weakly similar to (97.8) loc_os05g08920 12005.m05406 protein late embryogenesis abundant protein, putative, expressed seq=cds; coord=8:89528703..89529666:1; parent_gene=GRMZM2G000777	not assigned.unknown	1.00276	1.17795	0.913723
GRMZM2G000823_P01	GRMZM2G000823	##	moderately similar to ( 408) AT3G53110 | Symbols: LOS4 | LOS4 (LOW EXPRESSION OF OSMOTICALLY RESPONSIVE GENES 4); ATP-dependent helicase/ RNA helicase/ RNA-dependent ATPase | chr3:19687968-19690423 FORWARDweakly similar to ( 147) IF4A3_NICPL Eukaryotic initiation factor 4A-3 (EC 3.6.1.-) (ATP-dependent RNA helicase eIF4A-3) (eIF-4A-3) - Nicotiana plumbaginifolia (Leadwort-leaved tobacco)highly si…	protein.synthesis.initiation	1.14608	1.12249	0.929835
GRMZM2G000909_P01	GRMZM2G000909	Uncharacterized protein [Source:UniProtKB/TrEMBL;Acc:B4F8C5]	moderately similar to ( 311) AT3G05675 | Symbols: | protein binding | chr3:1658425-1659859 REVERSEhighly similar to ( 614) loc_os06g03840 12006.m05115 protein expressed protein seq=cds; coord=9:24480487..24483335:1; parent_gene=GRMZM2G000909	not assigned.unknown	0.829339	1.02893	0.967976
GRMZM2G000923_P01	GRMZM2G000923	Nascent polypeptide-associated complex alpha subunit-like protein [Source:UniProtKB/TrEMBL;Acc:B6T903]	moderately similar to ( 210) AT5G13850 | Symbols: NACA3 | NACA3 (NASCENT POLYPEPTIDE-ASSOCIATED COMPLEX SUBUNIT ALPHA-LIKE PROTEIN 3) | chr5:4471361-4472676 FORWARDmoderately similar to ( 217) loc_os05g31000 12005.m07335 protein nascent polypeptide-associated complex alpha subunit-like protein, putative, expressed seq=cds; coord=1:60163114..60165406:1; parent_gene=GRMZM2G000923	protein.synthesis.elongation	1.02815	0.977966	0.97661
GRMZM2G000964_P01	GRMZM2G000964	##	weakly similar to ( 137) AT5G63420 | Symbols: emb2746 | emb2746 (embryo defective 2746); DNA binding / catalytic/ hydrolase | chr5:25400515-25405807 FORWARDweakly similar to ( 158) loc_os02g33610 12002.m33715 protein expressed protein seq=cds; coord=4:234620981..234621979:-1; parent_gene=GRMZM2G000964	development.unspecified	1.01927	1.03621	1.05849
GRMZM2G000973_P01	GRMZM2G000973	Uncharacterized protein [Source:UniProtKB/TrEMBL;Acc:K7TMF5]	weakly similar to ( 140) AT3G49590 | Symbols: | FUNCTIONS IN: molecular_function unknown; INVOLVED IN: biological_process unknown; LOCATED IN: cellular_component unknown; EXPRESSED IN: 23 plant structures; EXPRESSED DURING: 15 growth stages; CONTAINS InterPro DOMAIN/s: Autophagy-related protein 13 (InterPro:IPR018731); BEST Arabidopsis thaliana protein match is: unknown protein (TAIR:AT3G18770.1)…	not assigned.unknown	1.24907	0.899576	0.902686
GRMZM2G001033_P01	GRMZM2G001033	##	moderately similar to ( 391) AT3G59360 | Symbols: UTR6, ATUTR6 | UTR6 (UDP-GALACTOSE TRANSPORTER 6); nucleotide-sugar transmembrane transporter/ sugar:hydrogen symporter | chr3:21935826-21939642 REVERSEmoderately similar to ( 450) loc_os02g39200 12002.m33751 protein nucleotide-sugar transporter/ sugar porter, putative, expressed seq=cds; coord=5:182188381..182193831:-1; parent_gene=GRMZM2G001033	transport.sugars	0.883577	0.835515	0.858639
GRMZM2G001048_P01	GRMZM2G001048	Uncharacterized protein [Source:UniProtKB/TrEMBL;Acc:B4FB68]	moderately similar to ( 288) loc_os11g09160 12011.m05113 protein B3 DNA binding domain containing protein, expressed seq=cds; coord=4:14725696..14729099:-1; parent_gene=GRMZM2G001048	RNA.regulation of transcription.B3 transcription factor family	0.909924	0.748556	0.754419
GRMZM2G001079_P02	GRMZM2G001079	Beta3-glucuronyltransferase [Source:UniProtKB/TrEMBL;Acc:B6STW3]	moderately similar to ( 221) AT2G37090 | Symbols: IRX9 | IRX9 (IRREGULAR XYLEM 9); transferase, transferring glycosyl groups / xylosyltransferase | chr2:15587671-15589223 REVERSEmoderately similar to ( 441) loc_os03g17850 12003.m07210 protein beta3-glucuronyltransferase, putative, expressed seq=cds; coord=1:44176542..44180394:1; parent_gene=GRMZM2G001079	protein.glycosylation	1.03632	0.989814	1.02537
GRMZM2G001088_P01	GRMZM2G001088	Uncharacterized protein [Source:UniProtKB/TrEMBL;Acc:B4FIM6]	moderately similar to ( 266) AT1G07840 | Symbols: | leucine zipper factor-related | chr1:2424603-2426131 FORWARDmoderately similar to ( 378) loc_os01g68310 12001.m12933 protein expressed protein seq=cds; coord=8:162963891..162967617:1; parent_gene=GRMZM2G001088	RNA.regulation of transcription.unclassified	1.01002	0.803827	0.680381
GRMZM2G001191_P01	GRMZM2G001191	##	highly similar to ( 506) AT2G45620 | Symbols: | nucleotidyltransferase family protein | chr2:18792943-18795750 FORWARDhighly similar to ( 532) loc_os10g11034 12010.m04433 protein caffeine-induced death protein 1, putative, expressed seq=cds; coord=5:39667255..39674989:-1; parent_gene=GRMZM2G001191	RNA.processing	1.0095	1.02818	0.917834
GRMZM2G001241_P01	GRMZM2G001241	Uncharacterized protein [Source:UniProtKB/TrEMBL;Acc:B4FV62]	moderately similar to ( 493) AT3G04290 | Symbols: ATLTL1, LTL1 | LTL1 (LI-TOLERANT LIPASE 1); carboxylesterase/ hydrolase, acting on ester bonds | chr3:1133620-1136223 REVERSEweakly similar to ( 167) APG_BRANA Anter-specific proline-rich protein APG (Protein CEX) (Fragment) - Brassica napus (Rape)highly similar to ( 620) loc_os04g42860 12004.m09251 protein anther-specific proline-rich protein APG…	misc.GDSL-motif lipase	1.21854	0.921993	0.966312
GRMZM2G001255_P01	GRMZM2G001255	Uncharacterized protein [Source:UniProtKB/TrEMBL;Acc:C4JC68]	weakly similar to ( 194) AT1G29040 | Symbols: | unknown protein | chr1:10134120-10135180 FORWARDmoderately similar to ( 250) loc_os01g42770 12001.m10541 protein type IIA topoisomerase, B subunit, putative, expressed seq=cds; coord=3:225191603..225194693:1; parent_gene=GRMZM2G001255	not assigned.unknown	1.17013	1.08941	1.09518
GRMZM2G001296_P01	GRMZM2G001296	Uncharacterized protein [Source:UniProtKB/TrEMBL;Acc:B4FYM4]	highly similar to ( 581) AT2G34090 | Symbols: MEE18 | MEE18 (maternal effect embryo arrest 18) | chr2:14396283-14399170 REVERSEhighly similar to ( 722) loc_os01g42800 12001.m10544 protein uncharacterised protein family protein, expressed seq=cds; coord=3:225197477..225205218:-1; parent_gene=GRMZM2G001296	not assigned.unknown	1.16942	0.975902	0.997548
GRMZM2G001297_P01	GRMZM2G001297	Uncharacterized protein [Source:UniProtKB/TrEMBL;Acc:C4JAI2]	nearly identical (1108) AT3G06810 | Symbols: IBR3 | IBR3 (IBA-RESPONSE 3); acyl-CoA dehydrogenase/ oxidoreductase | chr3:2146534-2150654 FORWARDvery weakly similar to (92.8) IVD1_SOLTU Isovaleryl-CoA dehydrogenase 1, mitochondrial precursor (EC 1.3.99.10) (IVD 1) - Solanum tuberosum (Potato)nearly identical (1388) loc_os07g47820 12007.m29021 protein acad10 protein, putative, expressed seq=cds; co…	lipid metabolism.lipid degradation.beta-oxidation.acyl CoA DH	0.993349	1.00354	1.06588
GRMZM2G001334_P01	GRMZM2G001334	Uncharacterized protein [Source:UniProtKB/TrEMBL;Acc:B7ZXH3]	weakly similar to ( 131) AT3G15160 | Symbols: | unknown protein | chr3:5104582-5108279 FORWARDmoderately similar to ( 226) loc_os04g53530 12004.m10245 protein expressed protein seq=cds; coord=2:8297301..8298735:-1; parent_gene=GRMZM2G001334	not assigned.unknown	1.0337	0.99172	1.086
GRMZM2G001363_P01	GRMZM2G001363	Uncharacterized protein [Source:UniProtKB/TrEMBL;Acc:K7TVP5]	weakly similar to ( 142) AT5G52190 | Symbols: | sugar isomerase (SIS) domain-containing protein | chr5:21201817-21202443 REVERSEmoderately similar to ( 243) loc_os04g48020 12004.m09742 protein 6-phospho 3-hexuloisomerase, putative, expressed seq=cds; coord=10:137101013..137101932:-1; parent_gene=GRMZM2G001363	minor CHO metabolism.others	1.19584	1.33495	1.28644
GRMZM2G001415_P01	GRMZM2G001415	Uncharacterized protein [Source:UniProtKB/TrEMBL;Acc:B7ZX76]	weakly similar to ( 178) AT5G59980 | Symbols: | RNase P subunit p30 family protein | chr5:24147207-24149783 FORWARDmoderately similar to ( 443) loc_os12g01060 12012.m04111 protein RNase P subunit p30 family protein seq=cds; coord=3:229083933..229089697:1; parent_gene=GRMZM2G001415	RNA.processing.ribonucleases	0.877517	0.837055	0.797907
GRMZM2G001457_P02	GRMZM2G001457	Nonphototropic hypocotyl 1 [Source:UniProtKB/TrEMBL;Acc:O48547]	nearly identical (1052) AT3G45780 | Symbols: PHOT1, NPH1, JK224, RPT1 | PHOT1 (PHOTOTROPIN 1); FMN binding / blue light photoreceptor/ kinase/ protein binding / protein serine/threonine kinase | chr3:16818557-16823960 FORWARDmoderately similar to ( 332) KPK1_PHAVU Protein kinase PVPK-1 (EC 2.7.11.1) - Phaseolus vulgaris (Kidney bean) (French bean)nearly identical (1282) loc_os12g01140 12012.m0737…	protein.postranslational modification	0.769009	0.779872	0.747148
GRMZM2G001500_P02	GRMZM2G001500	Uncharacterized protein [Source:UniProtKB/TrEMBL;Acc:C4J6X8]	nearly identical (1008) AT4G24280 | Symbols: cpHsc70-1 | cpHsc70-1 (chloroplast heat shock protein 70-1); ATP binding | chr4:12590094-12593437 FORWARDnearly identical (1025) HSP7S_PEA Stromal 70 kDa heat shock-related protein, chloroplast precursor - Pisum sativum (Garden pea)nearly identical (1095) loc_os12g14070 12012.m05378 protein stromal 70 kDa heat shock-related protein, chloroplast precurs…	stress.abiotic.heat	0.892658	1.03213	1.03464
GRMZM2G001514_P01	GRMZM2G001514	Fasciclin-like arabinogalactan protein 7 [Source:UniProtKB/TrEMBL;Acc:K7VT58]	weakly similar to ( 102) AT5G44130 | Symbols: FLA13 | FLA13 (FASCICLIN-LIKE ARABINOGALACTAN PROTEIN 13 PRECURSOR) | chr5:17761128-17761871 FORWARDweakly similar to ( 189) loc_os05g48900 12005.m08961 protein fasciclin-like arabinogalactan protein 7 precursor, putative, expressed seq=cds; coord=8:69592559..69594672:1; parent_gene=GRMZM2G001514	cell wall.cell wall proteins.AGPs.AGP	1.03744	1.06675	1.09513
GRMZM2G001530_P01	GRMZM2G001530	Putative MYB DNA-binding domain superfamily protein [Source:UniProtKB/TrEMBL;Acc:K7TLQ9]	weakly similar to ( 135) AT5G45420 | Symbols: | myb family transcription factor | chr5:18405668-18406597 REVERSEmoderately similar to ( 235) loc_os08g06240 12008.m04763 protein dnajc2 protein, putative, expressed seq=cds; coord=10:77673604..77678581:-1; parent_gene=GRMZM2G001530	stress.abiotic.heat	1.05817	1.1022	1.03408
GRMZM2G001551_P01	GRMZM2G001551	Nucleolar GTP-binding protein 1; Uncharacterized protein [Source:UniProtKB/TrEMBL;Acc:B4G236]	moderately similar to ( 467) AT1G80770 | Symbols: PDE318 | PDE318 (pigment defective 318); GTP binding | chr1:30355266-30357786 FORWARDhighly similar to ( 627) loc_os08g06230 12008.m04762 protein nucleolar GTP-binding protein 1, putative, expressed seq=cds; coord=10:77679784..77686935:1; parent_gene=GRMZM2G001551	not assigned.unknown	0.934224	1.02463	1.0186
GRMZM2G001566_P01	GRMZM2G001566	##	weakly similar to ( 127) AT1G15860 | Symbols: | INVOLVED IN: biological_process unknown; EXPRESSED IN: 23 plant structures; EXPRESSED DURING: 13 growth stages; CONTAINS InterPro DOMAIN/s: Defective in cullin neddylation (InterPro:IPR014764), Protein of unknown function DUF298 (InterPro:IPR005176); BEST Arabidopsis thaliana protein match is: unknown protein (TAIR:AT3G12760.1). | chr1:5455055-54567…	hormone metabolism.auxin.signal transduction	0.860385	0.938554	0.832793
GRMZM2G001645_P01	GRMZM2G001645	Uncharacterized protein [Source:UniProtKB/TrEMBL;Acc:B4FZH2]	highly similar to ( 668) AT1G76490 | Symbols: HMG1, HMGR1 | HMG1 (HYDROXY METHYLGLUTARYL COA REDUCTASE 1); hydroxymethylglutaryl-CoA reductase | chr1:28695801-28698206 FORWARDhighly similar to ( 778) HMDH3_ORYSA 3-hydroxy-3-methylglutaryl-coenzyme A reductase 3 (EC 1.1.1.34) (HMG-CoA reductase 3) - Oryza sativa (Rice)highly similar to ( 820) loc_os09g31970 12009.m06287 protein 3-hydroxy-3-methylg…	secondary metabolism.isoprenoids.mevalonate pathway.HMG-CoA reductase	0.789991	0.665532	0.568974
GRMZM2G001652_P01	GRMZM2G001652	##	nearly identical (1113) AT2G25800 | Symbols: | INVOLVED IN: biological_process unknown; EXPRESSED IN: 23 plant structures; EXPRESSED DURING: 13 growth stages; CONTAINS InterPro DOMAIN/s: Munc13 homology 1 (InterPro:IPR014770), Protein of unknown function DUF810 (InterPro:IPR008528), Munc13 homology 2 (InterPro:IPR014772); BEST Arabidopsis thaliana protein match is: unknown protein (TAIR:AT2G20010…	not assigned.unknown	1.01045	0.999845	0.975064
GRMZM2G001653_P01	GRMZM2G001653	16kDa membrane protein; Uncharacterized protein [Source:UniProtKB/TrEMBL;Acc:B6SR19]	weakly similar to ( 197) AT1G08380 | Symbols: PSAO | PSAO (photosystem I subunit O) | chr1:2641004-2641739 REVERSEmoderately similar to ( 256) loc_os04g33830 12004.m08478 protein 16kDa membrane protein, putative, expressed seq=cds; coord=2:56107545..56109039:-1; parent_gene=GRMZM2G001653	PS.lightreaction.photosystem I.PSI polypeptide subunits	1.53477	6.05581	7.05038
GRMZM2G001668_P01	GRMZM2G001668	Protein kinase Pti1; Uncharacterized protein [Source:UniProtKB/TrEMBL;Acc:B6TDC5]	highly similar to ( 501) AT3G59350 | Symbols: | serine/threonine protein kinase, putative | chr3:21932930-21934883 FORWARDmoderately similar to ( 215) NORK_MEDTR Nodulation receptor kinase precursor (EC 2.7.11.1) (Does not make infections protein 2) (Symbiosis receptor-like kinase) (MtSYMRK) - Medicago truncatula (Barrel medic)highly similar to ( 581) loc_os03g62700 12003.m11147 protein protein k…	protein.postranslational modification.kinase.receptor like cytoplasmatic kinase VIII	0.941066	1.06486	1.04828
GRMZM2G001696_P01	GRMZM2G001696	Phosphoenolpyruvate carboxykinase [ATP] [Source:UniProtKB/Swiss-Prot;Acc:Q9SLZ0]	nearly identical (1029) AT4G37870 | Symbols: PCK1, PEPCK | PCK1 (PHOSPHOENOLPYRUVATE CARBOXYKINASE 1); ATP binding / phosphoenolpyruvate carboxykinase (ATP)/ phosphoenolpyruvate carboxykinase/ purine nucleotide binding | chr4:17802974-17806332 REVERSEnearly identical (1214) PEPCK_MAIZE Phosphoenolpyruvate carboxykinase [ATP] (EC 4.1.1.49) (PEP carboxykinase) (Phosphoenolpyruvate carboxylase) (PEP…	gluconeogenese/ glyoxylate cycle.PEPCK	1.0308	2.36974	3.87473
GRMZM2G001750_P01	GRMZM2G001750	Uncharacterized protein [Source:UniProtKB/TrEMBL;Acc:C0HGS7]	moderately similar to ( 478) AT1G74640 | Symbols: | unknown protein | chr1:28032849-28034659 FORWARDhighly similar to ( 581) loc_os09g24710 12009.m05625 protein hydrolases or acyltransferases, putative, expressed seq=cds; coord=2:181540667..181548005:-1; parent_gene=GRMZM2G001750	not assigned.unknown	1.25893	1.22955	1.26182
GRMZM2G001755_P01	GRMZM2G001755	ATP-dependent Clp protease proteolytic subunit [Source:UniProtKB/TrEMBL;Acc:C0P421]	moderately similar to ( 338) AT1G66670 | Symbols: CLPP3, NCLPP3 | CLPP3; serine-type endopeptidase | chr1:24863995-24865646 REVERSEweakly similar to ( 163) CLPP_CHLVU ATP-dependent Clp protease proteolytic subunit (EC 3.4.21.92) (Endopeptidase Clp) - Chlorella vulgaris (Green alga)moderately similar to ( 483) loc_os01g32350 12001.m150604 protein ATP-dependent Clp protease proteolytic subunit 1, p…	protein.degradation.serine protease	0.90469	1.13165	1.00639
GRMZM2G001803_P01	GRMZM2G001803	Uncharacterized protein; Zinc transporter SLC39A7 [Source:UniProtKB/TrEMBL;Acc:B4FBL3]	moderately similar to ( 353) AT1G68100 | Symbols: IAR1 | IAR1 (IAA-ALANINE RESISTANT 1); metal ion transmembrane transporter | chr1:25521325-25524032 FORWARDmoderately similar to ( 448) loc_os08g36420 12008.m080180 protein zinc transporter SLC39A7, putative, expressed seq=cds; coord=1:198650233..198655981:-1; parent_gene=GRMZM2G001803	transport.metal	0.859054	1.06276	0.950944
GRMZM2G001820_P01	GRMZM2G001820	Uncharacterized protein [Source:UniProtKB/TrEMBL;Acc:C0HEX8]	moderately similar to ( 419) AT5G57700 | Symbols: | BNR/Asp-box repeat family protein | chr5:23375170-23376943 FORWARDhighly similar to ( 543) loc_os07g33220 12007.m07583 protein glycosyl hydrolase, BNR repeat, putative, expressed seq=cds; coord=2:203135392..203142289:1; parent_gene=GRMZM2G001820	not assigned.unknown	1.01741	0.995195	1.02426
GRMZM2G001850_P01	GRMZM2G001850	##	weakly similar to ( 109) AT1G48920 | Symbols: ATNUC-L1, PARL1 | ATNUC-L1; nucleic acid binding / nucleotide binding | chr1:18098186-18101422 FORWARDweakly similar to ( 199) loc_os04g52960 12004.m10189 protein nucleolin, putative, expressed seq=cds; coord=1:233560736..233562244:-1; parent_gene=GRMZM2G001850	not assigned.unknown	0.91142	0.831143	0.798872
GRMZM2G001869_P01	GRMZM2G001869	Double strand break repair protein; Uncharacterized protein [Source:UniProtKB/TrEMBL;Acc:B4G0P1]	moderately similar to ( 242) AT3G23100 | Symbols: XRCC4 | XRCC4; protein C-terminus binding | chr3:8220721-8221991 FORWARDmoderately similar to ( 388) loc_os03g53000 12003.m10274 protein double strand break repair protein, putative, expressed seq=cds; coord=1:274718486..274723443:1; parent_gene=GRMZM2G001869	DNA.repair	0.953767	0.87921	0.939737
GRMZM2G001887_P01	GRMZM2G001887	Transcription factor BTF3; Uncharacterized protein [Source:UniProtKB/TrEMBL;Acc:B4FL49]	moderately similar to ( 236) AT1G73230 | Symbols: | nascent polypeptide-associated complex (NAC) domain-containing protein | chr1:27540506-27541364 REVERSEmoderately similar to ( 262) loc_os10g34180 12010.m21923 protein transcription factor BTF3, putative, expressed seq=cds; coord=5:27393255..27396313:1; parent_gene=GRMZM2G001887	RNA.regulation of transcription.General Transcription	1.13262	1.01521	1.08113
GRMZM2G001895_P01	GRMZM2G001895	Uncharacterized protein [Source:UniProtKB/TrEMBL;Acc:B4FN71]	nearly identical (2473) AT2G26890 | Symbols: GRV2, KAM2 | GRV2 (GRAVITROPISM DEFECTIVE 2); binding / heat shock protein binding | chr2:11462327-11472259 REVERSEnearly identical (3129) loc_os10g42439 12010.m06997 protein GRV2, putative, expressed seq=cds; coord=1:98335529..98351517:1; parent_gene=GRMZM2G001895	stress.abiotic.heat	1.00288	0.972803	0.995841
GRMZM2G001898_P01	GRMZM2G001898	Uncharacterized protein [Source:UniProtKB/TrEMBL;Acc:B4G066]	highly similar to ( 550) AT2G14170 | Symbols: ALDH6B2 | ALDH6B2; 3-chloroallyl aldehyde dehydrogenase/ methylmalonate-semialdehyde dehydrogenase (acylating)/ oxidoreductase | chr2:5977851-5981899 REVERSEweakly similar to ( 137) BADH_SPIOL Betaine-aldehyde dehydrogenase, chloroplast precursor (EC 1.2.1.8) (BADH) - Spinacia oleracea (Spinach)highly similar to ( 642) loc_os07g09060 12007.m29088 prot…	amino acid metabolism.degradation.branched-chain group.valine	1.04791	1.02459	0.961716
GRMZM2G001904_P01	GRMZM2G001904	5-formyltetrahydrofolate cyclo-ligase [Source:UniProtKB/TrEMBL;Acc:K7TIY8]	moderately similar to ( 273) AT1G76730 | Symbols: | 5-formyltetrahydrofolate cyclo-ligase family protein | chr1:28803033-28804703 REVERSEmoderately similar to ( 315) loc_os12g07020 12012.m073774 protein 5-formyltetrahydrofolate cyclo-ligase, putative, expressed seq=cds; coord=10:9138392..9143326:1; parent_gene=GRMZM2G001904	C1-metabolism.5-formyltetrahydrofolate cyclo-ligase	0.980316	1.11803	1.35993
GRMZM2G001918_P01	GRMZM2G001918	Uncharacterized protein [Source:UniProtKB/TrEMBL;Acc:C0P3S2]	nearly identical (1033) AT3G46740 | Symbols: TOC75-III | TOC75-III (TRANSLOCON AT THE OUTER ENVELOPE MEMBRANE OF CHLOROPLASTS 75-III); P-P-bond-hydrolysis-driven protein transmembrane transporter | chr3:17216104-17219296 REVERSEnearly identical (1327) TOC75_ORYSA Protein TOC75, chloroplast precursor (75 kDa translocon at the outer-envelope-membrane of chloroplasts) - Oryza sativa (Rice)nearly ide…	protein.targeting.chloroplast	0.940091	0.963313	0.959757
GRMZM2G001930_P01	GRMZM2G001930	Transcription factor MYC7E [Source:UniProtKB/TrEMBL;Acc:Q9ZPN6]	moderately similar to ( 412) AT1G32640 | Symbols: ATMYC2, RD22BP1, JAI1, JIN1, MYC2, ZBF1 | MYC2; DNA binding / transcription activator/ transcription factor | chr1:11799042-11800913 REVERSEhighly similar to ( 842) loc_os10g42430 12010.m06996 protein transcription factor MYC7E, putative, expressed seq=cds; coord=1:98354261..98357077:-1; parent_gene=GRMZM2G001930	RNA.regulation of transcription.bHLH,Basic Helix-Loop-Helix family	0.98501	0.911409	0.893197
GRMZM2G001934_P01	GRMZM2G001934	Putative leucine-rich repeat protein kinase; Receptor protein kinase TMK1; Uncharacterized protein [Source:UniProtKB/TrEMBL;Acc:B6SSZ7]	highly similar to ( 711) AT1G66150 | Symbols: TMK1 | TMK1 (TRANSMEMBRANE KINASE 1); transmembrane receptor protein serine/threonine kinase | chr1:24631503-24634415 FORWARDweakly similar to ( 197) CRI4_MAIZE Putative receptor protein kinase CRINKLY4 precursor (EC 2.7.11.1) - Zea mays (Maize)nearly identical (1138) loc_os04g58910 12004.m10771 protein receptor protein kinase TMK1 precursor, putative…	signalling.receptor kinases.leucine rich repeat IX	1.04927	1.01418	1.06283
GRMZM2G001956_P01	GRMZM2G001956	Peptidyl-prolyl cis-trans isomerase [Source:UniProtKB/TrEMBL;Acc:B4FR04]	moderately similar to ( 286) AT3G10060 | Symbols: | immunophilin, putative / FKBP-type peptidyl-prolyl cis-trans isomerase, putative | chr3:3102291-3103801 FORWARDmoderately similar to ( 233) loc_os07g09040 12007.m05360 protein peptidyl-prolyl cis-trans isomerase, FKBP-type family protein, expressed seq=cds; coord=7:13835091..13838644:1; parent_gene=GRMZM2G001956	protein.folding	1.21022	1.28751	1.59562
GRMZM2G002002_P01	GRMZM2G002002	##	highly similar to ( 776) AT3G61690 | Symbols: | unknown protein | chr3:22828349-22833477 FORWARDnearly identical (1623) loc_os03g11240 12003.m06575 protein nucleic acid binding protein, putative, expressed seq=cds; coord=1:20282072..20292395:-1; parent_gene=GRMZM2G002002	not assigned.unknown	0.921468	0.951363	0.944341
GRMZM2G002023_P01	GRMZM2G002023	Uncharacterized protein [Source:UniProtKB/TrEMBL;Acc:K7W2N5]	highly similar to ( 770) AT3G18660 | Symbols: PGSIP1 | PGSIP1 (PLANT GLYCOGENIN-LIKE STARCH INITIATION PROTEIN 1); transferase, transferring glycosyl groups | chr3:6419211-6421959 REVERSEnearly identical (1139) loc_os01g65780 12001.m150444 protein secondary cell wall-related glycosyltransferase family 8, putative, expressed seq=cds; coord=8:165234282..165239619:-1; parent_gene=GRMZM2G002023	cell wall.hemicellulose synthesis.glucuronoxylan	0.896674	1.10591	1.00204
GRMZM2G002100_P01	GRMZM2G002100	Putative MAP kinase family protein isoform 1; Putative MAP kinase family protein isoform 2; Uncharacterized protein [Source:UniProtKB/TrEMBL;Acc:B4FTG6]	highly similar to ( 670) AT2G43790 | Symbols: ATMPK6, MPK6, MAPK6 | ATMPK6 (ARABIDOPSIS THALIANA MAP KINASE 6); MAP kinase/ kinase | chr2:18138477-18140693 FORWARDhighly similar to ( 733) MPK1_ORYSA Mitogen-activated protein kinase 1 (EC 2.7.11.24) (MAP kinase 1) (MAP kinase 6) (OsMAPK6) (OsSIPK) - Oryza sativa (Rice)highly similar to ( 733) loc_os06g06090 12006.m05335 protein OsMPK6 - putative M…	signalling.MAP kinases	0.88989	0.91326	1.03738
GRMZM2G002121_P01	GRMZM2G002121	##	weakly similar to ( 197) AT5G61510 | Symbols: | NADP-dependent oxidoreductase, putative | chr5:24737084-24738975 REVERSEmoderately similar to ( 209) loc_os03g01190 12003.m05670 protein quinone oxidoreductase, putative, expressed seq=cds; coord=1:1177194..1178041:-1; parent_gene=GRMZM2G002121	misc.oxidases - copper, flavone etc.	1.10655	1.02777	1.06285
GRMZM2G002130_P01	GRMZM2G002130	Uncharacterized protein [Source:UniProtKB/TrEMBL;Acc:B4FGN1]	weakly similar to ( 159) loc_os05g08730 12005.m05387 protein early fruit mRNA, putative, expressed seq=cds; coord=8:90360742..90364199:-1; parent_gene=GRMZM2G002130	not assigned.unknown	1.06944	0.897561	1.00018
GRMZM2G002165_P01	GRMZM2G002165	Putative uncharacterized protein [Source:UniProtKB/TrEMBL;Acc:B6SMC4]	weakly similar to ( 195) AT5G44650 | Symbols: | unknown protein | chr5:18013396-18015292 FORWARDmoderately similar to ( 317) loc_os01g58470 12001.m11989 protein expressed protein seq=cds; coord=3:188530684..188536510:-1; parent_gene=GRMZM2G002165	not assigned.unknown	0.951616	1.03146	1.08741
GRMZM2G002173_P03	GRMZM2G002173	Phosphopantothenate--cysteine ligase; Uncharacterized protein [Source:UniProtKB/TrEMBL;Acc:C0HFM0]	moderately similar to ( 344) AT1G12350 | Symbols: ATCOAB | ATCOAB (4-phospho-panto-thenoylcysteine synthetase); catalytic/ phosphopantothenate--cysteine ligase | chr1:4198870-4200633 FORWARDmoderately similar to ( 493) loc_os02g36550 12002.m08742 protein phosphopantothenate--cysteine ligase, putative, expressed seq=cds; coord=4:124564239..124566896:-1; parent_gene=GRMZM2G002173	not assigned.unknown	0.988577	0.913746	0.780257
GRMZM2G002178_P01	GRMZM2G002178	Cytochrome P450 CYP74A19 [Source:UniProtKB/TrEMBL;Acc:B6SUP5]	highly similar to ( 562) AT5G42650 | Symbols: AOS, CYP74A, DDE2 | AOS (ALLENE OXIDE SYNTHASE); allene oxide synthase/ hydro-lyase/ oxygen binding | chr5:17097803-17099359 REVERSEhighly similar to ( 741) C74A2_ORYSA Cytochrome P450 74A2 (EC 4.2.1.92) (Allene oxide synthase 2) (Hydroperoxide dehydrase 2) - Oryza sativa (Rice)highly similar to ( 741) loc_os03g12500 12003.m06700 protein cytochrome P4…	hormone metabolism.jasmonate.synthesis-degradation.allene oxidase synthase	1.05548	0.950628	0.949706
GRMZM2G002220_P01	GRMZM2G002220	Uncharacterized protein [Source:UniProtKB/TrEMBL;Acc:K7V364]	nearly identical (1071) AT2G04030 | Symbols: CR88 | CR88; ATP binding | chr2:1281983-1285909 FORWARDhighly similar to ( 529) HSP83_IPONI Heat shock protein 83 - Ipomoea nil (Japanese morning glory) (Pharbitis nil)nearly identical (1214) loc_os08g38086 12008.m26848 protein endoplasmin precursor, putative, expressed seq=cds; coord=4:197363864..197368446:-1; parent_gene=GRMZM2G002220	stress.abiotic.heat	1.01755	1.00996	0.981517
GRMZM2G002260_P01	GRMZM2G002260	##	highly similar to ( 903) AT1G58370 | Symbols: RXF12, ATXYN1 | RXF12; endo-1,4-beta-xylanase/ hydrolase, hydrolyzing O-glycosyl compounds | chr1:21684751-21688209 FORWARDnearly identical (1142) loc_os03g47010 12003.m09714 protein hydrolase, hydrolyzing O-glycosyl compounds, putative, expressed seq=cds; coord=5:13969386..13972322:-1; parent_gene=GRMZM2G002260	not assigned.unknown	0.954082	0.96778	0.990898
GRMZM2G002286_P01	GRMZM2G002286	Esterase/lipase/thioesterase [Source:UniProtKB/TrEMBL;Acc:K7U7Z4]	moderately similar to ( 369) AT3G01690 | Symbols: | EXPRESSED IN: 22 plant structures; EXPRESSED DURING: 13 growth stages; CONTAINS InterPro DOMAIN/s: Alpha/beta hydrolase fold-1 (InterPro:IPR000073); BEST Arabidopsis thaliana protein match is: unknown protein (TAIR:AT5G14390.1); Has 2954 Blast hits to 2948 proteins in 496 species: Archae - 2; Bacteria - 741; Metazoa - 618; Fungi - 134; Plants - …	not assigned.unknown	1.27971	1.06723	1.15593
GRMZM2G002361_P01	GRMZM2G002361	Uncharacterized protein [Source:UniProtKB/TrEMBL;Acc:K7V5L1]	moderately similar to ( 457) AT4G24880 | Symbols: | unknown protein | chr4:12808593-12811218 FORWARDhighly similar to ( 578) loc_os01g01130 12001.m06760 protein snurportin-1, putative, expressed seq=cds; coord=8:129409767..129413317:1; parent_gene=GRMZM2G002361	protein.targeting.nucleus	1.12329	0.932628	0.842543
GRMZM2G002416_P01	GRMZM2G002416	Uncharacterized protein [Source:UniProtKB/TrEMBL;Acc:K7US09]	highly similar to ( 773) AT3G06650 | Symbols: ACLB-1 | ACLB-1; ATP citrate synthase | chr3:2079247-2082633 REVERSEhighly similar to ( 799) loc_os01g19450 12001.m42644 protein ATP-citrate synthase subunit 1, putative, expressed seq=cds; coord=8:37409326..37412866:1; parent_gene=GRMZM2G002416	TCA / org. transformation.other organic acid transformaitons.atp-citrate lyase	1.02784	1.03918	1.04383
GRMZM2G002427_P01	GRMZM2G002427	Ubiquitin-protein ligase; Uncharacterized protein [Source:UniProtKB/TrEMBL;Acc:B4G0W0]	weakly similar to ( 178) AT4G05490 | Symbols: | F-box family protein (FBL22) | chr4:2771044-2772252 REVERSEmoderately similar to ( 404) loc_os02g21240 12002.m07364 protein ubiquitin-protein ligase, putative, expressed seq=cds; coord=8:129414617..129417699:1; parent_gene=GRMZM2G002427	protein.degradation.ubiquitin.E3.SCF.FBOX	0.783381	0.926171	0.730516
GRMZM2G002440_P01	GRMZM2G002440	GrpE protein homolog [Source:UniProtKB/TrEMBL;Acc:B4FPZ7]	moderately similar to ( 234) AT4G26780 | Symbols: AR192 | AR192; adenyl-nucleotide exchange factor/ chaperone binding / protein binding / protein homodimerization | chr4:13485066-13486560 REVERSEmoderately similar to ( 379) loc_os08g25090 12008.m06527 protein grpE1, putative, expressed seq=cds; coord=4:65004377..65017210:-1; parent_gene=GRMZM2G002440	protein.folding	0.999379	0.969397	0.934378
GRMZM2G002440_P02	GRMZM2G002440	GrpE protein homolog [Source:UniProtKB/TrEMBL;Acc:B4FPZ7]	moderately similar to ( 226) AT4G26780 | Symbols: AR192 | AR192; adenyl-nucleotide exchange factor/ chaperone binding / protein binding / protein homodimerization | chr4:13485066-13486560 REVERSEmoderately similar to ( 359) loc_os08g25090 12008.m06527 protein grpE1, putative, expressed seq=cds; coord=4:65004382..65017210:-1; parent_gene=GRMZM2G002440	protein.folding	0.693163	0.896646	0.834056
GRMZM2G002548_P01	GRMZM2G002548	##	weakly similar to ( 176) AT1G28420 | Symbols: HB-1 | HB-1 (homeobox-1); transcription factor | chr1:9979936-9987460 FORWARDhighly similar to ( 577) loc_os01g48180 12001.m11010 protein DDT domain containing protein, expressed seq=cds; coord=3:210103369..210107016:-1; parent_gene=GRMZM2G002548	RNA.regulation of transcription.HB,Homeobox transcription factor family	0.864035	0.952306	1.01273
GRMZM2G002578_P02	GRMZM2G002578	Putative uncharacterized protein [Source:UniProtKB/TrEMBL;Acc:B6T591]	weakly similar to ( 166) loc_os01g42720 12001.m150654 protein expressed protein seq=cds; coord=3:225099012..225100773:1; parent_gene=GRMZM2G002578	not assigned.unknown	1.01282	0.989655	1.07764
GRMZM2G002616_P01	GRMZM2G002616	Eukaryotic translation initiation factor 4E-1 [Source:UniProtKB/Swiss-Prot;Acc:O81481]	moderately similar to ( 316) AT4G18040 | Symbols: EIF4E, CUM1, AT.EIF4E1 | EIF4E (EUKARYOTIC TRANSLATION INITATION FACTOR 4E); RNA binding / RNA cap binding / protein binding / translation initiation factor | chr4:10016724-10018151 REVERSEmoderately similar to ( 464) IF4E1_MAIZE Eukaryotic translation initiation factor 4E-1 (eIF4E-1) (eIF-4E-1) (mRNA cap-binding protein) (eIF-4F 25 kDa subunit) (…	protein.synthesis.initiation	0.954905	0.923307	0.87496
GRMZM2G002617_P01	GRMZM2G002617	TMV-MP30 binding protein 2C; Uncharacterized protein [Source:UniProtKB/TrEMBL;Acc:B6TPS1]	weakly similar to ( 157) AT5G08120 | Symbols: MBP2C, ATMBP2C | MBP2C (MICROTUBULE BINDING PROTEIN 2C); protein binding | chr5:2600743-2602678 REVERSEmoderately similar to ( 394) loc_os06g17440 12006.m06456 protein TMV-MP30 binding protein 2C, putative, expressed seq=cds; coord=9:36293251..36296621:1; parent_gene=GRMZM2G002617	cell.organisation	0.923462	0.867216	0.830317
GRMZM2G002642_P01	GRMZM2G002642	Ankyrin-like protein [Source:UniProtKB/TrEMBL;Acc:B6U1Y2]	weakly similar to ( 113) AT2G32230 | Symbols: | pentatricopeptide (PPR) repeat-containing protein | chr2:13679608-13681756 REVERSEweakly similar to ( 148) loc_os04g59600 12004.m35559 protein antiporter/ drug transporter/ transporter, putative, expressed seq=cds; coord=2:26387265..26388995:1; parent_gene=GRMZM2G002642	transport.misc	1.12022	1.1425	1.03949
GRMZM2G002642_P02	GRMZM2G002642	Ankyrin-like protein [Source:UniProtKB/TrEMBL;Acc:B6U1Y2]	highly similar to ( 868) AT5G64030 | Symbols: | dehydration-responsive protein-related | chr5:25624965-25628257 FORWARDnearly identical (1005) loc_os04g59590 12004.m101708 protein ankyrin-like protein, putative, expressed seq=cds; coord=2:26382493..26388995:1; parent_gene=GRMZM2G002642	stress.abiotic.drought/salt	0.871885	0.887103	0.955351
GRMZM2G002652_P01	GRMZM2G002652	Uncharacterized protein [Source:UniProtKB/TrEMBL;Acc:K7UPC7]	moderately similar to ( 489) AT5G53970 | Symbols: | aminotransferase, putative | chr5:21910676-21912594 FORWARDhighly similar to ( 656) loc_os11g35040 12011.m07358 protein tyrosine aminotransferase, putative, expressed seq=cds; coord=4:210690188..210693147:-1; parent_gene=GRMZM2G002652	amino acid metabolism.degradation.aromatic aa.tyrosine	1.04697	1.18372	1.20399
GRMZM2G002687_P01	GRMZM2G002687	Uncharacterized protein [Source:UniProtKB/TrEMBL;Acc:C0PCX3]	highly similar to ( 655) AT3G04600 | Symbols: | tRNA synthetase class I (W and Y) family protein | chr3:1243152-1245958 FORWARDhighly similar to ( 731) loc_os12g35570 12012.m26925 protein tryptophanyl-tRNA synthetase, putative, expressed seq=cds; coord=1:264743594..264751569:1; parent_gene=GRMZM2G002687	protein.aa activation	1.14312	1.25341	0.923638
GRMZM2G002699_P02	GRMZM2G002699	Organic anion transporter [Source:UniProtKB/TrEMBL;Acc:B6U937]	highly similar to ( 503) AT3G17430 | Symbols: | phosphate translocator-related | chr3:5966597-5968962 FORWARDhighly similar to ( 626) loc_os03g49570 12003.m09957 protein organic anion transporter, putative, expressed seq=cds; coord=1:264753736..264760016:1; parent_gene=GRMZM2G002699	transport.metabolite transporters at the envelope membrane	0.815488	0.918678	0.82426
GRMZM2G002754_P01	GRMZM2G002754	Uncharacterized protein [Source:UniProtKB/TrEMBL;Acc:C0PJD4]	moderately similar to ( 216) AT1G32550 | Symbols: | ferredoxin family protein | chr1:11771969-11774117 REVERSEmoderately similar to ( 228) loc_os03g48040 12003.m34755 protein ferredoxin-6, chloroplast precursor, putative, expressed seq=cds; coord=5:13410180..13428471:-1; parent_gene=GRMZM2G002754	PS.lightreaction.other electron carrier (ox/red).ferredoxin	0.796292	0.974626	0.866656
GRMZM2G002756_P01	GRMZM2G002756	ATP-dependent Clp protease adaptor protein ClpS containing protein; Uncharacterized protein [Source:UniProtKB/TrEMBL;Acc:B4FRF7]	moderately similar to ( 202) AT1G68660 | Symbols: | FUNCTIONS IN: molecular_function unknown; INVOLVED IN: protein catabolic process; EXPRESSED IN: 23 plant structures; EXPRESSED DURING: 14 growth stages; CONTAINS InterPro DOMAIN/s: Adaptor protein ClpS, core (InterPro:IPR003769), Ribosomal protein L7/L12, C-terminal/adaptor protein ClpS-like (InterPro:IPR014719); Has 79 Blast hits to 79 proteins…	not assigned.unknown	1.00384	1.32153	1.22721
GRMZM2G002756_P02	GRMZM2G002756	ATP-dependent Clp protease adaptor protein ClpS containing protein; Uncharacterized protein [Source:UniProtKB/TrEMBL;Acc:B4FRF7]	seq=cds; coord=4:82553639..82554436:-1; parent_gene=GRMZM2G002756	not assigned.unknown	1.0246	0.959053	0.978901
GRMZM2G002765_P02	GRMZM2G002765	Uncharacterized protein [Source:UniProtKB/TrEMBL;Acc:B4FS36]	highly similar to ( 724) AT1G05180 | Symbols: AXR1 | AXR1 (AUXIN RESISTANT 1); small protein activating enzyme | chr1:1498524-1501469 REVERSEhighly similar to ( 917) loc_os03g60550 12003.m35481 protein NEDD8-activating enzyme E1 regulatory subunit, putative, expressed seq=cds; coord=5:2386974..2400647:-1; parent_gene=GRMZM2G002765	protein.degradation.ubiquitin.E1	0.985951	1.01201	1.11431
GRMZM2G002786_P01	GRMZM2G002786	Seed maturation protein; Uncharacterized protein [Source:UniProtKB/TrEMBL;Acc:B4F9B1]	moderately similar to ( 314) AT4G23630 | Symbols: BTI1 | BTI1 (VIRB2-INTERACTING PROTEIN 1) | chr4:12318070-12319574 FORWARDmoderately similar to ( 414) loc_os01g53520 12001.m43176 protein seed maturation protein, putative, expressed seq=cds; coord=8:175400786..175402729:-1; parent_gene=GRMZM2G002786	stress.biotic	0.855173	1.36588	1.13379
GRMZM2G002807_P01	GRMZM2G002807	Triosephosphate isomerase [Source:UniProtKB/TrEMBL;Acc:B4FDF4]	moderately similar to ( 439) AT2G21170 | Symbols: TIM | TIM (TRIOSEPHOSPHATE ISOMERASE); catalytic/ triose-phosphate isomerase | chr2:9071047-9073106 REVERSEmoderately similar to ( 478) TPIC_SECCE Triosephosphate isomerase, chloroplast precursor (EC 5.3.1.1) (TIM) (Triose-phosphate isomerase) - Secale cereale (Rye)highly similar to ( 523) loc_os09g36450 12009.m060049 protein triosephosphate isome…	PS.calvin cycle.TPI	1.17624	1.22122	1.39228
GRMZM2G002825_P01	GRMZM2G002825	Actin-depolymerizing factor 3; Uncharacterized protein [Source:UniProtKB/TrEMBL;Acc:B4FSW2]	weakly similar to ( 177) AT5G59890 | Symbols: ADF4, ATADF4 | ADF4 (ACTIN DEPOLYMERIZING FACTOR 4); actin binding | chr5:24123107-24123596 FORWARDmoderately similar to ( 275) ADF3_MAIZE Actin-depolymerizing factor 3 (ADF 3) (ZmABP3) (ZmADF3) - Zea mays (Maize)moderately similar to ( 223) loc_os03g60590 12003.m101135 protein actin-depolymerizing factor 3, putative, expressed seq=cds; coord=5:236232…	cell.organisation	1.03538	0.84515	0.81983
GRMZM2G002828_P01	GRMZM2G002828	Transcription initiation factor IIB [Source:UniProtKB/TrEMBL;Acc:B6THD9]	highly similar to ( 538) AT3G10330 | Symbols: | transcription initiation factor IIB-2 / general transcription factor TFIIB-2 (TFIIB2) | chr3:3199907-3201642 FORWARDhighly similar to ( 608) TF2B_ORYSA Transcription initiation factor IIB (General transcription factor TFIIB) - Oryza sativa (Rice)highly similar to ( 608) loc_os09g36440 12009.m06593 protein transcription initiation factor IIB, putativ…	RNA.transcription	1.02556	1.01151	0.97407
GRMZM2G002830_P01	GRMZM2G002830	Uncharacterized protein [Source:UniProtKB/TrEMBL;Acc:C0P5R6]	moderately similar to ( 240) AT1G50490 | Symbols: UBC20 | UBC20 (ubiquitin-conjugating enzyme 20); ubiquitin-protein ligase | chr1:18705005-18706303 REVERSEweakly similar to ( 121) UBC2_WHEAT Ubiquitin-conjugating enzyme E2-17 kDa (EC 6.3.2.19) (Ubiquitin-protein ligase) (Ubiquitin carrier protein) - Triticum aestivum (Wheat)moderately similar to ( 281) loc_os01g16650 12001.m08261 protein ubiquit…	protein.degradation.ubiquitin.E2	0.915944	0.828887	0.462737
GRMZM2G002851_P01	GRMZM2G002851	Uncharacterized protein [Source:UniProtKB/TrEMBL;Acc:B4FD20]	highly similar to ( 676) AT2G31170 | Symbols: SYCO ARATH | SYCO ARATH; ATP binding / aminoacyl-tRNA ligase/ cysteine-tRNA ligase/ nucleotide binding | chr2:13282559-13284256 REVERSEhighly similar to ( 918) loc_os09g38420 12009.m060064 protein cysteinyl-tRNA synthetase, putative, expressed seq=cds; coord=2:198024252..198030336:-1; parent_gene=GRMZM2G002851	protein.aa activation.cysteine-tRNA ligase	0.915159	1.08961	1.06717
GRMZM2G002859_P02	GRMZM2G002859	Uncharacterized protein [Source:UniProtKB/TrEMBL;Acc:B4FR30]	moderately similar to ( 496) AT4G34660 | Symbols: | SH3 domain-containing protein 2 (SH3P2) | chr4:16545595-16548294 REVERSEhighly similar to ( 640) loc_os10g36870 12010.m06492 protein clathrin binding protein, putative, expressed seq=cds; coord=5:22598685..22604211:1; parent_gene=GRMZM2G002859	not assigned.unknown	0.963936	1.02316	1.03942
GRMZM2G002874_P01	GRMZM2G002874	Uncharacterized protein [Source:UniProtKB/TrEMBL;Acc:C0P488]	moderately similar to ( 394) AT5G54900 | Symbols: ATRBP45A | ATRBP45A (RNA-binding protein 45A); RNA binding | chr5:22295412-22298126 FORWARDvery weakly similar to (93.2) ROC1_NICPL 30 kDa ribonucleoprotein, chloroplast precursor (CP-RBP30) - Nicotiana plumbaginifolia (Leadwort-leaved tobacco)highly similar to ( 519) loc_os03g37270 12003.m08836 protein expressed protein seq=cds; coord=5:20762998.…	RNA.regulation of transcription.unclassified	0.971953	0.953009	0.931955
GRMZM2G002879_P01	GRMZM2G002879	Methionine aminopeptidase [Source:UniProtKB/TrEMBL;Acc:B4FSK5]	moderately similar to ( 412) AT1G13270 | Symbols: MAP1C, MAP1B | MAP1C (METHIONINE AMINOPEPTIDASE 1B); aminopeptidase/ metalloexopeptidase | chr1:4544999-4547155 FORWARDhighly similar to ( 548) loc_os07g32590 12007.m07522 protein methionine aminopeptidase 1B, chloroplast precursor, putative, expressed seq=cds; coord=2:202635758..202642342:1; parent_gene=GRMZM2G002879	protein.degradation.metalloprotease	0.999008	1.01182	1.03723
GRMZM2G002898_P01	GRMZM2G002898	Uncharacterized protein [Source:UniProtKB/TrEMBL;Acc:B4FC10]	weakly similar to ( 127) AT2G12190 | Symbols: | cytochrome P450, putative | chr2:4891807-4893345 REVERSEvery weakly similar to (86.7) C77A3_SOYBN Cytochrome P450 77A3 (EC 1.14.-.-) - Glycine max (Soybean)moderately similar to ( 248) loc_os10g36980 12010.m06500 protein transposon protein, putative, unclassified, expressed seq=cds; coord=1:223822455..223827216:-1; parent_gene=GRMZM2G002898	misc.cytochrome P450	1.24213	1.18016	1.29836
GRMZM2G002898_P02	GRMZM2G002898	Uncharacterized protein [Source:UniProtKB/TrEMBL;Acc:B4FC10]	moderately similar to ( 259) AT2G46080 | Symbols: | INVOLVED IN: biological_process unknown; EXPRESSED IN: 23 plant structures; EXPRESSED DURING: 13 growth stages; BEST Arabidopsis thaliana protein match is: BPS1 (BYPASS 1) (TAIR:AT1G01550.2); Has 94 Blast hits to 83 proteins in 14 species: Archae - 0; Bacteria - 2; Metazoa - 1; Fungi - 0; Plants - 91; Viruses - 0; Other Eukaryotes - 0 (source: N…	not assigned.unknown	1.01964	1.00442	0.697812
GRMZM2G002903_P01	GRMZM2G002903	Uncharacterized protein [Source:UniProtKB/TrEMBL;Acc:B4FK21]	weakly similar to ( 164) AT5G43960 | Symbols: | nuclear transport factor 2 (NTF2) family protein / RNA recognition motif (RRM)-containing protein | chr5:17689154-17691653 REVERSEmoderately similar to ( 394) loc_os04g43150 12004.m09279 protein RNA-binding protein-like, putative, expressed seq=cds; coord=2:28564081..28569611:1; parent_gene=GRMZM2G002903	protein.targeting.nucleus	0.818543	0.885136	0.807101
GRMZM2G002910_P01	GRMZM2G002910	Uncharacterized protein [Source:UniProtKB/TrEMBL;Acc:B6TBR5]	moderately similar to ( 287) loc_os07g06644 12007.m66710 protein expressed protein seq=cds; coord=7:6418017..6418979:1; parent_gene=GRMZM2G002910	not assigned.unknown	0.874223	1.07623	0.829408
GRMZM2G002948_P01	GRMZM2G002948	Zinc finger protein hangover [Source:UniProtKB/TrEMBL;Acc:B6TSA1]	seq=cds; coord=2:198017903..198020019:1; parent_gene=GRMZM2G002948	not assigned.unknown	1.07019	0.838912	0.824601
GRMZM2G002959_P01	GRMZM2G002959	Glutaryl-CoA dehydrogenase isoform 1; Glutaryl-CoA dehydrogenase isoform 2; Uncharacterized protein [Source:UniProtKB/TrEMBL;Acc:B4G0E0]	highly similar to ( 681) AT3G51840 | Symbols: ACX4, ATSCX, ATG6 | ACX4 (ACYL-COA OXIDASE 4); acyl-CoA oxidase/ oxidoreductase | chr3:19225653-19229008 REVERSEweakly similar to ( 160) IVD1_SOLTU Isovaleryl-CoA dehydrogenase 1, mitochondrial precursor (EC 1.3.99.10) (IVD 1) - Solanum tuberosum (Potato)highly similar to ( 783) loc_os05g07090 12005.m27711 protein glutaryl-CoA dehydrogenase, mitochond…	lipid metabolism.lipid degradation.beta-oxidation.acyl CoA DH	1.10424	1.0568	1.08726
GRMZM2G002978_P02	GRMZM2G002978	Uncharacterized protein [Source:UniProtKB/TrEMBL;Acc:C0PGZ8]	moderately similar to ( 439) AT3G10030 | Symbols: | aspartate/glutamate/uridylate kinase family protein | chr3:3092618-3094831 REVERSEmoderately similar to ( 476) loc_os04g33300 12004.m08425 protein uridylate kinase, putative, expressed seq=cds; coord=2:59356653..59361967:-1; parent_gene=GRMZM2G002978	nucleotide metabolism.phosphotransfer and pyrophosphatases.uridylate kinase	0.876747	0.8201	0.849084
GRMZM2G003002_P01	GRMZM2G003002	Histone H1 [Source:UniProtKB/Swiss-Prot;Acc:P23444]	very weakly similar to (92.0) AT1G06760 | Symbols: | histone H1, putative | chr1:2076687-2077616 REVERSEweakly similar to ( 135) H1_MAIZE Histone H1 - Zea mays (Maize)weakly similar to ( 117) loc_os03g58470 12003.m10753 protein histone H1, putative, expressed seq=cds; coord=5:4100961..4102511:-1; parent_gene=GRMZM2G003002	DNA.synthesis/chromatin structure.histone	0.865443	0.985853	0.999806
GRMZM2G003022_P01	GRMZM2G003022	Uncharacterized protein [Source:UniProtKB/TrEMBL;Acc:K7UW20]	nearly identical (1127) AT4G01810 | Symbols: | protein transport protein-related | chr4:776734-779802 REVERSEnearly identical (1374) loc_os01g21850 12001.m08669 protein protein binding protein, putative, expressed seq=cds; coord=8:38520650..38525237:1; parent_gene=GRMZM2G003022	protein.targeting.secretory pathway.golgi	1.00264	1.0183	0.950812
GRMZM2G003023_P02	GRMZM2G003023	Uncharacterized protein [Source:UniProtKB/TrEMBL;Acc:K7V950]	seq=cds; coord=9:5345960..5349316:-1; parent_gene=GRMZM2G003023	not assigned.unknown	0.996325	1.0644	1.21737
GRMZM2G003028_P02	GRMZM2G003028	Uncharacterized protein [Source:UniProtKB/TrEMBL;Acc:B4FDF7]	weakly similar to ( 148) AT5G04260 | Symbols: WCRKC2 | WCRKC2 (WCRKC THIOREDOXIN 2) | chr5:1178901-1180022 REVERSEweakly similar to ( 193) loc_os02g57380 12002.m33948 protein thioredoxin-like 8, chloroplast precursor, putative, expressed seq=cds; coord=5:215924044..215926694:-1; parent_gene=GRMZM2G003028	redox.thioredoxin	1.13817	1.06056	0.984787
GRMZM2G003033_P01	GRMZM2G003033	Uncharacterized protein [Source:UniProtKB/TrEMBL;Acc:C0HHD7]	highly similar to ( 743) AT2G35800 | Symbols: | mitochondrial substrate carrier family protein | chr2:15044437-15048352 FORWARDhighly similar to ( 853) loc_os11g01270 12011.m04332 protein expressed protein seq=cds; coord=3:229241428..229247649:-1; parent_gene=GRMZM2G003033	transport.metabolite transporters at the mitochondrial membrane	0.910818	0.98766	1.01137
GRMZM2G003038_P01	GRMZM2G003038	Protein arginine N-methyltransferase 1; Uncharacterized protein [Source:UniProtKB/TrEMBL;Acc:B6TIG8]	highly similar to ( 582) AT4G29510 | Symbols: ATPRMT11, PRMT11, ATPRMT1B, PRMT1B | PRMT11 (ARGININE METHYLTRANSFERASE 11); protein-arginine N-methyltransferase | chr4:14491739-14493752 FORWARDhighly similar to ( 653) loc_os09g19560 12009.m05164 protein protein arginine N-methyltransferase 1, putative, expressed seq=cds; coord=7:95538428..95542304:-1; parent_gene=GRMZM2G003038	misc.O-methyl transferases	0.862589	0.870141	0.758777
GRMZM2G003043_P01	GRMZM2G003043	Retinoblastoma-related protein 1 [Source:UniProtKB/Swiss-Prot;Acc:Q9LKX9]	highly similar to ( 785) AT3G12280 | Symbols: RBR1, RBR, RB, ATRBR1 | RBR1 (RETINOBLASTOMA-RELATED 1); transcription factor binding | chr3:3913671-3918433 REVERSEnearly identical (1293) loc_os11g32900 12011.m28819 protein retinoblastoma-related protein 1, putative, expressed seq=cds; coord=2:223975598..223982849:-1; parent_gene=GRMZM2G003043	cell.division	0.860181	0.88021	0.931317
GRMZM2G003057_P01	GRMZM2G003057	Uncharacterized protein [Source:UniProtKB/TrEMBL;Acc:C0PKL4]	moderately similar to ( 259) AT4G38260 | Symbols: | unknown protein | chr4:17937077-17938210 REVERSEmoderately similar to ( 392) loc_os04g47680 12004.m09711 protein Ser/Thr-rich protein T10 in DGCR region, putative, expressed seq=cds; coord=10:137751834..137754383:-1; parent_gene=GRMZM2G003057	not assigned.unknown	0.856407	0.976006	0.887547
GRMZM2G003068_P01	GRMZM2G003068	Uncharacterized protein [Source:UniProtKB/TrEMBL;Acc:C0P3V6]	moderately similar to ( 270) AT1G75560 | Symbols: | zinc knuckle (CCHC-type) family protein | chr1:28371420-28372717 REVERSEmoderately similar to ( 389) loc_os03g60600 12003.m10949 protein cellular nucleic acid-binding protein, putative, expressed seq=cds; coord=5:2358363..2361474:1; parent_gene=GRMZM2G003068	RNA.regulation of transcription.putative transcription regulator	0.950384	0.823309	0.837842
GRMZM2G003096_P01	GRMZM2G003096	Protein phosphatase 2C [Source:UniProtKB/TrEMBL;Acc:B6T3C7]	moderately similar to ( 275) AT2G30170 | Symbols: | catalytic | chr2:12879802-12881046 REVERSEmoderately similar to ( 420) loc_os01g07090 12001.m07336 protein protein phosphatase 2C homolog 7, putative, expressed seq=cds; coord=3:14335790..14339102:1; parent_gene=GRMZM2G003096	not assigned.unknown	1.25407	1.25755	1.4229
GRMZM2G003109_P01	GRMZM2G003109	##	highly similar to ( 743) AT5G05730 | Symbols: ASA1, TRP5, AMT1, WEI2 | ASA1 (ANTHRANILATE SYNTHASE ALPHA SUBUNIT 1); anthranilate synthase | chr5:1719740-1722811 REVERSEhighly similar to ( 941) loc_os03g61120 12003.m10996 protein anthranilate synthase component I-1, chloroplast precursor, putative, expressed seq=cds; coord=5:1977284..1981149:1; parent_gene=GRMZM2G003109	amino acid metabolism.synthesis.aromatic aa.tryptophan.anthranilate synthase	1.19248	1.09164	1.15158
GRMZM2G003124_P05	GRMZM2G003124	Uncharacterized protein [Source:UniProtKB/TrEMBL;Acc:B4FF30]	moderately similar to ( 293) AT1G51740 | Symbols: SYP81, ATUFE1, ATSYP81, UFE1 | SYP81 (SYNTAXIN OF PLANTS 81); SNAP receptor/ protein binding | chr1:19189063-19191188 FORWARDmoderately similar to ( 416) loc_os12g05810 12012.m073765 protein syntaxin 81, putative, expressed seq=cds; coord=10:137742019..137746319:1; parent_gene=GRMZM2G003124	cell.vesicle transport	0.983808	1.00779	0.971437
GRMZM2G003157_P01	GRMZM2G003157	Putative translation elongation factor family protein [Source:UniProtKB/TrEMBL;Acc:K7U830]	highly similar to ( 995) AT5G08650 | Symbols: | GTP-binding protein LepA, putative | chr5:2806533-2813220 REVERSEvery weakly similar to (99.8) EF2_BETVU Elongation factor 2 (EF-2) - Beta vulgaris (Sugar beet)highly similar to ( 947) loc_os02g06300 12002.m05978 protein GTP-binding protein LepA containing protein, expressed seq=cds; coord=4:237258367..237268222:1; parent_gene=GRMZM2G003157	signalling.G-proteins	0.907279	1.15365	1.09197
GRMZM2G003165_P01	GRMZM2G003165	Uncharacterized protein [Source:UniProtKB/TrEMBL;Acc:B4FYT9]	moderately similar to ( 261) AT4G12730 | Symbols: FLA2 | FLA2 (FASCICLIN-LIKE ARABINOGALACTAN 2) | chr4:7491598-7492809 REVERSEmoderately similar to ( 446) loc_os09g07350 12009.m04004 protein fasciclin-like arabinogalactan protein 8 precursor, putative, expressed seq=cds; coord=7:80807680..80810972:1; parent_gene=GRMZM2G003165	cell wall.cell wall proteins.AGPs.AGP	1.1802	1.24031	1.25311
GRMZM2G003172_P01	GRMZM2G003172	ATP12 ATPase [Source:UniProtKB/TrEMBL;Acc:B6TXI2]	moderately similar to ( 333) AT5G40660 | Symbols: | ATP12 protein-related | chr5:16283650-16285161 REVERSEmoderately similar to ( 439) loc_os07g44940 12007.m08715 protein ATP12 ATPase, putative, expressed seq=cds; coord=7:169963038..169968795:-1; parent_gene=GRMZM2G003172	RNA.regulation of transcription.unclassified	0.896751	0.855174	0.787087
GRMZM2G003179_P01	GRMZM2G003179	##	weakly similar to ( 115) loc_os09g26900 12009.m05842 protein COPT5, putative, expressed seq=cds; coord=7:121409870..121410670:1; parent_gene=GRMZM2G003179	transport.metal	0.855003	0.867686	1.35651
GRMZM2G003182_P01	GRMZM2G003182	Sigma factor SIG2B [Source:UniProtKB/TrEMBL;Acc:Q9ZPL1]	moderately similar to ( 331) AT1G08540 | Symbols: SIGB, SIG1, SIG2, SIGA, ATSIG1, ABC1, ATSIG2 | SIG2 (RNA POLYMERASE SIGMA SUBUNIT 2); DNA binding / DNA-directed RNA polymerase/ sigma factor/ transcription factor | chr1:2703461-2706696 FORWARDhighly similar to ( 616) loc_os03g16430 12003.m35153 protein RNA polymerase sigma factor rpoD1, putative, expressed seq=cds; coord=2:231022173..231024923:-…	RNA.transcription	1.32884	1.20407	1.25972
GRMZM2G003190_P01	GRMZM2G003190	3-oxoacyl-synthase III, mRNA [Source:UniProtKB/TrEMBL;Acc:K7TP35]	moderately similar to ( 289) AT1G62640 | Symbols: KAS III | KAS III (3-KETOACYL-ACYL CARRIER PROTEIN SYNTHASE III); 3-oxoacyl-[acyl-carrier-protein] synthase/ catalytic/ transferase, transferring acyl groups other than amino-acyl groups | chr1:23192502-23194737 FORWARDmoderately similar to ( 275) FABH_SPIOL 3-oxoacyl-[acyl-carrier-protein] synthase III, chloroplast precursor (EC 2.3.1.41) (Beta-k…	lipid metabolism.FA synthesis and FA elongation.ketoacyl ACP synthase	0.98838	0.998144	0.994682
GRMZM2G003246_P01	GRMZM2G003246	Uncharacterized protein [Source:UniProtKB/TrEMBL;Acc:B4FRL3]	moderately similar to ( 243) AT3G48690 | Symbols: ATCXE12, CXE12 | CXE12; carboxylesterase | chr3:18037186-18038160 REVERSEweakly similar to ( 102) GID1_ORYSA Gibberellin receptor GID1 (EC 3.-.-.-) (Gibberellin-insensitive dwarf protein 1) (Protein GIBBERELLIN INSENSITIVE DWARF1) - Oryza sativa (Rice)moderately similar to ( 451) loc_os09g28620 12009.m06013 protein gibberellin receptor GID1L2, put…	Biodegradation of Xenobiotics	1.20763	1.18509	1.27387
GRMZM2G003252_P01	GRMZM2G003252	Uncharacterized protein [Source:UniProtKB/TrEMBL;Acc:C0PNT8]	moderately similar to ( 396) loc_os07g48420 12007.m29334 protein expressed protein seq=cds; coord=2:217328928..217333005:-1; parent_gene=GRMZM2G003252	not assigned.unknown	0.948216	1.14098	1.0796
GRMZM2G003307_P01	GRMZM2G003307	Uncharacterized protein [Source:UniProtKB/TrEMBL;Acc:B4FHA5]	highly similar to ( 504) AT1G60170 | Symbols: emb1220 | emb1220 (embryo defective 1220) | chr1:22193008-22195177 FORWARDhighly similar to ( 657) loc_os04g46890 12004.m101611 protein pre-mRNA-splicing factor 31, putative, expressed seq=cds; coord=2:19037250..19041224:-1; parent_gene=GRMZM2G003307	RNA.processing	1.00735	0.959082	0.99452
GRMZM2G003318_P01	GRMZM2G003318	Plastid-lipid associated protein 3 [Source:UniProtKB/TrEMBL;Acc:B6TD12]	moderately similar to ( 287) AT2G35490 | Symbols: | plastid-lipid associated protein PAP, putative | chr2:14912309-14913797 REVERSEmoderately similar to ( 377) PAP3_ORYSA Probable plastid-lipid-associated protein 3, chloroplast precursor - Oryza sativa (Rice)moderately similar to ( 377) loc_os10g42500 12010.m07004 protein plastid-lipid associated protein 3, chloroplast precursor, putative, expres…	cell.organisation	1.06758	1.03634	1.06546
GRMZM2G003331_P01	GRMZM2G003331	##	moderately similar to ( 481) AT5G18280 | Symbols: ATAPY2, APY2 | ATAPY2 (ARABIDOPSIS THALIANA APYRASE 2); ATPase/ nucleotide diphosphatase | chr5:6050799-6054875 REVERSEmoderately similar to ( 389) NTPA_PEA Nucleoside-triphosphatase (EC 3.6.1.15) (Nucleoside triphosphate phosphohydrolase) (NTPase) (Apyrase) - Pisum sativum (Garden pea)highly similar to ( 672) loc_os07g48430 12007.m29410 protein n…	nucleotide metabolism.degradation	1.01909	1.05577	1.03807
GRMZM2G003377_P01	GRMZM2G003377	Uncharacterized protein [Source:UniProtKB/TrEMBL;Acc:K7U6W8]	moderately similar to ( 233) loc_os02g11750 12002.m100139 protein RNA-binding protein 25, putative, expressed seq=cds; coord=4:231411220..231414759:-1; parent_gene=GRMZM2G003377	RNA.RNA binding	0.996687	0.799385	0.885482
GRMZM2G003384_P01	GRMZM2G003384	60S ribosomal protein L6 [Source:UniProtKB/TrEMBL;Acc:C0PH34]	moderately similar to ( 291) AT1G74050 | Symbols: | 60S ribosomal protein L6 (RPL6C) | chr1:27847256-27848680 REVERSEmoderately similar to ( 289) RL6_MESCR 60S ribosomal protein L6 (YL16-like) - Mesembryanthemum crystallinum (Common ice plant)moderately similar to ( 364) loc_os02g37862 12002.m08874 protein 60S ribosomal protein L6, putative, expressed seq=cds; coord=5:179392458..179394688:1; pare…	protein.synthesis.ribosomal protein.eukaryotic.60S subunit.L6	0.990737	1.02746	0.981237
GRMZM2G003385_P01	GRMZM2G003385	Uncharacterized protein [Source:UniProtKB/TrEMBL;Acc:C0HHU2]	highly similar to ( 955) AT3G08590 | Symbols: | 2,3-biphosphoglycerate-independent phosphoglycerate mutase, putative / phosphoglyceromutase, putative | chr3:2608683-2611237 REVERSEnearly identical (1085) PMGI_MAIZE 2,3-bisphosphoglycerate-independent phosphoglycerate mutase (EC 5.4.2.1) (Phosphoglyceromutase) (BPG-independent PGAM) (PGAM-I) - Zea mays (Maize)nearly identical (1033) loc_os01g60190…	glycolysis.cytosolic branch.phosphoglycerate mutase	0.954735	0.936597	0.974998
GRMZM2G003406_P01	GRMZM2G003406	Putative MYB DNA-binding domain superfamily protein [Source:UniProtKB/TrEMBL;Acc:K7V4R2]	moderately similar to ( 220) AT5G26660 | Symbols: ATMYB4, ATMYB86 | ATMYB86 (MYB DOMAIN PROTEIN 86); specific transcriptional repressor/ transcription repressor | chr5:9331775-9333044 REVERSEmoderately similar to ( 285) MYB3_HORVU Myb-related protein Hv33 - Hordeum vulgare (Barley)moderately similar to ( 405) loc_os01g50720 12001.m11253 protein myb-related protein Hv33, putative, expressed seq=cd…	RNA.regulation of transcription.MYB domain transcription factor family	0.938849	1.10602	1.09674
GRMZM2G003409_P01	GRMZM2G003409	Uncharacterized protein [Source:UniProtKB/TrEMBL;Acc:B4F9U9]	weakly similar to ( 194) AT2G39050 | Symbols: | hydroxyproline-rich glycoprotein family protein | chr2:16303427-16305336 FORWARDmoderately similar to ( 288) loc_os07g48460 12007.m09059 protein expressed protein seq=cds; coord=2:217342775..217345487:1; parent_gene=GRMZM2G003409	not assigned.unknown	1.05374	0.905657	0.940467
GRMZM2G003417_P01	GRMZM2G003417	Uncharacterized protein [Source:UniProtKB/TrEMBL;Acc:K7V086]	weakly similar to ( 196) AT4G01660 | Symbols: ATABC1, ATATH10 | ATABC1 (ARABIDOPSIS THALIANA ABC TRANSPORTER 1); transporter | chr4:708652-711095 FORWARDmoderately similar to ( 245) loc_os01g21610 12001.m08645 protein chaperone-activity of bc1 complex-like, mitochondrial precursor, putative, expressed seq=cds; coord=8:38805820..38806833:-1; parent_gene=GRMZM2G003417	mitochondrial electron transport / ATP synthesis.unspecified	1.05659	1.12338	1.09036
GRMZM2G003424_P02	GRMZM2G003424	Uncharacterized protein [Source:UniProtKB/TrEMBL;Acc:C0PMT0]	moderately similar to ( 223) AT3G51950 | Symbols: | zinc finger (CCCH-type) family protein / RNA recognition motif (RRM)-containing protein | chr3:19278244-19280407 REVERSEhighly similar to ( 750) loc_os03g21140 12003.m07521 protein RNA binding protein, putative, expressed seq=cds; coord=1:54125016..54128557:1; parent_gene=GRMZM2G003424	RNA.regulation of transcription.unclassified	0.90254	0.810929	0.759915
GRMZM2G003501_P01	GRMZM2G003501	3-ketoacyl-CoA synthase [Source:UniProtKB/TrEMBL;Acc:B4F9Z5]	highly similar to ( 593) AT1G25450 | Symbols: KCS5, CER60 | KCS5 (3-KETOACYL-COA SYNTHASE 5); fatty acid elongase | chr1:8938679-8940282 REVERSEhighly similar to ( 842) loc_os02g49920 12002.m10026 protein 3-ketoacyl-CoA synthase, putative, expressed seq=cds; coord=4:166828995..166830916:1; parent_gene=GRMZM2G003501	lipid metabolism.FA synthesis and FA elongation.beta ketoacyl CoA synthase	1.18266	1.72408	1.83882
GRMZM2G003509_P03	GRMZM2G003509	Uncharacterized protein [Source:UniProtKB/TrEMBL;Acc:B7ZZY1]	moderately similar to ( 295) AT5G64150 | Symbols: | methylase family protein | chr5:25668997-25670731 REVERSEmoderately similar to ( 447) loc_os12g41830 12012.m07964 protein protein hemK, putative, expressed seq=cds; coord=1:173228625..173234041:-1; parent_gene=GRMZM2G003509	not assigned.unknown	0.824106	1.07843	0.806777
GRMZM2G003563_P01	GRMZM2G003563	Uncharacterized protein [Source:UniProtKB/TrEMBL;Acc:B4FZP8]	moderately similar to ( 264) AT3G61220 | Symbols: | short-chain dehydrogenase/reductase (SDR) family protein | chr3:22663025-22664316 FORWARDmoderately similar to ( 443) loc_os07g48640 12007.m079798 protein oxidoreductase, putative, expressed seq=cds; coord=2:217355624..217358253:1; parent_gene=GRMZM2G003563	misc.short chain dehydrogenase/reductase (SDR)	0.991702	0.94676	0.901839
GRMZM2G003565_P03	GRMZM2G003565	Uncharacterized protein [Source:UniProtKB/TrEMBL;Acc:B4FTT2]	highly similar to ( 692) AT5G63860 | Symbols: UVR8 | UVR8 (UVB-RESISTANCE 8); chromatin binding / guanyl-nucleotide exchange factor | chr5:25554821-25558587 REVERSEhighly similar to ( 829) loc_os04g35570 12004.m35318 protein HECT domain and RCC1-like domain-containing protein 2, putative, expressed seq=cds; coord=2:49056549..49061498:-1; parent_gene=GRMZM2G003565	cell.division	1.12509	1.11744	1.26946
GRMZM2G003595_P01	GRMZM2G003595	Putative uncharacterized protein [Source:UniProtKB/TrEMBL;Acc:B6UFQ1]	seq=cds; coord=1:165814484..165965196:1; parent_gene=GRMZM2G003595	not assigned.unknown	0.974468	0.878537	0.939024
GRMZM2G003607_P01	GRMZM2G003607	Transposon protein; Uncharacterized protein [Source:UniProtKB/TrEMBL;Acc:B6SGQ1]	highly similar to ( 563) AT3G09880 | Symbols: ATB BETA | ATB BETA; protein phosphatase type 2A regulator | chr3:3029902-3031931 FORWARDhighly similar to ( 685) loc_os03g47790 12003.m35351 protein transposon protein, putative, unclassified, expressed seq=cds; coord=1:256285932..256292746:1; parent_gene=GRMZM2G003607	protein.postranslational modification	0.895891	0.986372	0.95855
GRMZM2G003638_P01	GRMZM2G003638	Vacuolar protein sorting protein 72 [Source:UniProtKB/TrEMBL;Acc:K7UTH5]	moderately similar to ( 265) AT2G36740 | Symbols: SWC2, ATSWC2 | SWC2; DNA binding / transcription factor | chr2:15407066-15409430 REVERSEmoderately similar to ( 412) loc_os08g09320 12008.m05066 protein vacuolar protein sorting protein 72, putative, expressed seq=cds; coord=6:1711127..1714270:1; parent_gene=GRMZM2G003638	RNA.regulation of transcription.putative transcription regulator	0.761448	0.76182	0.763345
GRMZM2G003642_P01	GRMZM2G003642	Uncharacterized protein [Source:UniProtKB/TrEMBL;Acc:B4FR27]	weakly similar to ( 192) AT4G22310 | Symbols: | unknown protein | chr4:11791443-11792638 FORWARDmoderately similar to ( 212) loc_os07g26700 12007.m06947 protein brain protein 44, putative, expressed seq=cds; coord=4:26394361..26400624:-1; parent_gene=GRMZM2G003642	not assigned.unknown	0.983275	0.830622	0.889876
GRMZM2G003656_P01	GRMZM2G003656	RING finger protein 13; Uncharacterized protein [Source:UniProtKB/TrEMBL;Acc:B4FXY0]	moderately similar to ( 383) AT1G71980 | Symbols: | protease-associated zinc finger (C3HC4-type RING finger) family protein | chr1:27098250-27099881 FORWARDhighly similar to ( 610) loc_os03g07130 12003.m101101 protein RING finger protein 13, putative, expressed seq=cds; coord=1:173212498..173218029:1; parent_gene=GRMZM2G003656	protein.degradation.ubiquitin.E3.RING	0.953803	0.972936	1.01808
GRMZM2G003682_P01	GRMZM2G003682	Uncharacterized protein [Source:UniProtKB/TrEMBL;Acc:C0P2W6]	moderately similar to ( 356) AT2G40000 | Symbols: HSPRO2, ATHSPRO2 | HSPRO2 (ARABIDOPSIS ORTHOLOG OF SUGAR BEET HS1 PRO-1 2) | chr2:16700649-16701956 REVERSEhighly similar to ( 731) loc_os01g63690 12001.m12484 protein nematode-resistance protein, putative, expressed seq=cds; coord=3:178098598..178100462:1; parent_gene=GRMZM2G003682	not assigned.unknown	0.837543	0.873549	0.633565
GRMZM2G003692_P05	GRMZM2G003692	Uncharacterized protein [Source:UniProtKB/TrEMBL;Acc:C4J033]	moderately similar to ( 263) AT3G03330 | Symbols: | short-chain dehydrogenase/reductase (SDR) family protein | chr3:783572-786148 REVERSEmoderately similar to ( 305) loc_os11g16410 12011.m28895 protein dehydrogenase/reductase SDR family member 7 precursor, putative, expressed seq=cds; coord=2:118062635..118080083:1; parent_gene=GRMZM2G003692	misc.short chain dehydrogenase/reductase (SDR)	0.895125	0.982532	0.905227
GRMZM2G003715_P01	GRMZM2G003715	Putative NAC domain transcription factor superfamily protein; Uncharacterized protein [Source:UniProtKB/TrEMBL;Acc:C0PCI8]	moderately similar to ( 223) AT1G33060 | Symbols: ANAC014 | no apical meristem (NAM) family protein | chr1:11975518-11978493 REVERSEweakly similar to ( 178) NAC74_ORYSA NAC domain-containing protein 74 (ONAC074) - Oryza sativa (Rice)highly similar to ( 585) loc_os08g06140 12008.m26586 protein ANAC014, putative, expressed seq=cds; coord=10:78128657..78132883:1; parent_gene=GRMZM2G003715	RNA.regulation of transcription.NAC domain transcription factor family	0.778227	0.732112	0.81407
GRMZM2G003720_P01	GRMZM2G003720	Uncharacterized protein [Source:UniProtKB/TrEMBL;Acc:B4FKM7]	weakly similar to ( 133) AT1G04290 | Symbols: | thioesterase family protein | chr1:1147721-1148352 REVERSEmoderately similar to ( 229) loc_os04g35590 12004.m08648 protein thioesterase superfamily member 2, putative, expressed seq=cds; coord=2:48997817..49000991:1; parent_gene=GRMZM2G003720	not assigned.unknown	1.04464	1.01761	1.17464
GRMZM2G003732_P01	GRMZM2G003732	Uncharacterized protein [Source:UniProtKB/TrEMBL;Acc:K7TM55]	highly similar to ( 597) AT1G17690 | Symbols: | unknown protein | chr1:6082878-6088157 REVERSEhighly similar to ( 899) loc_os05g22920 12005.m64182 protein expressed protein seq=cds; coord=10:4638251..4664484:-1; parent_gene=GRMZM2G003732	not assigned.unknown	0.866303	0.845943	0.729178
GRMZM2G003734_P01	GRMZM2G003734	Vacuolar protein-sorting protein 33 [Source:UniProtKB/TrEMBL;Acc:K7VJ23]	highly similar to ( 700) AT3G54860 | Symbols: ATVPS33, VPS33 | vacuolar protein sorting protein, putative | chr3:20324286-20329841 REVERSEhighly similar to ( 972) loc_os04g14654 12004.m35255 protein vacuolar protein-sorting protein 33, putative, expressed seq=cds; coord=8:137771225..137795543:-1; parent_gene=GRMZM2G003734	protein.targeting.secretory pathway.vacuole	1.00343	1.15812	0.972287
GRMZM2G003752_P01	GRMZM2G003752	Fasciclin-like arabinogalactan protein 10 [Source:UniProtKB/TrEMBL;Acc:B6TZG5]	moderately similar to ( 347) AT3G60900 | Symbols: FLA10 | FLA10 | chr3:22499573-22500841 REVERSEmoderately similar to ( 469) loc_os04g48490 12004.m09785 protein fasciclin-like arabinogalactan protein 10 precursor, putative, expressed seq=cds; coord=2:16219232..16221297:1; parent_gene=GRMZM2G003752	cell wall.cell wall proteins.AGPs.AGP	0.973805	0.920619	0.795347
GRMZM2G003762_P03	GRMZM2G003762	Uncharacterized protein [Source:UniProtKB/TrEMBL;Acc:C4J9Y2]	moderately similar to ( 331) AT5G19140 | Symbols: ATAILP1, AILP1 | AILP1 | chr5:6423398-6425785 FORWARDweakly similar to ( 104) TSJT1_TOBAC Stem-specific protein TSJT1 - Nicotiana tabacum (Common tobacco)moderately similar to ( 425) loc_os11g05050 12011.m28725 protein stem-specific protein TSJT1, putative, expressed seq=cds; coord=10:4673451..4676086:-1; parent_gene=GRMZM2G003762	hormone metabolism.auxin.induced-regulated-responsive-activated	1.02008	0.789739	0.751657
GRMZM2G003765_P01	GRMZM2G003765	DAG protein isoform 1; DAG protein isoform 2; Uncharacterized protein [Source:UniProtKB/TrEMBL;Acc:C0P4F3]	moderately similar to ( 262) AT1G11430 | Symbols: | plastid developmental protein DAG, putative | chr1:3847273-3848938 FORWARDmoderately similar to ( 271) DAG_ANTMA DAG protein, chloroplast precursor - Antirrhinum majus (Garden snapdragon)moderately similar to ( 274) loc_os08g04450 12008.m080079 protein DAG protein, chloroplast precursor, putative, expressed seq=cds; coord=10:83417551..83420067:1…	development.unspecified	0.818656	0.953927	1.0156
GRMZM2G003789_P01	GRMZM2G003789	Uncharacterized protein [Source:UniProtKB/TrEMBL;Acc:C0PG96]	moderately similar to ( 406) AT3G02875 | Symbols: ILR1 | ILR1 (IAA-LEUCINE RESISTANT 1); IAA-Leu conjugate hydrolase/ IAA-Phe conjugate hydrolase/ metallopeptidase | chr3:631993-633859 FORWARDhighly similar to ( 558) loc_os07g14590 12007.m05904 protein IAA-amino acid hydrolase ILR1 precursor, putative, expressed seq=cds; coord=7:25812344..25817942:1; parent_gene=GRMZM2G003789	hormone metabolism.auxin.synthesis-degradation	1.14247	1.17222	1.11681
GRMZM2G003794_P04	GRMZM2G003794	Uncharacterized protein [Source:UniProtKB/TrEMBL;Acc:C0PKM4]	moderately similar to ( 476) AT1G58370 | Symbols: RXF12, ATXYN1 | RXF12; endo-1,4-beta-xylanase/ hydrolase, hydrolyzing O-glycosyl compounds | chr1:21684751-21688209 FORWARDvery weakly similar to (96.7) POLB_MAIZE Putative Pol polyprotein from transposon element Bs1 (ORF 1) - Zea mays (Maize)highly similar to ( 841) loc_os01g04300 12001.m07065 protein endo-1,4-beta-xylanase, putative, expressed s…	not assigned.unknown	0.950427	1.1255	1.05915
GRMZM2G003814_P01	GRMZM2G003814	Putative alcohol dehydrogenase superfamily protein [Source:UniProtKB/TrEMBL;Acc:K7UAQ8]	highly similar to ( 516) AT3G45770 | Symbols: | oxidoreductase, zinc-binding dehydrogenase family protein | chr3:16805753-16807774 REVERSEhighly similar to ( 560) loc_os11g01154 12011.m61736 protein trans-2-enoyl-CoA reductase, mitochondrial precursor, putative, expressed seq=cds; coord=4:26401952..26408946:-1; parent_gene=GRMZM2G003814	protein.targeting.nucleus	0.972354	0.825147	0.835138
GRMZM2G003852_P01	GRMZM2G003852	Uncharacterized protein [Source:UniProtKB/TrEMBL;Acc:C0P8B8]	weakly similar to ( 147) AT4G29870 | Symbols: | FUNCTIONS IN: molecular_function unknown; INVOLVED IN: biological_process unknown; LOCATED IN: plasma membrane; EXPRESSED IN: 22 plant structures; EXPRESSED DURING: 13 growth stages; BEST Arabidopsis thaliana protein match is: membrane protein, putative (TAIR:AT2G19340.2); Has 163 Blast hits to 163 proteins in 56 species: Archae - 0; Bacteria - 0; M…	not assigned.unknown	1.76653	1.0993	0.994455
GRMZM2G003861_P01	GRMZM2G003861	SLL2 [Source:UniProtKB/TrEMBL;Acc:K7UY48]	moderately similar to ( 293) AT1G66680 | Symbols: AR401 | AR401 | chr1:24866352-24868888 REVERSEmoderately similar to ( 461) loc_os01g03090 12001.m42844 protein SLL2, putative, expressed seq=cds; coord=8:10284101..10287105:1; parent_gene=GRMZM2G003861	not assigned.unknown	0.889604	0.776681	0.806289
GRMZM2G003869_P01	GRMZM2G003869	Uncharacterized protein [Source:UniProtKB/TrEMBL;Acc:B4FW47]	moderately similar to ( 493) AT5G25630 | Symbols: | pentatricopeptide (PPR) repeat-containing protein | chr5:8947426-8949424 FORWARDweakly similar to ( 195) RF1_ORYSA Rf1 protein, mitochondrial precursor (PPR protein) (Fertility restorer) (Restorer for CMS) - Oryza sativa (Rice)highly similar to ( 791) loc_os01g12810 12001.m150518 protein leaf protein, putative, expressed seq=cds; coord=7:1281365…	protein.postranslational modification	0.817921	0.937646	0.965769
GRMZM2G003875_P01	GRMZM2G003875	Phosphoribosylamine--glycine ligase; Uncharacterized protein [Source:UniProtKB/TrEMBL;Acc:C0PFX3]	highly similar to ( 677) AT1G09830 | Symbols: | phosphoribosylamine--glycine ligase (PUR2) | chr1:3192783-3194936 REVERSEmoderately similar to ( 455) PUR2_VIGUN Phosphoribosylamine--glycine ligase (EC 6.3.4.13) (GARS) (Glycinamide ribonucleotide synthetase) (Phosphoribosylglycinamide synthetase) (Fragment) - Vigna unguiculata (Cowpea)highly similar to ( 805) loc_os08g09210 12008.m080100 protein p…	nucleotide metabolism.synthesis.purine.GAR Synthetase	0.957294	0.979406	0.897254
GRMZM2G003883_P01	GRMZM2G003883	Pyruvate kinase [Source:UniProtKB/TrEMBL;Acc:C0PGG5]	highly similar to ( 798) AT5G56350 | Symbols: | pyruvate kinase, putative | chr5:22820254-22822529 REVERSEhighly similar to ( 815) KPYC_TOBAC Pyruvate kinase, cytosolic isozyme (EC 2.7.1.40) (PK) - Nicotiana tabacum (Common tobacco)highly similar to ( 909) loc_os01g16960 12001.m08292 protein pyruvate kinase, cytosolic isozyme, putative, expressed seq=cds; coord=3:44223365..44228905:-1; parent_gen…	glycolysis.cytosolic branch.pyruvate kinase (PK)	1.0424	1.17708	1.05817
GRMZM2G003897_P01	GRMZM2G003897	Nucleolin; Uncharacterized protein [Source:UniProtKB/TrEMBL;Acc:B6T5W5]	weakly similar to ( 143) AT5G54580 | Symbols: | RNA recognition motif (RRM)-containing protein | chr5:22171332-22172656 FORWARDmoderately similar to ( 207) loc_os08g04440 12008.m26808 protein nucleolin, putative, expressed seq=cds; coord=10:83447249..83454536:1; parent_gene=GRMZM2G003897	RNA.RNA binding	0.849434	0.780877	0.687458
GRMZM2G003944_P01	GRMZM2G003944	Uncharacterized protein [Source:UniProtKB/TrEMBL;Acc:K7U8N6]	weakly similar to ( 163) AT1G35560 | Symbols: | TCP family transcription factor, putative | chr1:13116099-13117124 REVERSEmoderately similar to ( 272) loc_os11g07460 12011.m04942 protein TCP family transcription factor containing protein, expressed seq=cds; coord=4:204959815..204961840:-1; parent_gene=GRMZM2G003944	RNA.regulation of transcription.TCP transcription factor family	0.976754	0.891425	0.890214
GRMZM2G003963_P01	GRMZM2G003963	Uncharacterized protein [Source:UniProtKB/TrEMBL;Acc:B4F7U4]	moderately similar to ( 305) AT5G45410 | Symbols: | unknown protein | chr5:18402071-18403282 REVERSEhighly similar to ( 550) loc_os07g06550 12007.m05115 protein expressed protein seq=cds; coord=8:169087393..169091434:-1; parent_gene=GRMZM2G003963	not assigned.unknown	0.736582	0.676102	0.573264
GRMZM2G003970_P02	GRMZM2G003970	Uncharacterized protein [Source:UniProtKB/TrEMBL;Acc:B4FIU0]	weakly similar to ( 126) loc_os11g30760 12011.m61771 protein expressed protein seq=cds; coord=4:21221045..21222058:1; parent_gene=GRMZM2G003970	not assigned.unknown	0.906051	0.915593	0.967091
GRMZM2G003979_P01	GRMZM2G003979	Uncharacterized protein [Source:UniProtKB/TrEMBL;Acc:K7TZG2]	moderately similar to ( 225) AT1G12470 | Symbols: | Pep3/Vps18/deep orange family protein | chr1:4251359-4257201 FORWARDmoderately similar to ( 337) loc_os08g08060 12008.m04941 protein vacuolar protein sorting 18, putative, expressed seq=cds; coord=10:55464581..55466361:-1; parent_gene=GRMZM2G003979	protein.targeting.secretory pathway.vacuole	0.983387	0.95156	0.949475
GRMZM2G003984_P01	GRMZM2G003984	##	nearly identical (1185) AT5G26860 | Symbols: LON_ARA_ARA, LON1 | LON1 (LON PROTEASE 1); ATP binding / ATP-dependent peptidase/ serine-type peptidase | chr5:9451048-9456631 FORWARDnearly identical (1310) LONH2_MAIZE Lon protease homolog 2, mitochondrial precursor (EC 3.4.21.-) - Zea mays (Maize)nearly identical (1308) loc_os07g48960 12007.m09105 protein lon protease homolog 2, mitochondrial precur…	protein.degradation.serine protease	0.914253	0.874567	1.07973
GRMZM2G003992_P01	GRMZM2G003992	##	moderately similar to ( 443) loc_os09g30350 12009.m06186 protein expressed protein seq=cds; coord=2:189272861..189275973:-1; parent_gene=GRMZM2G003992	not assigned.unknown	0.845793	0.862585	0.84146
GRMZM2G004006_P01	GRMZM2G004006	Uncharacterized protein [Source:UniProtKB/TrEMBL;Acc:B4FA02]	weakly similar to ( 174) AT4G24930 | Symbols: | thylakoid lumenal 17.9 kDa protein, chloroplast | chr4:12821496-12822389 REVERSEweakly similar to ( 200) loc_os01g01280 12001.m06774 protein expressed protein seq=cds; coord=8:6855029..6856936:1; parent_gene=GRMZM2G004006	not assigned.unknown	0.930053	1.19605	1.4569
GRMZM2G004012_P01	GRMZM2G004012	Basic blue protein; Uncharacterized protein [Source:UniProtKB/TrEMBL;Acc:B4FTG0]	weakly similar to ( 122) AT2G02850 | Symbols: ARPN | ARPN (PLANTACYANIN); copper ion binding / electron carrier | chr2:826630-827720 REVERSEweakly similar to ( 120) BABL_LILLO Chemocyanin precursor (Basic blue protein) (Plantacyanin) - Lilium longiflorum (Trumpet lily)weakly similar to ( 164) loc_os03g50140 12003.m10009 protein basic blue protein precursor, putative, expressed seq=cds; coord=1:26…	misc.plastocyanin-like	1.27228	0.95816	1.01449
GRMZM2G004040_P01	GRMZM2G004040	Uncharacterized protein [Source:UniProtKB/TrEMBL;Acc:K7V3I7]	highly similar to ( 962) AT5G53170 | Symbols: FTSH11 | FTSH11 (FtsH protease 11); ATP-dependent peptidase/ ATPase/ metallopeptidase | chr5:21563023-21567922 REVERSEmoderately similar to ( 386) FTSH_ORYSA Cell division protease ftsH homolog, chloroplast precursor (EC 3.4.24.-) - Oryza sativa (Rice)nearly identical (1132) loc_os01g43150 12001.m97526 protein OsFtsH9 - Oryza sativa FtsH protease, hom…	protein.degradation.metalloprotease	0.762688	1.03571	1.10159
GRMZM2G004057_P01	GRMZM2G004057	Uncharacterized protein [Source:UniProtKB/TrEMBL;Acc:B4FHA3]	seq=cds; coord=1:233889570..233895221:-1; parent_gene=GRMZM2G004057	not assigned.unknown	1.04673	0.992898	0.870834
GRMZM2G004057_P03	GRMZM2G004057	Uncharacterized protein [Source:UniProtKB/TrEMBL;Acc:B4FHA3]	moderately similar to ( 306) AT1G57860 | Symbols: | 60S ribosomal protein L21 | chr1:21430034-21430827 REVERSEmoderately similar to ( 322) loc_os03g04750 12003.m06002 protein 60S ribosomal protein L21, putative, expressed seq=cds; coord=1:233889591..233891273:-1; parent_gene=GRMZM2G004057	protein.synthesis.ribosomal protein.eukaryotic.60S subunit.L21	0.950736	0.981915	0.9969
GRMZM2G004087_P01	GRMZM2G004087	##	highly similar to ( 565) AT5G13000 | Symbols: ATGSL12, gsl12 | ATGSL12 (glucan synthase-like 12); 1,3-beta-glucan synthase/ transferase, transferring glycosyl groups | chr5:4110445-4121202 REVERSEhighly similar to ( 608) loc_os06g51270 12006.m09650 protein CALS1, putative, expressed seq=cds; coord=5:217275101..217277253:1; parent_gene=GRMZM2G004087	minor CHO metabolism.callose	1.03695	0.927408	0.936114
GRMZM2G004106_P01	GRMZM2G004106	Chemocyanin [Source:UniProtKB/TrEMBL;Acc:B6UDV3]	weakly similar to ( 138) AT2G02850 | Symbols: ARPN | ARPN (PLANTACYANIN); copper ion binding / electron carrier | chr2:826630-827720 REVERSEweakly similar to ( 153) BABL_LILLO Chemocyanin precursor (Basic blue protein) (Plantacyanin) - Lilium longiflorum (Trumpet lily)weakly similar to ( 178) loc_os03g50160 12003.m10011 protein chemocyanin precursor, putative, expressed seq=cds; coord=1:267153118…	misc.plastocyanin-like	1.07375	0.86	1.04631
GRMZM2G004111_P01	GRMZM2G004111	Uncharacterized protein [Source:UniProtKB/TrEMBL;Acc:B4FJW3]	weakly similar to ( 122) AT2G31490 | Symbols: | unknown protein | chr2:13412060-13413002 FORWARDweakly similar to ( 149) loc_os01g53140 12001.m11483 protein expressed protein seq=cds; coord=8:169891088..169891851:-1; parent_gene=GRMZM2G004111	not assigned.unknown	1.37206	1.10209	0.895889
GRMZM2G004128_P01	GRMZM2G004128	FscO [Source:UniProtKB/TrEMBL;Acc:K7VAF1]	moderately similar to ( 412) AT5G11330 | Symbols: | monooxygenase family protein | chr5:3617342-3618861 REVERSEhighly similar to ( 549) loc_os06g39660 12006.m08503 protein fscO, putative, expressed seq=cds; coord=9:86529826..86531722:1; parent_gene=GRMZM2G004128	misc.oxidases - copper, flavone etc.	1.01832	1.07655	1.12723
GRMZM2G004131_P01	GRMZM2G004131	Uncharacterized protein [Source:UniProtKB/TrEMBL;Acc:K7U2X9]	moderately similar to ( 270) AT4G38460 | Symbols: GGR | GGR (geranylgeranyl reductase); farnesyltranstransferase | chr4:17994849-17995974 FORWARDweakly similar to ( 162) GGPPS_SINAL Geranylgeranyl pyrophosphate synthetase, chloroplast precursor (GGPP synthetase) (GGPS) [Includes: Dimethylallyltranstransferase (EC 2.5.1.1); Geranyltranstransferase (EC 2.5.1.10); Farnesyltranstransferase (EC 2.5.1.…	secondary metabolism.isoprenoids.non-mevalonate pathway.geranylgeranyl pyrophosphate synthase	1.13619	1.10107	0.885725
GRMZM2G004138_P01	GRMZM2G004138	Uncharacterized protein [Source:UniProtKB/TrEMBL;Acc:B4FFN3]	moderately similar to ( 270) AT4G34050 | Symbols: | caffeoyl-CoA 3-O-methyltransferase, putative | chr4:16310844-16311973 FORWARDmoderately similar to ( 272) CAMT_SOLTU Caffeoyl-CoA O-methyltransferase (EC 2.1.1.104) (Trans-caffeoyl-CoA 3-O-methyltransferase) (CCoAMT) (CCoAOMT) - Solanum tuberosum (Potato)moderately similar to ( 366) loc_os09g30360 12009.m06187 protein caffeoyl-CoA O-methyltransf…	secondary metabolism.phenylpropanoids.lignin biosynthesis.CCoAOMT	1.00346	1.06031	0.986797
GRMZM2G004160_P01	GRMZM2G004160	Chemocyanin; Uncharacterized protein [Source:UniProtKB/TrEMBL;Acc:B6TUK9]	weakly similar to ( 134) AT2G02850 | Symbols: ARPN | ARPN (PLANTACYANIN); copper ion binding / electron carrier | chr2:826630-827720 REVERSEweakly similar to ( 149) BABL_LILLO Chemocyanin precursor (Basic blue protein) (Plantacyanin) - Lilium longiflorum (Trumpet lily)weakly similar to ( 165) loc_os03g50160 12003.m10011 protein chemocyanin precursor, putative, expressed seq=cds; coord=1:267161951…	misc.plastocyanin-like	1.23711	1.09456	1.21766
GRMZM2G004172_P01	GRMZM2G004172	NADH-ubiquinone oxidoreductase B16.6 subunit [Source:UniProtKB/TrEMBL;Acc:B6T2Q2]	moderately similar to ( 249) AT2G33220 | Symbols: | FUNCTIONS IN: molecular_function unknown; INVOLVED IN: photorespiration; LOCATED IN: mitochondrion, mitochondrial membrane, plastid, respiratory chain complex I; EXPRESSED IN: 25 plant structures; EXPRESSED DURING: 15 growth stages; CONTAINS InterPro DOMAIN/s: GRIM-19 (InterPro:IPR009346); BEST Arabidopsis thaliana protein match is: MEE4 (matern…	not assigned.unknown	0.920881	1.05451	0.885478
GRMZM2G004183_P01	GRMZM2G004183	Uncharacterized protein [Source:UniProtKB/TrEMBL;Acc:B6TBI0]	moderately similar to ( 380) AT5G15900 | Symbols: | unknown protein | chr5:5189524-5192070 REVERSEhighly similar to ( 732) loc_os01g46400 12001.m10838 protein expressed protein seq=cds; coord=3:213606154..213608292:1; parent_gene=GRMZM2G004183	not assigned.unknown	0.950595	1.05441	1.03705
GRMZM2G004211_P01	GRMZM2G004211	APx3-Peroxisomal Ascorbate Peroxidase [Source:UniProtKB/TrEMBL;Acc:B6T684]	moderately similar to ( 420) AT4G35000 | Symbols: APX3 | APX3 (ASCORBATE PEROXIDASE 3); L-ascorbate peroxidase | chr4:16665007-16667541 REVERSEmoderately similar to ( 456) APX3_ORYSA Probable L-ascorbate peroxidase 3 (EC 1.11.1.11) (OsAPx03) - Oryza sativa (Rice)moderately similar to ( 456) loc_os04g14680 12004.m06705 protein OsAPx3 - Peroxisomal Ascorbate Peroxidase encoding gene, expressed seq=…	redox.ascorbate and glutathione.ascorbate	0.998608	1.09672	1.03348
GRMZM2G004222_P01	GRMZM2G004222	Uncharacterized protein [Source:UniProtKB/TrEMBL;Acc:B4FQ96]	moderately similar to ( 222) AT2G26550 | Symbols: HO2 | HO2 (HEME OXYGENASE 2); heme oxygenase (decyclizing) | chr2:11291584-11293426 REVERSEmoderately similar to ( 350) loc_os03g27770 12003.m35265 protein heme oxygenase 2, putative, expressed seq=cds; coord=9:121601770..121608132:-1; parent_gene=GRMZM2G004222	tetrapyrrole synthesis.heme oxygenase	0.804163	0.995855	0.919551
GRMZM2G004259_P01	GRMZM2G004259	Mitochondrial ribosomal protein L43 [Source:UniProtKB/TrEMBL;Acc:B6T6X8]	weakly similar to ( 152) AT3G59650 | Symbols: | mitochondrial ribosomal protein L51/S25/CI-B8 family protein | chr3:22033216-22033928 FORWARDweakly similar to ( 182) loc_os03g10930 12003.m06545 protein mitochondrial ribosomal protein L43, putative, expressed seq=cds; coord=1:21456899..21461749:1; parent_gene=GRMZM2G004259	RNA.regulation of transcription.unclassified	0.932926	0.966026	0.909567
GRMZM2G004290_P01	GRMZM2G004290	##	very weakly similar to ( 100) AT5G43720 | Symbols: | unknown protein | chr5:17557431-17559238 REVERSEweakly similar to ( 135) loc_os03g58340 12003.m10744 protein expressed protein seq=cds; coord=5:4203610..4205155:-1; parent_gene=GRMZM2G004290	not assigned.unknown	0.988761	0.859907	0.709517
GRMZM2G004334_P01	GRMZM2G004334	Putative homeobox/lipid-binding domain family protein [Source:UniProtKB/TrEMBL;Acc:K7VFF3]	highly similar to ( 639) AT1G73360 | Symbols: HDG11, EDT1, ATHDG11 | HDG11 (HOMEODOMAIN GLABROUS 11); DNA binding / transcription factor | chr1:27578893-27581820 REVERSEhighly similar to ( 914) loc_os06g10600 12006.m05778 protein DNA binding protein, putative, expressed seq=cds; coord=6:109071793..109074924:-1; parent_gene=GRMZM2G004334	RNA.regulation of transcription.HB,Homeobox transcription factor family	0.953917	0.912196	1.00758
GRMZM2G004349_P01	GRMZM2G004349	Seed maturation protein; Uncharacterized protein [Source:UniProtKB/TrEMBL;Acc:B4F8J5]	moderately similar to ( 289) AT4G23630 | Symbols: BTI1 | BTI1 (VIRB2-INTERACTING PROTEIN 1) | chr4:12318070-12319574 FORWARDmoderately similar to ( 374) loc_os05g45050 12005.m083785 protein seed maturation protein, putative, expressed seq=cds; coord=6:159995511..159997918:1; parent_gene=GRMZM2G004349	stress.biotic	0.863647	1.01009	0.859466
GRMZM2G004349_P03	GRMZM2G004349	Seed maturation protein; Uncharacterized protein [Source:UniProtKB/TrEMBL;Acc:B4F8J5]	seq=cds; coord=6:159995511..159996228:1; parent_gene=GRMZM2G004349	not assigned.unknown	0.936663	1.15642	0.852248
GRMZM2G004352_P01	GRMZM2G004352	Uncharacterized protein [Source:UniProtKB/TrEMBL;Acc:B4FRV8]	moderately similar to ( 385) AT2G21960 | Symbols: | unknown protein | chr2:9354990-9356958 FORWARDmoderately similar to ( 434) loc_os04g54640 12004.m35479 protein expressed protein seq=cds; coord=2:6470740..6473603:-1; parent_gene=GRMZM2G004352	not assigned.unknown	0.844314	1.49212	1.29162
GRMZM2G004377_P01	GRMZM2G004377	Uncharacterized protein [Source:UniProtKB/TrEMBL;Acc:C0PH22]	moderately similar to ( 232) AT4G33500 | Symbols: | protein phosphatase 2C-related / PP2C-related | chr4:16112835-16116243 REVERSEhighly similar to ( 551) loc_os03g09220 12003.m35059 protein expressed protein seq=cds; coord=9:149246360..149252766:-1; parent_gene=GRMZM2G004377	not assigned.unknown	1.27739	1.71267	1.51796
GRMZM2G004382_P01	GRMZM2G004382	Uncharacterized protein [Source:UniProtKB/TrEMBL;Acc:B4FFZ2]	highly similar to ( 868) AT3G58610 | Symbols: | ketol-acid reductoisomerase | chr3:21671561-21674639 FORWARDhighly similar to ( 858) ILV5_PEA Ketol-acid reductoisomerase, chloroplast precursor (EC 1.1.1.86) (Acetohydroxy-acid reductoisomerase) (Alpha-keto-beta-hydroxylacil reductoisomerase) - Pisum sativum (Garden pea)highly similar to ( 920) loc_os01g46380 12001.m10836 protein ketol-acid reducto…	amino acid metabolism.synthesis.branched chain group.common	0.976899	0.942204	0.921608
GRMZM2G004397_P01	GRMZM2G004397	##	weakly similar to ( 176) AT1G27700 | Symbols: | protein binding | chr1:9640394-9641752 REVERSEmoderately similar to ( 461) loc_os03g10920 12003.m06544 protein expressed protein seq=cds; coord=1:21465383..21468805:1; parent_gene=GRMZM2G004397	not assigned.unknown	1.35848	1.6416	1.60768
GRMZM2G004445_P01	GRMZM2G004445	Putative DUF231 domain containing family protein; Uncharacterized protein [Source:UniProtKB/TrEMBL;Acc:C0PHD4]	moderately similar to ( 479) AT5G19160 | Symbols: | unknown protein | chr5:6430725-6432456 FORWARDhighly similar to ( 625) loc_os11g05080 12011.m04706 protein expressed protein seq=cds; coord=10:4689770..4693806:1; parent_gene=GRMZM2G004445	not assigned.unknown	1.20577	1.00442	1.0131
GRMZM2G004455_P01	GRMZM2G004455	Uncharacterized protein [Source:UniProtKB/TrEMBL;Acc:K7UC69]	highly similar to ( 732) AT1G29400 | Symbols: AML5 | AML5 (ARABIDOPSIS MEI2-LIKE PROTEIN 5); RNA binding / nucleic acid binding / nucleotide binding | chr1:10290393-10293696 REVERSEweakly similar to ( 126) PLA2_ORYSA Protein terminal ear1 homolog (Protein PLASTOCHRON2) (Protein LEAFY HEAD2) - Oryza sativa (Rice)nearly identical (1337) loc_os02g48790 12002.m33840 protein AML1, putative, expressed …	RNA.RNA binding	1.05184	1.02158	1.07063
GRMZM2G004459_P01	GRMZM2G004459	##	highly similar to ( 801) AT5G27540 | Symbols: MIRO1 | MIRO1 (Miro-related GTP-ase 1); GTP binding | chr5:9722816-9727112 FORWARDnearly identical (1045) loc_os03g59590 12003.m10856 protein expressed protein seq=cds; coord=1:291788457..291797031:-1; parent_gene=GRMZM2G004459	signalling.G-proteins	0.934424	0.989755	0.946605
GRMZM2G004466_P01	GRMZM2G004466	Putative bifunctional inhibitor/LTP/seed storage protein family [Source:UniProtKB/TrEMBL;Acc:K7VL07]	very weakly similar to (86.7) AT5G64080 | Symbols: | protease inhibitor/seed storage/lipid transfer protein (LTP) family protein | chr5:25645475-25646638 REVERSEweakly similar to ( 140) loc_os03g09230 12003.m35062 protein xylogen protein 1, putative, expressed seq=cds; coord=9:149245864..149247159:1; parent_gene=GRMZM2G004466	misc.protease inhibitor/seed storage/lipid transfer protein (LTP) family protein	1.15799	1.1389	1.1848
GRMZM2G004475_P02	GRMZM2G004475	##	moderately similar to ( 337) AT2G19430 | Symbols: | transducin family protein / WD-40 repeat family protein | chr2:8415217-8417740 FORWARDmoderately similar to ( 421) loc_os09g19900 12009.m05197 protein THO complex subunit 6, putative, expressed seq=cds; coord=7:98407386..98418774:-1; parent_gene=GRMZM2G004475	RNA.regulation of transcription.unclassified	0.869558	0.832188	0.82232
GRMZM2G004511_P01	GRMZM2G004511	Remorin [Source:UniProtKB/TrEMBL;Acc:B6UDX2]	weakly similar to ( 175) AT2G41870 | Symbols: | remorin family protein | chr2:17471119-17472519 REVERSEmoderately similar to ( 310) loc_os03g59360 12003.m10834 protein remorin, putative, expressed seq=cds; coord=1:290805464..290807015:-1; parent_gene=GRMZM2G004511	RNA.regulation of transcription.putative transcription regulator	1.22128	0.979782	1.17611
GRMZM2G004528_P02	GRMZM2G004528	Myo-inositol phosphate synthase; Putative inositol-3-phosphate synthase; Uncharacterized protein [Source:UniProtKB/TrEMBL;Acc:A1JUJ0]	highly similar to ( 798) AT2G22240 | Symbols: ATMIPS2, MIPS2 | MIPS2 (MYO-INOSITOL-1-PHOSTPATE SYNTHASE 2); binding / catalytic/ inositol-3-phosphate synthase | chr2:9451901-9453375 REVERSEhighly similar to ( 875) INO1_MAIZE Inositol-3-phosphate synthase (EC 5.5.1.4) (Myo-inositol-1-phosphate synthase) (MI-1-P synthase) (IPS) - Zea mays (Maize)highly similar to ( 866) loc_os03g09250 12003.m35064 …	minor CHO metabolism.myo-inositol.InsP Synthases	1.18245	1.23347	1.00372
GRMZM2G004534_P01	GRMZM2G004534	Pyruvate kinase [Source:UniProtKB/TrEMBL;Acc:K7TM64]	highly similar to ( 913) AT3G52990 | Symbols: | pyruvate kinase, putative | chr3:19649336-19652237 FORWARDmoderately similar to ( 376) KPYC_TOBAC Pyruvate kinase, cytosolic isozyme (EC 2.7.1.40) (PK) - Nicotiana tabacum (Common tobacco)highly similar to ( 988) loc_os11g05110 12011.m079911 protein pyruvate kinase, cytosolic isozyme, putative, expressed seq=cds; coord=10:4694280..4699187:-1; parent…	glycolysis.cytosolic branch.pyruvate kinase (PK)	0.978355	1.04703	1.06581
GRMZM2G004548_P01	GRMZM2G004548	Uncharacterized protein [Source:UniProtKB/TrEMBL;Acc:C4JA06]	moderately similar to ( 235) AT4G17900 | Symbols: | zinc-binding family protein | chr4:9946813-9947697 FORWARDmoderately similar to ( 298) loc_os02g46610 12002.m09698 protein expressed protein seq=cds; coord=5:198819179..198820928:-1; parent_gene=GRMZM2G004548	RNA.regulation of transcription.unclassified	0.720063	0.556376	0.582749
GRMZM2G004572_P01	GRMZM2G004572	Uncharacterized protein [Source:UniProtKB/TrEMBL;Acc:C0HFX9]	highly similar to ( 619) AT1G53730 | Symbols: SRF6 | SRF6 (STRUBBELIG-RECEPTOR FAMILY 6); ATP binding / protein binding / protein kinase/ protein serine/threonine kinase | chr1:20061771-20065475 FORWARDweakly similar to ( 170) PSKR_DAUCA Phytosulfokine receptor precursor (EC 2.7.11.1) (Phytosulfokine LRR receptor kinase) - Daucus carota (Carrot)highly similar to ( 932) loc_os10g25090 12010.m05459…	protein.postranslational modification.kinase.receptor like cytoplasmatic kinase VII	1.21236	1.31351	1.29184
GRMZM2G004582_P01	GRMZM2G004582	Serine/threonine-protein phosphatase [Source:UniProtKB/TrEMBL;Acc:B6TKI2]	highly similar to ( 511) AT5G63870 | Symbols: PP7, ATPP7 | PP7 (SERINE/THREONINE PHOSPHATASE 7); protein serine/threonine phosphatase | chr5:25561336-25562908 REVERSEweakly similar to ( 137) PP2A5_TOBAC Serine/threonine-protein phosphatase PP2A-5 catalytic subunit (EC 3.1.3.16) - Nicotiana tabacum (Common tobacco)highly similar to ( 654) loc_os08g40200 12008.m08000 protein PP7, putative, expresse…	protein.postranslational modification	0.866595	0.873145	0.883673
GRMZM2G004583_P01	GRMZM2G004583	Protein Iojap, chloroplast [Source:UniProtKB/Swiss-Prot;Acc:Q41822]	weakly similar to ( 199) AT3G12930 | Symbols: | INVOLVED IN: biological_process unknown; LOCATED IN: chloroplast; EXPRESSED IN: 21 plant structures; EXPRESSED DURING: 13 growth stages; CONTAINS InterPro DOMAIN/s: Iojap-related protein (InterPro:IPR004394); Has 2517 Blast hits to 2517 proteins in 833 species: Archae - 0; Bacteria - 1551; Metazoa - 22; Fungi - 0; Plants - 35; Viruses - 0; Other Euk…	not assigned.unknown	0.698492	1.01447	0.911781
GRMZM2G004619_P01	GRMZM2G004619	Uncharacterized protein [Source:UniProtKB/TrEMBL;Acc:B4FN96]	weakly similar to ( 112) AT3G13960 | Symbols: AtGRF5 | AtGRF5 (GROWTH-REGULATING FACTOR 5); transcription activator | chr3:4608526-4610160 FORWARDmoderately similar to ( 285) loc_os07g28430 12007.m07115 protein growth-regulating factor, putative, expressed seq=cds; coord=2:198722353..198724697:-1; parent_gene=GRMZM2G004619	RNA.regulation of transcription.General Transcription	0.982473	0.943745	1.00099
GRMZM2G004641_P01	GRMZM2G004641	Uncharacterized protein [Source:UniProtKB/TrEMBL;Acc:C4J2M2]	moderately similar to ( 302) AT4G34610 | Symbols: BLH6 | BLH6 (BELL1-LIKE HOMEODOMAIN 6); DNA binding / transcription factor | chr4:16530546-16532498 REVERSEhighly similar to ( 662) loc_os03g06930 12003.m06210 protein DNA binding protein, putative, expressed seq=cds; coord=1:13641526..13645372:-1; parent_gene=GRMZM2G004641	RNA.regulation of transcription.HB,Homeobox transcription factor family	0.939036	0.874722	0.923155
GRMZM2G004699_P01	GRMZM2G004699	Uncharacterized protein; Xyloglucan endotransglucosylase/hydrolase [Source:UniProtKB/TrEMBL;Acc:B4G1Z2]	moderately similar to ( 464) AT5G13870 | Symbols: EXGT-A4 | EXGT-A4 (ENDOXYLOGLUCAN TRANSFERASE A4); hydrolase, acting on glycosyl bonds / hydrolase, hydrolyzing O-glycosyl compounds / xyloglucan:xyloglucosyl transferase | chr5:4475089-4476217 REVERSEhighly similar to ( 530) XTH_WHEAT Probable xyloglucan endotransglucosylase/hydrolase precursor (EC 2.4.1.207) - Triticum aestivum (Wheat)highly sim…	cell wall.modification	0.983517	0.836505	0.87589
GRMZM2G004736_P01	GRMZM2G004736	Putative uncharacterized protein [Source:UniProtKB/TrEMBL;Acc:B6TZM9]	weakly similar to ( 189) AT3G13990 | Symbols: | unknown protein | chr3:4625708-4630383 REVERSEhighly similar to ( 759) loc_os03g29750 12003.m08241 protein expressed protein seq=cds; coord=1:71533800..71541496:1; parent_gene=GRMZM2G004736	not assigned.unknown	1.02508	1.03682	1.10574
GRMZM2G004748_P01	GRMZM2G004748	Uncharacterized protein [Source:UniProtKB/TrEMBL;Acc:C0PDJ8]	nearly identical (1776) AT4G25960 | Symbols: PGP2 | PGP2 (P-GLYCOPROTEIN 2); ATPase, coupled to transmembrane movement of substances | chr4:13177438-13183425 FORWARDhighly similar to ( 981) MDR_ORYSA Putative multidrug resistance protein (P-glycoprotein) - Oryza sativa (Rice)nearly identical (2120) loc_os02g46680 12002.m33438 protein multidrug resistance protein 2, putative, expressed seq=cds; co…	transport.ABC transporters and multidrug resistance systems	0.919461	0.795409	0.702366
GRMZM2G004768_P01	GRMZM2G004768	Peroxisomal biogenesis factor 19; Uncharacterized protein [Source:UniProtKB/TrEMBL;Acc:B6TC68]	moderately similar to ( 203) AT3G03490 | Symbols: PEX19-1 | PEX19-1 (peroxin 19-1) | chr3:830302-831759 REVERSEmoderately similar to ( 296) loc_os02g44220 12002.m09464 protein peroxisomal biogenesis factor 19, putative, expressed seq=cds; coord=5:192259829..192267449:-1; parent_gene=GRMZM2G004768	cell.organisation	0.754714	1.1178	1.03305
GRMZM2G004828_P01	GRMZM2G004828	Seed maturation protein [Source:UniProtKB/TrEMBL;Acc:B6TUJ8]	weakly similar to ( 169) AT3G18260 | Symbols: | reticulon family protein (RTNLB9) | chr3:6260328-6261504 REVERSEmoderately similar to ( 318) loc_os05g47690 12005.m08841 protein seed maturation protein, putative, expressed seq=cds; coord=6:162643583..162645383:-1; parent_gene=GRMZM2G004828	stress.biotic	0.833466	2.0554	1.00129
GRMZM2G004835_P01	GRMZM2G004835	Esterase; Uncharacterized protein [Source:UniProtKB/TrEMBL;Acc:B4FSK3]	moderately similar to ( 312) AT5G45910 | Symbols: | GDSL-motif lipase/hydrolase family protein | chr5:18620420-18622264 REVERSEweakly similar to ( 148) EST_HEVBR Esterase precursor (EC 3.1.1.-) (Early nodule-specific protein homolog) (Latex allergen Hev b 13) - Hevea brasiliensis (Para rubber tree)highly similar to ( 623) loc_os02g15230 12002.m77787 protein esterase precursor, putative, expressed…	misc.GDSL-motif lipase	1.0836	1.28935	1.40276
GRMZM2G004847_P01	GRMZM2G004847	Grx_C3-glutaredoxin subgroup I [Source:UniProtKB/TrEMBL;Acc:B6TIT7]	weakly similar to ( 124) AT1G77370 | Symbols: | glutaredoxin, putative | chr1:29073916-29074642 FORWARDvery weakly similar to (80.9) GLRX_ORYSA Glutaredoxin - Oryza sativa (Rice)weakly similar to ( 167) loc_os02g43180 12002.m33799 protein OsGrx_C3 - glutaredoxin subgroup I, expressed seq=cds; coord=5:190198583..190211274:1; parent_gene=GRMZM2G004847	redox.glutaredoxins	0.69647	0.727826	0.661894
GRMZM2G004878_P01	GRMZM2G004878	Uncharacterized protein [Source:UniProtKB/TrEMBL;Acc:K7UV01]	weakly similar to ( 108) loc_os08g33190 12008.m07310 protein linker histone H1 and H5 family protein, expressed seq=cds; coord=4:81250432..81251801:-1; parent_gene=GRMZM2G004878	DNA.synthesis/chromatin structure.histone	1.04305	0.841428	0.847172
GRMZM2G004880_P01	GRMZM2G004880	Uncharacterized protein [Source:UniProtKB/TrEMBL;Acc:B7ZYS4]	moderately similar to ( 399) AT4G21210 | Symbols: ATRP1 | ATRP1 (PPDK REGULATORY PROTEIN); phosphoprotein phosphatase/ protein kinase | chr4:11307002-11308587 FORWARDhighly similar to ( 513) loc_os07g34640 12007.m29204 protein ATP/GTP-binding protein, putative, expressed seq=cds; coord=7:154417594..154421097:1; parent_gene=GRMZM2G004880	not assigned.unknown	1.1166	1.32656	1.51747
GRMZM2G004908_P01	GRMZM2G004908	Uncharacterized protein [Source:UniProtKB/TrEMBL;Acc:K7TY57]	highly similar to ( 824) AT2G25320 | Symbols: | LOCATED IN: chloroplast; CONTAINS InterPro DOMAIN/s: TRAF-like (InterPro:IPR008974), MATH (InterPro:IPR002083); BEST Arabidopsis thaliana protein match is: meprin and TRAF homology domain-containing protein / MATH domain-containing protein (TAIR:AT2G25330.1); Has 59993 Blast hits to 32072 proteins in 1426 species: Archae - 584; Bacteria - 5166; Meta…	not assigned.unknown	0.855947	0.86403	0.798064
GRMZM2G004909_P01	GRMZM2G004909	Nonspecific lipid-transfer protein; Uncharacterized protein [Source:UniProtKB/TrEMBL;Acc:B4FV12]	very weakly similar to (89.7) AT3G18280 | Symbols: | protease inhibitor/seed storage/lipid transfer protein (LTP) family protein | chr3:6267102-6267392 FORWARDvery weakly similar to (83.2) NLTPX_ORYSA Nonspecific lipid-transfer protein 2 precursor (nsLTP2) (7 kDa lipid transfer protein) - Oryza sativa (Rice)weakly similar to ( 109) loc_os05g47700 12005.m08842 protein nonspecific lipid-transfer pr…	misc.protease inhibitor/seed storage/lipid transfer protein (LTP) family protein	1.03006	1.38836	1.52421
GRMZM2G004924_P01	GRMZM2G004924	Uncharacterized protein [Source:UniProtKB/TrEMBL;Acc:C0PCA9]	weakly similar to ( 149) AT2G31270 | Symbols: ATCDT1A, CDT1A, CDT1 | CDT1A (ARABIDOPSIS HOMOLOG OF YEAST CDT1 A); cyclin-dependent protein kinase/ protein binding | chr2:13329037-13331544 FORWARDhighly similar to ( 594) loc_os10g34820 12010.m065296 protein CDT1a protein, putative, expressed seq=cds; coord=10:145738465..145743615:1; parent_gene=GRMZM2G004924	not assigned.unknown	0.992328	0.854604	0.813539
GRMZM2G004927_P01	GRMZM2G004927	Uncharacterized protein [Source:UniProtKB/TrEMBL;Acc:B8A1C3]	moderately similar to ( 326) AT3G17060 | Symbols: | pectinesterase family protein | chr3:5816953-5818458 REVERSEweakly similar to ( 114) PME2_CITSI Pectinesterase-2 precursor (EC 3.1.1.11) (Pectin methylesterase) (PE) - Citrus sinensis (Sweet orange)moderately similar to ( 491) loc_os03g19610 12003.m07377 protein pectinesterase precursor, putative, expressed seq=cds; coord=3:228719170..228720718:…	cell wall.pectin*esterases.PME	1.23307	1.2811	1.16914
GRMZM2G004932_P01	GRMZM2G004932	Uncharacterized protein [Source:UniProtKB/TrEMBL;Acc:K7ULU1]	highly similar to ( 708) AT4G26270 | Symbols: PFK3 | PFK3 (PHOSPHOFRUCTOKINASE 3); 6-phosphofructokinase | chr4:13301094-13304030 REVERSEvery weakly similar to (80.1) PFPB_RICCO Pyrophosphate--fructose 6-phosphate 1-phosphotransferase subunit beta (EC 2.7.1.90) (PFP) (6-phosphofructokinase, pyrophosphate dependent) (Pyrophosphate-dependent 6-phosphofructose-1-kinase) (PPi-PFK) - Ricinus communis …	glycolysis.unclear/dually targeted.phosphofructokinase (PFK)	1.00134	0.935798	0.941526
GRMZM2G004959_P01	GRMZM2G004959	Pollen-specific protein SF3; Putative LIM-type zinc finger domain family protein; Uncharacterized protein [Source:UniProtKB/TrEMBL;Acc:B6T925]	moderately similar to ( 320) AT1G10200 | Symbols: WLIM1 | WLIM1; transcription factor/ zinc ion binding | chr1:3346677-3347763 REVERSEmoderately similar to ( 286) SF3_HELAN Pollen-specific protein SF3 - Helianthus annuus (Common sunflower)moderately similar to ( 394) loc_os12g32620 12012.m07062 protein pollen-specific protein SF3, putative, expressed seq=cds; coord=6:21973856..21975985:-1; parent…	development.unspecified	1.0387	0.864614	0.885561
GRMZM2G004996_P02	GRMZM2G004996	Charged multivesicular body protein 2b; Uncharacterized protein [Source:UniProtKB/TrEMBL;Acc:B6T5E0]	moderately similar to ( 283) AT1G03950 | Symbols: VPS2.3 | VPS2.3 (VACUOLAR PROTEIN SORTING-ASSOCIATED PROTEIN 2.3) | chr1:1011388-1013212 REVERSEmoderately similar to ( 323) loc_os10g33660 12010.m06194 protein charged multivesicular body protein 2b, putative, expressed seq=cds; coord=1:232176704..232181047:1; parent_gene=GRMZM2G004996	RNA.regulation of transcription.SNF7	0.796535	0.970814	0.965743
GRMZM2G004997_P02	GRMZM2G004997	Uncharacterized protein [Source:UniProtKB/TrEMBL;Acc:C0P9Q6]	moderately similar to ( 429) AT3G13060 | Symbols: ECT5 | ECT5; FUNCTIONS IN: molecular_function unknown; INVOLVED IN: biological_process unknown; LOCATED IN: cellular_component unknown; EXPRESSED IN: 24 plant structures; EXPRESSED DURING: 15 growth stages; CONTAINS InterPro DOMAIN/s: YT521-B-like protein (InterPro:IPR007275); BEST Arabidopsis thaliana protein match is: ECT2; protein binding (TAIR…	not assigned.unknown	1.00136	1.03482	1.05439
GRMZM2G005024_P01	GRMZM2G005024	Tryptophan synthase beta chain 2, chloroplastic [Source:UniProtKB/Swiss-Prot;Acc:P43284]	highly similar to ( 728) AT5G54810 | Symbols: TSB1, TRPB, TRP2, ATTSB1 | TSB1 (TRYPTOPHAN SYNTHASE BETA-SUBUNIT 1); tryptophan synthase | chr5:22264805-22266738 REVERSEhighly similar to ( 822) TRPB2_MAIZE Tryptophan synthase beta chain 2, chloroplast precursor (EC 4.2.1.20) (Orange pericarp 2) (Fragment) - Zea mays (Maize)highly similar to ( 781) loc_os08g04180 12008.m04562 protein tryptophan syn…	amino acid metabolism.synthesis.aromatic aa.tryptophan.tryptophan synthase	1.06802	1.18108	1.1038
GRMZM2G005036_P01	GRMZM2G005036	Putative mitochondrial processing peptidase alpha subunit family protein; Uncharacterized protein [Source:UniProtKB/TrEMBL;Acc:C0PNV4]	highly similar to ( 564) AT3G16480 | Symbols: MPPalpha | MPPalpha (mitochondrial processing peptidase alpha subunit); catalytic/ metal ion binding / metalloendopeptidase/ zinc ion binding | chr3:5599906-5602716 FORWARDhighly similar to ( 596) MPPA_SOLTU Mitochondrial-processing peptidase alpha subunit, mitochondrial precursor (EC 3.4.24.64) (Alpha-MPP) (Ubiquinol-cytochrome-c reductase subunit II…	protein.targeting.mitochondria	1.02882	1.01824	1.02436
GRMZM2G005061_P01	GRMZM2G005061	SnRK1-interacting protein 1 [Source:UniProtKB/TrEMBL;Acc:B6TJX4]	moderately similar to ( 211) AT1G71310 | Symbols: | unknown protein | chr1:26879179-26879844 REVERSEmoderately similar to ( 272) loc_os01g65560 12001.m12667 protein snRK1-interacting protein 1, putative, expressed seq=cds; coord=8:165528578..165534260:1; parent_gene=GRMZM2G005061	not assigned.unknown	0.979911	0.900327	0.81986
GRMZM2G005080_P01	GRMZM2G005080	Proteasome subunit alpha type [Source:UniProtKB/TrEMBL;Acc:B4FDY6]	moderately similar to ( 396) AT3G22110 | Symbols: PAC1 | PAC1; endopeptidase/ peptidase/ threonine-type endopeptidase | chr3:7792819-7793571 REVERSEmoderately similar to ( 454) PSA4B_ORYSA Proteasome subunit alpha type 4-2 (EC 3.4.25.1) (20S proteasome alpha subunit C) (20S proteasome subunit alpha-3) - Oryza sativa (Rice)moderately similar to ( 454) loc_os06g07140 12006.m05438 protein proteasome…	protein.degradation.ubiquitin.proteasom	0.823173	0.911497	0.934386
GRMZM2G005082_P01	GRMZM2G005082	Uncharacterized protein [Source:UniProtKB/TrEMBL;Acc:C0P4Z9]	highly similar to ( 651) AT5G56590 | Symbols: | glycosyl hydrolase family 17 protein | chr5:22907521-22909436 FORWARDmoderately similar to ( 307) E13B_WHEAT Glucan endo-1,3-beta-glucosidase precursor (EC 3.2.1.39) ((1->3)-beta-glucan endohydrolase) ((1->3)-beta-glucanase) (Beta-1,3-endoglucanase) - Triticum aestivum (Wheat)highly similar to ( 877) loc_os01g53750 12001.m11541 protein glucan endo-1…	misc.beta 1,3 glucan hydrolases	0.952812	0.940735	0.886002
GRMZM2G005107_P01	GRMZM2G005107	Uncharacterized protein [Source:UniProtKB/TrEMBL;Acc:B4FIE4]	moderately similar to ( 393) AT3G12800 | Symbols: SDRB, DECR | SDRB (SHORT-CHAIN DEHYDROGENASE-REDUCTASE B); binding / catalytic/ oxidoreductase | chr3:4063463-4064757 REVERSEvery weakly similar to (93.2) GRDH_ORYSA Glucose and ribitol dehydrogenase homolog (EC 1.1.1.-) - Oryza sativa (Rice)moderately similar to ( 491) loc_os04g52400 12004.m10134 protein peroxisomal 2,4-dienoyl-CoA reductase, put…	misc.short chain dehydrogenase/reductase (SDR)	1.14819	1.17987	0.91978
GRMZM2G005126_P01	GRMZM2G005126	Uncharacterized protein [Source:UniProtKB/TrEMBL;Acc:K7TI82]	highly similar to ( 899) loc_os08g04170 12008.m04561 protein zinc finger C-x8-C-x5-C-x3-H type family protein, expressed seq=cds; coord=10:84238750..84246224:-1; parent_gene=GRMZM2G005126	RNA.regulation of transcription.unclassified	1.01027	0.982099	0.994304
GRMZM2G005170_P02	GRMZM2G005170	Uncharacterized protein [Source:UniProtKB/TrEMBL;Acc:C0P9G0]	weakly similar to ( 167) AT1G08820 | Symbols: VAP27-2 | VAP27-2 (VAMP/SYNAPTOBREVIN-ASSOCIATED PROTEIN 27-2); structural molecule | chr1:2821810-2824412 REVERSEmoderately similar to ( 419) loc_os01g71050 12001.m13149 protein VAP27-2, putative, expressed seq=cds; coord=8:159406329..159422882:1; parent_gene=GRMZM2G005170	cell.vesicle transport	0.849435	0.948806	1.05692
GRMZM2G005205_P02	GRMZM2G005205	Histone deacetylase 6; Uncharacterized protein [Source:UniProtKB/TrEMBL;Acc:B4FWF5]	weakly similar to ( 189) AT2G14830 | Symbols: | zinc ion binding | chr2:6362524-6363893 FORWARDmoderately similar to ( 265) loc_os12g32374 12012.m73981 protein histone deacetylase 6, putative, expressed seq=cds; coord=3:134764242..134769497:1; parent_gene=GRMZM2G005205	protein.degradation.ubiquitin.E3.RING	0.994091	0.895634	0.860094
GRMZM2G005209_P01	GRMZM2G005209	Uncharacterized protein [Source:UniProtKB/TrEMBL;Acc:K7VE95]	moderately similar to ( 238) AT2G19080 | Symbols: | metaxin-related | chr2:8262818-8264746 FORWARDmoderately similar to ( 404) loc_os06g07160 12006.m05440 protein expressed protein seq=cds; coord=9:15991451..15994749:-1; parent_gene=GRMZM2G005209	protein.targeting.mitochondria	0.810291	1.05813	0.891899
GRMZM2G005251_P03	GRMZM2G005251	DCN1-like protein 4; Uncharacterized protein [Source:UniProtKB/TrEMBL;Acc:B4FJB8]	moderately similar to ( 276) AT1G15860 | Symbols: | INVOLVED IN: biological_process unknown; EXPRESSED IN: 23 plant structures; EXPRESSED DURING: 13 growth stages; CONTAINS InterPro DOMAIN/s: Defective in cullin neddylation (InterPro:IPR014764), Protein of unknown function DUF298 (InterPro:IPR005176); BEST Arabidopsis thaliana protein match is: unknown protein (TAIR:AT3G12760.1). | chr1:5455055-5…	hormone metabolism.auxin.signal transduction	1.04531	1.2705	1.0565
GRMZM2G005256_P01	GRMZM2G005256	Uncharacterized protein [Source:UniProtKB/TrEMBL;Acc:B4F9Q9]	highly similar to ( 575) AT4G26600 | Symbols: | nucleolar protein, putative | chr4:13419629-13423418 FORWARDhighly similar to ( 800) loc_os02g49270 12002.m09961 protein proliferating-cell nucleolar antigen p120, putative, expressed seq=cds; coord=4:162763090..162771782:-1; parent_gene=GRMZM2G005256	DNA.synthesis/chromatin structure	0.924722	0.90837	0.796276
GRMZM2G005260_P04	GRMZM2G005260	Uncharacterized protein [Source:UniProtKB/TrEMBL;Acc:C0PIB9]	highly similar to ( 602) loc_os10g10180 12010.m065357 protein CMV 1a interacting protein 1, putative, expressed seq=cds; coord=5:38151595..38154046:1; parent_gene=GRMZM2G005260	lipid metabolism.Phospholipid synthesis	0.960678	1.21148	1.0884
GRMZM2G005293_P01	GRMZM2G005293	Putative patellin family protein [Source:UniProtKB/TrEMBL;Acc:K7UJH6]	moderately similar to ( 483) AT3G51670 | Symbols: | SEC14 cytosolic factor family protein / phosphoglyceride transfer family protein | chr3:19168912-19170848 FORWARDhighly similar to ( 696) loc_os05g27820 12005.m07070 protein patellin-5, putative, expressed seq=cds; coord=6:140783834..140787717:1; parent_gene=GRMZM2G005293	transport.misc	0.982361	0.770829	0.744388
GRMZM2G005298_P01	GRMZM2G005298	Starch branching enzyme III [Source:UniProtKB/TrEMBL;Acc:K7VJE7]	nearly identical (1184) AT3G20440 | Symbols: EMB2729, BE1 | alpha-amylase/ catalytic/ cation binding | chr3:7123603-7130364 REVERSEmoderately similar to ( 455) GLGB_SOLTU 1,4-alpha-glucan branching enzyme (EC 2.4.1.18) (Starch branching enzyme) (Q-enzyme) - Solanum tuberosum (Potato)nearly identical (1504) loc_os06g26234 12006.m32257 protein 1,4-alpha-glucan branching enzyme, putative, expressed …	major CHO metabolism.synthesis.starch.starch branching	0.954953	0.996141	0.940407
GRMZM2G005304_P01	GRMZM2G005304	Autophagy 7; Autophagy-related 7 [Source:UniProtKB/TrEMBL;Acc:B8XVQ4]	highly similar to ( 563) AT5G45900 | Symbols: APG7, ATAPG7, ATG7, ATATG7 | APG7 (AUTOPHAGY 7); APG8 activating enzyme | chr5:18615304-18618436 FORWARDnearly identical (1514) loc_os01g42850 12001.m42676 protein autophagy-related protein 7, putative, expressed seq=cds; coord=8:143154536..143162905:-1; parent_gene=GRMZM2G005304	protein.degradation.autophagy	0.998461	1.03767	1.03337
GRMZM2G005308_P01	GRMZM2G005308	Uncharacterized protein [Source:UniProtKB/TrEMBL;Acc:C0PET6]	moderately similar to ( 322) AT5G66540 | Symbols: | FUNCTIONS IN: molecular_function unknown; INVOLVED IN: rRNA processing; LOCATED IN: cytosol, nucleolus, nucleus; EXPRESSED IN: 22 plant structures; EXPRESSED DURING: 12 growth stages; CONTAINS InterPro DOMAIN/s: U3 small nucleolar ribonucleoprotein complex, subunit Mpp10p (InterPro:IPR012173), Mpp10 protein (InterPro:IPR007151); Has 76240 Blast …	not assigned.unknown	0.80403	0.757537	0.720585
GRMZM2G005310_P02	GRMZM2G005310	DNA (cytosine-5)-methyltransferase 3 [Source:UniProtKB/Swiss-Prot;Acc:Q8LPU5]	highly similar to ( 746) AT1G69770 | Symbols: CMT3 | CMT3 (chromomethylase 3); DNA (cytosine-5-)-methyltransferase | chr1:26248496-26253519 REVERSEnearly identical (1633) CMT3_MAIZE DNA (cytosine-5)-methyltransferase 3 (EC 2.1.1.37) (Chromomethylase 3) (DNA methyltransferase 105) - Zea mays (Maize)nearly identical (1037) loc_os03g12570 12003.m06707 protein DNA cytosine methyltransferase MET2a, pu…	RNA.regulation of transcription.DNA methyltransferases	0.842814	0.771533	0.622756
GRMZM2G005346_P01	GRMZM2G005346	Protein phosphatase methylesterase 1 [Source:UniProtKB/TrEMBL;Acc:B6TIL5]	moderately similar to ( 478) AT4G10050 | Symbols: | hydrolase, alpha/beta fold family protein | chr4:6284620-6287186 REVERSEhighly similar to ( 618) loc_os04g36620 12004.m35320 protein protein phosphatase methylesterase 1, putative, expressed seq=cds; coord=2:47158346..47163440:-1; parent_gene=GRMZM2G005346	not assigned.unknown	1.0066	0.946729	0.971962
GRMZM2G005350_P01	GRMZM2G005350	MAP kinase phosphatase isoform 1; MAP kinase phosphatase isoform 2 [Source:UniProtKB/TrEMBL;Acc:K7VY34]	highly similar to ( 583) AT3G55270 | Symbols: MKP1, ATMKP1 | MKP1 (MITOGEN-ACTIVATED PROTEIN KINASE PHOSPHATASE 1); MAP kinase tyrosine/serine/threonine phosphatase | chr3:20496775-20499408 FORWARDvery weakly similar to (85.5) PTP3_CHLEU Dual specificity protein phosphatase (EC 3.1.3.48) (EC 3.1.3.16) - Chlamydomonas eugametoshighly similar to ( 685) loc_os05g02500 12005.m64196 protein MAP kinase…	protein.postranslational modification	0.887104	0.888243	0.867712
GRMZM2G005433_P01	GRMZM2G005433	Photosystem II reaction center psb28 protein [Source:UniProtKB/TrEMBL;Acc:K7V1V6]	weakly similar to ( 179) AT4G28660 | Symbols: PSB28 | PSB28 (PHOTOSYSTEM II REACTION CENTER PSB28 PROTEIN) | chr4:14150008-14150933 FORWARDmoderately similar to ( 215) loc_os01g71190 12001.m13162 protein photosystem II reaction center W protein, putative, expressed seq=cds; coord=8:159387884..159389335:-1; parent_gene=GRMZM2G005433	PS.lightreaction.photosystem II.PSII polypeptide subunits	1.10217	2.1724	3.04747
GRMZM2G005444_P01	GRMZM2G005444	Embryogenesis-associated protein EMB8 [Source:UniProtKB/TrEMBL;Acc:B6U4K5]	highly similar to ( 624) AT1G34340 | Symbols: | esterase/lipase/thioesterase family protein | chr1:12530936-12534031 FORWARDhighly similar to ( 896) loc_os01g65070 12001.m43304 protein embryogenesis-associated protein EMB8, putative, expressed seq=cds; coord=3:174533708..174546586:-1; parent_gene=GRMZM2G005444	development.unspecified	0.98862	1.05821	1.02776
GRMZM2G005456_P02	GRMZM2G005456	Uncharacterized protein [Source:UniProtKB/TrEMBL;Acc:K7V973]	moderately similar to ( 271) AT2G03150 | Symbols: emb1579 | emb1579 (embryo defective 1579); binding / calcium ion binding | chr2:952313-959004 FORWARDmoderately similar to ( 206) loc_os06g36710 12006.m08206 protein EMB1579, putative, expressed seq=cds; coord=9:57346870..57351038:-1; parent_gene=GRMZM2G005456	signalling.G-proteins	0.919418	0.974274	0.9661
GRMZM2G005459_P01	GRMZM2G005459	Uncharacterized protein [Source:UniProtKB/TrEMBL;Acc:K7VLT3]	moderately similar to ( 459) AT4G03110 | Symbols: | RNA-binding protein, putative | chr4:1376710-1379275 REVERSEhighly similar to ( 642) loc_os01g71200 12001.m13163 protein RNA binding protein, putative, expressed seq=cds; coord=8:159380253..159386676:-1; parent_gene=GRMZM2G005459	RNA.RNA binding	0.951722	0.888776	0.909925
GRMZM2G005483_P01	GRMZM2G005483	SUN4 [Source:UniProtKB/TrEMBL;Acc:K7VAL9]	moderately similar to ( 354) AT1G22882 | Symbols: | FUNCTIONS IN: molecular_function unknown; INVOLVED IN: biological_process unknown; LOCATED IN: mitochondrion; CONTAINS InterPro DOMAIN/s: Sad1/UNC-like, C-terminal (InterPro:IPR012919), Galactose-binding like (InterPro:IPR008979); BEST Arabidopsis thaliana protein match is: unknown protein (TAIR:AT1G71360.1); Has 1862 Blast hits to 1619 proteins…	not assigned.unknown	1.16446	1.3841	1.37926
GRMZM2G005493_P01	GRMZM2G005493	Xylose isomerase [Source:UniProtKB/TrEMBL;Acc:B4FIH9]	highly similar to ( 745) AT5G57655 | Symbols: | xylose isomerase family protein | chr5:23347030-23349805 FORWARDhighly similar to ( 835) XYLA_HORVU Xylose isomerase (EC 5.3.1.5) - Hordeum vulgare (Barley)highly similar to ( 863) loc_os07g47290 12007.m29315 protein xylose isomerase, putative, expressed seq=cds; coord=2:215654249..215658893:-1; parent_gene=GRMZM2G005493	minor CHO metabolism.others.Xylose isomerase	0.960466	0.933069	0.931392
GRMZM2G005516_P01	GRMZM2G005516	##	moderately similar to ( 487) AT5G12250 | Symbols: TUB6 | TUB6 (BETA-6 TUBULIN); structural constituent of cytoskeleton | chr5:3961317-3962971 REVERSEmoderately similar to ( 491) TBB6_ORYSA Tubulin beta-6 chain (Beta-6 tubulin) - Oryza sativa (Rice)moderately similar to ( 491) loc_os05g34170 12005.m07648 protein tubulin beta-6 chain, putative, expressed seq=cds; coord=3:106101236..106102729:1; par…	cell.organisation	0.977921	1.027	1.20667
GRMZM2G005552_P01	GRMZM2G005552	Legumin-like protein; Putative rmlC-like cupins superfamily protein [Source:UniProtKB/TrEMBL;Acc:Q84TL7]	moderately similar to ( 447) AT2G28680 | Symbols: | cupin family protein | chr2:12303118-12304747 REVERSEvery weakly similar to (97.8) GLUA2_ORYSA Glutelin type-A 2 precursor (Glutelin type II) [Contains: Glutelin type-A 2 acidic chain; Glutelin type-A 2 basic chain] - Oryza sativa (Rice)highly similar to ( 549) loc_os05g02520 12005.m27675 protein legumin-like protein, putative, expressed seq=cds…	development.storage proteins	1.05331	0.929109	0.969383
GRMZM2G005583_P01	GRMZM2G005583	Polyneuridine-aldehyde esterase [Source:UniProtKB/TrEMBL;Acc:K7USI8]	moderately similar to ( 452) AT1G33990 | Symbols: ATMES14, MES14 | MES14 (METHYL ESTERASE 14); hydrolase | chr1:12355909-12357894 FORWARDweakly similar to ( 151) PIR7A_ORYSA Probable esterase PIR7A (EC 3.1.-.-) - Oryza sativa (Rice)highly similar to ( 659) loc_os08g01850 12008.m04333 protein polyneuridine-aldehyde esterase precursor, putative, expressed seq=cds; coord=4:39321164..39328201:1; pare…	misc.nitrilases, *nitrile lyases, berberine bridge enzymes, reticuline oxidases, troponine reductases	0.895044	1.02455	0.971547
GRMZM2G005592_P01	GRMZM2G005592	Uncharacterized protein [Source:UniProtKB/TrEMBL;Acc:B4FGV4]	nearly identical (1073) AT5G46070 | Symbols: | GTP binding / GTPase | chr5:18683468-18688397 FORWARDnearly identical (1668) loc_os02g20410 12002.m07283 protein guanylate-binding protein, N-terminal domain containing protein, expressed seq=cds; coord=5:107758877..107775502:1; parent_gene=GRMZM2G005592	signalling.G-proteins	0.987287	0.943972	1.00104
GRMZM2G005633_P02	GRMZM2G005633	Endochitinase B [Source:UniProtKB/Swiss-Prot;Acc:P29023]	moderately similar to ( 326) AT3G54420 | Symbols: ATEP3, ATCHITIV, CHIV | ATEP3; chitinase | chr3:20145935-20147034 FORWARDhighly similar to ( 530) CHIB_MAIZE Endochitinase B precursor (EC 3.2.1.14) (Seed chitinase B) (Fragment) - Zea mays (Maize)moderately similar to ( 375) loc_os04g41680 12004.m09144 protein endochitinase A precursor, putative, expressed seq=cds; coord=10:127370249..127371829:-…	stress.biotic	1.14827	0.963939	1.02585
GRMZM2G005646_P01	GRMZM2G005646	Uncharacterized protein [Source:UniProtKB/TrEMBL;Acc:B6SSV0]	weakly similar to ( 185) loc_os08g25080 12008.m06526 protein expressed protein seq=cds; coord=4:64928339..64933929:-1; parent_gene=GRMZM2G005646	not assigned.unknown	1.02053	0.845526	0.847003
GRMZM2G005680_P01	GRMZM2G005680	Uncharacterized protein [Source:UniProtKB/TrEMBL;Acc:B4FD43]	highly similar to ( 568) AT3G48820 | Symbols: | glycosyl transferase family 29 protein / sialyltransferase family protein | chr3:18100106-18102852 REVERSEhighly similar to ( 677) loc_os02g02620 12002.m05611 protein sialyltransferase-like protein, putative, expressed seq=cds; coord=5:70148711..70152558:1; parent_gene=GRMZM2G005680	protein.glycosylation	0.97456	0.863914	0.916186
GRMZM2G005737_P01	GRMZM2G005737	Nucleic acid binding protein; Uncharacterized protein [Source:UniProtKB/TrEMBL;Acc:B6T3P2]	moderately similar to ( 372) AT2G02570 | Symbols: | nucleic acid binding | chr2:698361-700794 REVERSEmoderately similar to ( 495) loc_os08g01840 12008.m04332 protein nucleic acid binding protein, putative, expressed seq=cds; coord=4:39328474..39332707:1; parent_gene=GRMZM2G005737	not assigned.unknown	1.05319	0.959441	0.942521
GRMZM2G005753_P03	GRMZM2G005753	Chaperone protein dnaJ 15; Uncharacterized protein [Source:UniProtKB/TrEMBL;Acc:B4FR07]	highly similar to ( 565) AT1G68370 | Symbols: ARG1 | ARG1 (ALTERED RESPONSE TO GRAVITY 1); cytoskeletal protein binding | chr1:25632046-25634527 REVERSEhighly similar to ( 675) loc_os01g32870 12001.m43034 protein chaperone protein dnaJ 15, putative, expressed seq=cds; coord=3:129558295..129566667:-1; parent_gene=GRMZM2G005753	stress.abiotic.heat	1.02399	0.999529	0.953281
GRMZM2G005771_P01	GRMZM2G005771	Regulator of ribonuclease activity A; Uncharacterized protein [Source:UniProtKB/TrEMBL;Acc:B6TN41]	moderately similar to ( 285) AT5G16450 | Symbols: | dimethylmenaquinone methyltransferase family protein | chr5:5374357-5375342 FORWARDmoderately similar to ( 328) loc_os01g52460 12001.m11420 protein regulator of ribonuclease activity A, putative, expressed seq=cds; coord=5:65023010..65024952:-1; parent_gene=GRMZM2G005771	C1-metabolism	1.05344	0.901851	0.989661
GRMZM2G005788_P01	GRMZM2G005788	Uncharacterized protein [Source:UniProtKB/TrEMBL;Acc:B8A1U6]	weakly similar to ( 147) AT4G39880 | Symbols: | ribosomal protein L23 family protein | chr4:18504601-18505137 FORWARDmoderately similar to ( 286) loc_os07g23244 12007.m06606 protein RNA binding protein, putative, expressed seq=cds; coord=3:4062850..4065174:-1; parent_gene=GRMZM2G005788	protein.synthesis.ribosomal protein.unknown.large subunit.L23	0.883043	0.921589	0.896299
GRMZM2G005848_P01	GRMZM2G005848	Uncharacterized protein [Source:UniProtKB/TrEMBL;Acc:C0PEU8]	highly similar to ( 989) AT3G19720 | Symbols: ARC5 | ARC5 (ACCUMULATION AND REPLICATION OF CHLOROPLAST 5); GTP binding / GTPase | chr3:6850591-6855389 REVERSEnearly identical (1236) loc_os12g07880 12012.m04775 protein ARC5, putative, expressed seq=cds; coord=10:10785657..10803355:-1; parent_gene=GRMZM2G005848	misc.dynamin	0.948767	0.940019	0.931665
GRMZM2G005849_P02	GRMZM2G005849	Uncharacterized protein [Source:UniProtKB/TrEMBL;Acc:C0PGL1]	highly similar to ( 913) AT3G24090 | Symbols: | glutamine-fructose-6-phosphate transaminase (isomerizing)/ sugar binding / transaminase | chr3:8697838-8700971 REVERSEnearly identical (1120) loc_os12g03720 12012.m04369 protein glucosamine--fructose-6-phosphate aminotransferase, putative, expressed seq=cds; coord=3:230000759..230006309:1; parent_gene=GRMZM2G005849	not assigned.unknown	0.983466	0.921889	0.90846
GRMZM2G005886_P01	GRMZM2G005886	Uncharacterized protein [Source:UniProtKB/TrEMBL;Acc:B4FMK5]	highly similar to ( 501) AT4G33110 | Symbols: | coclaurine N-methyltransferase, putative | chr4:15972497-15974531 REVERSEhighly similar to ( 587) loc_os06g37610 12006.m08296 protein cyclopropane-fatty-acyl-phospholipid synthase, putative, expressed seq=cds; coord=9:80935527..80939716:1; parent_gene=GRMZM2G005886	lipid metabolism.Phospholipid synthesis.(S)-coclaurine-N-methyltransferase	1.21503	1.33594	1.11447
GRMZM2G005887_P01	GRMZM2G005887	Cysteine synthase [Source:UniProtKB/Swiss-Prot;Acc:P80608]	moderately similar to ( 488) AT4G14880 | Symbols: OASA1, CYTACS1, ATCYS-3A | OASA1 (O-ACETYLSERINE (THIOL) LYASE (OAS-TL) ISOFORM A1); cysteine synthase | chr4:8518209-8520050 REVERSEhighly similar to ( 587) CYSK_MAIZE Cysteine synthase (EC 2.5.1.47) (O-acetylserine sulfhydrylase) (O-acetylserine (Thiol)-lyase) (CSase) (OAS-TL) - Zea mays (Maize)highly similar to ( 540) loc_os12g42980 12012.m2698…	amino acid metabolism.synthesis.serine-glycine-cysteine group.cysteine.OASTL	1.08458	1.12989	1.14301
GRMZM2G005938_P01	GRMZM2G005938	Plastid transcriptionally active 12-like protein [Source:UniProtKB/TrEMBL;Acc:K7TKX8]	highly similar to ( 686) AT3G59040 | Symbols: | pentatricopeptide (PPR) repeat-containing protein | chr3:21821495-21824233 REVERSEweakly similar to ( 147) RF1_ORYSA Rf1 protein, mitochondrial precursor (PPR protein) (Fertility restorer) (Restorer for CMS) - Oryza sativa (Rice)highly similar to ( 941) loc_os08g09270 12008.m05061 protein expressed protein seq=cds; coord=10:60226986..60232074:-1; pa…	not assigned.unknown	0.794283	0.976475	0.965993
GRMZM2G005947_P01	GRMZM2G005947	Uncharacterized protein [Source:UniProtKB/TrEMBL;Acc:K7TY32]	moderately similar to ( 444) AT3G17900 | Symbols: | unknown protein | chr3:6128983-6133069 FORWARDhighly similar to ( 818) loc_os03g05812 12003.m35022 protein expressed protein seq=cds; coord=10:19579709..19583112:-1; parent_gene=GRMZM2G005947	not assigned.unknown	1.02741	1.01589	1.06225
GRMZM2G005955_P02	GRMZM2G005955	Putative uncharacterized protein [Source:UniProtKB/TrEMBL;Acc:B6U5R0]	moderately similar to ( 287) AT5G35180 | Symbols: | phosphoinositide binding | chr5:13424538-13432787 FORWARDmoderately similar to ( 392) loc_os08g34060 12008.m26701 protein lipid binding protein, putative, expressed seq=cds; coord=1:212332408..212358512:-1; parent_gene=GRMZM2G005955	not assigned.unknown	0.996721	1.07699	1.16676
GRMZM2G005973_P01	GRMZM2G005973	Uncharacterized protein [Source:UniProtKB/TrEMBL;Acc:K7UN16]	moderately similar to ( 410) AT3G63490 | Symbols: | ribosomal protein L1 family protein | chr3:23444269-23445777 FORWARDmoderately similar to ( 399) RK1_SPIOL 50S ribosomal protein L1, chloroplast precursor (CL1) - Spinacia oleracea (Spinach)moderately similar to ( 491) loc_os05g32220 12005.m07455 protein 50S ribosomal protein L1, putative, expressed seq=cds; coord=6:143129124..143134721:1; paren…	protein.synthesis.ribosomal protein.prokaryotic.chloroplast.50S subunit.L1	0.962994	1.14551	1.16756
GRMZM2G005980_P01	GRMZM2G005980	DNA-binding protein [Source:UniProtKB/TrEMBL;Acc:K7V8U5]	highly similar to ( 502) AT1G80270 | Symbols: | DNA-binding protein, putative | chr1:30181265-30183331 FORWARDvery weakly similar to (83.2) RF1_ORYSA Rf1 protein, mitochondrial precursor (PPR protein) (Fertility restorer) (Restorer for CMS) - Oryza sativa (Rice)highly similar to ( 771) loc_os12g07260 12012.m04715 protein DNA-binding protein, putative, expressed seq=cds; coord=8:1523477..1527610:-…	RNA.regulation of transcription.putative transcription regulator	0.88543	0.987576	0.788864
GRMZM2G005984_P01	GRMZM2G005984	Photosystem II 11 kD protein; Photosystem II protein; Uncharacterized protein [Source:UniProtKB/TrEMBL;Acc:B4FRJ4]	weakly similar to ( 169) AT1G03600 | Symbols: | photosystem II family protein | chr1:898916-899440 FORWARDweakly similar to ( 189) loc_os03g21560 12003.m07560 protein photosystem II 11 kD protein, putative, expressed seq=cds; coord=9:131571333..131572283:-1; parent_gene=GRMZM2G005984	PS.lightreaction.photosystem II.PSII polypeptide subunits	1.07896	1.58107	1.31779
GRMZM2G005990_P01	GRMZM2G005990	Bifunctional dihydrofolate reductase-thymidylate synthase Dihydrofolate reductase Thymidylate synthase [Source:UniProtKB/Swiss-Prot;Acc:O81395]	highly similar to ( 796) AT2G16370 | Symbols: THY-1 | THY-1 (THYMIDYLATE SYNTHASE 1); dihydrofolate reductase/ thymidylate synthase | chr2:7082038-7084333 REVERSEnearly identical (1036) DRTS_MAIZE Bifunctional dihydrofolate reductase-thymidylate synthase (DHFR-TS) [Includes: Dihydrofolate reductase (EC 1.5.1.3); Thymidylate synthase (EC 2.1.1.45)] - Zea mays (Maize)highly similar to ( 949) loc_os…	C1-metabolism	0.92548	0.977925	0.927264
GRMZM2G005991_P01	GRMZM2G005991	##	weakly similar to ( 105) AT2G48140 | Symbols: EDA4 | EDA4 (embryo sac development arrest 4); lipid binding | chr2:19686442-19687444 FORWARDweakly similar to ( 166) loc_os03g57980 12003.m10710 protein lipid binding protein, putative, expressed seq=cds; coord=1:287146113..287147400:-1; parent_gene=GRMZM2G005991	misc.protease inhibitor/seed storage/lipid transfer protein (LTP) family protein	1.06974	1.18135	1.1601
GRMZM2G005998_P03	GRMZM2G005998	Uncharacterized protein [Source:UniProtKB/TrEMBL;Acc:B4FVX7]	weakly similar to ( 129) AT2G39440 | Symbols: | FUNCTIONS IN: molecular_function unknown; INVOLVED IN: biological_process unknown; EXPRESSED IN: sperm cell, pollen tube; CONTAINS InterPro DOMAIN/s: Ribonuclease H2, subunit C (InterPro:IPR013924); Has 147 Blast hits to 147 proteins in 73 species: Archae - 0; Bacteria - 0; Metazoa - 78; Fungi - 43; Plants - 16; Viruses - 0; Other Eukaryotes - 10 (s…	not assigned.unknown	0.855192	0.670453	0.668738
GRMZM2G006006_P01	GRMZM2G006006	Uncharacterized protein [Source:UniProtKB/TrEMBL;Acc:C4J0B0]	moderately similar to ( 355) AT5G08400 | Symbols: | unknown protein | chr5:2707225-2708911 REVERSEmoderately similar to ( 426) loc_os02g58120 12002.m10833 protein expressed protein seq=cds; coord=4:169434671..169437883:1; parent_gene=GRMZM2G006006	not assigned.unknown	0.933374	1.05321	0.931724
GRMZM2G006042_P01	GRMZM2G006042	Uncharacterized protein [Source:UniProtKB/TrEMBL;Acc:C0PE25]	highly similar to ( 725) AT5G62000 | Symbols: ARF2, ARF1-BP, HSS | ARF2 (AUXIN RESPONSE FACTOR 2); protein binding / transcription factor | chr5:24910859-24914680 FORWARDnearly identical (1110) loc_os12g29520 12012.m073714 protein auxin response factor 2, putative, expressed seq=cds; coord=10:13783146..13789160:-1; parent_gene=GRMZM2G006042	RNA.regulation of transcription.ARF, Auxin Response Factor family	0.957995	1.06314	0.978146
GRMZM2G006047_P01	GRMZM2G006047	Lipid transfer protein [Source:UniProtKB/TrEMBL;Acc:B6UDW9]	very weakly similar to (85.9) AT3G22600 | Symbols: | protease inhibitor/seed storage/lipid transfer protein (LTP) family protein | chr3:8006711-8007397 REVERSEweakly similar to ( 104) loc_os03g57970 12003.m10709 protein lipid transfer protein, putative, expressed seq=cds; coord=1:287110656..287111891:-1; parent_gene=GRMZM2G006047	misc.protease inhibitor/seed storage/lipid transfer protein (LTP) family protein	0.747972	0.773447	0.781034
GRMZM2G006069_P01	GRMZM2G006069	Uncharacterized protein [Source:UniProtKB/TrEMBL;Acc:C0PJ98]	moderately similar to ( 393) AT5G42320 | Symbols: | metallocarboxypeptidase/ zinc ion binding | chr5:16918651-16920845 REVERSEhighly similar to ( 655) loc_os02g02710 12002.m33511 protein carboxypeptidase A, putative, expressed seq=cds; coord=4:239686593..239692358:-1; parent_gene=GRMZM2G006069	protein.degradation.metalloprotease	0.939353	0.845067	0.854548
GRMZM2G006071_P01	GRMZM2G006071	##	weakly similar to ( 155) AT4G14300 | Symbols: | heterogeneous nuclear ribonucleoprotein, putative / hnRNP, putative | chr4:8231179-8232785 FORWARDmoderately similar to ( 348) loc_os07g03240 12007.m04795 protein ribonucleoprotein like protein, putative, expressed seq=cds; coord=7:3162832..3167425:1; parent_gene=GRMZM2G006071	RNA.RNA binding	0.801767	0.858493	0.857921
GRMZM2G006080_P01	GRMZM2G006080	Putative receptor-like protein kinase family protein [Source:UniProtKB/TrEMBL;Acc:K7VM35]	nearly identical (1082) AT3G51550 | Symbols: FER | FER (FERONIA); kinase/ protein kinase | chr3:19117877-19120564 REVERSEmoderately similar to ( 252) NORK_MEDTR Nodulation receptor kinase precursor (EC 2.7.11.1) (Does not make infections protein 2) (Symbiosis receptor-like kinase) (MtSYMRK) - Medicago truncatula (Barrel medic)nearly identical (1449) loc_os01g56330 12001.m11789 protein protein kin…	signalling.receptor kinases.Catharanthus roseus-like RLK1	0.993949	0.989879	1.10189
GRMZM2G006085_P01	GRMZM2G006085	NADH-ubiquinone oxidoreductase 19 kDa subunit; Uncharacterized protein [Source:UniProtKB/TrEMBL;Acc:B6UF59]	weakly similar to ( 179) AT5G18800 | Symbols: | NADH-ubiquinone oxidoreductase 19 kDa subunit (NDUFA8) family protein | chr5:6267304-6268393 FORWARDmoderately similar to ( 214) loc_os03g18420 12003.m07265 protein NADH-ubiquinone oxidoreductase 19 kDa subunit, putative, expressed seq=cds; coord=1:45905299..45918921:1; parent_gene=GRMZM2G006085	mitochondrial electron transport / ATP synthesis.NADH-DH.localisation not clear	0.816064	0.988436	1.02511
GRMZM2G006107_P01	GRMZM2G006107	Uncharacterized protein [Source:UniProtKB/TrEMBL;Acc:B4FD63]	moderately similar to ( 212) AT3G63400 | Symbols: | peptidyl-prolyl cis-trans isomerase cyclophilin-type family protein | chr3:23412449-23415435 FORWARDweakly similar to ( 163) CYPH_CATRO Peptidyl-prolyl cis-trans isomerase (EC 5.2.1.8) (PPIase) (Rotamase) (Cyclophilin) (Cyclosporin A-binding protein) - Catharanthus roseus (Rosy periwinkle) (Madagascar periwinkle)moderately similar to ( 308) loc_…	cell.cycle.peptidylprolyl isomerase	0.908765	0.916621	0.905554
GRMZM2G006117_P01	GRMZM2G006117	Uncharacterized protein [Source:UniProtKB/TrEMBL;Acc:C0HG48]	highly similar to ( 913) AT2G24170 | Symbols: | endomembrane protein 70, putative | chr2:10274307-10276894 REVERSEnearly identical (1048) loc_os09g38530 12009.m06794 protein transmembrane 9 superfamily protein member 4, putative, expressed seq=cds; coord=7:145772355..145776768:-1; parent_gene=GRMZM2G006117	not assigned.unknown	0.911775	1.10314	0.902464
GRMZM2G006121_P01	GRMZM2G006121	Uncharacterized protein [Source:UniProtKB/TrEMBL;Acc:B4FUP4]	very weakly similar to (99.0) loc_os01g48820 12001.m11071 protein expressed protein seq=cds; coord=8:150448394..150450729:1; parent_gene=GRMZM2G006121	not assigned.unknown	0.871861	0.969836	1.04827
GRMZM2G006130_P01	GRMZM2G006130	Uncharacterized protein [Source:UniProtKB/TrEMBL;Acc:C0P4P5]	highly similar to ( 824) AT3G10740 | Symbols: ASD1, ARAF1, ARAF, ATASD1 | ASD1 (ALPHA-L-ARABINOFURANOSIDASE 1); alpha-N-arabinofuranosidase/ hydrolase, acting on glycosyl bonds / xylan 1,4-beta-xylosidase | chr3:3361031-3364573 REVERSEnearly identical (1156) loc_os11g03730 12011.m61727 protein alpha-N-arabinofuranosidase A precursor, putative, expressed seq=cds; coord=3:230006629..230017669:-1; p…	not assigned.unknown	1.16056	1.05067	1.16079
GRMZM2G006144_P01	GRMZM2G006144	Uncharacterized protein [Source:UniProtKB/TrEMBL;Acc:C0HJ78]	highly similar to ( 813) AT5G49555 | Symbols: | amine oxidase-related | chr5:20107411-20110602 REVERSEhighly similar to ( 990) loc_os12g43590 12012.m08133 protein FAD binding protein, putative, expressed seq=cds; coord=5:82556313..82561535:-1; parent_gene=GRMZM2G006144	secondary metabolism.isoprenoids.carotenoids	1.03213	0.998656	1.00028
GRMZM2G006178_P01	GRMZM2G006178	Uncharacterized protein [Source:UniProtKB/TrEMBL;Acc:K7VE46]	nearly identical (1121) AT4G19210 | Symbols: ATRLI2, RLI2 | ATRLI2; transporter | chr4:10501906-10504776 FORWARDvery weakly similar to (84.7) CYSA_CHLVU Probable sulfate/thiosulfate import ATP-binding protein cysA (EC 3.6.3.25) (Sulfate-transporting ATPase) - Chlorella vulgaris (Green alga)nearly identical (1187) loc_os11g34350 12011.m07293 protein ATP-binding cassette sub-family E member 1, puta…	RNA.transcription	0.968755	1.10715	1.06606
GRMZM2G006219_P01	GRMZM2G006219	Uncharacterized protein; VAP27 [Source:UniProtKB/TrEMBL;Acc:C4JB68]	weakly similar to ( 190) AT2G45140 | Symbols: PVA12 | PVA12 (PLANT VAP HOMOLOG 12); structural molecule | chr2:18611029-18612971 FORWARDmoderately similar to ( 261) loc_os02g42940 12002.m09329 protein VAP27, putative, expressed seq=cds; coord=4:148424008..148427634:-1; parent_gene=GRMZM2G006219	cell.vesicle transport	0.978281	1.06763	1.00322
GRMZM2G006229_P01	GRMZM2G006229	Thioredoxin family protein [Source:UniProtKB/TrEMBL;Acc:B6TC88]	moderately similar to ( 329) AT4G28590 | Symbols: | unknown protein | chr4:14125367-14126828 REVERSEmoderately similar to ( 419) loc_os01g61320 12001.m150759 protein thioredoxin family protein, expressed seq=cds; coord=3:183383001..183388746:-1; parent_gene=GRMZM2G006229	not assigned.unknown	0.899103	1.07199	0.932264
GRMZM2G006252_P01	GRMZM2G006252	Uncharacterized protein [Source:UniProtKB/TrEMBL;Acc:B4FLQ9]	weakly similar to ( 185) AT4G12080 | Symbols: | DNA-binding family protein | chr4:7239466-7241246 FORWARDmoderately similar to ( 327) loc_os11g05160 12011.m04714 protein DNA binding protein, putative, expressed seq=cds; coord=4:187989803..187993020:1; parent_gene=GRMZM2G006252	RNA.regulation of transcription.putative transcription regulator	1.04307	0.888374	0.930956
GRMZM2G006277_P01	GRMZM2G006277	Putative uncharacterized protein [Source:UniProtKB/TrEMBL;Acc:B6U6W2]	weakly similar to ( 180) AT3G27340 | Symbols: | unknown protein | chr3:10121303-10122692 FORWARDmoderately similar to ( 241) loc_os02g10430 12002.m33600 protein expressed protein seq=cds; coord=3:166019217..166033755:-1; parent_gene=GRMZM2G006277	not assigned.unknown	1.15329	1.18521	1.10875
GRMZM2G006297_P01	GRMZM2G006297	Uncharacterized protein [Source:UniProtKB/TrEMBL;Acc:K7U5I6]	moderately similar to ( 492) AT5G35560 | Symbols: | DENN (AEX-3) domain-containing protein | chr5:13742458-13747464 REVERSEnearly identical (1199) loc_os02g53700 12002.m100383 protein expressed protein seq=cds; coord=4:177041778..177055830:1; parent_gene=GRMZM2G006297	not assigned.unknown	1.05668	0.924175	1.06279
GRMZM2G006363_P01	GRMZM2G006363	Uncharacterized protein [Source:UniProtKB/TrEMBL;Acc:K7TQX2]	moderately similar to ( 232) loc_os11g42490 12011.m08085 protein expressed protein seq=cds; coord=4:3892218..3894361:-1; parent_gene=GRMZM2G006363	not assigned.unknown	1.05526	1.67668	1.84832
GRMZM2G006377_P01	GRMZM2G006377	Uncharacterized protein [Source:UniProtKB/TrEMBL;Acc:B4FYA3]	highly similar to ( 520) AT1G09850 | Symbols: XBCP3 | XBCP3 (xylem bark cysteine peptidase 3); cysteine-type endopeptidase/ cysteine-type peptidase | chr1:3201848-3203875 FORWARDmoderately similar to ( 374) ORYA_ORYSA Oryzain alpha chain precursor (EC 3.4.22.-) - Oryza sativa (Rice)highly similar to ( 665) loc_os05g43230 12005.m08451 protein cysteine proteinase RD21a precursor, putative, expresse…	protein.degradation.cysteine protease	1.10881	1.13263	1.28976
GRMZM2G006416_P01	GRMZM2G006416	Uncharacterized protein [Source:UniProtKB/TrEMBL;Acc:C0PMB9]	moderately similar to ( 496) AT4G31860 | Symbols: | protein phosphatase 2C, putative / PP2C, putative | chr4:15406685-15408589 REVERSEhighly similar to ( 553) loc_os09g38550 12009.m060065 protein protein phosphatase 2C isoform gamma, putative, expressed seq=cds; coord=7:145764674..145770422:1; parent_gene=GRMZM2G006416	protein.postranslational modification	1.04369	1.04342	1.09502
GRMZM2G006429_P01	GRMZM2G006429	Uncharacterized protein [Source:UniProtKB/TrEMBL;Acc:B4FYE6]	highly similar to ( 570) AT1G09160 | Symbols: | protein phosphatase 2C-related / PP2C-related | chr1:2953199-2955059 REVERSEhighly similar to ( 763) loc_os03g18970 12003.m07315 protein protein phosphatase 2C-like, putative, expressed seq=cds; coord=9:136552200..136555676:1; parent_gene=GRMZM2G006429	protein.postranslational modification	1.03568	0.893835	0.897466
GRMZM2G006452_P01	GRMZM2G006452	##	highly similar to ( 654) AT5G62410 | Symbols: SMC2, TTN3, ATCAP-E1, ATSMC4 | SMC2 (STRUCTURAL MAINTENANCE OF CHROMOSOMES 2); transporter | chr5:25056308-25062436 FORWARDhighly similar to ( 864) loc_os01g67740 12001.m12878 protein mitotic chromosome and X-chromosome-associated protein mix-1, putative, expressed seq=cds; coord=3:166011912..166018256:1; parent_gene=GRMZM2G006452	DNA.synthesis/chromatin structure	0.860449	0.802706	0.705035
GRMZM2G006468_P02	GRMZM2G006468	Putative wound responsive protein; Putative wound responsive protein isoform 1; Putative wound responsive protein isoform 2; Wound responsive protein [Source:UniProtKB/TrEMBL;Acc:B6SUR2]	moderately similar to ( 344) AT1G75380 | Symbols: | wound-responsive protein-related | chr1:28281789-28283631 REVERSEhighly similar to ( 545) loc_os08g26870 12008.m080140 protein wound responsive protein, putative, expressed seq=cds; coord=4:59649463..59653762:-1; parent_gene=GRMZM2G006468	stress.abiotic.touch/wounding	1.14336	1.36257	1.56149
GRMZM2G006474_P01	GRMZM2G006474	##	nearly identical (1827) AT1G13980 | Symbols: GN, VAN7, EMB30 | GN (GNOM); GTP:GDP antiporter/ protein homodimerization | chr1:4789587-4794397 FORWARDnearly identical (2123) loc_os03g46330 12003.m09652 protein pattern formation protein EMB30, putative, expressed seq=cds; coord=5:14472180..14478354:-1; parent_gene=GRMZM2G006474	development.unspecified	0.887347	0.902743	0.823642
GRMZM2G006477_P01	GRMZM2G006477	Uncharacterized protein [Source:UniProtKB/TrEMBL;Acc:C0P483]	moderately similar to ( 226) AT4G28610 | Symbols: PHR1, AtPHR1 | PHR1 (PHOSPHATE STARVATION RESPONSE 1); transcription factor | chr4:14133164-14134951 REVERSEmoderately similar to ( 456) loc_os03g21240 12003.m07530 protein PHR1, putative, expressed seq=cds; coord=1:54343607..54350368:1; parent_gene=GRMZM2G006477	RNA.regulation of transcription.G2-like transcription factor family, GARP	0.869394	0.770841	0.934996
GRMZM2G006480_P01	GRMZM2G006480	Uncharacterized protein [Source:UniProtKB/TrEMBL;Acc:B4FA96]	moderately similar to ( 266) AT5G53970 | Symbols: | aminotransferase, putative | chr5:21910676-21912594 FORWARDhighly similar to ( 597) loc_os11g42510 12011.m28857 protein tyrosine aminotransferase, putative, expressed seq=cds; coord=4:3888587..3891491:1; parent_gene=GRMZM2G006480	amino acid metabolism.degradation.aromatic aa.tyrosine	0.387124	0.132359	0.130883
GRMZM2G006493_P01	GRMZM2G006493	Uncharacterized protein [Source:UniProtKB/TrEMBL;Acc:B4FQ46]	moderately similar to ( 223) AT5G63260 | Symbols: | zinc finger (CCCH-type) family protein | chr5:25361900-25364453 FORWARDweakly similar to ( 192) ZFNL_PEA Zinc finger CCCH domain-containing protein ZFN-like - Pisum sativum (Garden pea)highly similar to ( 645) loc_os12g18120 12012.m26887 protein zinc finger CCCH type domain-containing protein ZFN-like 6, putative, expressed seq=cds; coord=10:130…	RNA.regulation of transcription.unclassified	1.022	0.943597	0.990813
GRMZM2G006507_P03	GRMZM2G006507	Uncharacterized protein [Source:UniProtKB/TrEMBL;Acc:K7TWR2]	highly similar to ( 590) AT1G67850 | Symbols: | unknown protein | chr1:25439204-25441904 FORWARDhighly similar to ( 799) loc_os02g19510 12002.m33651 protein lysine ketoglutarate reductase trans-splicing related 1, putative, expressed seq=cds; coord=4:97533829..97537605:1; parent_gene=GRMZM2G006507	not assigned.unknown	0.920031	1.01478	0.858653
GRMZM2G006554_P01	GRMZM2G006554	Uncharacterized protein [Source:UniProtKB/TrEMBL;Acc:K7VSD7]	weakly similar to ( 155) AT2G40860 | Symbols: | protein kinase family protein / protein phosphatase 2C ( PP2C) family protein | chr2:17053747-17057108 REVERSEweakly similar to ( 187) loc_os01g36080 12001.m150619 protein protein phosphatase 2C containing protein, expressed seq=cds; coord=8:59158617..59159128:1; parent_gene=GRMZM2G006554	protein.postranslational modification	0.992316	1.08588	1.11702
GRMZM2G006565_P01	GRMZM2G006565	##	moderately similar to ( 298) AT2G16890 | Symbols: | UDP-glucoronosyl/UDP-glucosyl transferase family protein | chr2:7316938-7319022 FORWARDweakly similar to ( 122) UFOG_HORVU Anthocyanidin 3-O-glucosyltransferase (EC 2.4.1.115) (Flavonol 3-O-glucosyltransferase) (UDP-glucose flavonoid 3-O-glucosyltransferase) (Bronze-1) - Hordeum vulgare (Barley)moderately similar to ( 499) loc_os04g24110 12004.m…	misc.UDP glucosyl and glucoronyl transferases	1.19948	2.29409	2.24482
GRMZM2G006661_P01	GRMZM2G006661	Uncharacterized protein [Source:UniProtKB/TrEMBL;Acc:K7UYZ4]	moderately similar to ( 317) AT5G11390 | Symbols: | unknown protein | chr5:3633971-3636418 FORWARDhighly similar to ( 724) loc_os05g15140 12005.m083658 protein expressed protein seq=cds; coord=8:95012946..95017548:1; parent_gene=GRMZM2G006661	not assigned.unknown	0.89749	0.888534	0.910852
GRMZM2G006672_P02	GRMZM2G006672	Uncharacterized protein [Source:UniProtKB/TrEMBL;Acc:B4FYN6]	highly similar to ( 595) AT4G35260 | Symbols: IDH1 | IDH1 (ISOCITRATE DEHYDROGENASE 1); isocitrate dehydrogenase (NAD+)/ oxidoreductase, acting on the CH-OH group of donors, NAD or NADP as acceptor | chr4:16774494-16776233 REVERSEmoderately similar to ( 295) LEU3_SOLTU 3-isopropylmalate dehydrogenase, chloroplast precursor (EC 1.1.1.85) (Beta-IPM dehydrogenase) (IMDH) (3-IPM-DH) - Solanum tuberos…	TCA / org. transformation.TCA.IDH	1.00649	0.982149	1.02607
GRMZM2G006673_P01	GRMZM2G006673	Uncharacterized protein [Source:UniProtKB/TrEMBL;Acc:C0HE46]	highly similar to ( 790) AT5G09860 | Symbols: | nuclear matrix protein-related | chr5:3066815-3070733 FORWARDhighly similar to ( 994) loc_os03g01970 12003.m05741 protein THO complex subunit 1, putative, expressed seq=cds; coord=1:2858784..2871425:1; parent_gene=GRMZM2G006673	not assigned.unknown	0.879719	0.911442	0.867193
GRMZM2G006707_P01	GRMZM2G006707	Uncharacterized protein [Source:UniProtKB/TrEMBL;Acc:B8A2Z6]	moderately similar to ( 241) AT5G63320 | Symbols: | FUNCTIONS IN: molecular_function unknown; INVOLVED IN: biological_process unknown; LOCATED IN: cellular_component unknown; EXPRESSED IN: 24 plant structures; EXPRESSED DURING: 14 growth stages; CONTAINS InterPro DOMAIN/s: Bromodomain (InterPro:IPR001487); BEST Arabidopsis thaliana protein match is: ATBET9 (Arabidopsis thaliana Bromodomain and Ex…	RNA.regulation of transcription.Global transcription factor group	0.928433	1.00689	0.930264
GRMZM2G006765_P02	GRMZM2G006765	Uncharacterized protein [Source:UniProtKB/TrEMBL;Acc:C0HDZ6]	highly similar to ( 741) AT5G09810 | Symbols: ACT2, ACT7 | ACT7 (ACTIN 7); structural constituent of cytoskeleton | chr5:3052809-3054220 FORWARDhighly similar to ( 742) ACT3_ORYSA Actin-3 - Oryza sativa (Rice)highly similar to ( 746) loc_os11g06390 12011.m28655 protein actin-7, putative, expressed seq=cds; coord=2:140057140..140059599:1; parent_gene=GRMZM2G006765	cell.organisation	0.989683	0.950109	0.95486
GRMZM2G006781_P01	GRMZM2G006781	Uncharacterized protein [Source:UniProtKB/TrEMBL;Acc:B4FYB9]	highly similar to ( 720) AT5G11980 | Symbols: | conserved oligomeric Golgi complex component-related / COG complex component-related | chr5:3868809-3872146 REVERSEhighly similar to ( 944) loc_os12g35290 12012.m07322 protein conserved oligomeric Golgi complex component 8, putative, expressed seq=cds; coord=1:19944116..19949161:-1; parent_gene=GRMZM2G006781	not assigned.unknown	0.875223	0.983463	0.895457
GRMZM2G006791_P01	GRMZM2G006791	Uncharacterized protein [Source:UniProtKB/TrEMBL;Acc:B4G232]	highly similar to ( 530) AT1G77490 | Symbols: TAPX | TAPX (THYLAKOIDAL ASCORBATE PEROXIDASE); L-ascorbate peroxidase | chr1:29117688-29120046 FORWARDhighly similar to ( 660) APX8_ORYSA Probable L-ascorbate peroxidase 8, chloroplast precursor (EC 1.11.1.11) (OsAPx08) - Oryza sativa (Rice)highly similar to ( 660) loc_os02g34810 12002.m08570 protein OsAPx8 - Thylakoid-bound Ascorbate Peroxidase enco…	redox.ascorbate and glutathione.ascorbate	1.03652	1.18042	1.22599
GRMZM2G006791_P05	GRMZM2G006791	Uncharacterized protein [Source:UniProtKB/TrEMBL;Acc:B4G232]	seq=cds; coord=5:172396343..172397063:-1; parent_gene=GRMZM2G006791	not assigned.unknown	1.04838	1.26276	1.36444
GRMZM2G006806_P01	GRMZM2G006806	Protein SSU72; Uncharacterized protein [Source:UniProtKB/TrEMBL;Acc:B4FVM8]	moderately similar to ( 302) AT1G73820 | Symbols: | Ssu72-like family protein | chr1:27755740-27757158 REVERSEmoderately similar to ( 343) loc_os12g07050 12012.m073775 protein protein SSU72, putative, expressed seq=cds; coord=3:141486726..141489679:1; parent_gene=GRMZM2G006806	not assigned.unknown	0.856243	1.01347	0.859284
GRMZM2G006894_P02	GRMZM2G006894	Plasma membrane H+-transporting ATPase-like protein [Source:UniProtKB/TrEMBL;Acc:K7TX67]	nearly identical (1538) AT4G30190 | Symbols: AHA2, PMA2 | AHA2; ATPase/ hydrogen-exporting ATPase, phosphorylative mechanism | chr4:14770820-14775920 REVERSEnearly identical (1693) PMA1_ORYSA Plasma membrane ATPase (EC 3.6.3.6) (Proton pump) - Oryza sativa (Rice)nearly identical (1693) loc_os04g56160 12004.m101441 protein plasma membrane ATPase, putative, expressed seq=cds; coord=10:146179978..14…	transport.p- and v-ATPases	1.02283	1.08305	1.00011
GRMZM2G006937_P01	GRMZM2G006937	Uncharacterized protein [Source:UniProtKB/TrEMBL;Acc:C0PGA6]	highly similar to ( 950) AT2G07050 | Symbols: CAS1 | CAS1 (cycloartenol synthase 1); cycloartenol synthase | chr2:2924629-2930295 FORWARDnearly identical (1235) loc_os11g35710 12011.m07423 protein cycloartenol synthase, putative, expressed seq=cds; coord=5:78255163..78310499:1; parent_gene=GRMZM2G006937	secondary metabolism.isoprenoids.terpenoids	1.09992	0.997929	1.02316
GRMZM2G006942_P01	GRMZM2G006942	Uncharacterized protein [Source:UniProtKB/TrEMBL;Acc:B4FDF3]	highly similar to ( 640) AT1G10180 | Symbols: | unknown protein | chr1:3338381-3341494 REVERSEnearly identical (1090) loc_os07g38060 12007.m08055 protein expressed protein seq=cds; coord=7:158460078..158467848:-1; parent_gene=GRMZM2G006942	not assigned.unknown	0.940762	0.891182	0.719279
GRMZM2G006953_P02	GRMZM2G006953	Nuclear transport factor 2; Uncharacterized protein [Source:UniProtKB/TrEMBL;Acc:B4FC92]	weakly similar to ( 181) AT1G27970 | Symbols: NTF2B | NTF2B (NUCLEAR TRANSPORT FACTOR 2B); Ran GTPase binding / protein transporter | chr1:9746921-9748306 FORWARDmoderately similar to ( 211) NTF2_ORYSA Nuclear transport factor 2 (NTF-2) - Oryza sativa (Rice)moderately similar to ( 211) loc_os08g42000 12008.m08178 protein nuclear transport factor 2, putative, expressed seq=cds; coord=4:44859117..4…	protein.targeting.nucleus	1.13143	1.00332	1.06546
GRMZM2G006977_P01	GRMZM2G006977	Uncharacterized protein [Source:UniProtKB/TrEMBL;Acc:C0PK25]	nearly identical (1555) AT4G37640 | Symbols: ACA2 | ACA2 (CALCIUM ATPASE 2); calcium ion transmembrane transporter/ calcium-transporting ATPase/ calmodulin binding | chr4:17683225-17686808 REVERSEnearly identical (1580) ACA1_ORYSA Calcium-transporting ATPase 1, plasma membrane-type (EC 3.6.3.8) (Ca(2+)-ATPase isoform 1) (Plastid envelope ATPase 1) - Oryza sativa (Rice)nearly identical (1780) loc_…	signalling.calcium	0.877159	0.83192	0.877192
GRMZM2G007012_P01	GRMZM2G007012	Cytokinin-O-glucosyltransferase 1 [Source:UniProtKB/TrEMBL;Acc:K7TSG5]	moderately similar to ( 302) AT2G36800 | Symbols: DOGT1, UGT73C5 | DOGT1 (DON-GLUCOSYLTRANSFERASE 1); UDP-glycosyltransferase/ cis-zeatin O-beta-D-glucosyltransferase/ glucosyltransferase/ quercetin 4-O-glucosyltransferase/ quercetin 7-O-glucosyltransferase/ trans-zeatin O-beta-D-glucosyltransferase/ transferase, transf | chr2:15423493-15424980 REVERSEweakly similar to ( 138) CZOG2_MAIZE Cis-zeat…	misc.UDP glucosyl and glucoronyl transferases	1.35678	2.90952	2.52637
GRMZM2G007021_P01	GRMZM2G007021	SEC13 protein isoform 1; SEC13 protein isoform 2; SEC13-related protein [Source:UniProtKB/TrEMBL;Acc:B6TMN3]	highly similar to ( 516) AT2G30050 | Symbols: | transducin family protein / WD-40 repeat family protein | chr2:12825540-12826448 FORWARDhighly similar to ( 615) loc_os02g04320 12002.m33334 protein SEC13-related protein, putative, expressed seq=cds; coord=8:25119900..25122631:1; parent_gene=GRMZM2G007021	protein.targeting.secretory pathway.plasma membrane	1.19687	1.16033	1.11911
GRMZM2G007038_P01	GRMZM2G007038	Putative translation elongation/initiation factor family protein [Source:UniProtKB/TrEMBL;Acc:K7US94]	highly similar to ( 770) AT1G17220 | Symbols: FUG1 | FUG1 (fu-gaeri1); translation initiation factor | chr1:5885383-5890165 FORWARDhighly similar to ( 713) IF2C_PHAVU Translation initiation factor IF-2, chloroplast precursor (PvIF2cp) - Phaseolus vulgaris (Kidney bean) (French bean)highly similar to ( 905) loc_os05g49970 12005.m27641 protein translation initiation factor IF-2, chloroplast precurs…	protein.synthesis.initiation	0.984398	1.16767	1.2158
GRMZM2G007080_P01	GRMZM2G007080	Mitochondrial import inner membrane translocase subunit tim22 [Source:UniProtKB/TrEMBL;Acc:B6U2A3]	moderately similar to ( 204) AT3G10110 | Symbols: MEE67 | MEE67 (maternal effect embryo arrest 67); P-P-bond-hydrolysis-driven protein transmembrane transporter/ protein transporter | chr3:3116225-3117378 FORWARDmoderately similar to ( 239) loc_os03g18500 12003.m35174 protein mitochondrial import inner membrane translocase subunit tim22, putative, expressed seq=cds; coord=1:45943567..45946514:-1;…	protein.targeting.mitochondria	1.02212	0.875728	0.913962
GRMZM2G007103_P01	GRMZM2G007103	Putative ribosomal protein S8 family protein [Source:UniProtKB/TrEMBL;Acc:K7WCU8]	weakly similar to ( 198) AT4G29430 | Symbols: rps15ae | rps15ae (ribosomal protein S15A E); structural constituent of ribosome | chr4:14472440-14473383 FORWARDweakly similar to ( 142) RS15A_DAUCA 40S ribosomal protein S15a - Daucus carota (Carrot)moderately similar to ( 237) loc_os02g15610 12002.m06804 protein 40S ribosomal protein S15a, putative, expressed seq=cds; coord=9:122826541..122831114:-…	protein.synthesis.ribosomal protein.eukaryotic.40S subunit.S15A	0.971883	0.937062	0.903774
GRMZM2G007120_P01	GRMZM2G007120	Cation transport protein chaC; Putative chaC-like domain family protein; Uncharacterized protein [Source:UniProtKB/TrEMBL;Acc:B4FRR0]	moderately similar to ( 234) AT1G44790 | Symbols: | ChaC-like family protein | chr1:16912403-16913582 REVERSEmoderately similar to ( 326) loc_os04g37580 12004.m08747 protein cation transport protein chaC, putative, expressed seq=cds; coord=10:120672980..120676727:-1; parent_gene=GRMZM2G007120	transport.unspecified cations	1.0881	1.08057	0.957014
GRMZM2G007122_P02	GRMZM2G007122	Putative ubiquitin-conjugating enzyme family; Uncharacterized protein [Source:UniProtKB/TrEMBL;Acc:B4FPA1]	moderately similar to ( 305) AT1G16890 | Symbols: UBC36, UBC13B | ubiquitin-conjugating enzyme, putative | chr1:5776550-5778327 REVERSEweakly similar to ( 124) UBC2_WHEAT Ubiquitin-conjugating enzyme E2-17 kDa (EC 6.3.2.19) (Ubiquitin-protein ligase) (Ubiquitin carrier protein) - Triticum aestivum (Wheat)moderately similar to ( 307) loc_os01g48280 12001.m43137 protein ubiquitin-conjugating enzyme…	protein.degradation.ubiquitin.E2	1.03617	1.0695	1.04793
GRMZM2G007151_P01	GRMZM2G007151	Uncharacterized protein [Source:UniProtKB/TrEMBL;Acc:B4FUC4]	very weakly similar to (81.3) AT4G20260 | Symbols: ATPCAP1, PCAP1 | DREPP plasma membrane polypeptide family protein | chr4:10941593-10943227 FORWARDweakly similar to ( 145) SRS1_ORYSA Salt-stress root protein RS1 - Oryza sativa (Rice)weakly similar to ( 145) loc_os01g13210 12001.m42933 protein DREPP4 protein, putative, expressed seq=cds; coord=8:29145636..29147578:-1; parent_gene=GRMZM2G007151	stress.abiotic.drought/salt	0.925866	1.27483	1.27282
GRMZM2G007160_P02	GRMZM2G007160	Uncharacterized protein [Source:UniProtKB/TrEMBL;Acc:C0HFY2]	moderately similar to ( 489) AT4G10030 | Symbols: | hydrolase, alpha/beta fold family protein | chr4:6270490-6273098 REVERSEhighly similar to ( 617) loc_os01g66240 12001.m12732 protein catalytic/ hydrolase, putative, expressed seq=cds; coord=3:170441442..170445344:-1; parent_gene=GRMZM2G007160	not assigned.unknown	1.0846	1.52081	1.03708
GRMZM2G007195_P02	GRMZM2G007195	Uncharacterized protein [Source:UniProtKB/TrEMBL;Acc:K7UJ78]	highly similar to ( 625) AT2G47650 | Symbols: UXS4 | UXS4 (UDP-XYLOSE SYNTHASE 4); UDP-glucuronate decarboxylase/ catalytic | chr2:19538751-19541364 REVERSEweakly similar to ( 102) GME1_ORYSA GDP-mannose 3,5-epimerase 1 (EC 5.1.3.18) (GDP-Man 3,5-epimerase 1) (OsGME-1) - Oryza sativa (Rice)highly similar to ( 718) loc_os05g29990 12005.m07235 protein UDP-glucuronic acid decarboxylase 1, putative, …	cell wall.precursor synthesis.UXS	1.00443	1.21018	1.09173
GRMZM2G007201_P02	GRMZM2G007201	Putative uncharacterized protein [Source:UniProtKB/TrEMBL;Acc:B6SMM6]	very weakly similar to (85.9) AT1G72020 | Symbols: | unknown protein | chr1:27109521-27110327 REVERSEweakly similar to ( 116) loc_os04g35300 12004.m08620 protein expressed protein seq=cds; coord=5:171890317..171892679:-1; parent_gene=GRMZM2G007201	not assigned.unknown	1.25656	1.04999	0.991405
GRMZM2G007229_P01	GRMZM2G007229	Uncharacterized protein [Source:UniProtKB/TrEMBL;Acc:K7TNH0]	highly similar to ( 679) AT1G04140 | Symbols: | transducin family protein / WD-40 repeat family protein | chr1:1075992-1080321 REVERSEnearly identical (1107) loc_os02g18820 12002.m33647 protein nucleotide binding protein, putative, expressed seq=cds; coord=10:104265160..104277285:-1; parent_gene=GRMZM2G007229	development.unspecified	0.933059	0.984307	0.953993
GRMZM2G007249_P01	GRMZM2G007249	Uncharacterized protein [Source:UniProtKB/TrEMBL;Acc:C0P6X7]	moderately similar to ( 325) AT1G05010 | Symbols: EFE, ACO4, EAT1 | EFE (ETHYLENE-FORMING ENZYME); 1-aminocyclopropane-1-carboxylate oxidase | chr1:1431419-1432695 REVERSEmoderately similar to ( 432) ACCO1_ORYSA 1-aminocyclopropane-1-carboxylate oxidase 1 (EC 1.14.17.4) (ACC oxidase 1) (Ethylene-forming enzyme) (EFE) - Oryza sativa (Rice)moderately similar to ( 432) loc_os09g27820 12009.m05933 pr…	hormone metabolism.ethylene.synthesis-degradation.1-aminocyclopropane-1-carboxylate oxidase	0.986928	0.799683	0.547954
GRMZM2G007260_P01	GRMZM2G007260	Uncharacterized protein [Source:UniProtKB/TrEMBL;Acc:B4FH08]	moderately similar to ( 207) AT2G02760 | Symbols: ATUBC2, UBC2 | ATUBC2 (UBIQUITING-CONJUGATING ENZYME 2); ubiquitin-protein ligase | chr2:774271-775149 FORWARDmoderately similar to ( 212) UBC2_WHEAT Ubiquitin-conjugating enzyme E2-17 kDa (EC 6.3.2.19) (Ubiquitin-protein ligase) (Ubiquitin carrier protein) - Triticum aestivum (Wheat)moderately similar to ( 212) loc_os07g07240 12007.m05183 protein…	protein.degradation.ubiquitin.E2	1.06021	1.1425	1.14828
GRMZM2G007276_P01	GRMZM2G007276	Putative ubiquitin-conjugating enzyme family; Ubiquitin-conjugating enzyme E2; Uncharacterized protein [Source:UniProtKB/TrEMBL;Acc:B4FNT2]	weakly similar to ( 192) AT3G46460 | Symbols: UBC13 | UBC13 (ubiquitin-conjugating enzyme 13); ubiquitin-protein ligase | chr3:17096120-17097315 REVERSEweakly similar to ( 186) UBC7_WHEAT Ubiquitin-conjugating enzyme E2 7 (EC 6.3.2.19) (Ubiquitin-protein ligase 7) (Ubiquitin carrier protein 7) - Triticum aestivum (Wheat)weakly similar to ( 196) loc_os05g38550 12005.m08034 protein ubiquitin-conjug…	protein.degradation.ubiquitin.E2	1.04722	0.849608	0.810889
GRMZM2G007277_P01	GRMZM2G007277	Uncharacterized protein [Source:UniProtKB/TrEMBL;Acc:B8A2U9]	highly similar to ( 847) AT4G09510 | Symbols: CINV2 | beta-fructofuranosidase, putative / invertase, putative / saccharase, putative / beta-fructosidase, putative | chr4:6021679-6023310 REVERSEnearly identical (1081) loc_os11g07440 12011.m28745 protein neutral/alkaline invertase, putative, expressed seq=cds; coord=4:204712664..204717434:-1; parent_gene=GRMZM2G007277	major CHO metabolism.degradation.sucrose.invertases.neutral	0.940831	1.09589	0.874
GRMZM2G007283_P01	GRMZM2G007283	Serine/threonine-protein kinase NAK; Uncharacterized protein [Source:UniProtKB/TrEMBL;Acc:B4F8X2]	highly similar to ( 586) AT5G01020 | Symbols: | protein kinase family protein | chr5:6309-8270 REVERSEmoderately similar to ( 232) NORK_PEA Nodulation receptor kinase precursor (EC 2.7.11.1) - Pisum sativum (Garden pea)highly similar to ( 688) loc_os11g02830 12011.m079931 protein serine/threonine-protein kinase NAK, putative, expressed seq=cds; coord=2:150699840..150704906:1; parent_gene=GRMZM2G0…	protein.postranslational modification.kinase.receptor like cytoplasmatic kinase VII	1.08462	0.979753	0.856787
GRMZM2G007324_P01	GRMZM2G007324	Uncharacterized protein [Source:UniProtKB/TrEMBL;Acc:C0PGR0]	highly similar to ( 577) AT3G19540 | Symbols: | unknown protein | chr3:6780762-6782633 FORWARDhighly similar to ( 775) loc_os07g40150 12007.m08257 protein expressed protein seq=cds; coord=2:208999148..209001435:-1; parent_gene=GRMZM2G007324	not assigned.unknown	0.949558	0.829228	0.789826
GRMZM2G007372_P01	GRMZM2G007372	Uncharacterized protein [Source:UniProtKB/TrEMBL;Acc:C0P5B2]	highly similar to ( 664) AT2G35130 | Symbols: | pentatricopeptide (PPR) repeat-containing protein | chr2:14807589-14810164 REVERSEweakly similar to ( 170) RF1_ORYSA Rf1 protein, mitochondrial precursor (PPR protein) (Fertility restorer) (Restorer for CMS) - Oryza sativa (Rice)highly similar to ( 915) loc_os02g07360 12002.m06083 protein expressed protein seq=cds; coord=5:84840183..84843411:1; pare…	not assigned.unknown	0.970597	1.16816	1.17336
GRMZM2G007384_P01	GRMZM2G007384	Uncharacterized protein [Source:UniProtKB/TrEMBL;Acc:K7UVP9]	moderately similar to ( 252) AT5G12120 | Symbols: | ubiquitin-associated (UBA)/TS-N domain-containing protein | chr5:3916229-3918088 REVERSEhighly similar to ( 900) loc_os05g33850 12005.m07617 protein UBA/TS-N domain containing protein, expressed seq=cds; coord=8:105778137..105781854:1; parent_gene=GRMZM2G007384	protein.degradation.ubiquitin	0.983326	0.912309	0.933279
GRMZM2G007385_P01	GRMZM2G007385	PDIL5-3-Zea mays protein disulfide isomerase [Source:UniProtKB/TrEMBL;Acc:B6T5X6]	moderately similar to ( 437) AT1G35620 | Symbols: ATPDIL5-2, ATPDI8, PDI8 | ATPDIL5-2 (PDI-LIKE 5-2); protein disulfide isomerase | chr1:13156504-13158280 FORWARDweakly similar to ( 113) PDI_MEDSA Protein disulfide-isomerase precursor (EC 5.3.4.1) (PDI) - Medicago sativa (Alfalfa)highly similar to ( 631) loc_os02g34530 12002.m08542 protein OsPDIL5-3 - Oryza sativa protein disulfide isomerase, exp…	redox.thioredoxin	1.02106	1.10625	0.890611
GRMZM2G007399_P01	GRMZM2G007399	##	weakly similar to ( 174) AT2G23070 | Symbols: | casein kinase II alpha chain, putative | chr2:9824162-9826871 REVERSEweakly similar to ( 161) CSK2A_MAIZE Casein kinase II subunit alpha (EC 2.7.11.1) (CK II) (CK2-alpha) - Zea mays (Maize)moderately similar to ( 203) loc_os03g55490 12003.m35424 protein casein kinase II subunit alpha-2, putative, expressed seq=cds; coord=1:279679009..279680992:1; pa…	protein.postranslational modification	1.08729	1.34384	1.26891
GRMZM2G007404_P01	GRMZM2G007404	Uncharacterized protein [Source:UniProtKB/TrEMBL;Acc:B7ZXP4]	highly similar to ( 594) AT2G47650 | Symbols: UXS4 | UXS4 (UDP-XYLOSE SYNTHASE 4); UDP-glucuronate decarboxylase/ catalytic | chr2:19538751-19541364 REVERSEvery weakly similar to (94.0) GME1_ORYSA GDP-mannose 3,5-epimerase 1 (EC 5.1.3.18) (GDP-Man 3,5-epimerase 1) (OsGME-1) - Oryza sativa (Rice)highly similar to ( 691) loc_os05g29990 12005.m07235 protein UDP-glucuronic acid decarboxylase 1, putat…	cell wall.precursor synthesis.UXS	0.874306	0.958597	0.92724
GRMZM2G007441_P01	GRMZM2G007441	Uncharacterized protein [Source:UniProtKB/TrEMBL;Acc:C0P9X8]	moderately similar to ( 283) AT2G47450 | Symbols: CAO, CPSRP43 | CAO (CHAOS); chromatin binding | chr2:19472781-19473902 FORWARDhighly similar to ( 515) SR43C_ORYSA Probable signal recognition particle 43 kDa protein, chloroplast precursor - Oryza sativa (Rice)highly similar to ( 515) loc_os03g03990 12003.m05931 protein CAO, putative, expressed seq=cds; coord=1:7313312..7314961:-1; parent_gene=GR…	protein.targeting.chloroplast	0.965938	1.21126	0.993838
GRMZM2G007453_P01	GRMZM2G007453	Uncharacterized protein [Source:UniProtKB/TrEMBL;Acc:C0PCJ6]	moderately similar to ( 490) AT1G64810 | Symbols: APO1 | APO1 (ACCUMULATION OF PHOTOSYSTEM ONE 1) | chr1:24086810-24088276 FORWARDhighly similar to ( 669) loc_os04g52520 12004.m101653 protein APO1, putative, expressed seq=cds; coord=2:9984973..9991524:-1; parent_gene=GRMZM2G007453	not assigned.unknown	1.10143	1.04346	1.05996
GRMZM2G007466_P02	GRMZM2G007466	Uncharacterized protein [Source:UniProtKB/TrEMBL;Acc:C0HIM6]	highly similar to ( 598) AT2G43850 | Symbols: | ankyrin protein kinase, putative (APK1) | chr2:18159517-18161984 REVERSEvery weakly similar to (94.4) CIPK1_ORYSA CIPK-like protein 1 (EC 2.7.11.1) (OsCK1) - Oryza sativa (Rice)highly similar to ( 784) loc_os02g39560 12002.m33757 protein non-receptor tyrosine kinase spore lysis A, putative, expressed seq=cds; coord=5:183121089..183127036:-1; parent_…	protein.postranslational modification	1.02554	1.1073	1.16108
GRMZM2G007475_P01	GRMZM2G007475	Uncharacterized protein [Source:UniProtKB/TrEMBL;Acc:K7VJ29]	weakly similar to ( 146) loc_os03g18680 12003.m07289 protein expressed protein seq=cds; coord=9:136923576..136926358:-1; parent_gene=GRMZM2G007475	not assigned.unknown	1.13698	1.08732	0.83853
GRMZM2G007486_P02	GRMZM2G007486	##	highly similar to ( 778) AT5G67530 | Symbols: | peptidyl-prolyl cis-trans isomerase cyclophilin-type family protein | chr5:26941260-26943878 FORWARDvery weakly similar to (93.2) CYPH_LUPLU Peptidyl-prolyl cis-trans isomerase (EC 5.2.1.8) (PPIase) (Rotamase) (Cyclophilin) (Cyclosporin A-binding protein) - Lupinus luteus (European yellow lupin)highly similar to ( 935) loc_os03g10400 12003.m35078 pr…	cell.cycle.peptidylprolyl isomerase	0.939974	0.910528	0.899691
GRMZM2G007489_P01	GRMZM2G007489	Putative acyl-ACP thioesterase family protein; Uncharacterized protein [Source:UniProtKB/TrEMBL;Acc:C0P4I5]	moderately similar to ( 484) AT1G08510 | Symbols: FATB | FATB (fatty acyl-ACP thioesterases B); acyl carrier/ acyl-[acyl-carrier-protein] hydrolase | chr1:2691546-2693409 REVERSEmoderately similar to ( 477) FATB_GOSHI Myristoyl-acyl carrier protein thioesterase, chloroplast precursor (EC 3.1.2.-) (16:0-acyl-carrier protein thioesterase) (16:0-ACP thioesterase) (Acyl-[acyl-carrier-protein] hydrola…	lipid metabolism.FA synthesis and FA elongation.ACP thioesterase	0.569938	0.586313	0.628162
GRMZM2G007514_P01	GRMZM2G007514	Uncharacterized protein [Source:UniProtKB/TrEMBL;Acc:K7WE98]	moderately similar to ( 237) AT2G38440 | Symbols: ITB1, SCAR2, DIS3, WAVE4, ATSCAR2 | SCAR2 (SCAR HOMOLOG 2) | chr2:16095550-16100851 FORWARDmoderately similar to ( 215) SCRL1_ORYSA SCAR-like protein 1 - Oryza sativa (Rice)nearly identical (1220) loc_os03g18710 12003.m07292 protein expressed protein seq=cds; coord=9:136915412..136921400:1; parent_gene=GRMZM2G007514	cell.organisation	0.976955	1.03095	0.963811
GRMZM2G007590_P01	GRMZM2G007590	Spliceosomal protein; Uncharacterized protein [Source:UniProtKB/TrEMBL;Acc:B4FK63]	moderately similar to ( 251) AT2G30260 | Symbols: U2B | U2B (U2 small nuclear ribonucleoprotein B); RNA binding / nucleic acid binding / nucleotide binding | chr2:12905557-12907434 REVERSEmoderately similar to ( 326) loc_os03g18720 12003.m35175 protein spliceosomal protein, putative, expressed seq=cds; coord=9:136904753..136912838:1; parent_gene=GRMZM2G007590	RNA.processing.splicing	0.911981	0.976217	0.920103
GRMZM2G007615_P01	GRMZM2G007615	##	very weakly similar to (85.1) loc_os01g04080 12001.m07043 protein expressed protein seq=cds; coord=3:22375237..22376133:1; parent_gene=GRMZM2G007615	not assigned.unknown	1.17226	1.30899	1.49766
GRMZM2G007630_P01	GRMZM2G007630	Ribokinase [Source:UniProtKB/TrEMBL;Acc:K7VKA2]	weakly similar to ( 172) AT1G17160 | Symbols: | pfkB-type carbohydrate kinase family protein | chr1:5867678-5869175 FORWARDmoderately similar to ( 269) loc_os01g47550 12001.m10950 protein ribokinase, putative, expressed seq=cds; coord=8:149039624..149041045:1; parent_gene=GRMZM2G007630	minor CHO metabolism.others	1.03507	1.15522	1.20564
GRMZM2G007647_P01	GRMZM2G007647	Uncharacterized protein [Source:UniProtKB/TrEMBL;Acc:C0HIZ0]	highly similar to ( 608) AT2G31810 | Symbols: | acetolactate synthase small subunit, putative | chr2:13524271-13528246 FORWARDhighly similar to ( 711) loc_os02g39570 12002.m33761 protein acetolactate synthase/ amino acid binding protein, putative, expressed seq=cds; coord=5:183144788..183149469:1; parent_gene=GRMZM2G007647	amino acid metabolism.synthesis.branched chain group.common.acetolactate synthase	0.959234	0.963868	0.916876
GRMZM2G007651_P01	GRMZM2G007651	Root border cell-specific protein [Source:UniProtKB/TrEMBL;Acc:B6SUB0]	moderately similar to ( 348) AT3G03890 | Symbols: | FMN binding | chr3:999837-1001996 REVERSEmoderately similar to ( 464) loc_os07g38620 12007.m29233 protein root border cell-specific protein, putative, expressed seq=cds; coord=7:159895029..159900959:-1; parent_gene=GRMZM2G007651	not assigned.unknown	1.00688	1.1552	1.33513
GRMZM2G007675_P01	GRMZM2G007675	Uncharacterized protein [Source:UniProtKB/TrEMBL;Acc:B4FMY4]	highly similar to ( 585) AT5G54780 | Symbols: | RAB GTPase activator | chr5:22248696-22251692 REVERSEhighly similar to ( 702) loc_os11g37690 12011.m07614 protein TBC domain containing protein, expressed seq=cds; coord=1:300634558..300646959:1; parent_gene=GRMZM2G007675	signalling.G-proteins	1.10941	1.17757	1.06959
GRMZM2G007681_P01	GRMZM2G007681	DNA-directed RNA polymerase [Source:UniProtKB/TrEMBL;Acc:C0JR65]	highly similar to ( 936) AT1G63020 | Symbols: NRPD1A, POL IVA, SDE4, NRPD1, SMD2 | NRPD1A (NUCLEAR RNA POLYMERASE D 1A); DNA binding / DNA-directed RNA polymerase | chr1:23355329-23361126 REVERSEhighly similar to ( 781) loc_os04g48370 12004.m09773 protein expressed protein seq=cds; coord=1:188719663..188811722:1; parent_gene=GRMZM2G007681	RNA.transcription	1.81536	1.31561	1.09607
GRMZM2G007695_P01	GRMZM2G007695	Uncharacterized protein [Source:UniProtKB/TrEMBL;Acc:B4F9G0]	highly similar to ( 600) AT3G09630 | Symbols: | 60S ribosomal protein L4/L1 (RPL4A) | chr3:2953813-2955444 FORWARDhighly similar to ( 697) loc_os03g58204 12003.m101632 protein 60S ribosomal protein L4, putative, expressed seq=cds; coord=5:4268599..4271215:1; parent_gene=GRMZM2G007695	protein.synthesis.ribosomal protein.eukaryotic.60S subunit.L4/L1	1.01782	1.04529	1.00424
GRMZM2G007729_P01	GRMZM2G007729	Uncharacterized protein [Source:UniProtKB/TrEMBL;Acc:B4FQS7]	weakly similar to ( 115) AT5G51440 | Symbols: | 23.5 kDa mitochondrial small heat shock protein (HSP23.5-M) | chr5:20891242-20892013 FORWARDweakly similar to ( 114) HS22M_SOYBN Heat shock 22 kDa protein, mitochondrial precursor - Glycine max (Soybean)moderately similar to ( 266) loc_os02g52150 12002.m10246 protein heat shock 22 kDa protein, mitochondrial precursor, putative, expressed seq=cds; co…	stress.abiotic.heat	1.05626	1.16554	1.02868
GRMZM2G007734_P01	GRMZM2G007734	Uncharacterized protein [Source:UniProtKB/TrEMBL;Acc:K7TWP3]	weakly similar to ( 168) AT4G04885 | Symbols: PCFS4 | PCFS4 (PCF11P-SIMILAR PROTEIN 4); zinc ion binding | chr4:2472083-2475417 FORWARDhighly similar to ( 602) loc_os08g08830 12008.m05018 protein expressed protein seq=cds; coord=4:28919342..28923393:1; parent_gene=GRMZM2G007734	RNA.processing	0.791064	0.826927	0.95519
GRMZM2G007757_P01	GRMZM2G007757	3-oxoacyl-[acyl-carrier-protein] synthase [Source:UniProtKB/TrEMBL;Acc:B4FZ85]	highly similar to ( 604) AT2G04540 | Symbols: | 3-oxoacyl-(acyl-carrier-protein) synthase II, putative | chr2:1581521-1584635 REVERSEmoderately similar to ( 260) KASC1_HORVU 3-oxoacyl-[acyl-carrier-protein] synthase I, chloroplast precursor (EC 2.3.1.41) (Beta-ketoacyl-ACP synthase I) (KAS I) - Hordeum vulgare (Barley)highly similar to ( 549) loc_os02g10320 12002.m06330 protein 3-oxoacyl-synthase…	lipid metabolism.FA synthesis and FA elongation.ketoacyl ACP synthase	0.984625	0.899132	0.900452
GRMZM2G007791_P01	GRMZM2G007791	Uncharacterized protein [Source:UniProtKB/TrEMBL;Acc:C0PIX4]	highly similar to ( 563) AT1G31280 | Symbols: AGO2 | AGO2 (argonaute 2); nucleic acid binding | chr1:11181777-11185112 FORWARDnearly identical (1221) loc_os04g52540 12004.m10147 protein eukaryotic translation initiation factor 2C 2, putative, expressed seq=cds; coord=2:9970341..9977865:-1; parent_gene=GRMZM2G007791	RNA.regulation of transcription.Argonaute	0.945577	0.915556	0.925279
GRMZM2G007835_P01	GRMZM2G007835	Putative uncharacterized protein [Source:UniProtKB/TrEMBL;Acc:B6SQ21]	weakly similar to ( 129) loc_os02g39580 12002.m09046 protein expressed protein seq=cds; coord=5:183151674..183153436:1; parent_gene=GRMZM2G007835	not assigned.unknown	1.04045	0.97556	0.964449
GRMZM2G007848_P01	GRMZM2G007848	Putative MAP kinase family protein; Uncharacterized protein [Source:UniProtKB/TrEMBL;Acc:C0PG26]	highly similar to ( 737) AT2G42880 | Symbols: ATMPK20 | ATMPK20; MAP kinase | chr2:17840572-17843947 REVERSEhighly similar to ( 958) MPK8_ORYSA Mitogen-activated protein kinase 8 (EC 2.7.11.24) (MAP kinase 8) (OsWJUMK1) (Wound- and JA-uninducible MAP kinase 1) - Oryza sativa (Rice)highly similar to ( 966) loc_os01g47530 12001.m150683 protein OsMPK20-4 - putative MAPK based on amino acid sequence …	signalling.MAP kinases	1.14668	0.937383	0.978672
GRMZM2G007854_P01	GRMZM2G007854	ATP binding protein; Uncharacterized protein [Source:UniProtKB/TrEMBL;Acc:B6UHY8]	highly similar to ( 826) AT3G58640 | Symbols: | protein kinase family protein | chr3:21687153-21692675 REVERSEweakly similar to ( 102) CRI4_MAIZE Putative receptor protein kinase CRINKLY4 precursor (EC 2.7.11.1) - Zea mays (Maize)nearly identical (1229) loc_os02g14530 12002.m06698 protein ATP binding protein, putative, expressed seq=cds; coord=4:227701107..227751136:-1; parent_gene=GRMZM2G007854	protein.postranslational modification	1.13302	1.0738	1.12193
GRMZM2G007871_P01	GRMZM2G007871	##	highly similar to ( 773) AT1G79940 | Symbols: ATERDJ2A | ATERDJ2A; heat shock protein binding / unfolded protein binding | chr1:30070023-30073237 FORWARDhighly similar to ( 934) loc_os04g24180 12004.m101432 protein heat shock protein binding protein, putative, expressed seq=cds; coord=2:81807295..81819201:-1; parent_gene=GRMZM2G007871	stress.abiotic.heat	0.972079	1.00694	0.980461
GRMZM2G007885_P01	GRMZM2G007885	Uncharacterized protein [Source:UniProtKB/TrEMBL;Acc:B4FJX9]	moderately similar to ( 311) AT2G24420 | Symbols: | DNA repair ATPase-related | chr2:10380147-10382624 FORWARDmoderately similar to ( 472) loc_os09g32250 12009.m22149 protein expressed protein seq=cds; coord=2:190847628..190854489:1; parent_gene=GRMZM2G007885	DNA.repair	0.89271	0.95491	0.898927
GRMZM2G007914_P01	GRMZM2G007914	Putative uncharacterized protein [Source:UniProtKB/TrEMBL;Acc:B6TTT3]	weakly similar to ( 199) AT1G56080 | Symbols: | unknown protein | chr1:20974457-20976215 REVERSEmoderately similar to ( 334) loc_os04g52570 12004.m10150 protein expressed protein seq=cds; coord=2:9965970..9969485:1; parent_gene=GRMZM2G007914	not assigned.unknown	1.14866	0.940269	1.07232
GRMZM2G007915_P02	GRMZM2G007915	NEDD8-activating enzyme E1 catalytic subunit; Uncharacterized protein [Source:UniProtKB/TrEMBL;Acc:B4FVB9]	highly similar to ( 564) AT5G19180 | Symbols: ECR1 | ECR1 (E1 C-terminal related 1); NEDD8 activating enzyme/ protein heterodimerization/ small protein activating enzyme | chr5:6453375-6455750 FORWARDhighly similar to ( 738) loc_os01g16540 12001.m08250 protein NEDD8-activating enzyme E1 catalytic subunit, putative, expressed seq=cds; coord=8:2990866..3047187:1; parent_gene=GRMZM2G007915	protein.degradation.ubiquitin.E1	1.00904	1.00018	1.00018
GRMZM2G007922_P01	GRMZM2G007922	Uncharacterized protein [Source:UniProtKB/TrEMBL;Acc:K7VZF7]	nearly identical (1361) AT3G57300 | Symbols: INO80, ATINO80 | INO80 (INO80 ORTHOLOG); ATP binding / DNA binding / helicase/ nucleic acid binding | chr3:21199612-21207635 FORWARDmoderately similar to ( 251) ISW2_ORYSA Probable chromatin remodelling complex ATPase chain (EC 3.6.1.-) (ISW2-like) (Sucrose nonfermenting protein 2 homolog) - Oryza sativa (Rice)nearly identical (1831) loc_os03g22900 120…	RNA.regulation of transcription.Chromatin Remodeling Factors	0.979591	0.912257	0.962886
GRMZM2G007928_P01	GRMZM2G007928	Bowman-Birk type trypsin inhibitor [Source:UniProtKB/TrEMBL;Acc:B6T022]	very weakly similar to (80.5) loc_os03g60840 12003.m10972 protein Bowman-Birk type trypsin inhibitor, putative, expressed seq=cds; coord=3:179632947..179634101:1; parent_gene=GRMZM2G007928	not assigned.unknown	1.78932	2.94948	2.24943
GRMZM2G007933_P01	GRMZM2G007933	Uncharacterized protein [Source:UniProtKB/TrEMBL;Acc:K7UY05]	weakly similar to ( 192) AT3G15351 | Symbols: | unknown protein | chr3:5177026-5177531 FORWARDmoderately similar to ( 281) loc_os07g30220 12007.m07293 protein expressed protein seq=cds; coord=6:86042899..86051058:1; parent_gene=GRMZM2G007933	not assigned.unknown	0.95713	0.929023	0.856358
GRMZM2G007939_P01	GRMZM2G007939	##	highly similar to ( 694) AT4G17090 | Symbols: CT-BMY, BAM3, BMY8 | CT-BMY (CHLOROPLAST BETA-AMYLASE); beta-amylase | chr4:9605266-9607250 REVERSEmoderately similar to ( 473) AMYB_MEDSA Beta-amylase (EC 3.2.1.2) (1,4-alpha-D-glucan maltohydrolase) - Medicago sativa (Alfalfa)highly similar to ( 814) loc_os10g41550 12010.m06918 protein beta-amylase, putative, expressed seq=cds; coord=1:95188932..951…	major CHO metabolism.degradation.starch.starch cleavage	1.13241	1.272	1.19306
GRMZM2G007953_P01	GRMZM2G007953	Uncharacterized protein [Source:UniProtKB/TrEMBL;Acc:B7ZY15]	highly similar to ( 512) AT1G75500 | Symbols: | nodulin MtN21 family protein | chr1:28338282-28340091 REVERSEhighly similar to ( 576) loc_os08g44750 12008.m08447 protein nodulin-like protein 5NG4, putative, expressed seq=cds; coord=4:50312856..50315558:-1; parent_gene=GRMZM2G007953	development.unspecified	0.965947	1.0236	0.88166
GRMZM2G008058_P01	GRMZM2G008058	Uncharacterized protein [Source:UniProtKB/TrEMBL;Acc:B4FBN2]	moderately similar to ( 411) AT2G30880 | Symbols: | pleckstrin homology (PH) domain-containing protein | chr2:13143375-13145718 REVERSEhighly similar to ( 638) loc_os07g04550 12007.m04924 protein PH domain containing protein, expressed seq=cds; coord=2:236659830..236664258:1; parent_gene=GRMZM2G008058	not assigned.unknown	1.05929	0.97429	0.911717
GRMZM2G008093_P01	GRMZM2G008093	Uncharacterized protein [Source:UniProtKB/TrEMBL;Acc:C0HHJ6]	highly similar to ( 987) AT3G53760 | Symbols: | tubulin family protein | chr3:19918182-19922264 REVERSEhighly similar to ( 967) GCP4_MEDTR Gamma-tubulin complex component 4 homolog - Medicago truncatula (Barrel medic)nearly identical (1277) loc_os05g06260 12005.m05153 protein gamma-tubulin complex component 4, putative, expressed seq=cds; coord=6:126812993..126837004:-1; parent_gene=GRMZM2G008093	cell.organisation	0.982583	1.06183	0.963694
GRMZM2G008095_P01	GRMZM2G008095	Uncharacterized protein [Source:UniProtKB/TrEMBL;Acc:C4J4K8]	moderately similar to ( 231) AT4G26550 | Symbols: | FUNCTIONS IN: molecular_function unknown; INVOLVED IN: biological_process unknown; LOCATED IN: cellular_component unknown; EXPRESSED IN: 22 plant structures; EXPRESSED DURING: 13 growth stages; CONTAINS InterPro DOMAIN/s: SFT2-like (InterPro:IPR011691); BEST Arabidopsis thaliana protein match is: unknown protein (TAIR:AT5G56020.1); Has 452 Blast…	not assigned.unknown	0.818566	0.859698	0.862497
GRMZM2G008196_P01	GRMZM2G008196	Uncharacterized protein [Source:UniProtKB/TrEMBL;Acc:K7UPB1]	moderately similar to ( 261) AT5G64260 | Symbols: EXL2 | EXL2 (EXORDIUM LIKE 2) | chr5:25703980-25704897 FORWARDmoderately similar to ( 370) loc_os06g11650 12006.m05882 protein erg-1, putative, expressed seq=cds; coord=6:111899453..111900734:-1; parent_gene=GRMZM2G008196	signalling.in sugar and nutrient physiology	1.05997	0.829269	0.835447
GRMZM2G008209_P01	GRMZM2G008209	Phosphopantothenate--cysteine ligase; Uncharacterized protein [Source:UniProtKB/TrEMBL;Acc:B4FDV7]	moderately similar to ( 305) AT1G12350 | Symbols: ATCOAB | ATCOAB (4-phospho-panto-thenoylcysteine synthetase); catalytic/ phosphopantothenate--cysteine ligase | chr1:4198870-4200633 FORWARDmoderately similar to ( 472) loc_os08g07880 12008.m04925 protein phosphopantothenate--cysteine ligase, putative, expressed seq=cds; coord=10:71175493..71179030:1; parent_gene=GRMZM2G008209	not assigned.unknown	0.925019	0.956918	0.957737
GRMZM2G008216_P02	GRMZM2G008216	Putative cytidine deaminase [Source:UniProtKB/TrEMBL;Acc:A1YLY4]	very weakly similar to (98.6) AT5G28050 | Symbols: | cytidine/deoxycytidylate deaminase family protein | chr5:10044209-10045484 REVERSEweakly similar to ( 112) loc_os07g14150 12007.m079579 protein cytidine/deoxycytidylate deaminase family protein, putative, expressed seq=cds; coord=2:170226464..170227161:1; parent_gene=GRMZM2G008216	nucleotide metabolism.degradation	1.32751	1.28234	1.0209
GRMZM2G008216_P03	GRMZM2G008216	Putative cytidine deaminase [Source:UniProtKB/TrEMBL;Acc:A1YLY4]	moderately similar to ( 276) AT5G28050 | Symbols: | cytidine/deoxycytidylate deaminase family protein | chr5:10044209-10045484 REVERSEmoderately similar to ( 311) loc_os07g14150 12007.m079579 protein cytidine/deoxycytidylate deaminase family protein, putative, expressed seq=cds; coord=2:170224644..170227158:1; parent_gene=GRMZM2G008216	nucleotide metabolism.degradation	1.57909	1.02445	1.00273
GRMZM2G008247_P01	GRMZM2G008247	Beta-glucosidase2 [Source:UniProtKB/TrEMBL;Acc:K7TGE1]	moderately similar to ( 483) AT2G44450 | Symbols: BGLU15 | BGLU15 (BETA GLUCOSIDASE 15); catalytic/ cation binding / hydrolase, hydrolyzing O-glycosyl compounds | chr2:18340966-18343744 FORWARDnearly identical (1009) BGLC_MAIZE Beta-glucosidase, chloroplast precursor (EC 3.2.1.21) (Gentiobiase) (Cellobiase) (Beta-D-glucoside glucohydrolase) - Zea mays (Maize)highly similar to ( 502) loc_os04g3988…	misc.gluco-, galacto- and mannosidases	1.17705	1.11319	1.19387
GRMZM2G008252_P01	GRMZM2G008252	Uncharacterized protein [Source:UniProtKB/TrEMBL;Acc:K7UQV8]	seq=cds; coord=6:128483664..128484308:-1; parent_gene=GRMZM2G008252	not assigned.unknown	1.10539	1.59763	0.928178
GRMZM2G008259_P02	GRMZM2G008259	Uncharacterized protein [Source:UniProtKB/TrEMBL;Acc:B4FB84]	moderately similar to ( 304) AT1G14510 | Symbols: AL7 | AL7 (ALFIN-LIKE 7); DNA binding / methylated histone residue binding | chr1:4962171-4964154 REVERSEmoderately similar to ( 396) loc_os11g14010 12011.m28769 protein PHD finger protein, putative, expressed seq=cds; coord=4:11389157..11413875:-1; parent_gene=GRMZM2G008259	RNA.regulation of transcription.Alfin-like	0.964197	0.82986	0.770548
GRMZM2G008263_P01	GRMZM2G008263	Uncharacterized protein [Source:UniProtKB/TrEMBL;Acc:B8A2L4]	highly similar to ( 771) AT1G32900 | Symbols: | starch synthase, putative | chr1:11920582-11923506 REVERSEhighly similar to ( 966) SSG1B_HORVU Granule-bound starch synthase 1b, chloroplast precursor (EC 2.4.1.242) (Granule-bound starch synthase Ib) (Fragment) - Hordeum vulgare (Barley)nearly identical (1030) loc_os07g22930 12007.m29139 protein granule-bound starch synthase 1b, chloroplast precurs…	major CHO metabolism.synthesis.starch.starch synthase	0.777744	0.909875	0.884703
GRMZM2G008273_P01	GRMZM2G008273	Uncharacterized protein [Source:UniProtKB/TrEMBL;Acc:K7TTW2]	moderately similar to ( 413) AT5G14250 | Symbols: COP13, CSN3, FUS11 | COP13 (CONSTITUTIVE PHOTOMORPHOGENIC 13); protein binding | chr5:4597970-4599986 FORWARDhighly similar to ( 652) loc_os08g02550 12008.m26410 protein COP9 signalosome complex subunit 3, putative, expressed seq=cds; coord=4:37103905..37110522:-1; parent_gene=GRMZM2G008273	signalling.light.COP9 signalosome	1.16819	1.20839	0.898378
GRMZM2G008287_P01	GRMZM2G008287	Protein arginine N-methyltransferase 6; Uncharacterized protein [Source:UniProtKB/TrEMBL;Acc:B6T5Y7]	moderately similar to ( 445) AT3G20020 | Symbols: ATPRMT6, PRMT6 | PRMT6 (PROTEIN ARGININE METHYLTRANSFERASE 6); methyltransferase/ protein methyltransferase | chr3:6984055-6987945 REVERSEhighly similar to ( 588) loc_os04g58060 12004.m101696 protein protein arginine N-methyltransferase 6, putative, expressed seq=cds; coord=10:148261922..148267369:-1; parent_gene=GRMZM2G008287	misc.O-methyl transferases	1.05698	0.872288	0.837743
GRMZM2G008290_P01	GRMZM2G008290	Metal ion binding protein [Source:UniProtKB/TrEMBL;Acc:B6SZL4]	weakly similar to ( 127) loc_os10g30450 12010.m05907 protein metal ion binding protein, putative, expressed seq=cds; coord=1:237656171..237658407:-1; parent_gene=GRMZM2G008290	metal handling.binding, chelation and storage	1.01814	0.99404	0.915379
GRMZM2G008326_P01	GRMZM2G008326	Uncharacterized protein [Source:UniProtKB/TrEMBL;Acc:K7VE36]	weakly similar to ( 190) AT2G25190 | Symbols: | unknown protein | chr2:10734187-10735426 FORWARDmoderately similar to ( 278) loc_os06g08360 12006.m05557 protein expressed protein seq=cds; coord=9:13663725..13665310:-1; parent_gene=GRMZM2G008326	hormone metabolism.ethylene.signal transduction	1.09361	1.14147	1.0905
GRMZM2G008353_P01	GRMZM2G008353	Uncharacterized protein [Source:UniProtKB/TrEMBL;Acc:K7VFM6]	moderately similar to ( 258) AT4G08950 | Symbols: EXO | EXO (EXORDIUM) | chr4:5740378-5741322 FORWARDmoderately similar to ( 341) loc_os06g11660 12006.m32018 protein phi-1-like phosphate-induced protein, putative, expressed seq=cds; coord=6:111919372..111920727:1; parent_gene=GRMZM2G008353	signalling.in sugar and nutrient physiology	0.97904	0.902369	0.902716
GRMZM2G008356_P01	GRMZM2G008356	Uncharacterized protein [Source:UniProtKB/TrEMBL;Acc:B7ZZV5]	moderately similar to ( 452) AT2G30470 | Symbols: HSI2, VAL1 | HSI2 (HIGH-LEVEL EXPRESSION OF SUGAR-INDUCIBLE GENE 2); transcription factor/ transcription repressor | chr2:12980904-12984724 REVERSEvery weakly similar to (83.2) VIV1_MAIZE Regulatory protein viviparous-1 - Zea mays (Maize)nearly identical (1250) loc_os07g37610 12007.m08011 protein HSI2, putative, expressed seq=cds; coord=7:15767036…	RNA.regulation of transcription.ABI3/VP1-related B3-domain-containing transcription factor family	0.99689	0.891158	0.910185
GRMZM2G008410_P01	GRMZM2G008410	Transcribed sequence 1087 protein; Uncharacterized protein [Source:UniProtKB/TrEMBL;Acc:C0P6Q4]	moderately similar to ( 333) AT5G04430 | Symbols: BTR1, BTR1S | BTR1L (BINDING TO TOMV RNA 1L (LONG FORM)); nucleic acid binding / single-stranded RNA binding | chr5:1250602-1253523 REVERSEhighly similar to ( 505) loc_os02g57640 12002.m10785 protein RNA-binding protein Nova-1, putative, expressed seq=cds; coord=4:170332797..170339707:-1; parent_gene=GRMZM2G008410	RNA.RNA binding	0.987045	0.926819	0.890405
GRMZM2G008430_P01	GRMZM2G008430	Putative ribosomal protein L11 family protein [Source:UniProtKB/TrEMBL;Acc:K7UUV6]	moderately similar to ( 219) AT5G60670 | Symbols: | 60S ribosomal protein L12 (RPL12C) | chr5:24381066-24381566 REVERSEweakly similar to ( 175) RL12_CHLRE 60S ribosomal protein L12 (Fragment) - Chlamydomonas reinhardtiimoderately similar to ( 231) loc_os04g50990 12004.m09996 protein 60S ribosomal protein L12, putative, expressed seq=cds; coord=8:93482542..93483887:-1; parent_gene=GRMZM2G008430	protein.synthesis.ribosomal protein.eukaryotic.60S subunit.L12	1.13155	1.1114	1.12483
GRMZM2G008456_P01	GRMZM2G008456	DNA-binding protein; Uncharacterized protein [Source:UniProtKB/TrEMBL;Acc:C4J4W6]	very weakly similar to (99.4) AT3G18035 | Symbols: HON4 | HON4; DNA binding | chr3:6169384-6171558 REVERSEweakly similar to ( 179) loc_os05g51850 12005.m27999 protein DNA-binding protein, putative, expressed seq=cds; coord=6:109592211..109594652:-1; parent_gene=GRMZM2G008456	DNA.synthesis/chromatin structure.histone	0.970527	0.963858	1.0443
GRMZM2G008490_P01	GRMZM2G008490	##	weakly similar to ( 127) AT3G15095 | Symbols: | unknown protein | chr3:5082830-5084050 FORWARDhighly similar to ( 919) loc_os06g24540 12006.m07105 protein expressed protein seq=cds; coord=1:50678627..50682435:1; parent_gene=GRMZM2G008490	not assigned.unknown	0.94205	0.932968	1.14658
GRMZM2G008497_P01	GRMZM2G008497	Uncharacterized protein [Source:UniProtKB/TrEMBL;Acc:K7U4H8]	highly similar to ( 751) AT2G31660 | Symbols: SAD2, URM9 | SAD2 (SUPER SENSITIVE TO ABA AND DROUGHT2); binding / protein transporter | chr2:13464519-13471353 FORWARDhighly similar to ( 886) loc_os02g27470 12002.m07891 protein importin-7, putative, expressed seq=cds; coord=4:93254018..93267787:1; parent_gene=GRMZM2G008497	protein.targeting.nucleus	0.993935	1.26506	0.834672
GRMZM2G008507_P01	GRMZM2G008507	Putative sucrose-phosphate synthase family protein [Source:UniProtKB/TrEMBL;Acc:K7TZ83]	nearly identical (1037) AT4G10120 | Symbols: ATSPS4F | ATSPS4F; transferase, transferring glycosyl groups | chr4:6315033-6319785 FORWARDhighly similar to ( 944) SPS_MAIZE Sucrose-phosphate synthase (EC 2.4.1.14) (UDP-glucose-fructose-phosphate glucosyltransferase) - Zea mays (Maize)nearly identical (1494) loc_os11g12810 12011.m05473 protein sucrose-phosphate synthase, putative, expressed seq=cds;…	major CHO metabolism.synthesis.sucrose.SPS	1.02385	1.06555	1.0979
GRMZM2G008513_P01	GRMZM2G008513	##	highly similar to ( 693) AT4G33080 | Symbols: | protein kinase, putative | chr4:15960146-15964296 FORWARDweakly similar to ( 150) KPK1_PHAVU Protein kinase PVPK-1 (EC 2.7.11.1) - Phaseolus vulgaris (Kidney bean) (French bean)highly similar to ( 814) loc_os01g09200 12001.m07544 protein serine/threonine-protein kinase 38, putative, expressed seq=cds; coord=3:7969168..7978484:1; parent_gene=GRMZM2G0…	protein.postranslational modification	0.852101	1.04677	0.86475
GRMZM2G008556_P01	GRMZM2G008556	Uncharacterized protein [Source:UniProtKB/TrEMBL;Acc:C4IZ13]	highly similar to ( 705) AT1G24764 | Symbols: ATMAP70-2 | ATMAP70-2 (microtubule-associated proteins 70-2); microtubule binding | chr1:8760001-8763256 REVERSEhighly similar to ( 880) loc_os06g14080 12006.m06123 protein ATMAP70-4, putative, expressed seq=cds; coord=6:115639609..115647217:-1; parent_gene=GRMZM2G008556	cell.organisation	0.916523	0.853059	0.814636
GRMZM2G008558_P01	GRMZM2G008558	Uncharacterized protein [Source:UniProtKB/TrEMBL;Acc:K7UJH8]	moderately similar to ( 218) loc_os06g10710 12006.m05789 protein hypothetical protein seq=cds; coord=6:109600152..109614629:-1; parent_gene=GRMZM2G008558	not assigned.unknown	1.07924	0.773212	0.818724
GRMZM2G008607_P01	GRMZM2G008607	Uncharacterized protein [Source:UniProtKB/TrEMBL;Acc:B4FIV1]	moderately similar to ( 412) AT1G07040 | Symbols: | unknown protein | chr1:2161225-2163035 REVERSEhighly similar to ( 573) loc_os10g32680 12010.m065282 protein expressed protein seq=cds; coord=1:234307913..234320907:1; parent_gene=GRMZM2G008607	not assigned.unknown	1.08639	0.970617	1.05818
GRMZM2G008623_P01	GRMZM2G008623	Proteasome subunit alpha type [Source:UniProtKB/TrEMBL;Acc:B6UFQ0]	moderately similar to ( 417) AT2G27020 | Symbols: PAG1 | PAG1; endopeptidase/ peptidase/ threonine-type endopeptidase | chr2:11528515-11530858 REVERSEmoderately similar to ( 451) PSA3_ORYSA Proteasome subunit alpha type 3 (EC 3.4.25.1) (20S proteasome alpha subunit G) (20S proteasome subunit alpha-7) - Oryza sativa (Rice)moderately similar to ( 451) loc_os01g59600 12001.m43238 protein proteasome …	protein.degradation.ubiquitin.proteasom	1.00744	0.95153	0.933412
GRMZM2G008649_P01	GRMZM2G008649	##	moderately similar to ( 204) JI60_HORVU 60 kDa jasmonate-induced protein (EC 3.2.2.22) (rRNA N-glycosidase) - Hordeum vulgare (Barley)weakly similar to ( 179) loc_os11g06610 12011.m04858 protein jasmonate-induced protein, putative seq=cds; coord=2:115064269..115065362:-1; parent_gene=GRMZM2G008649	hormone metabolism.jasmonate.induced-regulated-responsive-activated	0.976838	0.90113	0.841775
GRMZM2G008657_P01	GRMZM2G008657	##	weakly similar to ( 107) AT5G52220 | Symbols: | FUNCTIONS IN: molecular_function unknown; INVOLVED IN: biological_process unknown; LOCATED IN: cellular_component unknown; EXPRESSED IN: 18 plant structures; EXPRESSED DURING: 13 growth stages; CONTAINS InterPro DOMAIN/s: Chromosome transmission fidelity protein 8 (InterPro:IPR018607); Has 85 Blast hits to 85 proteins in 45 species: Archae - 0; Bact…	not assigned.unknown	0.755957	0.731987	0.610568
GRMZM2G008714_P01	GRMZM2G008714	Pyruvate kinase [Source:UniProtKB/TrEMBL;Acc:K7TPR9]	highly similar to ( 870) AT5G08570 | Symbols: | pyruvate kinase, putative | chr5:2778433-2780300 FORWARDhighly similar to ( 875) KPYC_SOYBN Pyruvate kinase, cytosolic isozyme (EC 2.7.1.40) (PK) - Glycine max (Soybean)highly similar to ( 961) loc_os04g58110 12004.m10693 protein pyruvate kinase, cytosolic isozyme, putative, expressed seq=cds; coord=10:148228962..148233420:1; parent_gene=GRMZM2G0087…	glycolysis.cytosolic branch.pyruvate kinase (PK)	1.08325	1.00421	0.893284
GRMZM2G008715_P01	GRMZM2G008715	Putative uncharacterized protein [Source:UniProtKB/TrEMBL;Acc:B6TP48]	weakly similar to ( 160) loc_os02g56190 12002.m10643 protein expressed protein seq=cds; coord=5:214505290..214507253:-1; parent_gene=GRMZM2G008715	not assigned.unknown	1.02818	1.00854	1.03699
GRMZM2G008728_P02	GRMZM2G008728	Quinone oxidoreductase; Uncharacterized protein [Source:UniProtKB/TrEMBL;Acc:B4FFA1]	moderately similar to ( 418) AT4G21580 | Symbols: | oxidoreductase, zinc-binding dehydrogenase family protein | chr4:11475822-11477514 FORWARDhighly similar to ( 531) loc_os02g56180 12002.m10642 protein quinone oxidoreductase, putative, expressed seq=cds; coord=5:214501921..214505061:1; parent_gene=GRMZM2G008728	misc.oxidases - copper, flavone etc.	1.10074	1.07449	1.06888
GRMZM2G008748_P02	GRMZM2G008748	60S ribosomal protein L6 [Source:UniProtKB/TrEMBL;Acc:B4F9G6]	moderately similar to ( 295) AT1G74050 | Symbols: | 60S ribosomal protein L6 (RPL6C) | chr1:27847256-27848680 REVERSEmoderately similar to ( 289) RL6_MESCR 60S ribosomal protein L6 (YL16-like) - Mesembryanthemum crystallinum (Common ice plant)moderately similar to ( 368) loc_os02g37862 12002.m08874 protein 60S ribosomal protein L6, putative, expressed seq=cds; coord=4:128262885..128265210:1; pare…	protein.synthesis.ribosomal protein.eukaryotic.60S subunit.L6	0.883133	0.942937	0.985867
GRMZM2G008765_P01	GRMZM2G008765	Uncharacterized protein [Source:UniProtKB/TrEMBL;Acc:B4FBL9]	weakly similar to ( 163) AT5G62640 | Symbols: | proline-rich family protein | chr5:25149584-25152351 REVERSEmoderately similar to ( 207) loc_os07g09510 12007.m05406 protein vegetative cell wall protein gp1 precursor, putative, expressed seq=cds; coord=2:232394065..232405755:-1; parent_gene=GRMZM2G008765	not assigned.unknown	0.968519	0.971831	1.04878
GRMZM2G008862_P01	GRMZM2G008862	##	moderately similar to ( 455) AT1G18950 | Symbols: | aminoacyl-tRNA synthetase family | chr1:6546539-6551549 FORWARDhighly similar to ( 750) loc_os07g09580 12007.m29091 protein aminoacyl-tRNA synthetase, putative, expressed seq=cds; coord=2:232386403..232393204:1; parent_gene=GRMZM2G008862	protein.aa activation	0.854078	0.938045	1.04216
GRMZM2G008864_P01	GRMZM2G008864	Uncharacterized protein [Source:UniProtKB/TrEMBL;Acc:C0P5W4]	moderately similar to ( 328) AT5G43430 | Symbols: ETFBETA | ETFBETA; electron carrier | chr5:17453831-17455111 FORWARDmoderately similar to ( 402) loc_os04g10400 12004.m06292 protein electron transfer flavoprotein beta-subunit, putative, expressed seq=cds; coord=2:98165215..98178847:1; parent_gene=GRMZM2G008864	mitochondrial electron transport / ATP synthesis.electron transfer flavoprotein	1.15695	1.20653	1.01702
GRMZM2G009030_P01	GRMZM2G009030	Uncharacterized protein [Source:UniProtKB/TrEMBL;Acc:B4G191]	highly similar to ( 764) AT1G74030 | Symbols: | enolase, putative | chr1:27839465-27841901 REVERSEhighly similar to ( 589) ENO_RICCO Enolase (EC 4.2.1.11) (2-phosphoglycerate dehydratase) (2-phospho-D-glycerate hydro-lyase) - Ricinus communis (Castor bean)highly similar to ( 809) loc_os09g20820 12009.m05289 protein enolase, putative, expressed seq=cds; coord=7:102007793..102015415:-1; parent_gene…	glycolysis.cytosolic branch.enolase	1.20488	1.19028	1.0326
GRMZM2G009048_P01	GRMZM2G009048	Photosystem I reaction center subunit N [Source:UniProtKB/TrEMBL;Acc:K7UCS1]	weakly similar to ( 164) AT5G64040 | Symbols: PSAN | PSAN; calmodulin binding | chr5:25628690-25629409 REVERSEweakly similar to ( 183) PSAN_HORVU Photosystem I reaction center subunit N, chloroplast precursor (PSI-N) - Hordeum vulgare (Barley)weakly similar to ( 184) loc_os12g08770 12012.m04863 protein photosystem I reaction center subunit N, chloroplast precursor, putative, expressed seq=cds; co…	PS.lightreaction.photosystem I.PSI polypeptide subunits	1.09792	2.24959	2.16331
GRMZM2G009070_P01	GRMZM2G009070	Uncharacterized protein [Source:UniProtKB/TrEMBL;Acc:K7WCC7]	highly similar to ( 733) AT1G63680 | Symbols: ATMURE, PDE316, MURE | MURE; ATP binding / acid-amino acid ligase/ ligase | chr1:23614461-23617247 FORWARDnearly identical (1064) loc_os10g40130 12010.m06785 protein UDP-N-acetylmuramoylalanyl-D-glutamate--2,6-diaminopimelate ligase, putative, expressed seq=cds; coord=9:117349816..117353530:1; parent_gene=GRMZM2G009070	development.unspecified	0.97393	1.0253	0.9756
GRMZM2G009091_P01	GRMZM2G009091	Uncharacterized protein [Source:UniProtKB/TrEMBL;Acc:C4J0P3]	highly similar to ( 669) loc_os09g29420 12009.m06093 protein queuine tRNA-ribosyltransferase, putative, expressed seq=cds; coord=7:117975587..117983197:1; parent_gene=GRMZM2G009091	not assigned.unknown	0.933273	0.910096	0.827142
GRMZM2G009136_P01	GRMZM2G009136	Annexin [Source:UniProtKB/TrEMBL;Acc:B4FY63]	moderately similar to ( 327) AT1G68090 | Symbols: ANNAT5, ANN5 | ANN5; calcium ion binding / calcium-dependent phospholipid binding | chr1:25519442-25520774 REVERSEmoderately similar to ( 209) ANX4_FRAAN Annexin-like protein RJ4 - Fragaria ananassa (Strawberry)highly similar to ( 572) loc_os09g23160 12009.m059972 protein annexin A4, putative, expressed seq=cds; coord=2:178875051..178880178:1; par…	cell.organisation	0.988288	1.07964	0.905771
GRMZM2G009188_P01	GRMZM2G009188	##	moderately similar to ( 290) AT5G50700 | Symbols: | short-chain dehydrogenase/reductase (SDR) family protein | chr5:20623259-20624995 REVERSEhighly similar to ( 607) loc_os11g30560 12011.m06965 protein cis-2,3-dihydrobiphenyl-2,3-diol dehydrogenase., putative, expressed seq=cds; coord=2:222270518..222276029:1; parent_gene=GRMZM2G009188	misc.short chain dehydrogenase/reductase (SDR)	1.10892	1.37594	1.16349
GRMZM2G009189_P01	GRMZM2G009189	Uncharacterized protein [Source:UniProtKB/TrEMBL;Acc:K7TNF6]	very weakly similar to (83.2) AT5G24860 | Symbols: FPF1 | FPF1 (FLOWERING PROMOTING FACTOR 1) | chr5:8541822-8542154 FORWARDweakly similar to ( 134) loc_os04g21350 12004.m101482 protein flowering promoting factor-like 1, putative, expressed seq=cds; coord=10:103364264..103365150:-1; parent_gene=GRMZM2G009189	not assigned.unknown	0.95363	1.07983	0.886651
GRMZM2G009196_P01	GRMZM2G009196	Riboflavin synthase alpha chain [Source:UniProtKB/TrEMBL;Acc:B6TDF2]	moderately similar to ( 218) AT2G20690 | Symbols: | lumazine-binding family protein | chr2:8923342-8924621 FORWARDmoderately similar to ( 364) loc_os12g35580 12012.m073853 protein riboflavin synthase alpha chain, putative, expressed seq=cds; coord=10:24733056..24734379:-1; parent_gene=GRMZM2G009196	Co-factor and vitamine metabolism.riboflavin.riboflavin synthase	1.11965	1.11153	1.03829
GRMZM2G009232_P01	GRMZM2G009232	Uncharacterized protein [Source:UniProtKB/TrEMBL;Acc:B4FUT0]	moderately similar to ( 271) AT4G37360 | Symbols: CYP81D2 | CYP81D2; electron carrier/ heme binding / iron ion binding / monooxygenase/ oxygen binding | chr4:17567124-17568858 REVERSEmoderately similar to ( 214) C75A1_PETHY Flavonoid 3,5-hydroxylase 1 (EC 1.14.13.88) (F35H) (Cytochrome P450 75A1) (CYPLXXVA1) - Petunia hybrida (Petunia)moderately similar to ( 497) loc_os02g30080 12002.m08151 prote…	misc.cytochrome P450	1.48438	2.70792	2.4672
GRMZM2G009253_P01	GRMZM2G009253	Uncharacterized protein [Source:UniProtKB/TrEMBL;Acc:B4FLX3]	weakly similar to ( 157) AT4G26410 | Symbols: | FUNCTIONS IN: molecular_function unknown; INVOLVED IN: biological_process unknown; LOCATED IN: cellular_component unknown; EXPRESSED IN: 25 plant structures; EXPRESSED DURING: 15 growth stages; CONTAINS InterPro DOMAIN/s: Uncharacterised conserved protein UCP022280 (InterPro:IPR016803); BEST Arabidopsis thaliana protein match is: unknown protein (TA…	not assigned.unknown	0.935602	1.30374	0.905106
GRMZM2G009282_P01	GRMZM2G009282	Uncharacterized protein [Source:UniProtKB/TrEMBL;Acc:C4J6W6]	nearly identical (1265) AT1G68560 | Symbols: ATXYL1, XYL1 | XYL1 (ALPHA-XYLOSIDASE 1); alpha-N-arabinofuranosidase/ hydrolase, hydrolyzing O-glycosyl compounds / xylan 1,4-beta-xylosidase | chr1:25734435-25737897 REVERSEhighly similar to ( 832) AGLU_ORYSA Probable alpha-glucosidase Os06g0675700 precursor (EC 3.2.1.20) (Maltase) - Oryza sativa (Rice)nearly identical (1707) loc_os01g03950 12001.m07…	misc.gluco-, galacto- and mannosidases	1.02829	0.869588	1.0354
GRMZM2G009320_P01	GRMZM2G009320	Putative uncharacterized protein [Source:UniProtKB/TrEMBL;Acc:B6U5J6]	weakly similar to ( 148) AT2G04039 | Symbols: | unknown protein | chr2:1333464-1334457 FORWARD seq=cds; coord=7:164954304..164956841:1; parent_gene=GRMZM2G009320	not assigned.unknown	0.934854	2.10684	2.81998
GRMZM2G009323_P01	GRMZM2G009323	D-3-phosphoglycerate dehydrogenase; Uncharacterized protein [Source:UniProtKB/TrEMBL;Acc:C0PLN9]	highly similar to ( 764) AT4G34200 | Symbols: EDA9 | EDA9 (embryo sac development arrest 9); ATP binding | chr4:16374041-16376561 REVERSEweakly similar to ( 102) DHGY_CUCSA Glycerate dehydrogenase (EC 1.1.1.29) (NADH-dependent hydroxypyruvate reductase) (HPR) (GDH) - Cucumis sativus (Cucumber)highly similar to ( 864) loc_os04g55720 12004.m35214 protein D-3-phosphoglycerate dehydrogenase, chloropl…	amino acid metabolism.synthesis.serine-glycine-cysteine group.serine.phosphoglycerate dehydrogenase	0.993935	0.934828	0.944414
GRMZM2G009326_P01	GRMZM2G009326	Uncharacterized protein [Source:UniProtKB/TrEMBL;Acc:B4FJD7]	moderately similar to ( 280) AT1G28200 | Symbols: FIP1 | FIP1 (FH INTERACTING PROTEIN 1) | chr1:9850395-9852300 REVERSEmoderately similar to ( 399) loc_os03g08860 12003.m35053 protein FIP1, putative, expressed seq=cds; coord=1:18697097..18699820:1; parent_gene=GRMZM2G009326	hormone metabolism.abscisic acid.induced-regulated-responsive-activated	1.05932	1.19287	1.20232
GRMZM2G009346_P01	GRMZM2G009346	Uncharacterized protein [Source:UniProtKB/TrEMBL;Acc:K7TJM1]	moderately similar to ( 363) AT1G79940 | Symbols: ATERDJ2A | ATERDJ2A; heat shock protein binding / unfolded protein binding | chr1:30070023-30073237 FORWARDmoderately similar to ( 463) loc_os04g24180 12004.m101432 protein heat shock protein binding protein, putative, expressed seq=cds; coord=10:105791453..105793384:1; parent_gene=GRMZM2G009346	stress.abiotic.heat	0.772877	0.841228	0.778907
GRMZM2G009406_P01	GRMZM2G009406	Uncharacterized protein [Source:UniProtKB/TrEMBL;Acc:B4FH27]	weakly similar to ( 107) AT3G50410 | Symbols: OBP1 | OBP1 (OBF BINDING PROTEIN 1); DNA binding / protein binding / transcription factor | chr3:18709872-18710633 FORWARDweakly similar to ( 144) MNB1A_MAIZE Dof zinc finger protein MNB1A - Zea mays (Maize)moderately similar to ( 215) loc_os09g29960 12009.m06147 protein dof zinc finger protein MNB1A, putative, expressed seq=cds; coord=2:188526058..18…	RNA.regulation of transcription.C2C2(Zn) DOF zinc finger family	1.2554	1.09555	0.928317
GRMZM2G009413_P01	GRMZM2G009413	Uncharacterized protein [Source:UniProtKB/TrEMBL;Acc:B4FK25]	moderately similar to ( 395) AT1G03360 | Symbols: ATRRP4 | ATRRP4 (ARABIDOPSIS THALIANA RIBOSOMAL RNA PROCESSING 4); RNA binding / exonuclease | chr1:824653-826179 FORWARDhighly similar to ( 523) loc_os04g43922 12004.m35549 protein exosome complex exonuclease rrp4, putative, expressed seq=cds; coord=2:3707242..3711287:-1; parent_gene=GRMZM2G009413	DNA.unspecified	0.921454	0.919125	0.843319
GRMZM2G009443_P01	GRMZM2G009443	Cytokinin inducible protease1; Uncharacterized protein [Source:UniProtKB/TrEMBL;Acc:C0PFV4]	nearly identical (1333) AT5G50920 | Symbols: CLPC, ATHSP93-V, HSP93-V, DCA1, CLPC1 | CLPC1; ATP binding / ATP-dependent peptidase/ ATPase | chr5:20715710-20719800 REVERSEnearly identical (1335) CLPC_PEA ATP-dependent Clp protease ATP-binding subunit clpC homolog, chloroplast precursor - Pisum sativum (Garden pea)nearly identical (1495) loc_os12g12850 12012.m56478 protein ATP-dependent Clp proteas…	protein.degradation.serine protease	1.08479	1.42615	1.35316
GRMZM2G009448_P01	GRMZM2G009448	Putative glycine-rich protein; Uncharacterized protein [Source:UniProtKB/TrEMBL;Acc:C4J159]	weakly similar to ( 126) AT5G61030 | Symbols: GR-RBP3 | GR-RBP3 (glycine-rich RNA-binding protein 3); ATP binding / RNA binding | chr5:24560870-24562152 FORWARDvery weakly similar to (89.0) ROC2_NICSY 29 kDa ribonucleoprotein B, chloroplast precursor (CP29B) - Nicotiana sylvestris (Wood tobacco)weakly similar to ( 165) loc_os12g31800 12012.m06988 protein glycine-rich RNA-binding protein 7, putati…	RNA.RNA binding	1.10034	0.919113	0.939832
GRMZM2G009464_P01	GRMZM2G009464	Uncharacterized protein [Source:UniProtKB/TrEMBL;Acc:C4IZI3]	highly similar to ( 941) AT5G60790 | Symbols: ATGCN1, GCN1 | ATGCN1; transporter | chr5:24453760-24455767 REVERSEnearly identical (1016) loc_os08g45010 12008.m08472 protein ATP-binding cassette sub-family F member 2, putative, expressed seq=cds; coord=3:109173985..109177775:1; parent_gene=GRMZM2G009464	transport.ABC transporters and multidrug resistance systems	1.05729	1.23456	1.08788
GRMZM2G009465_P01	GRMZM2G009465	Proline-rich protein; Uncharacterized protein [Source:UniProtKB/TrEMBL;Acc:Q9SBX4]	weakly similar to ( 192) loc_os10g05980 12010.m03998 protein proline-rich protein, putative, expressed seq=cds; coord=1:120192918..120195211:1; parent_gene=GRMZM2G009465	cell wall.cell wall proteins.proline rich proteins	1.03478	0.750177	0.760588
GRMZM2G009479_P01	GRMZM2G009479	Lipoxygenase [Source:UniProtKB/TrEMBL;Acc:B8A0P0]	highly similar to ( 897) AT3G45140 | Symbols: LOX2, ATLOX2 | LOX2 (LIPOXYGENASE 2); lipoxygenase | chr3:16525437-16529233 FORWARDnearly identical (1270) LOX23_HORVU Lipoxygenase 2.3, chloroplast precursor (EC 1.13.11.12) (LOX2:Hv:3) - Hordeum vulgare (Barley)nearly identical (1295) loc_os02g10120 12002.m06309 protein lipoxygenase 2.3, chloroplast precursor, putative, expressed seq=cds; coord=5:12…	hormone metabolism.jasmonate.synthesis-degradation.lipoxygenase	0.969455	0.90864	0.941851
GRMZM2G009538_P01	GRMZM2G009538	Uncharacterized protein [Source:UniProtKB/TrEMBL;Acc:C0PGS3]	weakly similar to ( 194) AT3G50690 | Symbols: | leucine-rich repeat family protein | chr3:18835271-18837097 REVERSEmoderately similar to ( 308) AN32_ORYSA Acidic leucine-rich nuclear phosphoprotein 32-related protein (ANP32/acidic nuclear phosphoprotein-like protein) - Oryza sativa (Rice)moderately similar to ( 308) loc_os07g41694 12007.m08405 protein acidic leucine-rich nuclear phosphoprotein 32…	not assigned.unknown	0.950259	0.91422	0.901283
GRMZM2G009591_P02	GRMZM2G009591	Uncharacterized protein [Source:UniProtKB/TrEMBL;Acc:C4J1M8]	highly similar to ( 702) AT2G22480 | Symbols: PFK5 | PFK5 (PHOSPHOFRUCTOKINASE 5); 6-phosphofructokinase | chr2:9545670-9548414 FORWARDhighly similar to ( 951) loc_os10g26570 12010.m05597 protein pyrophosphate--fructose 6-phosphate 1-phosphotransferase, putative, expressed seq=cds; coord=1:242912273..242916942:1; parent_gene=GRMZM2G009591	glycolysis.unclear/dually targeted.pyrophosphate-fructose-6-P phosphotransferase	1.083	0.981412	1.16763
GRMZM2G009593_P01	GRMZM2G009593	##	nearly identical (1578) AT2G27210 | Symbols: BSL3 | kelch repeat-containing serine/threonine phosphoesterase family protein | chr2:11630188-11636182 FORWARDnearly identical (1717) BSL2_ORYSA Serine/threonine-protein phosphatase BSL2 homolog (EC 3.1.3.16) (BSU1-like protein 2 homolog) - Oryza sativa (Rice)nearly identical (1717) loc_os12g42310 12012.m08011 protein serine/threonine-protein phosphat…	protein.postranslational modification	0.97397	1.03088	0.959191
GRMZM2G009624_P02	GRMZM2G009624	##	weakly similar to ( 148) AT5G65260 | Symbols: | polyadenylate-binding protein family protein / PABP family protein | chr5:26080501-26082984 REVERSEmoderately similar to ( 220) loc_os09g39462 12009.m22225 protein nucleic acid binding protein, putative, expressed seq=cds; coord=1:123774374..123777663:1; parent_gene=GRMZM2G009624	RNA.processing	1.02762	1.09664	1.11033
GRMZM2G009627_P01	GRMZM2G009627	Chromatin assembly factor 1 subunit B; Uncharacterized protein [Source:UniProtKB/TrEMBL;Acc:B4FIA4]	highly similar to ( 528) AT5G64630 | Symbols: FAS2, NFB01, NFB1, MUB3.9 | FAS2 (FASCIATA 2); nucleotide binding / protein binding | chr5:25833298-25836158 FORWARDvery weakly similar to (84.0) PF20_CHLRE Flagellar WD repeat protein PF20 - Chlamydomonas reinhardtiihighly similar to ( 734) loc_os08g01680 12008.m04316 protein chromatin assembly factor 1 subunit B, putative, expressed seq=cds; coord=6…	RNA.regulation of transcription.Nucleosome/chromatin assembly factor group	0.912363	0.80488	0.711359
GRMZM2G009638_P01	GRMZM2G009638	##	weakly similar to ( 171) AT2G33040 | Symbols: | ATP synthase gamma chain, mitochondrial (ATPC) | chr2:14018978-14021047 REVERSEweakly similar to ( 164) ATPG3_IPOBA ATP synthase gamma chain, mitochondrial precursor (EC 3.6.3.14) - Ipomoea batatas (Sweet potato) (Batate)weakly similar to ( 176) loc_os10g17280 12010.m04815 protein ATP synthase gamma chain, mitochondrial precursor, putative, expresse…	mitochondrial electron transport / ATP synthesis.F1-ATPase	1.14575	1.23222	0.971886
GRMZM2G009655_P01	GRMZM2G009655	##	highly similar to ( 540) AT4G10590 | Symbols: UBP10 | ubiquitin carboxyl-terminal hydrolase family protein | chr4:6538919-6543272 REVERSEhighly similar to ( 761) loc_os10g07270 12010.m04114 protein ubiquitin carboxyl-terminal hydrolase 5, putative, expressed seq=cds; coord=1:123753257..123772766:-1; parent_gene=GRMZM2G009655	protein.degradation.ubiquitin	0.939659	0.960778	0.912418
GRMZM2G009661_P01	GRMZM2G009661	Uncharacterized protein [Source:UniProtKB/TrEMBL;Acc:K7UD94]	highly similar to ( 646) AT4G15415 | Symbols: ATB GAMMA | ATB GAMMA; poly(U) binding / protein phosphatase type 2A regulator | chr4:8817707-8819349 FORWARDhighly similar to ( 786) loc_os08g02860 12008.m04429 protein transposon protein, putative, unclassified, expressed seq=cds; coord=6:6432070..6436373:-1; parent_gene=GRMZM2G009661	protein.postranslational modification	0.946362	0.986512	0.974422
GRMZM2G009683_P01	GRMZM2G009683	Uncharacterized protein [Source:UniProtKB/TrEMBL;Acc:K7UK14]	moderately similar to ( 228) AT1G24120 | Symbols: ARL1 | ARL1 (ARG1-LIKE 1); heat shock protein binding / unfolded protein binding | chr1:8529283-8531946 REVERSEmoderately similar to ( 311) loc_os06g13060 12006.m06021 protein chaperone protein dnaJ 16, putative, expressed seq=cds; coord=6:114440668..114442488:1; parent_gene=GRMZM2G009683	stress.abiotic.heat	0.972467	0.975242	1.02127
GRMZM2G009703_P01	GRMZM2G009703	CAK1AT [Source:UniProtKB/TrEMBL;Acc:B6TPK0]	moderately similar to ( 426) AT4G28980 | Symbols: CDKF;1, CAK1AT | cyclin-dependent kinase-activating kinase 1At / CDK-activating kinase 1At (CAK1) | chr4:14288471-14290102 FORWARDweakly similar to ( 105) CDC2B_ANTMA Cell division control protein 2 homolog B (EC 2.7.11.22) (EC 2.7.11.23) (Fragment) - Antirrhinum majus (Garden snapdragon)highly similar to ( 669) loc_os06g22820 12006.m06935 protein…	cell.cycle	1.08828	1.04792	1.05922
GRMZM2G009715_P01	GRMZM2G009715	##	highly similar to ( 582) AT4G04850 | Symbols: KEA3, ATKEA3 | KEA3; potassium ion transmembrane transporter/ potassium:hydrogen antiporter | chr4:2453174-2456891 FORWARDhighly similar to ( 931) loc_os12g42300 12012.m08010 protein glutathione-regulated potassium-efflux system protein kefB, putative, expressed seq=cds; coord=3:87782824..87788528:-1; parent_gene=GRMZM2G009715	transport.potassium	0.906788	0.758335	0.74897
GRMZM2G009719_P01	GRMZM2G009719	Uncharacterized protein; Universal stress protein [Source:UniProtKB/TrEMBL;Acc:B4FH43]	weakly similar to ( 135) AT3G62550 | Symbols: | universal stress protein (USP) family protein | chr3:23136194-23137074 FORWARDmoderately similar to ( 249) loc_os01g19820 12001.m150564 protein universal stress protein, putative, expressed seq=cds; coord=8:36505635..36507206:-1; parent_gene=GRMZM2G009719	stress.abiotic.unspecified	1.03297	1.00787	1.00414
GRMZM2G009724_P01	GRMZM2G009724	Speckle-type POZ protein; Speckle-type POZ protein isoform 1; Speckle-type POZ protein isoform 2; Uncharacterized protein [Source:UniProtKB/TrEMBL;Acc:B4FKJ5]	weakly similar to ( 188) AT5G19000 | Symbols: ATBPM1 | ATBPM1 (BTB-POZ and MATH domain 1); protein binding | chr5:6342563-6344641 FORWARDmoderately similar to ( 256) loc_os06g14060 12006.m32038 protein speckle-type POZ protein, putative, expressed seq=cds; coord=9:110567873..110569708:-1; parent_gene=GRMZM2G009724	protein.degradation.ubiquitin.E3.BTB/POZ Cullin3.BTB/POZ	0.712522	0.850775	0.850599
GRMZM2G009785_P01	GRMZM2G009785	Probable tocopherol cyclase, chloroplastic [Source:UniProtKB/Swiss-Prot;Acc:Q94FY8]	highly similar to ( 625) AT4G32770 | Symbols: VTE1, ATSDX1 | VTE1 (VITAMIN E DEFICIENT 1); tocopherol cyclase | chr4:15804981-15807790 FORWARDhighly similar to ( 932) TOCC_MAIZE Probable tocopherol cyclase, chloroplast precursor (Sucrose export defective 1) - Zea mays (Maize)highly similar to ( 805) loc_os02g17650 12002.m33638 protein tocopherol cyclase, chloroplast precursor, putative, expressed…	secondary metabolism.isoprenoids.tocopherol biosynthesis.tocopherol cyclase	1.00733	1.13493	1.21405
GRMZM2G009795_P01	GRMZM2G009795	Uncharacterized protein [Source:UniProtKB/TrEMBL;Acc:C0P9D4]	weakly similar to ( 147) AT5G64180 | Symbols: | unknown protein | chr5:25677163-25678204 FORWARDweakly similar to ( 171) loc_os12g31790 12012.m06987 protein expressed protein seq=cds; coord=10:17601572..17606794:-1; parent_gene=GRMZM2G009795	not assigned.unknown	1.00578	0.946684	0.978653
GRMZM2G009808_P01	GRMZM2G009808	Uncharacterized protein [Source:UniProtKB/TrEMBL;Acc:C0HER4]	nearly identical (1164) AT2G05710 | Symbols: | aconitate hydratase, cytoplasmic, putative / citrate hydro-lyase/aconitase, putative | chr2:2141591-2146350 FORWARDnearly identical (1180) ACOC_ORYSA Putative aconitate hydratase, cytoplasmic (EC 4.2.1.3) (Citrate hydro-lyase) (Aconitase) - Oryza sativa (Rice)nearly identical (1290) loc_os03g04410 12003.m05971 protein aconitate hydratase, cytoplasmic…	TCA / org. transformation.TCA.aconitase	1.00753	1.00081	1.01396
GRMZM2G009843_P01	GRMZM2G009843	Uncharacterized protein [Source:UniProtKB/TrEMBL;Acc:C0P357]	highly similar to ( 665) AT3G44850 | Symbols: | protein kinase-related | chr3:16374617-16376931 REVERSEhighly similar to ( 820) loc_os03g53720 12003.m10342 protein ATP binding protein, putative, expressed seq=cds; coord=1:276203232..276207982:1; parent_gene=GRMZM2G009843	protein.postranslational modification	1.10765	1.07395	1.06991
GRMZM2G009845_P01	GRMZM2G009845	Importin subunit alpha [Source:UniProtKB/TrEMBL;Acc:C0P5C0]	highly similar to ( 802) AT3G06720 | Symbols: AT-IMP, ATKAP ALPHA, AIMP ALPHA | IMPA-1 (IMPORTIN ALPHA ISOFORM 1); binding / protein transporter | chr3:2120559-2123555 FORWARDhighly similar to ( 924) IMA1B_ORYSA Importin alpha-1b subunit - Oryza sativa (Rice)highly similar to ( 924) loc_os05g06350 12005.m05162 protein importin alpha-1b subunit, putative, expressed seq=cds; coord=6:127495800..1275…	protein.targeting.nucleus	0.909909	1.06356	0.995332
GRMZM2G009849_P02	GRMZM2G009849	Uncharacterized protein [Source:UniProtKB/TrEMBL;Acc:C0HEU8]	nearly identical (1579) AT2G35630 | Symbols: MOR1, GEM1 | MOR1 (MICROTUBULE ORGANIZATION 1); microtubule binding | chr2:14966828-14980361 FORWARDnearly identical (2170) loc_os01g60040 12001.m12135 protein cytoskeleton-associated protein 5, putative, expressed seq=cds; coord=3:186172423..186192188:1; parent_gene=GRMZM2G009849	cell.organisation	1.06992	0.993584	0.926478
GRMZM2G009871_P01	GRMZM2G009871	Putative TCP-1/cpn60 chaperonin family protein isoform 1; Putative TCP-1/cpn60 chaperonin family protein isoform 2; Putative TCP-1/cpn60 chaperonin family protein isoform 3; Putative TCP-1/cpn60 chaperonin family protein isoform 4; Uncharacterized protein [Source:UniProtKB/TrEMBL;Acc:B4FBP0]	highly similar to ( 893) AT3G11830 | Symbols: | chaperonin, putative | chr3:3732734-3736156 FORWARDmoderately similar to ( 251) TCPE1_AVESA T-complex protein 1 subunit epsilon (TCP-1-epsilon) (CCT-epsilon) (TCP-K19) - Avena sativa (Oat)highly similar to ( 931) loc_os06g47320 12006.m09258 protein T-complex protein 1 subunit eta, putative, expressed seq=cds; coord=4:237041435..237046635:-1; parent_…	protein.folding	0.976485	0.975114	0.901344
GRMZM2G009876_P01	GRMZM2G009876	TGF-beta-inducible nuclear protein 1; Uncharacterized protein [Source:UniProtKB/TrEMBL;Acc:B4F8D6]	moderately similar to ( 416) AT5G06360 | Symbols: | ribosomal protein S8e family protein | chr5:1944835-1946512 FORWARDmoderately similar to ( 462) loc_os07g47580 12007.m079786 protein TGF-beta-inducible nuclear protein 1, putative, expressed seq=cds; coord=2:216550379..216553037:-1; parent_gene=GRMZM2G009876	protein.synthesis.ribosomal protein.eukaryotic.40S subunit.S8	0.933521	0.930875	0.734778
GRMZM2G009888_P01	GRMZM2G009888	Uncharacterized protein [Source:UniProtKB/TrEMBL;Acc:K7TPD9]	weakly similar to ( 119) AT1G04290 | Symbols: | thioesterase family protein | chr1:1147721-1148352 REVERSEweakly similar to ( 195) loc_os04g35590 12004.m08648 protein thioesterase superfamily member 2, putative, expressed seq=cds; coord=10:117783336..117785935:-1; parent_gene=GRMZM2G009888	lipid metabolism.lipid degradation.beta-oxidation.acyl-CoA thioesterase	1.21432	1.31159	1.39787
GRMZM2G009894_P01	GRMZM2G009894	60S ribosomal protein L29 [Source:UniProtKB/TrEMBL;Acc:B6T5X5]	very weakly similar to (99.4) AT3G06680 | Symbols: | 60S ribosomal protein L29 (RPL29B) | chr3:2114402-2114724 REVERSEweakly similar to ( 116) loc_os05g28750 12005.m07160 protein 60S ribosomal protein L29, putative, expressed seq=cds; coord=8:36503543..36505405:1; parent_gene=GRMZM2G009894	protein.synthesis.ribosomal protein.eukaryotic.60S subunit.L29	1.20184	1.12384	1.01826
GRMZM2G009895_P01	GRMZM2G009895	Uncharacterized protein [Source:UniProtKB/TrEMBL;Acc:B4FIW7]	moderately similar to ( 326) AT3G22845 | Symbols: | emp24/gp25L/p24 protein-related | chr3:8087373-8088550 FORWARDmoderately similar to ( 373) loc_os03g53310 12003.m10303 protein suppressor/enhancer of lin-12 protein 9 precursor, putative, expressed seq=cds; coord=1:275385208..275389162:-1; parent_gene=GRMZM2G009895	cell.vesicle transport	0.911798	0.884199	0.891892
GRMZM2G009928_P01	GRMZM2G009928	Thioredoxin [Source:UniProtKB/TrEMBL;Acc:B6TEV7]	moderately similar to ( 259) AT2G02590 | Symbols: | FUNCTIONS IN: molecular_function unknown; INVOLVED IN: biological_process unknown; LOCATED IN: chloroplast; EXPRESSED IN: 21 plant structures; EXPRESSED DURING: 13 growth stages; CONTAINS InterPro DOMAIN/s: Putative small multi-drug export (InterPro:IPR009577); Has 213 Blast hits to 213 proteins in 89 species: Archae - 35; Bacteria - 146; Metazo…	not assigned.unknown	1.14715	1.04279	0.831802
GRMZM2G009928_P03	GRMZM2G009928	Thioredoxin [Source:UniProtKB/TrEMBL;Acc:B6TEV7]	weakly similar to ( 126) AT5G39950 | Symbols: ATTRX2, ATH2, ATTRXH2, TRXH2 | ATTRX2 (THIOREDOXIN 2); oxidoreductase, acting on sulfur group of donors, disulfide as acceptor | chr5:15990885-15991881 REVERSEweakly similar to ( 127) TRXH_ORYSA Thioredoxin H-type (TRX-H) (Phloem sap 13 kDa protein 1) - Oryza sativa (Rice)moderately similar to ( 208) loc_os03g58630 12003.m10768 protein thioredoxin H-t…	redox.thioredoxin	1.4689	1.42819	1.1052
GRMZM2G009936_P01	GRMZM2G009936	60S ribosomal protein L36 [Source:UniProtKB/TrEMBL;Acc:B6SGX0]	weakly similar to ( 139) AT3G53740 | Symbols: | 60S ribosomal protein L36 (RPL36B) | chr3:19913921-19914813 REVERSEweakly similar to ( 113) RL36_DAUCA 60S ribosomal protein L36 - Daucus carota (Carrot)weakly similar to ( 175) loc_os01g62350 12001.m12357 protein 60S ribosomal protein L36-2, putative, expressed seq=cds; coord=8:116533013..116535098:1; parent_gene=GRMZM2G009936	protein.synthesis.ribosomal protein.eukaryotic.60S subunit.L36	1.07734	0.971358	0.837781
GRMZM2G009940_P01	GRMZM2G009940	Retinol dehydrogenase 14; Uncharacterized protein [Source:UniProtKB/TrEMBL;Acc:B4FKX6]	moderately similar to ( 409) AT4G11410 | Symbols: | short-chain dehydrogenase/reductase (SDR) family protein | chr4:6945127-6947186 REVERSEweakly similar to ( 120) POR_PEA Protochlorophyllide reductase, chloroplast precursor (EC 1.3.1.33) (PCR) (NADPH-protochlorophyllide oxidoreductase) (POR) - Pisum sativum (Garden pea)highly similar to ( 517) loc_os09g39670 12009.m06905 protein retinol dehydrog…	misc.short chain dehydrogenase/reductase (SDR)	0.970838	1.00964	0.954215
GRMZM2G009948_P01	GRMZM2G009948	Uncharacterized protein [Source:UniProtKB/TrEMBL;Acc:B4FDI3]	moderately similar to ( 240) AT1G69680 | Symbols: | FUNCTIONS IN: molecular_function unknown; INVOLVED IN: biological_process unknown; LOCATED IN: cellular_component unknown; EXPRESSED IN: 24 plant structures; EXPRESSED DURING: 15 growth stages; CONTAINS InterPro DOMAIN/s: Mog1/PsbP/DUF1795, alpha/beta/alpha sandwich (InterPro:IPR016124), Ran-interacting Mog1 protein (InterPro:IPR007681), Mog1/Ps…	not assigned.unknown	0.938298	0.859375	0.794013
GRMZM2G009958_P01	GRMZM2G009958	Uncharacterized protein [Source:UniProtKB/TrEMBL;Acc:B8A3L9]	weakly similar to ( 120) AT2G15890 | Symbols: MEE14 | MEE14 (maternal effect embryo arrest 14) | chr2:6921196-6921978 REVERSEmoderately similar to ( 301) loc_os03g55670 12003.m10479 protein expressed protein seq=cds; coord=1:280580742..280583004:-1; parent_gene=GRMZM2G009958	not assigned.unknown	0.968681	1.18905	1.27818
GRMZM2G009968_P01	GRMZM2G009968	Electron transporter [Source:UniProtKB/TrEMBL;Acc:B6SN10]	weakly similar to ( 145) AT5G58530 | Symbols: | glutaredoxin family protein | chr5:23660428-23661249 FORWARDmoderately similar to ( 252) loc_os05g39450 12005.m08123 protein electron transporter, putative, expressed seq=cds; coord=8:118324556..118325631:-1; parent_gene=GRMZM2G009968	redox.glutaredoxins	0.991066	0.848465	0.847104
GRMZM2G009987_P01	GRMZM2G009987	Putative uncharacterized protein [Source:UniProtKB/TrEMBL;Acc:B6UDL8]	very weakly similar to (91.3) AT5G58290 | Symbols: RPT3 | RPT3 (REGULATORY PARTICLE TRIPLE-A ATPASE 3); ATPase | chr5:23569155-23571116 FORWARDvery weakly similar to (91.3) PRS6B_SOLTU 26S protease regulatory subunit 6B homolog - Solanum tuberosum (Potato)very weakly similar to (91.3) loc_os02g21970 12002.m07435 protein 26S protease regulatory subunit 6B, putative, expressed seq=cds; coord=5:6287…	protein.degradation.ubiquitin.proteasom	0.825149	0.915399	0.921623
GRMZM2G009994_P01	GRMZM2G009994	Uncharacterized protein [Source:UniProtKB/TrEMBL;Acc:B4FN41]	moderately similar to ( 457) AT1G50120 | Symbols: | FUNCTIONS IN: molecular_function unknown; INVOLVED IN: biological_process unknown; LOCATED IN: cellular_component unknown; EXPRESSED IN: 23 plant structures; EXPRESSED DURING: 13 growth stages; CONTAINS InterPro DOMAIN/s: Rgp1 (InterPro:IPR014848), Immunoglobulin E-set (InterPro:IPR014756); Has 110 Blast hits to 108 proteins in 46 species: Archa…	not assigned.unknown	0.968267	1.00514	1.03428
GRMZM2G009995_P01	GRMZM2G009995	Putative leucine-rich repeat receptor-like protein kinase family protein; Uncharacterized protein [Source:UniProtKB/TrEMBL;Acc:C0PFF2]	moderately similar to ( 433) AT1G14390 | Symbols: | leucine-rich repeat transmembrane protein kinase, putative | chr1:4924277-4926794 FORWARDweakly similar to ( 125) CRI4_MAIZE Putative receptor protein kinase CRINKLY4 precursor (EC 2.7.11.1) - Zea mays (Maize)highly similar to ( 939) loc_os06g38970 12006.m08435 protein ATP binding protein, putative, expressed seq=cds; coord=9:88729883..88735673:…	signalling.receptor kinases.leucine rich repeat VI	1.07681	0.933061	0.903006
GRMZM2G010044_P01	GRMZM2G010044	Uncharacterized protein [Source:UniProtKB/TrEMBL;Acc:B4FG11]	highly similar to ( 798) AT4G13430 | Symbols: IIL1 | IIL1 (ISOPROPYL MALATE ISOMERASE LARGE SUBUNIT 1); 4 iron, 4 sulfur cluster binding / hydro-lyase/ lyase | chr4:7804194-7807789 REVERSEvery weakly similar to (81.6) ACOC_CUCMA Aconitate hydratase, cytoplasmic (EC 4.2.1.3) (Citrate hydro-lyase) (Aconitase) - Cucurbita maxima (Pumpkin) (Winter squash)highly similar to ( 891) loc_os02g03260 12002.…	TCA / org. transformation.TCA.aconitase	1.07093	0.941722	0.907393
GRMZM2G010054_P01	GRMZM2G010054	Uncharacterized protein [Source:UniProtKB/TrEMBL;Acc:C0PNL9]	nearly identical (1483) AT1G62020 | Symbols: | coatomer protein complex, subunit alpha, putative | chr1:22919814-22923728 FORWARDweakly similar to ( 105) PF20_CHLRE Flagellar WD repeat protein PF20 - Chlamydomonas reinhardtiinearly identical (2184) loc_os09g04110 12009.m22040 protein coatomer subunit alpha, putative, expressed seq=cds; coord=1:267609498..267614894:-1; parent_gene=GRMZM2G010054	cell.vesicle transport	0.996538	1.03513	0.94141
[truncated: 10,301 more rows]

## Sheet: 3D(identified)
Table S1 Detailed data in proteome
Proteins identified with 3D-HPLC-MS/MS
[truncated: 15,208 more rows]

## Sheet: protein(identified)
Table S1 Detailed data in proteome
Total identified proteins in proteome
[truncated: 16,422 more rows]

## Sheet: 2D(quantified)
Table S1 Detailed data in proteome
Proteins quantified with 2D-HPLC-MS/MS
[truncated: 9,935 more rows]

## Sheet: 3D(quantified)
Table S1 Detailed data in proteome
[truncated: 13,118 more rows]

## Sheet: Protein(quantified)
Table S1 Detailed data in proteome
[truncated: 14,171 more rows]

[truncated: 2 more sheets: Pro-change(quantified), Western blot]
