# Supplementary material for: Large-scale Proteomic and Phosphoproteomic Analyses of Maize Seedling Leaves During De-etiolation
Source: Genomics Proteomics Bioinformatics. 2020 Dec 30;18(4):397–414. doi: 10.1016/j.gpb.2020.12.004 (PMC8242269; doi:10.1016/j.gpb.2020.12.004)
Supplement: Supplementary data 10 [file mmc10.xlsx]

## Sheet: Phosphoproteome
Table S2 Detailed data in Phosphoproteome
Total identified phosphopeptides
Note: Ensembl: annotation of proteins in ensembl website; Mapman: annotation of proteins in MapMan website; Bin: pathways that protein belongs to in MapMan website; S represents the Ser site; T represents the Thr site; Y represents the Tyr site; TF: transcription factors; na represent the protein is not a TF; phos: phosphorylation levels of proteins identified in phoshoproteome; phos/Q: the phosp…
									Phos			Phos/Q			Q
Protein ID	Gene ID	Peptide	Site in peptide	Site in protein	Ensembl	Mapman	Bin	TF	1 h/0 h	6 h/0 h	12 h/0 h	1 h/0 h	6 h/0 h	12 h/0 h	1 h/0 h	6 h/0 h	12 h/0 h
AC148167.6_FGP001	AC148167.6_FG001	KSPSFTPR	S2;S4;	S142;S144;	Uncharacterized protein [Source:UniProtKB/TrEMBL;Acc:C0P7E6]	moderately similar to ( 318) loc_os07g08790 12007.m05335 protein seed specific protein Bn15D14A, putative, expressed seq=cds; coord=7:11665296..11671232:1; parent_gene=AC148167.6_FG001	not assigned.unknown	na	1.21708	1.0361	1.04121	1.27729	1.0972	0.917487	0.952864	0.94431	1.13485
AC149475.2_FGP003	AC149475.2_FG003	GVNTFSPEGR	S6;	S16;	Proteasome subunit alpha type [Source:UniProtKB/TrEMBL;Acc:B6T504]	moderately similar to ( 423) AT1G53850 | Symbols: PAE1 | PAE1; endopeptidase/ peptidase/ threonine-type endopeptidase | chr1:20104131-20105792 REVERSEmoderately similar to ( 432) PSA5_ORYSA Proteasome subunit alpha type 5 (EC 3.4.25.1) (20S proteasome alpha subunit E) (20S proteasome subunit alpha-5) - Oryza sativa (Rice)moderately similar to ( 432) loc_os11g40140 12011.m28848 protein proteasome …	protein.degradation.ubiquitin.proteasom	na	0.90864	0.804605	0.797855	0.888898	0.805653	0.858809	1.02221	0.998699	0.929024
AC149810.2_FGP004	AC149810.2_FG004	DSRSDEETAAEPK	S2;	S49;	ABC-type Co2+ transport system, permease component; Uncharacterized protein [Source:UniProtKB/TrEMBL;Acc:K7VQ39]	weakly similar to ( 159) AT4G19100 | Symbols: | unknown protein | chr4:10453453-10454359 FORWARDmoderately similar to ( 213) loc_os06g21530 12006.m06810 protein ABC-type Co2+ transport system, permease component, putative, expressed seq=cds; coord=9:151597278..151597925:-1; parent_gene=AC149810.2_FG004	not assigned.unknown	na	0.915226	0.724	0.822415	0.986837	0.720275	0.857333	0.927434	1.00517	0.959272
AC149810.2_FGP004	AC149810.2_FG004	DSRSDEETAAEPK	S4;	S51;	ABC-type Co2+ transport system, permease component; Uncharacterized protein [Source:UniProtKB/TrEMBL;Acc:K7VQ39]	weakly similar to ( 159) AT4G19100 | Symbols: | unknown protein | chr4:10453453-10454359 FORWARDmoderately similar to ( 213) loc_os06g21530 12006.m06810 protein ABC-type Co2+ transport system, permease component, putative, expressed seq=cds; coord=9:151597278..151597925:-1; parent_gene=AC149810.2_FG004	not assigned.unknown	na	1.02458	0.812324	0.838497	1.10475	0.808144	0.874097	0.927434	1.00517	0.959272
AC149810.2_FGP004	AC149810.2_FG004	NRDSRSDEETAAEPK	S4;	S49;	ABC-type Co2+ transport system, permease component; Uncharacterized protein [Source:UniProtKB/TrEMBL;Acc:K7VQ39]	weakly similar to ( 159) AT4G19100 | Symbols: | unknown protein | chr4:10453453-10454359 FORWARDmoderately similar to ( 213) loc_os06g21530 12006.m06810 protein ABC-type Co2+ transport system, permease component, putative, expressed seq=cds; coord=9:151597278..151597925:-1; parent_gene=AC149810.2_FG004	not assigned.unknown	na	0.642553	0.724414	0.705674	0.692829	0.720686	0.735635	0.927434	1.00517	0.959272
AC149810.2_FGP004	AC149810.2_FG004	NRDSRSDEETAAEPK	S6;	S51;	ABC-type Co2+ transport system, permease component; Uncharacterized protein [Source:UniProtKB/TrEMBL;Acc:K7VQ39]	weakly similar to ( 159) AT4G19100 | Symbols: | unknown protein | chr4:10453453-10454359 FORWARDmoderately similar to ( 213) loc_os06g21530 12006.m06810 protein ABC-type Co2+ transport system, permease component, putative, expressed seq=cds; coord=9:151597278..151597925:-1; parent_gene=AC149810.2_FG004	not assigned.unknown	na	0.675207	0.787772	0.781901	0.728039	0.783719	0.815098	0.927434	1.00517	0.959272
AC149829.2_FGP003	AC149829.2_FG003	EGSVDIDPEALPLFR	S3;	S502;	Putative thaumatin domain family protein [Source:UniProtKB/TrEMBL;Acc:K7WGS8]	highly similar to ( 973) AT1G80680 | Symbols: SAR3, MOS3, PRE, NUP96 | SAR3 (SUPPRESSOR OF AUXIN RESISTANCE 3); porin | chr1:30324219-30328489 FORWARDnearly identical (1486) loc_os03g07580 12003.m06270 protein PRE, putative, expressed seq=cds; coord=9:151118220..151121978:-1; parent_gene=AC149829.2_FG003	protein.targeting.nucleus	na	1.44064	1.28662	1.55525	1.44172	1.40473	1.63473	0.999247	0.915922	0.951382
AC149829.2_FGP003	AC149829.2_FG003	MNVDSPTSSSK	S5;	S237;	Putative thaumatin domain family protein [Source:UniProtKB/TrEMBL;Acc:K7WGS8]	highly similar to ( 973) AT1G80680 | Symbols: SAR3, MOS3, PRE, NUP96 | SAR3 (SUPPRESSOR OF AUXIN RESISTANCE 3); porin | chr1:30324219-30328489 FORWARDnearly identical (1486) loc_os03g07580 12003.m06270 protein PRE, putative, expressed seq=cds; coord=9:151118220..151121978:-1; parent_gene=AC149829.2_FG003	protein.targeting.nucleus	na	0.911541	0.799362	0.862038	0.912228	0.87274	0.906091	0.999247	0.915922	0.951382
AC149829.2_FGP006	AC149829.2_FG006	SKPPSPQPHTPDISEGR	S1;S5;	S57;S61;	Uncharacterized protein [Source:UniProtKB/TrEMBL;Acc:K7W2S7]	moderately similar to ( 456) AT1G14330 | Symbols: | kelch repeat-containing F-box family protein | chr1:4890375-4891700 REVERSEhighly similar to ( 753) loc_os03g07530 12003.m34796 protein kelch motif family protein, expressed seq=cds; coord=9:151149416..151150702:-1; parent_gene=AC149829.2_FG006	protein.degradation.ubiquitin.E3.SCF.FBOX	na	0.716518	0.796351	0.749844	0.788171	0.844357	0.892765	0.90909	0.943145	0.839912
AC155376.2_FGP004	AC155376.2_FG004	AGFSDDDDESSAASVSSP	S17;	S540;	Uncharacterized protein [Source:UniProtKB/TrEMBL;Acc:K7V2L3]	highly similar to ( 556) AT3G25500 | Symbols: AFH1, FH1, AHF1, ATFH1 | AFH1 (FORMIN HOMOLOGY 1); actin binding / actin filament binding / protein binding | chr3:9251320-9254826 REVERSEhighly similar to ( 798) loc_os01g67240 12001.m12827 protein AFH1, putative, expressed seq=cds; coord=8:164135912..164138270:1; parent_gene=AC155376.2_FG004	not assigned.unknown	na	0.630104	0.627161	0.604321	0.565884	0.659185	0.676426	1.11349	0.951419	0.893402
AC155376.2_FGP004	AC155376.2_FG004	SPALSPPPQAANFR	S1;S5;	S41;S45;	Uncharacterized protein [Source:UniProtKB/TrEMBL;Acc:K7V2L3]	highly similar to ( 556) AT3G25500 | Symbols: AFH1, FH1, AHF1, ATFH1 | AFH1 (FORMIN HOMOLOGY 1); actin binding / actin filament binding / protein binding | chr3:9251320-9254826 REVERSEhighly similar to ( 798) loc_os01g67240 12001.m12827 protein AFH1, putative, expressed seq=cds; coord=8:164135912..164138270:1; parent_gene=AC155376.2_FG004	not assigned.unknown	na	0.821227	0.707786	1.00125	0.737528	0.743926	1.12071	1.11349	0.951419	0.893402
AC155377.1_FGP001	AC155377.1_FG001	ENSGFTFLHQR	S3;	S1519;	Unconventional myosin heavy chain [Source:UniProtKB/TrEMBL;Acc:Q9XEI4]	nearly identical (2248) AT5G20490 | Symbols: XIK, ATXIK, XI-17 | XIK; motor/ protein binding | chr5:6927064-6936079 REVERSEnearly identical (2741) loc_os03g48140 12003.m09824 protein myosin XI, putative, expressed seq=cds; coord=3:220883061..220902116:-1; parent_gene=AC155377.1_FG001	cell.organisation	na	1.01666	1.14016	1.14034	1.01596	1.02378	1.09077	1.00069	1.11367	1.04545
AC155377.1_FGP001	AC155377.1_FG001	QQAVAISPTSK	S7;	S1055;	Unconventional myosin heavy chain [Source:UniProtKB/TrEMBL;Acc:Q9XEI4]	nearly identical (2248) AT5G20490 | Symbols: XIK, ATXIK, XI-17 | XIK; motor/ protein binding | chr5:6927064-6936079 REVERSEnearly identical (2741) loc_os03g48140 12003.m09824 protein myosin XI, putative, expressed seq=cds; coord=3:220883061..220902116:-1; parent_gene=AC155377.1_FG001	cell.organisation	na	1.21918	1.12066	1.05504	1.21834	1.00627	1.00918	1.00069	1.11367	1.04545
AC155434.2_FGP004	AC155434.2_FG004	QISVLNIGSPSR	S9;	S935;	Uncharacterized protein [Source:UniProtKB/TrEMBL;Acc:C0HF36]	moderately similar to ( 308) AT1G55545 | Symbols: | unknown protein | chr1:20738987-20743049 REVERSEmoderately similar to ( 387) loc_os07g48602 12007.m66702 protein EMB1011, putative, expressed seq=cds; coord=7:173827304..173838463:-1; parent_gene=AC155434.2_FG004	protein.targeting.nucleus	na	1.13739	0.954899	1.04953	1.17107	1.02104	1.07938	0.97124	0.935219	0.972349
AC155622.2_FGP004	AC155622.2_FG004	SASPADDILR	S3;	S173;	Uncharacterized protein [Source:UniProtKB/TrEMBL;Acc:C0PA11]	moderately similar to ( 464) AT2G21390 | Symbols: | coatomer protein complex, subunit alpha, putative | chr2:9152428-9156577 FORWARDvery weakly similar to ( 100) PF20_CHLRE Flagellar WD repeat protein PF20 - Chlamydomonas reinhardtiimoderately similar to ( 488) loc_os03g50350 12003.m10028 protein coatomer subunit alpha, putative, expressed seq=cds; coord=3:4447439..4448841:-1; parent_gene=AC15562…	cell.vesicle transport	na	0.793734	0.821152	0.730012	0.833307	0.891206	0.937045	0.95251	0.921394	0.779057
AC187098.4_FGP011	AC187098.4_FG011	DDDSDEDWDPSKR	S4;	S247;	PWWP domain containing protein [Source:UniProtKB/TrEMBL;Acc:B6UC13]	moderately similar to ( 469) loc_os07g49380 12007.m079801 protein PWWP domain containing protein, expressed seq=cds; coord=7:174836643..174838301:-1; parent_gene=AC187098.4_FG011	not assigned.unknown	na	0.957481	0.747258	0.800653	1.02987	0.964025	0.876165	0.929709	0.775144	0.913814
AC187098.4_FGP011	AC187098.4_FG011	EELIKDDDSDEDWDPSKR	S9;	S247;	PWWP domain containing protein [Source:UniProtKB/TrEMBL;Acc:B6UC13]	moderately similar to ( 469) loc_os07g49380 12007.m079801 protein PWWP domain containing protein, expressed seq=cds; coord=7:174836643..174838301:-1; parent_gene=AC187098.4_FG011	not assigned.unknown	na	0.987765	0.711468	0.76878	1.06244	0.917852	0.841286	0.929709	0.775144	0.913814
AC187098.4_FGP011	AC187098.4_FG011	GATDLDSDVDFDCR	S7;	S263;	PWWP domain containing protein [Source:UniProtKB/TrEMBL;Acc:B6UC13]	moderately similar to ( 469) loc_os07g49380 12007.m079801 protein PWWP domain containing protein, expressed seq=cds; coord=7:174836643..174838301:-1; parent_gene=AC187098.4_FG011	not assigned.unknown	na	0.886048	0.761244	0.854833	0.953037	0.982068	0.935456	0.929709	0.775144	0.913814
AC187098.4_FGP011	AC187098.4_FG011	GATDLDSDVDFDCRR	S7;	S263;	PWWP domain containing protein [Source:UniProtKB/TrEMBL;Acc:B6UC13]	moderately similar to ( 469) loc_os07g49380 12007.m079801 protein PWWP domain containing protein, expressed seq=cds; coord=7:174836643..174838301:-1; parent_gene=AC187098.4_FG011	not assigned.unknown	na	0.449939	0.580241	0.611872	0.483957	0.748559	0.66958	0.929709	0.775144	0.913814
AC187098.4_FGP011	AC187098.4_FG011	RGATDLDSDVDFDCR	S8;	S263;	PWWP domain containing protein [Source:UniProtKB/TrEMBL;Acc:B6UC13]	moderately similar to ( 469) loc_os07g49380 12007.m079801 protein PWWP domain containing protein, expressed seq=cds; coord=7:174836643..174838301:-1; parent_gene=AC187098.4_FG011	not assigned.unknown	na	0.985985	0.866861	0.850228	1.06053	1.11832	0.930417	0.929709	0.775144	0.913814
AC187098.4_FGP011	AC187098.4_FG011	SAGSLYSAR	S1;	S400;	PWWP domain containing protein [Source:UniProtKB/TrEMBL;Acc:B6UC13]	moderately similar to ( 469) loc_os07g49380 12007.m079801 protein PWWP domain containing protein, expressed seq=cds; coord=7:174836643..174838301:-1; parent_gene=AC187098.4_FG011	not assigned.unknown	na	0.919691	0.634832	0.699535	0.989224	0.818986	0.765511	0.929709	0.775144	0.913814
AC187098.4_FGP011	AC187098.4_FG011	SIGSLGPATKPEASDDTVDGQR	S14;	S387;	PWWP domain containing protein [Source:UniProtKB/TrEMBL;Acc:B6UC13]	moderately similar to ( 469) loc_os07g49380 12007.m079801 protein PWWP domain containing protein, expressed seq=cds; coord=7:174836643..174838301:-1; parent_gene=AC187098.4_FG011	not assigned.unknown	na	0.890213	0.885772	0.968426	0.957518	1.14272	1.05976	0.929709	0.775144	0.913814
AC187098.4_FGP011	AC187098.4_FG011	SIGSLGPATKPEASDDTVDGQR	S14;T17;	S387;T390;	PWWP domain containing protein [Source:UniProtKB/TrEMBL;Acc:B6UC13]	moderately similar to ( 469) loc_os07g49380 12007.m079801 protein PWWP domain containing protein, expressed seq=cds; coord=7:174836643..174838301:-1; parent_gene=AC187098.4_FG011	not assigned.unknown	na	1.0587	0.926967	1.09637	1.13875	1.19586	1.19977	0.929709	0.775144	0.913814
AC187157.4_FGP002	AC187157.4_FG002	DLSSPISSSFR	S7;	S24;	Uncharacterized protein [Source:UniProtKB/TrEMBL;Acc:B4FKD1]	moderately similar to ( 202) AT3G16310 | Symbols: | mitotic phosphoprotein N end (MPPN) family protein | chr3:5526593-5528106 REVERSEmoderately similar to ( 410) loc_os01g10350 12001.m07657 protein MPPN domain containing protein, expressed seq=cds; coord=8:22678378..22682240:1; parent_gene=AC187157.4_FG002	not assigned.unknown	na	0.844371	0.761787	0.901878	0.925649	0.841678	1.03482	0.912193	0.905081	0.871535
AC187157.4_FGP002	AC187157.4_FG002	DLSSPISSSFR	S8;	S25;	Uncharacterized protein [Source:UniProtKB/TrEMBL;Acc:B4FKD1]	moderately similar to ( 202) AT3G16310 | Symbols: | mitotic phosphoprotein N end (MPPN) family protein | chr3:5526593-5528106 REVERSEmoderately similar to ( 410) loc_os01g10350 12001.m07657 protein MPPN domain containing protein, expressed seq=cds; coord=8:22678378..22682240:1; parent_gene=AC187157.4_FG002	not assigned.unknown	na	0.844371	0.761787	0.901878	0.925649	0.841678	1.03482	0.912193	0.905081	0.871535
AC187157.4_FGP002	AC187157.4_FG002	DLSSPISSSFR	S9;	S26;	Uncharacterized protein [Source:UniProtKB/TrEMBL;Acc:B4FKD1]	moderately similar to ( 202) AT3G16310 | Symbols: | mitotic phosphoprotein N end (MPPN) family protein | chr3:5526593-5528106 REVERSEmoderately similar to ( 410) loc_os01g10350 12001.m07657 protein MPPN domain containing protein, expressed seq=cds; coord=8:22678378..22682240:1; parent_gene=AC187157.4_FG002	not assigned.unknown	na	0.971136	0.734689	0.824015	1.06462	0.811738	0.945476	0.912193	0.905081	0.871535
AC187157.4_FGP002	AC187157.4_FG002	EGSPMDGVVQYQQQSPTTPSGQQSQQQK	S15;	S125;	Uncharacterized protein [Source:UniProtKB/TrEMBL;Acc:B4FKD1]	moderately similar to ( 202) AT3G16310 | Symbols: | mitotic phosphoprotein N end (MPPN) family protein | chr3:5526593-5528106 REVERSEmoderately similar to ( 410) loc_os01g10350 12001.m07657 protein MPPN domain containing protein, expressed seq=cds; coord=8:22678378..22682240:1; parent_gene=AC187157.4_FG002	not assigned.unknown	na	1.03393	0.586489	0.988741	1.13346	0.647996	1.13448	0.912193	0.905081	0.871535
AC187157.4_FGP002	AC187157.4_FG002	EGSPMDGVVQYQQQSPTTPSGQQSQQQK	T17;	T127;	Uncharacterized protein [Source:UniProtKB/TrEMBL;Acc:B4FKD1]	moderately similar to ( 202) AT3G16310 | Symbols: | mitotic phosphoprotein N end (MPPN) family protein | chr3:5526593-5528106 REVERSEmoderately similar to ( 410) loc_os01g10350 12001.m07657 protein MPPN domain containing protein, expressed seq=cds; coord=8:22678378..22682240:1; parent_gene=AC187157.4_FG002	not assigned.unknown	na	1.03393	0.586489	0.988741	1.13346	0.647996	1.13448	0.912193	0.905081	0.871535
AC187157.4_FGP002	AC187157.4_FG002	EGSPMDGVVQYQQQSPTTPSGQQSQQQK	Y11;	Y121;	Uncharacterized protein [Source:UniProtKB/TrEMBL;Acc:B4FKD1]	moderately similar to ( 202) AT3G16310 | Symbols: | mitotic phosphoprotein N end (MPPN) family protein | chr3:5526593-5528106 REVERSEmoderately similar to ( 410) loc_os01g10350 12001.m07657 protein MPPN domain containing protein, expressed seq=cds; coord=8:22678378..22682240:1; parent_gene=AC187157.4_FG002	not assigned.unknown	na	0.74884	0.522588	0.708396	0.820922	0.577393	0.812815	0.912193	0.905081	0.871535
AC187157.4_FGP002	AC187157.4_FG002	GAVLFSSPLR	S7;	S87;	Uncharacterized protein [Source:UniProtKB/TrEMBL;Acc:B4FKD1]	moderately similar to ( 202) AT3G16310 | Symbols: | mitotic phosphoprotein N end (MPPN) family protein | chr3:5526593-5528106 REVERSEmoderately similar to ( 410) loc_os01g10350 12001.m07657 protein MPPN domain containing protein, expressed seq=cds; coord=8:22678378..22682240:1; parent_gene=AC187157.4_FG002	not assigned.unknown	na	0.986936	0.701523	0.672759	1.08194	0.775094	0.771925	0.912193	0.905081	0.871535
AC187895.2_FGP002	AC187895.2_FG002	AGPPGPPSRR	S8;	S129;	##	seq=cds; coord=7:102467394..102467975:1; parent_gene=AC187895.2_FG002	not assigned.unknown	na	0.659008	0.643859	0.938081	None	None	None	NT	NT	NT
AC190628.4_FGP007	AC190628.4_FG007	SGESDDEDALK	S1;S4;	S406;S409;	Uncharacterized protein [Source:UniProtKB/TrEMBL;Acc:K7U2D9]	highly similar to ( 520) AT3G19740 | Symbols: | ATP binding / ATPase/ nucleoside-triphosphatase/ nucleotide binding | chr3:6855944-6862930 REVERSEhighly similar to ( 780) loc_os02g51400 12002.m10174 protein ATPase, AAA family protein, expressed seq=cds; coord=4:181782174..181790662:-1; parent_gene=AC190628.4_FG007	protein.degradation.AAA type	na	0.803647	0.906259	0.941626	None	None	None	NT	NT	NT
AC190628.4_FGP007	AC190628.4_FG007	SGESDDEDALK	S4;	S409;	Uncharacterized protein [Source:UniProtKB/TrEMBL;Acc:K7U2D9]	highly similar to ( 520) AT3G19740 | Symbols: | ATP binding / ATPase/ nucleoside-triphosphatase/ nucleotide binding | chr3:6855944-6862930 REVERSEhighly similar to ( 780) loc_os02g51400 12002.m10174 protein ATPase, AAA family protein, expressed seq=cds; coord=4:181782174..181790662:-1; parent_gene=AC190628.4_FG007	protein.degradation.AAA type	na	0.818348	0.787104	0.860406	None	None	None	NT	NT	NT
AC191676.3_FGP011	AC191676.3_FG011	AHSLEELMR	S3;	S143;	##	weakly similar to ( 129) loc_os03g45330 12003.m09562 protein conserved hypothetical protein seq=cds; coord=5:15546474..15547368:1; parent_gene=AC191676.3_FG011	stress.abiotic.heat	na	0.946886	1.13614	1.38411	None	None	None	NT	NT	NT
AC194022.3_FGP013	AC194022.3_FG013	AAAGKEPVSPGTPSSVAAGR	S9;T12;	S38;T41;	Putative uncharacterized protein [Source:UniProtKB/TrEMBL;Acc:B6STB0]	very weakly similar to (88.6) loc_os01g12270 12001.m07842 protein hypothetical protein seq=cds; coord=3:2783126..2783395:1; parent_gene=AC194022.3_FG013	not assigned.unknown	na	0.861912	0.664047	0.787016	0.950509	0.774402	0.877177	0.906791	0.857497	0.897215
AC194022.3_FGP013	AC194022.3_FG013	EPVSPGTPSSVAAGR	S4;T7;	S38;T41;	Putative uncharacterized protein [Source:UniProtKB/TrEMBL;Acc:B6STB0]	very weakly similar to (88.6) loc_os01g12270 12001.m07842 protein hypothetical protein seq=cds; coord=3:2783126..2783395:1; parent_gene=AC194022.3_FG013	not assigned.unknown	na	1.2691	0.645284	0.818478	1.39956	0.75252	0.912243	0.906791	0.857497	0.897215
AC195340.3_FGP001	AC195340.3_FG001	DYEEVAAEGGSDDGDEEEEY	S11;	S441;	Tubulin alpha-3 chain [Source:UniProtKB/Swiss-Prot;Acc:P22275]	highly similar to ( 798) AT4G14960 | Symbols: TUA6 | TUA6; structural constituent of cytoskeleton | chr4:8548769-8550319 REVERSEhighly similar to ( 837) TBA3_MAIZE Tubulin alpha-3 chain (Alpha-3 tubulin) - Zea mays (Maize)highly similar to ( 796) loc_os11g14220 12011.m28666 protein tubulin alpha-3 chain, putative, expressed seq=cds; coord=5:5433227..5435612:-1; parent_gene=AC195340.3_FG001	cell.organisation	na	0.907575	0.838624	0.974272	0.974703	1.04853	1.21514	0.931131	0.799808	0.801775
AC195340.3_FGP001	AC195340.3_FG001	TIQFVDWCPTGFK	T10;	T349;	Tubulin alpha-3 chain [Source:UniProtKB/Swiss-Prot;Acc:P22275]	highly similar to ( 798) AT4G14960 | Symbols: TUA6 | TUA6; structural constituent of cytoskeleton | chr4:8548769-8550319 REVERSEhighly similar to ( 837) TBA3_MAIZE Tubulin alpha-3 chain (Alpha-3 tubulin) - Zea mays (Maize)highly similar to ( 796) loc_os11g14220 12011.m28666 protein tubulin alpha-3 chain, putative, expressed seq=cds; coord=5:5433227..5435612:-1; parent_gene=AC195340.3_FG001	cell.organisation	na	0.741203	0.941159	0.849668	0.796025	1.17673	1.05973	0.931131	0.799808	0.801775
AC196059.3_FGP003	AC196059.3_FG003	MRSQKPQGDDGDH	S3;	S227;	Uncharacterized protein [Source:UniProtKB/TrEMBL;Acc:K7VLB0]	weakly similar to ( 115) AT5G21920 | Symbols: | YGGT family protein | chr5:7241350-7242765 REVERSEweakly similar to ( 179) loc_os03g08080 12003.m06317 protein YGGT family protein, expressed seq=cds; coord=9:150711682..150714306:-1; parent_gene=AC196059.3_FG003	not assigned.unknown	na	0.633077	0.826784	0.854998	0.589108	0.696376	0.803788	1.07464	1.18727	1.06371
AC196475.3_FGP005	AC196475.3_FG005	DVASDGDEAESTGIVIR	S4;	S427;	Putative NAC domain transcription factor superfamily protein [Source:UniProtKB/TrEMBL;Acc:K7TX10]	weakly similar to ( 173) AT1G33060 | Symbols: ANAC014 | no apical meristem (NAM) family protein | chr1:11975518-11978493 REVERSEweakly similar to ( 122) NAC74_ORYSA NAC domain-containing protein 74 (ONAC074) - Oryza sativa (Rice)highly similar to ( 640) loc_os08g06140 12008.m26586 protein ANAC014, putative, expressed seq=cds; coord=4:32243054..32246208:1; parent_gene=AC196475.3_FG005	RNA.regulation of transcription.NAC domain transcription factor family	NAC	1.14957	0.786126	0.881933	1.24026	0.902847	0.881943	0.926878	0.870719	0.999989
AC196475.3_FGP005	AC196475.3_FG005	SGYSPTPSR	S4;	S125;	Putative NAC domain transcription factor superfamily protein [Source:UniProtKB/TrEMBL;Acc:K7TX10]	weakly similar to ( 173) AT1G33060 | Symbols: ANAC014 | no apical meristem (NAM) family protein | chr1:11975518-11978493 REVERSEweakly similar to ( 122) NAC74_ORYSA NAC domain-containing protein 74 (ONAC074) - Oryza sativa (Rice)highly similar to ( 640) loc_os08g06140 12008.m26586 protein ANAC014, putative, expressed seq=cds; coord=4:32243054..32246208:1; parent_gene=AC196475.3_FG005	RNA.regulation of transcription.NAC domain transcription factor family	NAC	0.893636	0.881765	0.877247	0.964135	1.01269	0.877257	0.926878	0.870719	0.999989
AC197146.3_FGP001	AC197146.3_FG001	RLSDDDGDDPAPNTDPVR	S3;	S194;	Uncharacterized protein [Source:UniProtKB/TrEMBL;Acc:C0PCF3]	highly similar to ( 609) AT3G25100 | Symbols: CDC45 | CDC45 (cell division cycle 45) | chr3:9144292-9146082 FORWARDhighly similar to ( 870) loc_os11g03430 12011.m04538 protein cell division control protein 45, putative, expressed seq=cds; coord=10:2480007..2481833:-1; parent_gene=AC197146.3_FG001	cell.division	na	1.0027	1.16885	0.751263	None	None	None	NT	NT	NT
AC197246.3_FGP001	AC197246.3_FG001	AELSLNR	S4;	S193;	Ras-related protein ARA-4; Uncharacterized protein [Source:UniProtKB/TrEMBL;Acc:B4FM31]	moderately similar to ( 313) AT2G43130 | Symbols: ARA4, ATRAB11F, ATRABA5C, ARA-4, RABA5C | ARA4; GTP binding / GTPase/ protein binding | chr2:17929899-17930904 REVERSEmoderately similar to ( 225) YPTC6_CHLRE Ras-related protein YPTC6 - Chlamydomonas reinhardtiimoderately similar to ( 370) loc_os08g41340 12008.m08112 protein ras-related protein ARA-4, putative, expressed seq=cds; coord=1:19210169…	signalling.G-proteins	na	1.16243	0.858996	0.701587	1.08261	0.728301	0.79895	1.07374	1.17945	0.878136
AC197555.3_FGP008	AC197555.3_FG008	VYATHCASPADAVNTR	S8;	S97;	DNA-damage-repair/toleration protein DRT102 [Source:UniProtKB/TrEMBL;Acc:B6TXN0]	moderately similar to ( 338) AT3G04880 | Symbols: DRT102 | DRT102 (DNA-DAMAGE-REPAIR/TOLERATION 2) | chr3:1346431-1347363 REVERSEmoderately similar to ( 490) loc_os01g36090 12001.m09906 protein DNA-damage-repair/toleration protein DRT102, putative, expressed seq=cds; coord=3:227494431..227495354:1; parent_gene=AC197555.3_FG008	DNA.repair	na	0.572791	0.533715	0.552604	0.52152	0.514956	0.517051	1.09831	1.03643	1.06876
AC197705.4_FGP006	AC197705.4_FG006	VAAEGAVVGVSEDDGTEHGK	S11;	S217;	Putative RING zinc finger domain superfamily protein [Source:UniProtKB/TrEMBL;Acc:K7UWQ3]	weakly similar to ( 127) AT3G58030 | Symbols: | zinc finger (C3HC4-type RING finger) family protein | chr3:21485527-21486837 FORWARDhighly similar to ( 576) loc_os05g39380 12005.m08116 protein zinc finger, C3HC4 type family protein, expressed seq=cds; coord=8:118186657..118188309:1; parent_gene=AC197705.4_FG006	protein.degradation.ubiquitin.E3.RING	na	1.32024	0.878507	0.995072	1.14952	0.835715	0.946403	1.14852	1.0512	1.05142
AC198418.3_FGP005	AC198418.3_FG005	GGWDTDGEDR	T5;	T654;	Nucleolar RNA helicase 2 [Source:UniProtKB/TrEMBL;Acc:B6SSK6]	highly similar to ( 814) AT5G26742 | Symbols: emb1138 | emb1138 (embryo defective 1138); ATP binding / ATP-dependent helicase/ RNA binding / helicase/ nucleic acid binding / zinc ion binding | chr5:9285540-9288871 REVERSEmoderately similar to ( 319) RH7_SPIOL DEAD-box ATP-dependent RNA helicase 7 (EC 3.6.1.-) - Spinacia oleracea (Spinach)highly similar to ( 848) loc_os03g61220 12003.m35496 protei…	RNA.processing.RNA helicase	na	1.00208	0.880366	0.821286	1.1173	0.858816	0.742271	0.896875	1.02509	1.10645
AC198418.3_FGP005	AC198418.3_FG005	GGWDTDGEDRFR	T5;	T654;	Nucleolar RNA helicase 2 [Source:UniProtKB/TrEMBL;Acc:B6SSK6]	highly similar to ( 814) AT5G26742 | Symbols: emb1138 | emb1138 (embryo defective 1138); ATP binding / ATP-dependent helicase/ RNA binding / helicase/ nucleic acid binding / zinc ion binding | chr5:9285540-9288871 REVERSEmoderately similar to ( 319) RH7_SPIOL DEAD-box ATP-dependent RNA helicase 7 (EC 3.6.1.-) - Spinacia oleracea (Spinach)highly similar to ( 848) loc_os03g61220 12003.m35496 protei…	RNA.processing.RNA helicase	na	0.762006	0.777586	0.790769	0.849623	0.758552	0.714691	0.896875	1.02509	1.10645
AC198418.3_FGP005	AC198418.3_FG005	GSPSFGGR	S2;	S704;	Nucleolar RNA helicase 2 [Source:UniProtKB/TrEMBL;Acc:B6SSK6]	highly similar to ( 814) AT5G26742 | Symbols: emb1138 | emb1138 (embryo defective 1138); ATP binding / ATP-dependent helicase/ RNA binding / helicase/ nucleic acid binding / zinc ion binding | chr5:9285540-9288871 REVERSEmoderately similar to ( 319) RH7_SPIOL DEAD-box ATP-dependent RNA helicase 7 (EC 3.6.1.-) - Spinacia oleracea (Spinach)highly similar to ( 848) loc_os03g61220 12003.m35496 protei…	RNA.processing.RNA helicase	na	0.614004	0.564307	0.560634	0.684604	0.550494	0.506696	0.896875	1.02509	1.10645
AC198418.3_FGP005	AC198418.3_FG005	GSPSFGGR	S4;	S706;	Nucleolar RNA helicase 2 [Source:UniProtKB/TrEMBL;Acc:B6SSK6]	highly similar to ( 814) AT5G26742 | Symbols: emb1138 | emb1138 (embryo defective 1138); ATP binding / ATP-dependent helicase/ RNA binding / helicase/ nucleic acid binding / zinc ion binding | chr5:9285540-9288871 REVERSEmoderately similar to ( 319) RH7_SPIOL DEAD-box ATP-dependent RNA helicase 7 (EC 3.6.1.-) - Spinacia oleracea (Spinach)highly similar to ( 848) loc_os03g61220 12003.m35496 protei…	RNA.processing.RNA helicase	na	0.498725	0.454934	0.473202	0.556069	0.443798	0.427675	0.896875	1.02509	1.10645
AC198418.3_FGP005	AC198418.3_FG005	GVDVVVGTPGR	T8;	T219;	Nucleolar RNA helicase 2 [Source:UniProtKB/TrEMBL;Acc:B6SSK6]	highly similar to ( 814) AT5G26742 | Symbols: emb1138 | emb1138 (embryo defective 1138); ATP binding / ATP-dependent helicase/ RNA binding / helicase/ nucleic acid binding / zinc ion binding | chr5:9285540-9288871 REVERSEmoderately similar to ( 319) RH7_SPIOL DEAD-box ATP-dependent RNA helicase 7 (EC 3.6.1.-) - Spinacia oleracea (Spinach)highly similar to ( 848) loc_os03g61220 12003.m35496 protei…	RNA.processing.RNA helicase	na	0.611003	0.841452	0.949848	0.681258	0.820855	0.858464	0.896875	1.02509	1.10645
AC198418.3_FGP005	AC198418.3_FG005	SDNDSWSDDDWSGGGR	S5;	S673;	Nucleolar RNA helicase 2 [Source:UniProtKB/TrEMBL;Acc:B6SSK6]	highly similar to ( 814) AT5G26742 | Symbols: emb1138 | emb1138 (embryo defective 1138); ATP binding / ATP-dependent helicase/ RNA binding / helicase/ nucleic acid binding / zinc ion binding | chr5:9285540-9288871 REVERSEmoderately similar to ( 319) RH7_SPIOL DEAD-box ATP-dependent RNA helicase 7 (EC 3.6.1.-) - Spinacia oleracea (Spinach)highly similar to ( 848) loc_os03g61220 12003.m35496 protei…	RNA.processing.RNA helicase	na	0.731363	0.67593	0.796803	0.815457	0.659384	0.720144	0.896875	1.02509	1.10645
AC198418.3_FGP005	AC198418.3_FG005	SDNDSWSDDDWSGGGR	S7;	S675;	Nucleolar RNA helicase 2 [Source:UniProtKB/TrEMBL;Acc:B6SSK6]	highly similar to ( 814) AT5G26742 | Symbols: emb1138 | emb1138 (embryo defective 1138); ATP binding / ATP-dependent helicase/ RNA binding / helicase/ nucleic acid binding / zinc ion binding | chr5:9285540-9288871 REVERSEmoderately similar to ( 319) RH7_SPIOL DEAD-box ATP-dependent RNA helicase 7 (EC 3.6.1.-) - Spinacia oleracea (Spinach)highly similar to ( 848) loc_os03g61220 12003.m35496 protei…	RNA.processing.RNA helicase	na	0.753695	0.715359	0.813299	0.840356	0.697848	0.735052	0.896875	1.02509	1.10645
AC198418.3_FGP005	AC198418.3_FG005	SDNDSWSDDDWSGGGRK	S7;	S675;	Nucleolar RNA helicase 2 [Source:UniProtKB/TrEMBL;Acc:B6SSK6]	highly similar to ( 814) AT5G26742 | Symbols: emb1138 | emb1138 (embryo defective 1138); ATP binding / ATP-dependent helicase/ RNA binding / helicase/ nucleic acid binding / zinc ion binding | chr5:9285540-9288871 REVERSEmoderately similar to ( 319) RH7_SPIOL DEAD-box ATP-dependent RNA helicase 7 (EC 3.6.1.-) - Spinacia oleracea (Spinach)highly similar to ( 848) loc_os03g61220 12003.m35496 protei…	RNA.processing.RNA helicase	na	0.389394	0.61465	0.644675	0.434167	0.599605	0.582651	0.896875	1.02509	1.10645
AC198418.3_FGP005	AC198418.3_FG005	SFSGACFNCGESGHR	S1;	S722;	Nucleolar RNA helicase 2 [Source:UniProtKB/TrEMBL;Acc:B6SSK6]	highly similar to ( 814) AT5G26742 | Symbols: emb1138 | emb1138 (embryo defective 1138); ATP binding / ATP-dependent helicase/ RNA binding / helicase/ nucleic acid binding / zinc ion binding | chr5:9285540-9288871 REVERSEmoderately similar to ( 319) RH7_SPIOL DEAD-box ATP-dependent RNA helicase 7 (EC 3.6.1.-) - Spinacia oleracea (Spinach)highly similar to ( 848) loc_os03g61220 12003.m35496 protei…	RNA.processing.RNA helicase	na	0.894067	0.923059	1.14682	0.996869	0.900464	1.03649	0.896875	1.02509	1.10645
AC198518.3_FGP003	AC198518.3_FG003	SGEFDLNSR	S1;	S351;	Putative uncharacterized protein [Source:UniProtKB/TrEMBL;Acc:B6T607]	moderately similar to ( 286) AT5G17510 | Symbols: | unknown protein | chr5:5770518-5772343 REVERSEmoderately similar to ( 439) loc_os12g27994 12012.m06616 protein expressed protein seq=cds; coord=3:107351263..107362589:1; parent_gene=AC198518.3_FG003	not assigned.unknown	na	0.937886	0.749095	0.842399	0.937247	0.86093	0.923117	1.00068	0.870099	0.912559
AC199067.2_FGP004	AC199067.2_FG004	ARESPMTTFSMLEGAGR	S4;S10;	S176;S182;	Putative uncharacterized protein [Source:UniProtKB/TrEMBL;Acc:B6TEP1]	very weakly similar to (82.8) AT3G15040 | Symbols: | unknown protein | chr3:5065445-5066176 REVERSEmoderately similar to ( 244) loc_os01g64300 12001.m12545 protein expressed protein seq=cds; coord=3:176451543..176452178:1; parent_gene=AC199067.2_FG004	not assigned.unknown	na	0.97726	0.758323	0.979303	0.839975	0.727325	1.11593	1.16344	1.04262	0.87757
AC199067.2_FGP004	AC199067.2_FG004	RRSPPQSSSSTSSSPASPAAAPPR	S3;S17;	S92;S106;	Putative uncharacterized protein [Source:UniProtKB/TrEMBL;Acc:B6TEP1]	very weakly similar to (82.8) AT3G15040 | Symbols: | unknown protein | chr3:5065445-5066176 REVERSEmoderately similar to ( 244) loc_os01g64300 12001.m12545 protein expressed protein seq=cds; coord=3:176451543..176452178:1; parent_gene=AC199067.2_FG004	not assigned.unknown	na	0.772836	0.609472	1.07437	0.664268	0.584559	1.22426	1.16344	1.04262	0.87757
AC199067.2_FGP004	AC199067.2_FG004	RRSPPQSSSSTSSSPASPAAAPPR	S3;S7;	S92;S96;	Putative uncharacterized protein [Source:UniProtKB/TrEMBL;Acc:B6TEP1]	very weakly similar to (82.8) AT3G15040 | Symbols: | unknown protein | chr3:5065445-5066176 REVERSEmoderately similar to ( 244) loc_os01g64300 12001.m12545 protein expressed protein seq=cds; coord=3:176451543..176452178:1; parent_gene=AC199067.2_FG004	not assigned.unknown	na	0.980719	0.629679	1.07309	0.842948	0.60394	1.22279	1.16344	1.04262	0.87757
AC199315.4_FGP001	AC199315.4_FG001	GSAAAAASLR	S8;	S18;	Protein transport protein Sec61 beta subunit; Uncharacterized protein [Source:UniProtKB/TrEMBL;Acc:B4FEC8]	very weakly similar to (84.3) loc_os01g38510 12001.m10134 protein protein transport protein Sec61 beta subunit, putative, expressed seq=cds; coord=8:138225306..138225551:1; parent_gene=AC199315.4_FG001	protein.targeting.secretory pathway.unspecified	na	0.872238	1.06837	1.19122	None	None	None	NT	NT	NT
AC199526.5_FGP002	AC199526.5_FG002	EIGFTSDDVGLDADR	S6;	S82;	Uncharacterized protein [Source:UniProtKB/TrEMBL;Acc:B4FIE9]	highly similar to ( 707) AT1G02500 | Symbols: SAM1, SAM-1, MAT1 | SAM1 (S-ADENOSYLMETHIONINE SYNTHETASE 1); methionine adenosyltransferase | chr1:519037-520218 FORWARDhighly similar to ( 739) METL_ORYSA S-adenosylmethionine synthetase 2 (EC 2.5.1.6) (Methionine adenosyltransferase 2) (AdoMet synthetase 2) - Oryza sativa (Rice)highly similar to ( 739) loc_os01g22010 12001.m42990 protein S-adenosyl…	amino acid metabolism.synthesis.aspartate family.methionine	na	0.865119	0.677517	0.79545	0.833139	0.852719	0.871544	1.03839	0.794537	0.912691
AC200057.4_FGP007	AC200057.4_FG007	AGAPPSSSTPPREYDISR	S6;	S24;	##	weakly similar to ( 198) AT1G06070 | Symbols: | bZIP transcription factor, putative (bZIP69) | chr1:1835201-1837116 REVERSEmoderately similar to ( 285) RF2A_ORYSA Transcription factor RF2a - Oryza sativa (Rice)moderately similar to ( 285) loc_os09g34060 12009.m06455 protein transcription factor RF2a, putative, expressed seq=cds; coord=7:140686655..140691401:1; parent_gene=AC200057.4_FG007	RNA.regulation of transcription.bZIP transcription factor family	bZIP	0.820871	0.756395	0.824156	0.832856	0.784574	0.801327	0.985609	0.964083	1.02849
AC200057.4_FGP007	AC200057.4_FG007	AGAPPSSSTPPREYDISR	T9;	T27;	##	weakly similar to ( 198) AT1G06070 | Symbols: | bZIP transcription factor, putative (bZIP69) | chr1:1835201-1837116 REVERSEmoderately similar to ( 285) RF2A_ORYSA Transcription factor RF2a - Oryza sativa (Rice)moderately similar to ( 285) loc_os09g34060 12009.m06455 protein transcription factor RF2a, putative, expressed seq=cds; coord=7:140686655..140691401:1; parent_gene=AC200057.4_FG007	RNA.regulation of transcription.bZIP transcription factor family	bZIP	0.830625	0.758915	0.741525	0.842753	0.787188	0.720985	0.985609	0.964083	1.02849
AC200057.4_FGP007	AC200057.4_FG007	HQHSQSMDESMSIK	S6;	S132;	##	weakly similar to ( 198) AT1G06070 | Symbols: | bZIP transcription factor, putative (bZIP69) | chr1:1835201-1837116 REVERSEmoderately similar to ( 285) RF2A_ORYSA Transcription factor RF2a - Oryza sativa (Rice)moderately similar to ( 285) loc_os09g34060 12009.m06455 protein transcription factor RF2a, putative, expressed seq=cds; coord=7:140686655..140691401:1; parent_gene=AC200057.4_FG007	RNA.regulation of transcription.bZIP transcription factor family	bZIP	0.913598	1.1705	1.41865	0.926937	1.21411	1.37935	0.985609	0.964083	1.02849
AC203173.3_FGP004	AC203173.3_FG004	FSVSPVVR	S4;	S486;	Putative translation elongation factor family protein [Source:UniProtKB/TrEMBL;Acc:K7VQ65]	nearly identical (1571) AT1G56070 | Symbols: LOS1 | LOS1; copper ion binding / translation elongation factor/ translation factor, nucleic acid binding | chr1:20968245-20971077 REVERSEnearly identical (1548) EF2_BETVU Elongation factor 2 (EF-2) - Beta vulgaris (Sugar beet)nearly identical (1634) loc_os04g02820 12004.m101449 protein elongation factor 2, putative, expressed seq=cds; coord=8:17521585…	protein.synthesis.elongation	na	1.03907	0.993691	0.899395	1.02921	0.985951	0.962179	1.00958	1.00785	0.934748
AC203535.4_FGP001	AC203535.4_FG001	EIQTPNPMATPLASPGPGITPR	S14;	S416;	CDC5 protein [Source:UniProtKB/TrEMBL;Acc:Q8W149]	nearly identical (1048) AT1G09770 | Symbols: ATCDC5, CDC5, ATMYBCDC5 | ATCDC5 (ARABIDOPSIS THALIANA CELL DIVISION CYCLE 5); DNA binding / transcription factor | chr1:3162002-3165122 FORWARDnearly identical (1177) loc_os04g28090 12004.m07927 protein cell division cycle 5-like protein, putative, expressed seq=cds; coord=3:157508995..157517825:1; parent_gene=AC203535.4_FG001	RNA.regulation of transcription.MYB-related transcription factor family	MYB	0.882301	0.960625	1.17592	0.936515	1.05817	1.27359	0.942111	0.907815	0.923312
AC203535.4_FGP001	AC203535.4_FG001	LGMTPLRTPQRTPAGK	T4;T8;T12;	T348;T352;T356;	CDC5 protein [Source:UniProtKB/TrEMBL;Acc:Q8W149]	nearly identical (1048) AT1G09770 | Symbols: ATCDC5, CDC5, ATMYBCDC5 | ATCDC5 (ARABIDOPSIS THALIANA CELL DIVISION CYCLE 5); DNA binding / transcription factor | chr1:3162002-3165122 FORWARDnearly identical (1177) loc_os04g28090 12004.m07927 protein cell division cycle 5-like protein, putative, expressed seq=cds; coord=3:157508995..157517825:1; parent_gene=AC203535.4_FG001	RNA.regulation of transcription.MYB-related transcription factor family	MYB	1.05834	1.01219	1.19047	1.12337	1.11497	1.28935	0.942111	0.907815	0.923312
AC203535.4_FGP001	AC203535.4_FG001	SLSSEEKPQQTSTATDEEPAGSK	S3;	S858;	CDC5 protein [Source:UniProtKB/TrEMBL;Acc:Q8W149]	nearly identical (1048) AT1G09770 | Symbols: ATCDC5, CDC5, ATMYBCDC5 | ATCDC5 (ARABIDOPSIS THALIANA CELL DIVISION CYCLE 5); DNA binding / transcription factor | chr1:3162002-3165122 FORWARDnearly identical (1177) loc_os04g28090 12004.m07927 protein cell division cycle 5-like protein, putative, expressed seq=cds; coord=3:157508995..157517825:1; parent_gene=AC203535.4_FG001	RNA.regulation of transcription.MYB-related transcription factor family	MYB	0.674837	0.767956	0.85276	0.716303	0.845939	0.923588	0.942111	0.907815	0.923312
AC203535.4_FGP001	AC203535.4_FG001	TLLASYSQTPR	S5;T9;	S338;T342;	CDC5 protein [Source:UniProtKB/TrEMBL;Acc:Q8W149]	nearly identical (1048) AT1G09770 | Symbols: ATCDC5, CDC5, ATMYBCDC5 | ATCDC5 (ARABIDOPSIS THALIANA CELL DIVISION CYCLE 5); DNA binding / transcription factor | chr1:3162002-3165122 FORWARDnearly identical (1177) loc_os04g28090 12004.m07927 protein cell division cycle 5-like protein, putative, expressed seq=cds; coord=3:157508995..157517825:1; parent_gene=AC203535.4_FG001	RNA.regulation of transcription.MYB-related transcription factor family	MYB	0.968155	0.820689	0.949143	1.02764	0.904027	1.02798	0.942111	0.907815	0.923312
AC203535.4_FGP001	AC203535.4_FG001	TLLASYSQTPR	S7;	S340;	CDC5 protein [Source:UniProtKB/TrEMBL;Acc:Q8W149]	nearly identical (1048) AT1G09770 | Symbols: ATCDC5, CDC5, ATMYBCDC5 | ATCDC5 (ARABIDOPSIS THALIANA CELL DIVISION CYCLE 5); DNA binding / transcription factor | chr1:3162002-3165122 FORWARDnearly identical (1177) loc_os04g28090 12004.m07927 protein cell division cycle 5-like protein, putative, expressed seq=cds; coord=3:157508995..157517825:1; parent_gene=AC203535.4_FG001	RNA.regulation of transcription.MYB-related transcription factor family	MYB	1.31951	1.05739	1.34606	1.40059	1.16476	1.45786	0.942111	0.907815	0.923312
AC203535.4_FGP001	AC203535.4_FG001	TLLASYSQTPR	S7;T9;	S340;T342;	CDC5 protein [Source:UniProtKB/TrEMBL;Acc:Q8W149]	nearly identical (1048) AT1G09770 | Symbols: ATCDC5, CDC5, ATMYBCDC5 | ATCDC5 (ARABIDOPSIS THALIANA CELL DIVISION CYCLE 5); DNA binding / transcription factor | chr1:3162002-3165122 FORWARDnearly identical (1177) loc_os04g28090 12004.m07927 protein cell division cycle 5-like protein, putative, expressed seq=cds; coord=3:157508995..157517825:1; parent_gene=AC203535.4_FG001	RNA.regulation of transcription.MYB-related transcription factor family	MYB	1.04185	0.894345	0.93885	1.10587	0.985161	1.01683	0.942111	0.907815	0.923312
AC203535.4_FGP001	AC203535.4_FG001	TLLASYSQTPR	T9;	T342;	CDC5 protein [Source:UniProtKB/TrEMBL;Acc:Q8W149]	nearly identical (1048) AT1G09770 | Symbols: ATCDC5, CDC5, ATMYBCDC5 | ATCDC5 (ARABIDOPSIS THALIANA CELL DIVISION CYCLE 5); DNA binding / transcription factor | chr1:3162002-3165122 FORWARDnearly identical (1177) loc_os04g28090 12004.m07927 protein cell division cycle 5-like protein, putative, expressed seq=cds; coord=3:157508995..157517825:1; parent_gene=AC203535.4_FG001	RNA.regulation of transcription.MYB-related transcription factor family	MYB	1.31943	1.10205	1.25986	1.4005	1.21395	1.3645	0.942111	0.907815	0.923312
AC203571.3_FGP001	AC203571.3_FG001	HASAGGAASFGR	S9;	S284;	Uncharacterized protein [Source:UniProtKB/TrEMBL;Acc:B6SS39]	moderately similar to ( 249) loc_os10g41800 12010.m06938 protein expressed protein seq=cds; coord=9:113603800..113604702:-1; parent_gene=AC203571.3_FG001	not assigned.unknown	na	0.850392	0.803581	0.696909	None	None	None	NT	NT	NT
AC203862.4_FGP002	AC203862.4_FG002	KTPYDSEDDVPEVSR	S6;	S190;	Uncharacterized protein [Source:UniProtKB/TrEMBL;Acc:K7UY21]	weakly similar to ( 103) AT3G21295 | Symbols: | FUNCTIONS IN: molecular_function unknown; INVOLVED IN: biological_process unknown; LOCATED IN: cellular_component unknown; CONTAINS InterPro DOMAIN/s: PWWP (InterPro:IPR000313); BEST Arabidopsis thaliana protein match is: unknown protein (TAIR:AT1G51745.1); Has 428 Blast hits to 314 proteins in 77 species: Archae - 0; Bacteria - 111; Metazoa - 87; F…	not assigned.unknown	na	0.608819	0.656376	0.671041	0.617362	0.688742	0.681541	0.986163	0.953007	0.984593
AC203862.4_FGP002	AC203862.4_FG002	TPYDSEDDVPEVSR	S5;	S190;	Uncharacterized protein [Source:UniProtKB/TrEMBL;Acc:K7UY21]	weakly similar to ( 103) AT3G21295 | Symbols: | FUNCTIONS IN: molecular_function unknown; INVOLVED IN: biological_process unknown; LOCATED IN: cellular_component unknown; CONTAINS InterPro DOMAIN/s: PWWP (InterPro:IPR000313); BEST Arabidopsis thaliana protein match is: unknown protein (TAIR:AT1G51745.1); Has 428 Blast hits to 314 proteins in 77 species: Archae - 0; Bacteria - 111; Metazoa - 87; F…	not assigned.unknown	na	0.81844	0.685378	0.705852	0.829924	0.719174	0.716897	0.986163	0.953007	0.984593
AC203985.4_FGP005	AC203985.4_FG005	ADSDAEDEGGKK	S3;	S123;	Prefoldin subunit 2; Uncharacterized protein [Source:UniProtKB/TrEMBL;Acc:B6TB46]	weakly similar to ( 184) AT3G22480 | Symbols: PDF2 | prefoldin-related KE2 family protein | chr3:7969080-7969526 FORWARDmoderately similar to ( 258) loc_os11g36050 12011.m07458 protein prefoldin subunit 2, putative, expressed seq=cds; coord=10:79370667..79371107:-1; parent_gene=AC203985.4_FG005	protein.folding.prefoldin and trigger factor	na	0.856072	0.897337	0.716123	0.943913	0.882347	0.838188	0.906939	1.01699	0.85437
AC203985.4_FGP005	AC203985.4_FG005	KADSDAEDEGGK	S4;	S123;	Prefoldin subunit 2; Uncharacterized protein [Source:UniProtKB/TrEMBL;Acc:B6TB46]	weakly similar to ( 184) AT3G22480 | Symbols: PDF2 | prefoldin-related KE2 family protein | chr3:7969080-7969526 FORWARDmoderately similar to ( 258) loc_os11g36050 12011.m07458 protein prefoldin subunit 2, putative, expressed seq=cds; coord=10:79370667..79371107:-1; parent_gene=AC203985.4_FG005	protein.folding.prefoldin and trigger factor	na	0.986241	0.933145	0.840494	1.08744	0.917556	0.983759	0.906939	1.01699	0.85437
AC203985.4_FGP005	AC203985.4_FG005	KADSDAEDEGGKK	S4;	S123;	Prefoldin subunit 2; Uncharacterized protein [Source:UniProtKB/TrEMBL;Acc:B6TB46]	weakly similar to ( 184) AT3G22480 | Symbols: PDF2 | prefoldin-related KE2 family protein | chr3:7969080-7969526 FORWARDmoderately similar to ( 258) loc_os11g36050 12011.m07458 protein prefoldin subunit 2, putative, expressed seq=cds; coord=10:79370667..79371107:-1; parent_gene=AC203985.4_FG005	protein.folding.prefoldin and trigger factor	na	0.912644	1.0692	0.871969	1.00629	1.05134	1.0206	0.906939	1.01699	0.85437
AC204502.4_FGP006	AC204502.4_FG006	SPPPPLAK	S1;	S285;	Uncharacterized protein [Source:UniProtKB/TrEMBL;Acc:K7V3V9]	weakly similar to ( 105) AT2G30400 | Symbols: ATOFP2, OFP2 | OFP2 (OVATE FAMILY PROTEIN 2) | chr2:12956592-12957554 FORWARDmoderately similar to ( 363) loc_os01g60810 12001.m12209 protein plant-specific domain TIGR01568 family protein, expressed seq=cds; coord=8:170275456..170276541:1; parent_gene=AC204502.4_FG006	development.unspecified	na	0.923064	1.23141	1.47481	None	None	None	NT	NT	NT
AC205376.4_FGP008	AC205376.4_FG008	NKPNNCNADDHVNAERSPGR	S17;	S110;	Uncharacterized protein [Source:UniProtKB/TrEMBL;Acc:K7UEM0]	seq=cds; coord=4:79591393..79592560:1; parent_gene=AC205376.4_FG008	not assigned.unknown	na	0.833669	0.758207	0.957576	None	None	None	NT	NT	NT
AC205419.3_FGP001	AC205419.3_FG001	DLQSASPMTESPSNK	S11;	S533;	Putative DUF869 domain containing family protein [Source:UniProtKB/TrEMBL;Acc:K7W1A6]	highly similar to ( 643) AT1G19835 | Symbols: | unknown protein | chr1:6856212-6859513 REVERSEnearly identical (1360) loc_os03g14250 12003.m06867 protein expressed protein seq=cds; coord=9:142806737..142811172:-1; parent_gene=AC205419.3_FG001	not assigned.unknown	na	0.91305	0.841337	0.945874	0.923729	0.844449	0.936318	0.98844	0.996314	1.01021
AC205419.3_FGP001	AC205419.3_FG001	DLQSASPMTESPSNK	S4;S11;	S526;S533;	Putative DUF869 domain containing family protein [Source:UniProtKB/TrEMBL;Acc:K7W1A6]	highly similar to ( 643) AT1G19835 | Symbols: | unknown protein | chr1:6856212-6859513 REVERSEnearly identical (1360) loc_os03g14250 12003.m06867 protein expressed protein seq=cds; coord=9:142806737..142811172:-1; parent_gene=AC205419.3_FG001	not assigned.unknown	na	0.959181	0.832102	0.829779	0.970399	0.83518	0.821395	0.98844	0.996314	1.01021
AC205419.3_FGP001	AC205419.3_FG001	DLQSASPMTESPSNK	S6;S11;	S528;S533;	Putative DUF869 domain containing family protein [Source:UniProtKB/TrEMBL;Acc:K7W1A6]	highly similar to ( 643) AT1G19835 | Symbols: | unknown protein | chr1:6856212-6859513 REVERSEnearly identical (1360) loc_os03g14250 12003.m06867 protein expressed protein seq=cds; coord=9:142806737..142811172:-1; parent_gene=AC205419.3_FG001	not assigned.unknown	na	0.886939	0.742836	0.777805	0.897313	0.745584	0.769946	0.98844	0.996314	1.01021
AC205419.3_FGP001	AC205419.3_FG001	QLQAMRPPAESLGSSPNR	S11;S14;	S924;S927;	Putative DUF869 domain containing family protein [Source:UniProtKB/TrEMBL;Acc:K7W1A6]	highly similar to ( 643) AT1G19835 | Symbols: | unknown protein | chr1:6856212-6859513 REVERSEnearly identical (1360) loc_os03g14250 12003.m06867 protein expressed protein seq=cds; coord=9:142806737..142811172:-1; parent_gene=AC205419.3_FG001	not assigned.unknown	na	1.0956	1.02438	1.14676	1.10842	1.02817	1.13518	0.98844	0.996314	1.01021
AC205419.3_FGP001	AC205419.3_FG001	QLQAMRPPAESLGSSPNR	S11;S15;	S924;S928;	Putative DUF869 domain containing family protein [Source:UniProtKB/TrEMBL;Acc:K7W1A6]	highly similar to ( 643) AT1G19835 | Symbols: | unknown protein | chr1:6856212-6859513 REVERSEnearly identical (1360) loc_os03g14250 12003.m06867 protein expressed protein seq=cds; coord=9:142806737..142811172:-1; parent_gene=AC205419.3_FG001	not assigned.unknown	na	1.23636	1.17681	1.50142	1.25082	1.18117	1.48625	0.98844	0.996314	1.01021
AC205419.3_FGP001	AC205419.3_FG001	QLQAMRPPAESLGSSPNR	S14;S15;	S927;S928;	Putative DUF869 domain containing family protein [Source:UniProtKB/TrEMBL;Acc:K7W1A6]	highly similar to ( 643) AT1G19835 | Symbols: | unknown protein | chr1:6856212-6859513 REVERSEnearly identical (1360) loc_os03g14250 12003.m06867 protein expressed protein seq=cds; coord=9:142806737..142811172:-1; parent_gene=AC205419.3_FG001	not assigned.unknown	na	1.33228	1.79913	1.73117	1.34786	1.80578	1.71368	0.98844	0.996314	1.01021
AC205419.3_FGP001	AC205419.3_FG001	QLQAMRPPAESLGSSPNR	S15;	S928;	Putative DUF869 domain containing family protein [Source:UniProtKB/TrEMBL;Acc:K7W1A6]	highly similar to ( 643) AT1G19835 | Symbols: | unknown protein | chr1:6856212-6859513 REVERSEnearly identical (1360) loc_os03g14250 12003.m06867 protein expressed protein seq=cds; coord=9:142806737..142811172:-1; parent_gene=AC205419.3_FG001	not assigned.unknown	na	1.00895	1.0683	1.15428	1.02075	1.07225	1.14261	0.98844	0.996314	1.01021
AC205419.3_FGP001	AC205419.3_FG001	SSSSSSFTNHQLPDK	S1;	S1004;	Putative DUF869 domain containing family protein [Source:UniProtKB/TrEMBL;Acc:K7W1A6]	highly similar to ( 643) AT1G19835 | Symbols: | unknown protein | chr1:6856212-6859513 REVERSEnearly identical (1360) loc_os03g14250 12003.m06867 protein expressed protein seq=cds; coord=9:142806737..142811172:-1; parent_gene=AC205419.3_FG001	not assigned.unknown	na	0.664775	0.830558	0.881925	0.67255	0.833631	0.873015	0.98844	0.996314	1.01021
AC205419.3_FGP001	AC205419.3_FG001	SSSSSSFTNHQLPDK	S3;	S1006;	Putative DUF869 domain containing family protein [Source:UniProtKB/TrEMBL;Acc:K7W1A6]	highly similar to ( 643) AT1G19835 | Symbols: | unknown protein | chr1:6856212-6859513 REVERSEnearly identical (1360) loc_os03g14250 12003.m06867 protein expressed protein seq=cds; coord=9:142806737..142811172:-1; parent_gene=AC205419.3_FG001	not assigned.unknown	na	0.775378	0.872178	0.965537	0.784447	0.875405	0.955782	0.98844	0.996314	1.01021
AC205419.3_FGP001	AC205419.3_FG001	SSSSSSFTNHQLPDK	S3;S4;	S1006;S1007;	Putative DUF869 domain containing family protein [Source:UniProtKB/TrEMBL;Acc:K7W1A6]	highly similar to ( 643) AT1G19835 | Symbols: | unknown protein | chr1:6856212-6859513 REVERSEnearly identical (1360) loc_os03g14250 12003.m06867 protein expressed protein seq=cds; coord=9:142806737..142811172:-1; parent_gene=AC205419.3_FG001	not assigned.unknown	na	0.714439	0.944009	0.965574	0.722794	0.947501	0.955819	0.98844	0.996314	1.01021
AC205419.3_FGP001	AC205419.3_FG001	SSSSSSFTNHQLPDK	S3;S5;	S1006;S1008;	Putative DUF869 domain containing family protein [Source:UniProtKB/TrEMBL;Acc:K7W1A6]	highly similar to ( 643) AT1G19835 | Symbols: | unknown protein | chr1:6856212-6859513 REVERSEnearly identical (1360) loc_os03g14250 12003.m06867 protein expressed protein seq=cds; coord=9:142806737..142811172:-1; parent_gene=AC205419.3_FG001	not assigned.unknown	na	0.722862	0.943933	1.00121	0.731316	0.947424	0.991096	0.98844	0.996314	1.01021
AC205419.3_FGP001	AC205419.3_FG001	SSSSSSFTNHQLPDK	T8;	T1011;	Putative DUF869 domain containing family protein [Source:UniProtKB/TrEMBL;Acc:K7W1A6]	highly similar to ( 643) AT1G19835 | Symbols: | unknown protein | chr1:6856212-6859513 REVERSEnearly identical (1360) loc_os03g14250 12003.m06867 protein expressed protein seq=cds; coord=9:142806737..142811172:-1; parent_gene=AC205419.3_FG001	not assigned.unknown	na	0.729907	0.991093	0.894937	0.738443	0.994759	0.885895	0.98844	0.996314	1.01021
AC205484.3_FGP005	AC205484.3_FG005	DSPATHSPATPGSNPFGAK	T5;T10;	T221;T226;	Putative NAC domain transcription factor superfamily protein [Source:UniProtKB/TrEMBL;Acc:K7UWH0]	weakly similar to ( 115) loc_os01g13404 12001.m150530 protein expressed protein seq=cds; coord=4:124781045..124789968:1; parent_gene=AC205484.3_FG005	not assigned.unknown	NAC	1.3705	0.890563	0.907229	1.22645	0.847447	0.830783	1.11745	1.05088	1.09202
AC205521.3_FGP003	AC205521.3_FG003	KSGELGK	S2;	S45;	Uncharacterized protein [Source:UniProtKB/TrEMBL;Acc:B4G0P6]	highly similar to ( 582) AT1G16860 | Symbols: | merozoite surface protein-related | chr1:5768280-5770183 FORWARDhighly similar to ( 778) loc_os08g13350 12008.m26625 protein cysteine-type endopeptidase/ ubiquitin thiolesterase, putative, expressed seq=cds; coord=4:69339397..69344018:1; parent_gene=AC205521.3_FG003	protein.degradation.ubiquitin	na	0.8603	0.83766	0.88876	0.869819	0.819272	0.914389	0.989056	1.02244	0.971971
AC205521.3_FGP003	AC205521.3_FG003	KVSGPLDSSVSMK	S11;	S181;	Uncharacterized protein [Source:UniProtKB/TrEMBL;Acc:B4G0P6]	highly similar to ( 582) AT1G16860 | Symbols: | merozoite surface protein-related | chr1:5768280-5770183 FORWARDhighly similar to ( 778) loc_os08g13350 12008.m26625 protein cysteine-type endopeptidase/ ubiquitin thiolesterase, putative, expressed seq=cds; coord=4:69339397..69344018:1; parent_gene=AC205521.3_FG003	protein.degradation.ubiquitin	na	1.01458	1.2707	1.15278	1.02581	1.2428	1.18602	0.989056	1.02244	0.971971
AC205521.3_FGP003	AC205521.3_FG003	KVSGPLDSSVSMK	S3;	S173;	Uncharacterized protein [Source:UniProtKB/TrEMBL;Acc:B4G0P6]	highly similar to ( 582) AT1G16860 | Symbols: | merozoite surface protein-related | chr1:5768280-5770183 FORWARDhighly similar to ( 778) loc_os08g13350 12008.m26625 protein cysteine-type endopeptidase/ ubiquitin thiolesterase, putative, expressed seq=cds; coord=4:69339397..69344018:1; parent_gene=AC205521.3_FG003	protein.degradation.ubiquitin	na	1.01257	1.05685	1.08298	1.02378	1.03365	1.11421	0.989056	1.02244	0.971971
AC205521.3_FGP003	AC205521.3_FG003	KVSGPLDSSVSMK	S3;S11;	S173;S181;	Uncharacterized protein [Source:UniProtKB/TrEMBL;Acc:B4G0P6]	highly similar to ( 582) AT1G16860 | Symbols: | merozoite surface protein-related | chr1:5768280-5770183 FORWARDhighly similar to ( 778) loc_os08g13350 12008.m26625 protein cysteine-type endopeptidase/ ubiquitin thiolesterase, putative, expressed seq=cds; coord=4:69339397..69344018:1; parent_gene=AC205521.3_FG003	protein.degradation.ubiquitin	na	0.789538	0.810001	0.810644	0.798274	0.792221	0.83402	0.989056	1.02244	0.971971
AC205521.3_FGP003	AC205521.3_FG003	NTSFGGAASNSGPVSNAVGR	S3;	S70;	Uncharacterized protein [Source:UniProtKB/TrEMBL;Acc:B4G0P6]	highly similar to ( 582) AT1G16860 | Symbols: | merozoite surface protein-related | chr1:5768280-5770183 FORWARDhighly similar to ( 778) loc_os08g13350 12008.m26625 protein cysteine-type endopeptidase/ ubiquitin thiolesterase, putative, expressed seq=cds; coord=4:69339397..69344018:1; parent_gene=AC205521.3_FG003	protein.degradation.ubiquitin	na	0.828195	1.02109	1.0547	0.837359	0.998671	1.08511	0.989056	1.02244	0.971971
AC205521.3_FGP003	AC205521.3_FG003	NTSFGGAASNSGPVSNAVGR	S3;S11;	S70;S78;	Uncharacterized protein [Source:UniProtKB/TrEMBL;Acc:B4G0P6]	highly similar to ( 582) AT1G16860 | Symbols: | merozoite surface protein-related | chr1:5768280-5770183 FORWARDhighly similar to ( 778) loc_os08g13350 12008.m26625 protein cysteine-type endopeptidase/ ubiquitin thiolesterase, putative, expressed seq=cds; coord=4:69339397..69344018:1; parent_gene=AC205521.3_FG003	protein.degradation.ubiquitin	na	0.828176	0.803001	0.914258	0.83734	0.785374	0.940622	0.989056	1.02244	0.971971
AC205521.3_FGP003	AC205521.3_FG003	NTSFGGAASNSGPVSNAVGR	T2;	T69;	Uncharacterized protein [Source:UniProtKB/TrEMBL;Acc:B4G0P6]	highly similar to ( 582) AT1G16860 | Symbols: | merozoite surface protein-related | chr1:5768280-5770183 FORWARDhighly similar to ( 778) loc_os08g13350 12008.m26625 protein cysteine-type endopeptidase/ ubiquitin thiolesterase, putative, expressed seq=cds; coord=4:69339397..69344018:1; parent_gene=AC205521.3_FG003	protein.degradation.ubiquitin	na	0.878702	0.979577	1.098	0.888425	0.958074	1.12966	0.989056	1.02244	0.971971
AC205521.3_FGP003	AC205521.3_FG003	NTSFGGAASNSGPVSNAVGR	T2;S11;	T69;S78;	Uncharacterized protein [Source:UniProtKB/TrEMBL;Acc:B4G0P6]	highly similar to ( 582) AT1G16860 | Symbols: | merozoite surface protein-related | chr1:5768280-5770183 FORWARDhighly similar to ( 778) loc_os08g13350 12008.m26625 protein cysteine-type endopeptidase/ ubiquitin thiolesterase, putative, expressed seq=cds; coord=4:69339397..69344018:1; parent_gene=AC205521.3_FG003	protein.degradation.ubiquitin	na	0.845458	0.751238	1.17228	0.854813	0.734747	1.20609	0.989056	1.02244	0.971971
AC205521.3_FGP003	AC205521.3_FG003	RSSGPQSGGVTPMAR	S2;	S124;	Uncharacterized protein [Source:UniProtKB/TrEMBL;Acc:B4G0P6]	highly similar to ( 582) AT1G16860 | Symbols: | merozoite surface protein-related | chr1:5768280-5770183 FORWARDhighly similar to ( 778) loc_os08g13350 12008.m26625 protein cysteine-type endopeptidase/ ubiquitin thiolesterase, putative, expressed seq=cds; coord=4:69339397..69344018:1; parent_gene=AC205521.3_FG003	protein.degradation.ubiquitin	na	1.05685	0.851041	1.01616	1.06855	0.832359	1.04547	0.989056	1.02244	0.971971
AC205521.3_FGP003	AC205521.3_FG003	RSSGPQSGGVTPMAR	S2;S7;	S124;S129;	Uncharacterized protein [Source:UniProtKB/TrEMBL;Acc:B4G0P6]	highly similar to ( 582) AT1G16860 | Symbols: | merozoite surface protein-related | chr1:5768280-5770183 FORWARDhighly similar to ( 778) loc_os08g13350 12008.m26625 protein cysteine-type endopeptidase/ ubiquitin thiolesterase, putative, expressed seq=cds; coord=4:69339397..69344018:1; parent_gene=AC205521.3_FG003	protein.degradation.ubiquitin	na	0.861774	0.833304	0.923061	0.871309	0.815012	0.949679	0.989056	1.02244	0.971971
AC205521.3_FGP003	AC205521.3_FG003	RSSGPQSGGVTPMAR	S3;	S125;	Uncharacterized protein [Source:UniProtKB/TrEMBL;Acc:B4G0P6]	highly similar to ( 582) AT1G16860 | Symbols: | merozoite surface protein-related | chr1:5768280-5770183 FORWARDhighly similar to ( 778) loc_os08g13350 12008.m26625 protein cysteine-type endopeptidase/ ubiquitin thiolesterase, putative, expressed seq=cds; coord=4:69339397..69344018:1; parent_gene=AC205521.3_FG003	protein.degradation.ubiquitin	na	0.949335	0.75189	0.93404	0.959839	0.735385	0.960975	0.989056	1.02244	0.971971
AC205521.3_FGP003	AC205521.3_FG003	RSSGPQSGGVTPMAR	S3;S7;T11;	S125;S129;T133;	Uncharacterized protein [Source:UniProtKB/TrEMBL;Acc:B4G0P6]	highly similar to ( 582) AT1G16860 | Symbols: | merozoite surface protein-related | chr1:5768280-5770183 FORWARDhighly similar to ( 778) loc_os08g13350 12008.m26625 protein cysteine-type endopeptidase/ ubiquitin thiolesterase, putative, expressed seq=cds; coord=4:69339397..69344018:1; parent_gene=AC205521.3_FG003	protein.degradation.ubiquitin	na	1.09345	0.861212	0.757733	1.10555	0.842307	0.779583	0.989056	1.02244	0.971971
AC205521.3_FGP003	AC205521.3_FG003	SGPLGNQTSR	S1;	S58;	Uncharacterized protein [Source:UniProtKB/TrEMBL;Acc:B4G0P6]	highly similar to ( 582) AT1G16860 | Symbols: | merozoite surface protein-related | chr1:5768280-5770183 FORWARDhighly similar to ( 778) loc_os08g13350 12008.m26625 protein cysteine-type endopeptidase/ ubiquitin thiolesterase, putative, expressed seq=cds; coord=4:69339397..69344018:1; parent_gene=AC205521.3_FG003	protein.degradation.ubiquitin	na	0.772199	0.852477	0.871535	0.780743	0.833764	0.896667	0.989056	1.02244	0.971971
AC205521.3_FGP003	AC205521.3_FG003	SNYSGSISSAIPNTGGSSR	S1;	S88;	Uncharacterized protein [Source:UniProtKB/TrEMBL;Acc:B4G0P6]	highly similar to ( 582) AT1G16860 | Symbols: | merozoite surface protein-related | chr1:5768280-5770183 FORWARDhighly similar to ( 778) loc_os08g13350 12008.m26625 protein cysteine-type endopeptidase/ ubiquitin thiolesterase, putative, expressed seq=cds; coord=4:69339397..69344018:1; parent_gene=AC205521.3_FG003	protein.degradation.ubiquitin	na	0.975086	1.22157	0.912603	0.985875	1.19475	0.93892	0.989056	1.02244	0.971971
AC205521.3_FGP003	AC205521.3_FG003	SNYSGSISSAIPNTGGSSR	S4;	S91;	Uncharacterized protein [Source:UniProtKB/TrEMBL;Acc:B4G0P6]	highly similar to ( 582) AT1G16860 | Symbols: | merozoite surface protein-related | chr1:5768280-5770183 FORWARDhighly similar to ( 778) loc_os08g13350 12008.m26625 protein cysteine-type endopeptidase/ ubiquitin thiolesterase, putative, expressed seq=cds; coord=4:69339397..69344018:1; parent_gene=AC205521.3_FG003	protein.degradation.ubiquitin	na	0.907167	0.817867	0.887251	0.917205	0.799914	0.912836	0.989056	1.02244	0.971971
AC205521.3_FGP003	AC205521.3_FG003	SSGPQSGGVTPMAR	S1;	S124;	Uncharacterized protein [Source:UniProtKB/TrEMBL;Acc:B4G0P6]	highly similar to ( 582) AT1G16860 | Symbols: | merozoite surface protein-related | chr1:5768280-5770183 FORWARDhighly similar to ( 778) loc_os08g13350 12008.m26625 protein cysteine-type endopeptidase/ ubiquitin thiolesterase, putative, expressed seq=cds; coord=4:69339397..69344018:1; parent_gene=AC205521.3_FG003	protein.degradation.ubiquitin	na	0.799409	0.87276	0.916846	0.808255	0.853602	0.943285	0.989056	1.02244	0.971971
AC205521.3_FGP003	AC205521.3_FG003	SSGPQSGGVTPMAR	S2;	S125;	Uncharacterized protein [Source:UniProtKB/TrEMBL;Acc:B4G0P6]	highly similar to ( 582) AT1G16860 | Symbols: | merozoite surface protein-related | chr1:5768280-5770183 FORWARDhighly similar to ( 778) loc_os08g13350 12008.m26625 protein cysteine-type endopeptidase/ ubiquitin thiolesterase, putative, expressed seq=cds; coord=4:69339397..69344018:1; parent_gene=AC205521.3_FG003	protein.degradation.ubiquitin	na	0.744648	0.924118	0.963652	0.752887	0.903833	0.991441	0.989056	1.02244	0.971971
AC205521.3_FGP003	AC205521.3_FG003	SSGPQSGGVTPMAR	S2;S6;	S125;S129;	Uncharacterized protein [Source:UniProtKB/TrEMBL;Acc:B4G0P6]	highly similar to ( 582) AT1G16860 | Symbols: | merozoite surface protein-related | chr1:5768280-5770183 FORWARDhighly similar to ( 778) loc_os08g13350 12008.m26625 protein cysteine-type endopeptidase/ ubiquitin thiolesterase, putative, expressed seq=cds; coord=4:69339397..69344018:1; parent_gene=AC205521.3_FG003	protein.degradation.ubiquitin	na	0.968797	0.923414	0.958985	0.979517	0.903144	0.986639	0.989056	1.02244	0.971971
AC205521.3_FGP003	AC205521.3_FG003	TKTNSGPLNK	S5;	S111;	Uncharacterized protein [Source:UniProtKB/TrEMBL;Acc:B4G0P6]	highly similar to ( 582) AT1G16860 | Symbols: | merozoite surface protein-related | chr1:5768280-5770183 FORWARDhighly similar to ( 778) loc_os08g13350 12008.m26625 protein cysteine-type endopeptidase/ ubiquitin thiolesterase, putative, expressed seq=cds; coord=4:69339397..69344018:1; parent_gene=AC205521.3_FG003	protein.degradation.ubiquitin	na	0.415951	1.02253	1.01999	0.420554	1.00008	1.0494	0.989056	1.02244	0.971971
AC205521.3_FGP003	AC205521.3_FG003	TKTNSGPLNK	T3;S5;	T109;S111;	Uncharacterized protein [Source:UniProtKB/TrEMBL;Acc:B4G0P6]	highly similar to ( 582) AT1G16860 | Symbols: | merozoite surface protein-related | chr1:5768280-5770183 FORWARDhighly similar to ( 778) loc_os08g13350 12008.m26625 protein cysteine-type endopeptidase/ ubiquitin thiolesterase, putative, expressed seq=cds; coord=4:69339397..69344018:1; parent_gene=AC205521.3_FG003	protein.degradation.ubiquitin	na	0.979318	1.09983	1.15253	0.990154	1.07569	1.18577	0.989056	1.02244	0.971971
AC205521.3_FGP003	AC205521.3_FG003	TNSGPLNK	S3;	S111;	Uncharacterized protein [Source:UniProtKB/TrEMBL;Acc:B4G0P6]	highly similar to ( 582) AT1G16860 | Symbols: | merozoite surface protein-related | chr1:5768280-5770183 FORWARDhighly similar to ( 778) loc_os08g13350 12008.m26625 protein cysteine-type endopeptidase/ ubiquitin thiolesterase, putative, expressed seq=cds; coord=4:69339397..69344018:1; parent_gene=AC205521.3_FG003	protein.degradation.ubiquitin	na	1.19175	1.16461	1.24949	1.20494	1.13904	1.28552	0.989056	1.02244	0.971971
AC205521.3_FGP003	AC205521.3_FG003	VSGPLDSSVSMK	S10;	S181;	Uncharacterized protein [Source:UniProtKB/TrEMBL;Acc:B4G0P6]	highly similar to ( 582) AT1G16860 | Symbols: | merozoite surface protein-related | chr1:5768280-5770183 FORWARDhighly similar to ( 778) loc_os08g13350 12008.m26625 protein cysteine-type endopeptidase/ ubiquitin thiolesterase, putative, expressed seq=cds; coord=4:69339397..69344018:1; parent_gene=AC205521.3_FG003	protein.degradation.ubiquitin	na	0.969425	1.15036	1.27169	0.980152	1.12511	1.30836	0.989056	1.02244	0.971971
AC205730.3_FGP002	AC205730.3_FG002	VDSSEDDSDDGKPYK	S8;	S67;	##	weakly similar to ( 189) AT3G50380 | Symbols: | INVOLVED IN: protein localization; LOCATED IN: mitochondrion; EXPRESSED IN: 22 plant structures; EXPRESSED DURING: 13 growth stages; CONTAINS InterPro DOMAIN/s: Vacuolar protein sorting-associated protein (InterPro:IPR009543); Has 239 Blast hits to 235 proteins in 73 species: Archae - 0; Bacteria - 0; Metazoa - 130; Fungi - 71; Plants - 23; Viruses …	protein.postranslational modification	na	0.937626	0.827511	0.893243	0.838817	0.91145	0.731956	1.1178	0.907905	1.22035
AC206764.4_FGP003	AC206764.4_FG003	AAVPDPGSPK	S8;	S117;	Uncharacterized protein [Source:UniProtKB/TrEMBL;Acc:B6U4U2]	moderately similar to ( 252) loc_os11g05530 12011.m04750 protein expressed protein seq=cds; coord=3:654965..655642:-1; parent_gene=AC206764.4_FG003	not assigned.unknown	na	1.18981	0.9144	1.13359	None	None	None	NT	NT	NT
AC207628.4_FGP009	AC207628.4_FG009	YKSHSDPPSPSR	S5;S9;	S223;S227;	##	highly similar to ( 538) AT1G71710 | Symbols: | inositol polyphosphate 5-phosphatase, putative | chr1:26973796-26976774 REVERSEhighly similar to ( 864) loc_os01g51890 12001.m11365 protein inositol-1,4,5-trisphosphate 5-Phosphatase, putative, expressed seq=cds; coord=3:202827010..202833426:-1; parent_gene=AC207628.4_FG009	minor CHO metabolism.myo-inositol.poly-phosphatases	na	0.686227	1.1391	1.31189	0.743483	0.949854	1.07707	0.92299	1.19923	1.21802
AC207628.4_FGP011	AC207628.4_FG011	ADNNRYSTGEDR	S7;	S37;	Uncharacterized protein [Source:UniProtKB/TrEMBL;Acc:B4FY37]	moderately similar to ( 205) AT1G74690 | Symbols: IQD31 | IQD31 (IQ-domain 31); calmodulin binding | chr1:28061498-28063924 REVERSEhighly similar to ( 549) loc_os01g51840 12001.m42704 protein calmodulin binding protein, putative, expressed seq=cds; coord=3:202844837..202848761:1; parent_gene=AC207628.4_FG011	signalling.calcium	na	0.826232	0.671622	0.656257	0.839863	0.799073	0.737561	0.98377	0.840502	0.889767
AC207628.4_FGP011	AC207628.4_FG011	ESSFPLGTQEDSDNDHLLR	S12;	S412;	Uncharacterized protein [Source:UniProtKB/TrEMBL;Acc:B4FY37]	moderately similar to ( 205) AT1G74690 | Symbols: IQD31 | IQD31 (IQ-domain 31); calmodulin binding | chr1:28061498-28063924 REVERSEhighly similar to ( 549) loc_os01g51840 12001.m42704 protein calmodulin binding protein, putative, expressed seq=cds; coord=3:202844837..202848761:1; parent_gene=AC207628.4_FG011	signalling.calcium	na	0.832083	0.663125	0.828034	0.84581	0.788962	0.930619	0.98377	0.840502	0.889767
AC207628.4_FGP011	AC207628.4_FG011	GSAAIAGSFHTSGESDK	S8;	S298;	Uncharacterized protein [Source:UniProtKB/TrEMBL;Acc:B4FY37]	moderately similar to ( 205) AT1G74690 | Symbols: IQD31 | IQD31 (IQ-domain 31); calmodulin binding | chr1:28061498-28063924 REVERSEhighly similar to ( 549) loc_os01g51840 12001.m42704 protein calmodulin binding protein, putative, expressed seq=cds; coord=3:202844837..202848761:1; parent_gene=AC207628.4_FG011	signalling.calcium	na	0.695655	0.724935	0.801	0.707132	0.862502	0.900235	0.98377	0.840502	0.889767
AC207628.4_FGP011	AC207628.4_FG011	HSLPSSTK	S2;	S559;	Uncharacterized protein [Source:UniProtKB/TrEMBL;Acc:B4FY37]	moderately similar to ( 205) AT1G74690 | Symbols: IQD31 | IQD31 (IQ-domain 31); calmodulin binding | chr1:28061498-28063924 REVERSEhighly similar to ( 549) loc_os01g51840 12001.m42704 protein calmodulin binding protein, putative, expressed seq=cds; coord=3:202844837..202848761:1; parent_gene=AC207628.4_FG011	signalling.calcium	na	0.874154	0.817824	0.793185	0.888576	0.973019	0.891452	0.98377	0.840502	0.889767
AC207628.4_FGP011	AC207628.4_FG011	RHSLPSSTK	S3;	S559;	Uncharacterized protein [Source:UniProtKB/TrEMBL;Acc:B4FY37]	moderately similar to ( 205) AT1G74690 | Symbols: IQD31 | IQD31 (IQ-domain 31); calmodulin binding | chr1:28061498-28063924 REVERSEhighly similar to ( 549) loc_os01g51840 12001.m42704 protein calmodulin binding protein, putative, expressed seq=cds; coord=3:202844837..202848761:1; parent_gene=AC207628.4_FG011	signalling.calcium	na	0.656501	0.752964	0.86053	0.667332	0.89585	0.967141	0.98377	0.840502	0.889767
AC207628.4_FGP011	AC207628.4_FG011	SKEEHLSNGSLR	S7;S10;	S488;S491;	Uncharacterized protein [Source:UniProtKB/TrEMBL;Acc:B4FY37]	moderately similar to ( 205) AT1G74690 | Symbols: IQD31 | IQD31 (IQ-domain 31); calmodulin binding | chr1:28061498-28063924 REVERSEhighly similar to ( 549) loc_os01g51840 12001.m42704 protein calmodulin binding protein, putative, expressed seq=cds; coord=3:202844837..202848761:1; parent_gene=AC207628.4_FG011	signalling.calcium	na	0.902381	0.745721	0.787266	0.917268	0.887233	0.8848	0.98377	0.840502	0.889767
AC207628.4_FGP011	AC207628.4_FG011	SSAPAAQLGEDQAAAK	S1;	S91;	Uncharacterized protein [Source:UniProtKB/TrEMBL;Acc:B4FY37]	moderately similar to ( 205) AT1G74690 | Symbols: IQD31 | IQD31 (IQ-domain 31); calmodulin binding | chr1:28061498-28063924 REVERSEhighly similar to ( 549) loc_os01g51840 12001.m42704 protein calmodulin binding protein, putative, expressed seq=cds; coord=3:202844837..202848761:1; parent_gene=AC207628.4_FG011	signalling.calcium	na	0.808611	0.622493	0.722712	0.821951	0.74062	0.812248	0.98377	0.840502	0.889767
AC207722.2_FGP009	AC207722.2_FG009	VAASGSPWYGPDR	S6;	S44;	Chlorophyll a-b binding protein 1, chloroplastic [Source:UniProtKB/Swiss-Prot;Acc:P12329]	moderately similar to ( 452) AT2G34420 | Symbols: LHB1B2, LHCB1.5 | LHB1B2; chlorophyll binding | chr2:14522716-14523513 REVERSEhighly similar to ( 512) CB21_MAIZE Chlorophyll a-b binding protein 1, chloroplast precursor (LHCII type I CAB-1) (LHCP) - Zea mays (Maize)moderately similar to ( 476) loc_os01g41710 12001.m42672 protein chlorophyll a-b binding protein 2, chloroplast precursor, putative,…	PS.lightreaction.photosystem II.LHC-II	na	1.35901	4.20132	5.06922	0.955088	0.825512	0.842223	1.42291	5.08935	6.01885
AC207890.3_FGP002	AC207890.3_FG002	IWQYGDVESDEDEQAPPAR	S9;	S970;	Uncharacterized protein [Source:UniProtKB/TrEMBL;Acc:K7UVD7]	nearly identical (1254) AT5G07350 | Symbols: | tudor domain-containing protein / nuclease family protein | chr5:2319790-2324892 REVERSEnearly identical (1683) loc_os02g32350 12002.m33392 protein 4SNc-Tudor domain protein, putative, expressed seq=cds; coord=4:94432879..94438375:1; parent_gene=AC207890.3_FG002	RNA.regulation of transcription.Zn-finger(CCHC)	na	0.898303	0.907864	1.0155	0.898425	0.945815	1.04663	0.999864	0.959875	0.970254
AC208113.3_FGP005	AC208113.3_FG005	APAPSPAPAPALNPSTSPADGR	S15;	S296;	Putative uncharacterized protein [Source:UniProtKB/TrEMBL;Acc:B6SZB3]	seq=cds; coord=1:262997973..262999127:1; parent_gene=AC208113.3_FG005	not assigned.unknown	na	0.684007	0.917917	1.41553	0.63072	0.82471	1.13737	1.08449	1.11302	1.24457
AC208113.3_FGP005	AC208113.3_FG005	APAPSPAPAPALNPSTSPADGR	S17;	S298;	Putative uncharacterized protein [Source:UniProtKB/TrEMBL;Acc:B6SZB3]	seq=cds; coord=1:262997973..262999127:1; parent_gene=AC208113.3_FG005	not assigned.unknown	na	0.684007	0.917917	1.41553	0.63072	0.82471	1.13737	1.08449	1.11302	1.24457
AC208204.3_FGP006	AC208204.3_FG006	TSSETAAFAGAR	S2;	S42;	17.4 kDa class I heat shock protein 3 [Source:UniProtKB/TrEMBL;Acc:B6TDB5]	weakly similar to ( 177) AT3G46230 | Symbols: ATHSP17.4, HSP17.4 | ATHSP17.4 | chr3:16984263-16984733 REVERSEmoderately similar to ( 241) HSP23_ORYSA 17.4 kDa class I heat shock protein 3 - Oryza sativa (Rice)moderately similar to ( 241) loc_os03g15960 12003.m101284 protein 17.4 kDa class I heat shock protein 3, putative, expressed seq=cds; coord=1:38637065..38637541:1; parent_gene=AC208204.3_FG0…	stress.abiotic.heat	na	1.42162	0.732382	0.776917	1.11601	0.841178	0.928923	1.27384	0.870662	0.836363
AC208204.3_FGP006	AC208204.3_FG006	TSSETAAFAGAR	S3;	S43;	17.4 kDa class I heat shock protein 3 [Source:UniProtKB/TrEMBL;Acc:B6TDB5]	weakly similar to ( 177) AT3G46230 | Symbols: ATHSP17.4, HSP17.4 | ATHSP17.4 | chr3:16984263-16984733 REVERSEmoderately similar to ( 241) HSP23_ORYSA 17.4 kDa class I heat shock protein 3 - Oryza sativa (Rice)moderately similar to ( 241) loc_os03g15960 12003.m101284 protein 17.4 kDa class I heat shock protein 3, putative, expressed seq=cds; coord=1:38637065..38637541:1; parent_gene=AC208204.3_FG0…	stress.abiotic.heat	na	0.980188	0.773223	0.851615	0.769474	0.888086	1.01824	1.27384	0.870662	0.836363
AC209208.3_FGP001	AC209208.3_FG001	AGGVTPESPTNR	S8;	S350;	##	highly similar to ( 739) AT1G63700 | Symbols: YDA, MAPKKK4 | YDA (YODA); ATP binding / kinase/ protein kinase/ protein serine/threonine kinase | chr1:23625208-23629031 REVERSEweakly similar to ( 123) CIPK1_ORYSA CIPK-like protein 1 (EC 2.7.11.1) (OsCK1) - Oryza sativa (Rice)nearly identical (1262) loc_os02g44642 12002.m09504 protein YDA, putative, expressed seq=cds; coord=5:193309763..193318041:-…	protein.postranslational modification	na	0.953406	0.885213	0.958414	1.10244	0.903203	1.11297	0.864815	0.980081	0.86113
AC209208.3_FGP001	AC209208.3_FG001	AGGVTPESPTNR	T5;S8;	T347;S350;	##	highly similar to ( 739) AT1G63700 | Symbols: YDA, MAPKKK4 | YDA (YODA); ATP binding / kinase/ protein kinase/ protein serine/threonine kinase | chr1:23625208-23629031 REVERSEweakly similar to ( 123) CIPK1_ORYSA CIPK-like protein 1 (EC 2.7.11.1) (OsCK1) - Oryza sativa (Rice)nearly identical (1262) loc_os02g44642 12002.m09504 protein YDA, putative, expressed seq=cds; coord=5:193309763..193318041:-…	protein.postranslational modification	na	1.24844	0.988461	1.47738	1.44359	1.00855	1.71564	0.864815	0.980081	0.86113
AC209208.3_FGP001	AC209208.3_FG001	GSPECSPIPSPR	S2;	S311;	##	highly similar to ( 739) AT1G63700 | Symbols: YDA, MAPKKK4 | YDA (YODA); ATP binding / kinase/ protein kinase/ protein serine/threonine kinase | chr1:23625208-23629031 REVERSEweakly similar to ( 123) CIPK1_ORYSA CIPK-like protein 1 (EC 2.7.11.1) (OsCK1) - Oryza sativa (Rice)nearly identical (1262) loc_os02g44642 12002.m09504 protein YDA, putative, expressed seq=cds; coord=5:193309763..193318041:-…	protein.postranslational modification	na	0.650995	0.699281	0.77894	0.752756	0.713493	0.904555	0.864815	0.980081	0.86113
AC209208.3_FGP001	AC209208.3_FG001	GTFADGYQSNLQSPR	S13;	S230;	##	highly similar to ( 739) AT1G63700 | Symbols: YDA, MAPKKK4 | YDA (YODA); ATP binding / kinase/ protein kinase/ protein serine/threonine kinase | chr1:23625208-23629031 REVERSEweakly similar to ( 123) CIPK1_ORYSA CIPK-like protein 1 (EC 2.7.11.1) (OsCK1) - Oryza sativa (Rice)nearly identical (1262) loc_os02g44642 12002.m09504 protein YDA, putative, expressed seq=cds; coord=5:193309763..193318041:-…	protein.postranslational modification	na	1.33822	1.2772	1.42721	1.54741	1.30315	1.65737	0.864815	0.980081	0.86113
AC209208.3_FGP001	AC209208.3_FG001	GTFADGYQSNLQSPR	S9;	S226;	##	highly similar to ( 739) AT1G63700 | Symbols: YDA, MAPKKK4 | YDA (YODA); ATP binding / kinase/ protein kinase/ protein serine/threonine kinase | chr1:23625208-23629031 REVERSEweakly similar to ( 123) CIPK1_ORYSA CIPK-like protein 1 (EC 2.7.11.1) (OsCK1) - Oryza sativa (Rice)nearly identical (1262) loc_os02g44642 12002.m09504 protein YDA, putative, expressed seq=cds; coord=5:193309763..193318041:-…	protein.postranslational modification	na	0.985866	0.80543	0.735977	1.13997	0.8218	0.854665	0.864815	0.980081	0.86113
AC209208.3_FGP001	AC209208.3_FG001	GTFADGYQSNLQSPR	S9;S13;	S226;S230;	##	highly similar to ( 739) AT1G63700 | Symbols: YDA, MAPKKK4 | YDA (YODA); ATP binding / kinase/ protein kinase/ protein serine/threonine kinase | chr1:23625208-23629031 REVERSEweakly similar to ( 123) CIPK1_ORYSA CIPK-like protein 1 (EC 2.7.11.1) (OsCK1) - Oryza sativa (Rice)nearly identical (1262) loc_os02g44642 12002.m09504 protein YDA, putative, expressed seq=cds; coord=5:193309763..193318041:-…	protein.postranslational modification	na	0.53683	1.10117	1.1532	0.620745	1.12355	1.33917	0.864815	0.980081	0.86113
AC209208.3_FGP001	AC209208.3_FG001	LISSNEQK	S3;	S30;	##	highly similar to ( 739) AT1G63700 | Symbols: YDA, MAPKKK4 | YDA (YODA); ATP binding / kinase/ protein kinase/ protein serine/threonine kinase | chr1:23625208-23629031 REVERSEweakly similar to ( 123) CIPK1_ORYSA CIPK-like protein 1 (EC 2.7.11.1) (OsCK1) - Oryza sativa (Rice)nearly identical (1262) loc_os02g44642 12002.m09504 protein YDA, putative, expressed seq=cds; coord=5:193309763..193318041:-…	protein.postranslational modification	na	0.670638	1.12912	1.11993	0.77547	1.15207	1.30054	0.864815	0.980081	0.86113
AC209208.3_FGP001	AC209208.3_FG001	SPGRTENPPSPGSR	S1;S10;	S393;S402;	##	highly similar to ( 739) AT1G63700 | Symbols: YDA, MAPKKK4 | YDA (YODA); ATP binding / kinase/ protein kinase/ protein serine/threonine kinase | chr1:23625208-23629031 REVERSEweakly similar to ( 123) CIPK1_ORYSA CIPK-like protein 1 (EC 2.7.11.1) (OsCK1) - Oryza sativa (Rice)nearly identical (1262) loc_os02g44642 12002.m09504 protein YDA, putative, expressed seq=cds; coord=5:193309763..193318041:-…	protein.postranslational modification	na	0.753752	0.712483	0.780111	0.871576	0.726964	0.905916	0.864815	0.980081	0.86113
AC209208.3_FGP001	AC209208.3_FG001	TENPPSPGSR	S6;	S402;	##	highly similar to ( 739) AT1G63700 | Symbols: YDA, MAPKKK4 | YDA (YODA); ATP binding / kinase/ protein kinase/ protein serine/threonine kinase | chr1:23625208-23629031 REVERSEweakly similar to ( 123) CIPK1_ORYSA CIPK-like protein 1 (EC 2.7.11.1) (OsCK1) - Oryza sativa (Rice)nearly identical (1262) loc_os02g44642 12002.m09504 protein YDA, putative, expressed seq=cds; coord=5:193309763..193318041:-…	protein.postranslational modification	na	1.14408	1.01902	1.08666	1.32292	1.03973	1.26189	0.864815	0.980081	0.86113
AC209208.3_FGP001	AC209208.3_FG001	TSSDITNSK	S3;	S101;	##	highly similar to ( 739) AT1G63700 | Symbols: YDA, MAPKKK4 | YDA (YODA); ATP binding / kinase/ protein kinase/ protein serine/threonine kinase | chr1:23625208-23629031 REVERSEweakly similar to ( 123) CIPK1_ORYSA CIPK-like protein 1 (EC 2.7.11.1) (OsCK1) - Oryza sativa (Rice)nearly identical (1262) loc_os02g44642 12002.m09504 protein YDA, putative, expressed seq=cds; coord=5:193309763..193318041:-…	protein.postranslational modification	na	0.858278	0.900345	0.995467	0.992441	0.918644	1.156	0.864815	0.980081	0.86113
AC209208.3_FGP001	AC209208.3_FG001	TTSGASTPLTGGSGAVPLNHVR	S3;S6;	S727;S730;	##	highly similar to ( 739) AT1G63700 | Symbols: YDA, MAPKKK4 | YDA (YODA); ATP binding / kinase/ protein kinase/ protein serine/threonine kinase | chr1:23625208-23629031 REVERSEweakly similar to ( 123) CIPK1_ORYSA CIPK-like protein 1 (EC 2.7.11.1) (OsCK1) - Oryza sativa (Rice)nearly identical (1262) loc_os02g44642 12002.m09504 protein YDA, putative, expressed seq=cds; coord=5:193309763..193318041:-…	protein.postranslational modification	na	0.771383	0.716877	0.873876	0.891963	0.731447	1.0148	0.864815	0.980081	0.86113
AC209208.3_FGP001	AC209208.3_FG001	TTSGASTPLTGGSGAVPLNHVR	T1;S6;	T725;S730;	##	highly similar to ( 739) AT1G63700 | Symbols: YDA, MAPKKK4 | YDA (YODA); ATP binding / kinase/ protein kinase/ protein serine/threonine kinase | chr1:23625208-23629031 REVERSEweakly similar to ( 123) CIPK1_ORYSA CIPK-like protein 1 (EC 2.7.11.1) (OsCK1) - Oryza sativa (Rice)nearly identical (1262) loc_os02g44642 12002.m09504 protein YDA, putative, expressed seq=cds; coord=5:193309763..193318041:-…	protein.postranslational modification	na	0.868863	0.769486	0.88255	1.00468	0.785125	1.02487	0.864815	0.980081	0.86113
AC209208.3_FGP001	AC209208.3_FG001	TTSGASTPLTGGSGAVPLNHVR	T1;T7;	T725;T731;	##	highly similar to ( 739) AT1G63700 | Symbols: YDA, MAPKKK4 | YDA (YODA); ATP binding / kinase/ protein kinase/ protein serine/threonine kinase | chr1:23625208-23629031 REVERSEweakly similar to ( 123) CIPK1_ORYSA CIPK-like protein 1 (EC 2.7.11.1) (OsCK1) - Oryza sativa (Rice)nearly identical (1262) loc_os02g44642 12002.m09504 protein YDA, putative, expressed seq=cds; coord=5:193309763..193318041:-…	protein.postranslational modification	na	0.768609	0.802476	0.935952	0.888755	0.818785	1.08689	0.864815	0.980081	0.86113
AC209208.3_FGP001	AC209208.3_FG001	VHSGSVSPLHPR	S3;S7;	S333;S337;	##	highly similar to ( 739) AT1G63700 | Symbols: YDA, MAPKKK4 | YDA (YODA); ATP binding / kinase/ protein kinase/ protein serine/threonine kinase | chr1:23625208-23629031 REVERSEweakly similar to ( 123) CIPK1_ORYSA CIPK-like protein 1 (EC 2.7.11.1) (OsCK1) - Oryza sativa (Rice)nearly identical (1262) loc_os02g44642 12002.m09504 protein YDA, putative, expressed seq=cds; coord=5:193309763..193318041:-…	protein.postranslational modification	na	1.123	1.02852	1.18918	1.29855	1.04942	1.38095	0.864815	0.980081	0.86113
AC209208.3_FGP005	AC209208.3_FG005	VSPAAAPQPDAPAPAPAPK	S2;	S32;	Uncharacterized protein [Source:UniProtKB/TrEMBL;Acc:C4JB28]	weakly similar to ( 138) loc_os02g44540 12002.m33809 protein expressed protein seq=cds; coord=5:193236367..193240292:-1; parent_gene=AC209208.3_FG005	not assigned.unknown	na	0.997434	0.861796	0.803242	1.02621	0.977963	0.87311	0.971961	0.881216	0.919977
AC209208.3_FGP005	AC209208.3_FG005	VSQTTSSPNNAGIDAPVVK	S6;	S203;	Uncharacterized protein [Source:UniProtKB/TrEMBL;Acc:C4JB28]	weakly similar to ( 138) loc_os02g44540 12002.m33809 protein expressed protein seq=cds; coord=5:193236367..193240292:-1; parent_gene=AC209208.3_FG005	not assigned.unknown	na	0.890919	0.724826	0.811431	0.91662	0.82253	0.882012	0.971961	0.881216	0.919977
AC209208.3_FGP005	AC209208.3_FG005	VSQTTSSPNNAGIDAPVVK	S7;	S204;	Uncharacterized protein [Source:UniProtKB/TrEMBL;Acc:C4JB28]	weakly similar to ( 138) loc_os02g44540 12002.m33809 protein expressed protein seq=cds; coord=5:193236367..193240292:-1; parent_gene=AC209208.3_FG005	not assigned.unknown	na	0.970474	0.747163	0.901066	0.99847	0.847878	0.979444	0.971961	0.881216	0.919977
AC209819.3_FGP008	AC209819.3_FG008	GPVILISDEDED	S7;	S178;	Uncharacterized protein [Source:UniProtKB/TrEMBL;Acc:K7V4Z5]	very weakly similar to (81.6) AT5G25080 | Symbols: | FUNCTIONS IN: molecular_function unknown; INVOLVED IN: biological_process unknown; LOCATED IN: cellular_component unknown; EXPRESSED IN: 22 plant structures; EXPRESSED DURING: 13 growth stages; CONTAINS InterPro DOMAIN/s: Sas10/Utp3/C1D (InterPro:IPR007146), Exosome-associated factor Rrp47/DNA strand repair C1D (InterPro:IPR011082); Has 137 Bla…	not assigned.unknown	na	0.99996	0.790196	0.887056	None	None	None	NT	NT	NT
AC209819.3_FGP008	AC209819.3_FG008	VKGPVILISDEDED	S9;	S178;	Uncharacterized protein [Source:UniProtKB/TrEMBL;Acc:K7V4Z5]	very weakly similar to (81.6) AT5G25080 | Symbols: | FUNCTIONS IN: molecular_function unknown; INVOLVED IN: biological_process unknown; LOCATED IN: cellular_component unknown; EXPRESSED IN: 22 plant structures; EXPRESSED DURING: 13 growth stages; CONTAINS InterPro DOMAIN/s: Sas10/Utp3/C1D (InterPro:IPR007146), Exosome-associated factor Rrp47/DNA strand repair C1D (InterPro:IPR011082); Has 137 Bla…	not assigned.unknown	na	0.518221	0.668796	0.612936	None	None	None	NT	NT	NT
AC209858.4_FGP002	AC209858.4_FG002	DDAPDEGSVGVPGR	S8;	S728;	##	highly similar to ( 990) AT3G21540 | Symbols: | transducin family protein / WD-40 repeat family protein | chr3:7586100-7590856 REVERSEvery weakly similar to (82.8) PF20_CHLRE Flagellar WD repeat protein PF20 - Chlamydomonas reinhardtiinearly identical (1363) loc_os03g05720 12003.m06094 protein WD-repeat protein 3, putative, expressed seq=cds; coord=1:11391255..11397247:1; parent_gene=AC209858.4_F…	development.unspecified	na	0.681339	0.749113	0.66623	0.788334	0.847411	0.814627	0.864277	0.884002	0.817834
AC209877.3_FGP002	AC209877.3_FG002	EPDSTPAPPSPR	S10;	S62;	Uncharacterized protein [Source:UniProtKB/TrEMBL;Acc:K7VAR4]	very weakly similar to (90.9) AT2G04235 | Symbols: | unknown protein | chr2:1449414-1455018 FORWARDmoderately similar to ( 272) loc_os06g40590 12006.m08595 protein expressed protein seq=cds; coord=9:91780632..91791332:-1; parent_gene=AC209877.3_FG002	not assigned.unknown	na	1.22504	0.865214	0.909439	1.14224	0.87794	1.16777	1.07249	0.985506	0.778784
AC209898.2_FGP004	AC209898.2_FG004	GVNLKSPR	S6;	S110;	##	moderately similar to ( 214) loc_os06g49700 12006.m32187 protein expressed protein seq=cds; coord=5:59719314..59722127:1; parent_gene=AC209898.2_FG004	not assigned.unknown	na	1.22614	0.985825	1.16057	1.19839	0.940281	0.926915	1.02315	1.04844	1.25207
AC209898.2_FGP004	AC209898.2_FG004	SPISLFSR	S1;	S45;	##	moderately similar to ( 214) loc_os06g49700 12006.m32187 protein expressed protein seq=cds; coord=5:59719314..59722127:1; parent_gene=AC209898.2_FG004	not assigned.unknown	na	1.24799	0.955277	1.32811	1.21975	0.911145	1.06073	1.02315	1.04844	1.25207
AC210013.4_FGP011	AC210013.4_FG011	VDNSTVASDSDGK	S8;	S211;	##	moderately similar to ( 354) AT4G16580 | Symbols: | catalytic | chr4:9341152-9342555 REVERSEhighly similar to ( 646) loc_os03g59470 12003.m10845 protein fos intronic gene CG7615-PA, putative, expressed seq=cds; coord=5:3393450..3397191:1; parent_gene=AC210013.4_FG011	misc.acid and other phosphatases	na	1.27807	1.04103	1.07511	0.853018	0.93774	0.989757	1.49829	1.11015	1.08624
AC210013.4_FGP011	AC210013.4_FG011	VDNSTVASDSDGKSPVSEK	S8;	S211;	##	moderately similar to ( 354) AT4G16580 | Symbols: | catalytic | chr4:9341152-9342555 REVERSEhighly similar to ( 646) loc_os03g59470 12003.m10845 protein fos intronic gene CG7615-PA, putative, expressed seq=cds; coord=5:3393450..3397191:1; parent_gene=AC210013.4_FG011	misc.acid and other phosphatases	na	0.70538	0.753115	0.86339	0.470791	0.678389	0.794843	1.49829	1.11015	1.08624
AC210013.4_FGP014	AC210013.4_FG014	FSNLSLK	S5;	S524;	##	##	##	#N/A	0.590495	0.922217	1.07245	0.638828	0.941498	1.11339	0.924341	0.97952	0.963226
AC210013.4_FGP019	AC210013.4_FG019	GLVLEAPTETVEA	T10;	T271;	##	moderately similar to ( 367) AT3G57490 | Symbols: | 40S ribosomal protein S2 (RPS2D) | chr3:21279824-21280887 REVERSEmoderately similar to ( 417) loc_os03g59310 12003.m10829 protein 40S ribosomal protein S2, putative, expressed seq=cds; coord=5:3430827..3432408:-1; parent_gene=AC210013.4_FG019	protein.synthesis.ribosomal protein.eukaryotic.40S subunit.S2	na	1.58938	1.58706	0.817996	1.42308	1.71452	0.805978	1.11686	0.925655	1.01491
AC210013.4_FGP019	AC210013.4_FG019	GLVLEAPTETVEA	T8;	T269;	##	moderately similar to ( 367) AT3G57490 | Symbols: | 40S ribosomal protein S2 (RPS2D) | chr3:21279824-21280887 REVERSEmoderately similar to ( 417) loc_os03g59310 12003.m10829 protein 40S ribosomal protein S2, putative, expressed seq=cds; coord=5:3430827..3432408:-1; parent_gene=AC210013.4_FG019	protein.synthesis.ribosomal protein.eukaryotic.40S subunit.S2	na	1.03688	0.979601	0.870847	0.92839	1.05828	0.858053	1.11686	0.925655	1.01491
AC212112.4_FGP002	AC212112.4_FG002	ASPPFPDR	S2;	S22;	Uncharacterized protein [Source:UniProtKB/TrEMBL;Acc:C0HJ64]	highly similar to ( 804) AT5G40200 | Symbols: DegP9 | DegP9 (DegP protease 9); catalytic/ protein binding / serine-type endopeptidase/ serine-type peptidase | chr5:16070402-16073101 FORWARDhighly similar to ( 903) loc_os02g50880 12002.m10122 protein protease Do-like 9, putative, expressed seq=cds; coord=5:206187974..206193442:-1; parent_gene=AC212112.4_FG002	protein.degradation.serine protease	na	0.821055	0.805369	0.822741	0.879546	0.81689	0.844113	0.933499	0.985898	0.974681
AC212112.4_FGP002	AC212112.4_FG002	ASPPFPDRSSPSPSAAPAPAGR	S10;	S30;	Uncharacterized protein [Source:UniProtKB/TrEMBL;Acc:C0HJ64]	highly similar to ( 804) AT5G40200 | Symbols: DegP9 | DegP9 (DegP protease 9); catalytic/ protein binding / serine-type endopeptidase/ serine-type peptidase | chr5:16070402-16073101 FORWARDhighly similar to ( 903) loc_os02g50880 12002.m10122 protein protease Do-like 9, putative, expressed seq=cds; coord=5:206187974..206193442:-1; parent_gene=AC212112.4_FG002	protein.degradation.serine protease	na	0.741249	0.797252	0.867397	0.794055	0.808656	0.889929	0.933499	0.985898	0.974681
AC212112.4_FGP002	AC212112.4_FG002	ASPPFPDRSSPSPSAAPAPAGR	S10;S12;	S30;S32;	Uncharacterized protein [Source:UniProtKB/TrEMBL;Acc:C0HJ64]	highly similar to ( 804) AT5G40200 | Symbols: DegP9 | DegP9 (DegP protease 9); catalytic/ protein binding / serine-type endopeptidase/ serine-type peptidase | chr5:16070402-16073101 FORWARDhighly similar to ( 903) loc_os02g50880 12002.m10122 protein protease Do-like 9, putative, expressed seq=cds; coord=5:206187974..206193442:-1; parent_gene=AC212112.4_FG002	protein.degradation.serine protease	na	0.723016	0.737804	0.727592	0.774523	0.748357	0.746492	0.933499	0.985898	0.974681
AC212112.4_FGP002	AC212112.4_FG002	ASPPFPDRSSPSPSAAPAPAGR	S2;S10;S12;	S22;S30;S32;	Uncharacterized protein [Source:UniProtKB/TrEMBL;Acc:C0HJ64]	highly similar to ( 804) AT5G40200 | Symbols: DegP9 | DegP9 (DegP protease 9); catalytic/ protein binding / serine-type endopeptidase/ serine-type peptidase | chr5:16070402-16073101 FORWARDhighly similar to ( 903) loc_os02g50880 12002.m10122 protein protease Do-like 9, putative, expressed seq=cds; coord=5:206187974..206193442:-1; parent_gene=AC212112.4_FG002	protein.degradation.serine protease	na	0.722539	0.542398	0.648494	0.774012	0.550157	0.665339	0.933499	0.985898	0.974681
AC212112.4_FGP002	AC212112.4_FG002	ASPPFPDRSSPSPSAAPAPAGR	S2;S9;S12;	S22;S29;S32;	Uncharacterized protein [Source:UniProtKB/TrEMBL;Acc:C0HJ64]	highly similar to ( 804) AT5G40200 | Symbols: DegP9 | DegP9 (DegP protease 9); catalytic/ protein binding / serine-type endopeptidase/ serine-type peptidase | chr5:16070402-16073101 FORWARDhighly similar to ( 903) loc_os02g50880 12002.m10122 protein protease Do-like 9, putative, expressed seq=cds; coord=5:206187974..206193442:-1; parent_gene=AC212112.4_FG002	protein.degradation.serine protease	na	0.631124	0.662679	0.610171	0.676085	0.672158	0.626021	0.933499	0.985898	0.974681
AC212112.4_FGP002	AC212112.4_FG002	ASPPFPDRSSPSPSAAPAPAGR	S9;S12;	S29;S32;	Uncharacterized protein [Source:UniProtKB/TrEMBL;Acc:C0HJ64]	highly similar to ( 804) AT5G40200 | Symbols: DegP9 | DegP9 (DegP protease 9); catalytic/ protein binding / serine-type endopeptidase/ serine-type peptidase | chr5:16070402-16073101 FORWARDhighly similar to ( 903) loc_os02g50880 12002.m10122 protein protease Do-like 9, putative, expressed seq=cds; coord=5:206187974..206193442:-1; parent_gene=AC212112.4_FG002	protein.degradation.serine protease	na	0.763647	0.764854	0.760027	0.818048	0.775794	0.779769	0.933499	0.985898	0.974681
AC212112.4_FGP002	AC212112.4_FG002	HEAPADADATRPPSPPR	S14;	S63;	Uncharacterized protein [Source:UniProtKB/TrEMBL;Acc:C0HJ64]	highly similar to ( 804) AT5G40200 | Symbols: DegP9 | DegP9 (DegP protease 9); catalytic/ protein binding / serine-type endopeptidase/ serine-type peptidase | chr5:16070402-16073101 FORWARDhighly similar to ( 903) loc_os02g50880 12002.m10122 protein protease Do-like 9, putative, expressed seq=cds; coord=5:206187974..206193442:-1; parent_gene=AC212112.4_FG002	protein.degradation.serine protease	na	0.964965	0.834021	0.941241	1.03371	0.845951	0.965691	0.933499	0.985898	0.974681
AC212112.4_FGP002	AC212112.4_FG002	RHEAPADADATRPPSPPR	S15;	S63;	Uncharacterized protein [Source:UniProtKB/TrEMBL;Acc:C0HJ64]	highly similar to ( 804) AT5G40200 | Symbols: DegP9 | DegP9 (DegP protease 9); catalytic/ protein binding / serine-type endopeptidase/ serine-type peptidase | chr5:16070402-16073101 FORWARDhighly similar to ( 903) loc_os02g50880 12002.m10122 protein protease Do-like 9, putative, expressed seq=cds; coord=5:206187974..206193442:-1; parent_gene=AC212112.4_FG002	protein.degradation.serine protease	na	0.853071	0.864959	0.924632	0.913843	0.877331	0.948651	0.933499	0.985898	0.974681
AC212112.4_FGP002	AC212112.4_FG002	RHEAPADADATRPPSPPR	T11;	T59;	Uncharacterized protein [Source:UniProtKB/TrEMBL;Acc:C0HJ64]	highly similar to ( 804) AT5G40200 | Symbols: DegP9 | DegP9 (DegP protease 9); catalytic/ protein binding / serine-type endopeptidase/ serine-type peptidase | chr5:16070402-16073101 FORWARDhighly similar to ( 903) loc_os02g50880 12002.m10122 protein protease Do-like 9, putative, expressed seq=cds; coord=5:206187974..206193442:-1; parent_gene=AC212112.4_FG002	protein.degradation.serine protease	na	0.867589	0.72806	0.765485	0.929395	0.738474	0.785369	0.933499	0.985898	0.974681
AC212112.4_FGP002	AC212112.4_FG002	SSPSPSAAPAPAGR	S1;	S29;	Uncharacterized protein [Source:UniProtKB/TrEMBL;Acc:C0HJ64]	highly similar to ( 804) AT5G40200 | Symbols: DegP9 | DegP9 (DegP protease 9); catalytic/ protein binding / serine-type endopeptidase/ serine-type peptidase | chr5:16070402-16073101 FORWARDhighly similar to ( 903) loc_os02g50880 12002.m10122 protein protease Do-like 9, putative, expressed seq=cds; coord=5:206187974..206193442:-1; parent_gene=AC212112.4_FG002	protein.degradation.serine protease	na	1.21017	0.986272	1.07449	1.29639	1.00038	1.1024	0.933499	0.985898	0.974681
AC212112.4_FGP002	AC212112.4_FG002	SSPSPSAAPAPAGR	S1;S4;	S29;S32;	Uncharacterized protein [Source:UniProtKB/TrEMBL;Acc:C0HJ64]	highly similar to ( 804) AT5G40200 | Symbols: DegP9 | DegP9 (DegP protease 9); catalytic/ protein binding / serine-type endopeptidase/ serine-type peptidase | chr5:16070402-16073101 FORWARDhighly similar to ( 903) loc_os02g50880 12002.m10122 protein protease Do-like 9, putative, expressed seq=cds; coord=5:206187974..206193442:-1; parent_gene=AC212112.4_FG002	protein.degradation.serine protease	na	1.21832	0.945055	0.955263	1.30511	0.958573	0.980077	0.933499	0.985898	0.974681
AC212112.4_FGP002	AC212112.4_FG002	SSPSPSAAPAPAGR	S2;	S30;	Uncharacterized protein [Source:UniProtKB/TrEMBL;Acc:C0HJ64]	highly similar to ( 804) AT5G40200 | Symbols: DegP9 | DegP9 (DegP protease 9); catalytic/ protein binding / serine-type endopeptidase/ serine-type peptidase | chr5:16070402-16073101 FORWARDhighly similar to ( 903) loc_os02g50880 12002.m10122 protein protease Do-like 9, putative, expressed seq=cds; coord=5:206187974..206193442:-1; parent_gene=AC212112.4_FG002	protein.degradation.serine protease	na	1.63648	1.17734	1.23421	1.75306	1.19418	1.26628	0.933499	0.985898	0.974681
AC212112.4_FGP002	AC212112.4_FG002	SSPSPSAAPAPAGR	S2;S4;	S30;S32;	Uncharacterized protein [Source:UniProtKB/TrEMBL;Acc:C0HJ64]	highly similar to ( 804) AT5G40200 | Symbols: DegP9 | DegP9 (DegP protease 9); catalytic/ protein binding / serine-type endopeptidase/ serine-type peptidase | chr5:16070402-16073101 FORWARDhighly similar to ( 903) loc_os02g50880 12002.m10122 protein protease Do-like 9, putative, expressed seq=cds; coord=5:206187974..206193442:-1; parent_gene=AC212112.4_FG002	protein.degradation.serine protease	na	1.14602	0.921273	0.885063	1.22766	0.934451	0.908054	0.933499	0.985898	0.974681
AC212835.3_FGP007	AC212835.3_FG007	AAQSSDPDDDGEEERDER	S5;	S42;	Uncharacterized protein [Source:UniProtKB/TrEMBL;Acc:C0P6A7]	moderately similar to ( 488) AT4G17100 | Symbols: | unknown protein | chr4:9610164-9612513 REVERSEhighly similar to ( 707) loc_os04g45910 12004.m35397 protein placental protein 11 precursor, putative, expressed seq=cds; coord=2:21007540..21010895:1; parent_gene=AC212835.3_FG007	not assigned.unknown	na	0.833956	0.858118	1.06265	0.817352	0.775445	0.840551	1.02031	1.10661	1.26423
AC212835.3_FGP007	AC212835.3_FG007	STWAEVVSEQKGSDPDER	S13;	S70;	Uncharacterized protein [Source:UniProtKB/TrEMBL;Acc:C0P6A7]	moderately similar to ( 488) AT4G17100 | Symbols: | unknown protein | chr4:9610164-9612513 REVERSEhighly similar to ( 707) loc_os04g45910 12004.m35397 protein placental protein 11 precursor, putative, expressed seq=cds; coord=2:21007540..21010895:1; parent_gene=AC212835.3_FG007	not assigned.unknown	na	0.939409	0.76284	1.0157	0.920706	0.689346	0.803414	1.02031	1.10661	1.26423
AC214817.3_FGP004	AC214817.3_FG004	ASAEVLGK	S2;	S343;	Putative leucine-rich repeat receptor-like protein kinase family protein [Source:UniProtKB/TrEMBL;Acc:K7UKL7]	moderately similar to ( 427) AT5G58300 | Symbols: | leucine-rich repeat transmembrane protein kinase, putative | chr5:23572821-23574871 FORWARDweakly similar to ( 172) PSKR_DAUCA Phytosulfokine receptor precursor (EC 2.7.11.1) (Phytosulfokine LRR receptor kinase) - Daucus carota (Carrot)highly similar to ( 850) loc_os05g40200 12005.m08197 protein ATP binding protein, putative, expressed seq=cds; …	signalling.receptor kinases.leucine rich repeat III	na	1.12548	0.849299	0.914489	1.23443	0.974248	1.10321	0.911738	0.871748	0.828934
AC214817.3_FGP004	AC214817.3_FG004	SSYSDTKTSPEDNPR	S4;S9;	S619;S624;	Putative leucine-rich repeat receptor-like protein kinase family protein [Source:UniProtKB/TrEMBL;Acc:K7UKL7]	moderately similar to ( 427) AT5G58300 | Symbols: | leucine-rich repeat transmembrane protein kinase, putative | chr5:23572821-23574871 FORWARDweakly similar to ( 172) PSKR_DAUCA Phytosulfokine receptor precursor (EC 2.7.11.1) (Phytosulfokine LRR receptor kinase) - Daucus carota (Carrot)highly similar to ( 850) loc_os05g40200 12005.m08197 protein ATP binding protein, putative, expressed seq=cds; …	signalling.receptor kinases.leucine rich repeat III	na	0.927303	0.964657	0.951976	1.01707	1.10658	1.14843	0.911738	0.871748	0.828934
AC215244.3_FGP002	AC215244.3_FG002	ASSGDPPGSADEK	S9;	S10;	Uncharacterized protein [Source:UniProtKB/TrEMBL;Acc:B4G137]	moderately similar to ( 399) AT4G35450 | Symbols: AKR2, AFT, AKR2A | AKR2 (ANKYRIN REPEAT-CONTAINING PROTEIN 2); protein binding | chr4:16839862-16841759 FORWARDmoderately similar to ( 476) loc_os09g33810 12009.m060082 protein ankyrin repeat domain-containing protein 2, putative, expressed seq=cds; coord=4:193735481..193760758:1; parent_gene=AC215244.3_FG002	RNA.regulation of transcription.AtSR Transcription Factor family	na	0.999399	0.710513	0.787551	1.06191	0.780944	0.808282	0.941131	0.909812	0.974352
AC217050.4_FGP006	AC217050.4_FG006	DNLTLWTSDLTEDGADEGK	T11;	T237;	##	##	##	#N/A	0.687885	0.82604	0.911506	0.70323	0.932451	1.17141	0.978179	0.88588	0.778126
AC217271.3_FGP002	AC217271.3_FG002	DFSEPTGEDK	S3;	S349;	Uncharacterized protein [Source:UniProtKB/TrEMBL;Acc:K7U6Y4]	moderately similar to ( 367) AT5G17900 | Symbols: | FUNCTIONS IN: molecular_function unknown; INVOLVED IN: biological_process unknown; LOCATED IN: extracellular region; CONTAINS InterPro DOMAIN/s: Micro-fibrillar-associated 1, C-terminal (InterPro:IPR009730); BEST Arabidopsis thaliana protein match is: unknown protein (TAIR:AT4G08580.1); Has 36643 Blast hits to 21191 proteins in 1090 species: Arc…	cell.organisation	na	0.785922	0.742476	0.843954	0.845548	0.905092	0.954054	0.929483	0.820332	0.884597
AC217556.3_FGP003	AC217556.3_FG003	LTSQGAAEVPQTSK	S13;	S329;	##	weakly similar to ( 153) loc_os10g08570 12010.m04205 protein RNA recognition motif family protein, expressed seq=cds; coord=5:37931456..37936949:-1; parent_gene=AC217556.3_FG003	RNA.RNA binding	na	1.06862	1.11847	1.35487	1.11887	1.17946	1.39053	0.955086	0.948292	0.97435
AC217556.3_FGP003	AC217556.3_FG003	LTSQGAAEVPQTSKSSEGK	S13;S15;	S329;S331;	##	weakly similar to ( 153) loc_os10g08570 12010.m04205 protein RNA recognition motif family protein, expressed seq=cds; coord=5:37931456..37936949:-1; parent_gene=AC217556.3_FG003	RNA.RNA binding	na	1.27665	1.57636	1.91461	1.33669	1.66231	1.96502	0.955086	0.948292	0.97435
AC217556.3_FGP003	AC217556.3_FG003	LTSQGAAEVPQTSKSSEGK	T12;S13;	T328;S329;	##	weakly similar to ( 153) loc_os10g08570 12010.m04205 protein RNA recognition motif family protein, expressed seq=cds; coord=5:37931456..37936949:-1; parent_gene=AC217556.3_FG003	RNA.RNA binding	na	1.18173	1.15253	1.66621	1.2373	1.21537	1.71007	0.955086	0.948292	0.97435
AC217556.3_FGP003	AC217556.3_FG003	LTSQGAAEVPQTSKSSEGK	T12;S15;	T328;S331;	##	weakly similar to ( 153) loc_os10g08570 12010.m04205 protein RNA recognition motif family protein, expressed seq=cds; coord=5:37931456..37936949:-1; parent_gene=AC217556.3_FG003	RNA.RNA binding	na	1.53965	1.88448	2.25454	1.61205	1.98723	2.3139	0.955086	0.948292	0.97435
AC217556.3_FGP003	AC217556.3_FG003	NVDESQLTHR	S5;	S363;	##	weakly similar to ( 153) loc_os10g08570 12010.m04205 protein RNA recognition motif family protein, expressed seq=cds; coord=5:37931456..37936949:-1; parent_gene=AC217556.3_FG003	RNA.RNA binding	na	1.00331	0.958361	1.09922	1.05049	1.01062	1.12816	0.955086	0.948292	0.97435
AC217556.3_FGP003	AC217556.3_FG003	SYASDLEPHAGFISPAIR	S4;	S399;	##	weakly similar to ( 153) loc_os10g08570 12010.m04205 protein RNA recognition motif family protein, expressed seq=cds; coord=5:37931456..37936949:-1; parent_gene=AC217556.3_FG003	RNA.RNA binding	na	0.700058	0.750222	0.825937	0.732978	0.79113	0.84768	0.955086	0.948292	0.97435
AC217962.3_FGP005	AC217962.3_FG005	FGAELAQSHDSTDKK	S8;S11;	S514;S517;	Uncharacterized protein [Source:UniProtKB/TrEMBL;Acc:C0HGA0]	moderately similar to ( 315) loc_os09g33960 12009.m06445 protein expressed protein seq=cds; coord=7:139201519..139210206:1; parent_gene=AC217962.3_FG005	not assigned.unknown	na	1.31908	0.793776	0.949153	1.2172	0.699174	0.849285	1.0837	1.1353	1.11759
AC218972.3_FGP004	AC218972.3_FG004	AENPKEDYSSGVQEAER	S9;	S313;	Putative leucine-rich repeat receptor-like protein kinase family protein; Uncharacterized protein [Source:UniProtKB/TrEMBL;Acc:B4F8Z2]	highly similar to ( 566) AT5G58300 | Symbols: | leucine-rich repeat transmembrane protein kinase, putative | chr5:23572821-23574871 FORWARDweakly similar to ( 160) PSKR_DAUCA Phytosulfokine receptor precursor (EC 2.7.11.1) (Phytosulfokine LRR receptor kinase) - Daucus carota (Carrot)highly similar to ( 852) loc_os01g60330 12001.m12161 protein ATP binding protein, putative, expressed seq=cds; coor…	signalling.receptor kinases.leucine rich repeat III	na	0.718644	0.612688	0.654721	0.714033	0.642676	0.742257	1.00646	0.953338	0.882068
AC218972.3_FGP004	AC218972.3_FG004	AENPKEDYSSGVQEAER	S9;S10;	S313;S314;	Putative leucine-rich repeat receptor-like protein kinase family protein; Uncharacterized protein [Source:UniProtKB/TrEMBL;Acc:B4F8Z2]	highly similar to ( 566) AT5G58300 | Symbols: | leucine-rich repeat transmembrane protein kinase, putative | chr5:23572821-23574871 FORWARDweakly similar to ( 160) PSKR_DAUCA Phytosulfokine receptor precursor (EC 2.7.11.1) (Phytosulfokine LRR receptor kinase) - Daucus carota (Carrot)highly similar to ( 852) loc_os01g60330 12001.m12161 protein ATP binding protein, putative, expressed seq=cds; coor…	signalling.receptor kinases.leucine rich repeat III	na	0.617977	0.633379	0.653819	0.614012	0.66438	0.741234	1.00646	0.953338	0.882068
AC218972.3_FGP004	AC218972.3_FG004	APLRSPGREDPSVEHLPR	S5;	S541;	Putative leucine-rich repeat receptor-like protein kinase family protein; Uncharacterized protein [Source:UniProtKB/TrEMBL;Acc:B4F8Z2]	highly similar to ( 566) AT5G58300 | Symbols: | leucine-rich repeat transmembrane protein kinase, putative | chr5:23572821-23574871 FORWARDweakly similar to ( 160) PSKR_DAUCA Phytosulfokine receptor precursor (EC 2.7.11.1) (Phytosulfokine LRR receptor kinase) - Daucus carota (Carrot)highly similar to ( 852) loc_os01g60330 12001.m12161 protein ATP binding protein, putative, expressed seq=cds; coor…	signalling.receptor kinases.leucine rich repeat III	na	0.807303	0.795301	0.896805	0.802123	0.834227	1.01671	1.00646	0.953338	0.882068
AC218972.3_FGP004	AC218972.3_FG004	ASAEVLGK	S2;	S343;	Putative leucine-rich repeat receptor-like protein kinase family protein; Uncharacterized protein [Source:UniProtKB/TrEMBL;Acc:B4F8Z2]	highly similar to ( 566) AT5G58300 | Symbols: | leucine-rich repeat transmembrane protein kinase, putative | chr5:23572821-23574871 FORWARDweakly similar to ( 160) PSKR_DAUCA Phytosulfokine receptor precursor (EC 2.7.11.1) (Phytosulfokine LRR receptor kinase) - Daucus carota (Carrot)highly similar to ( 852) loc_os01g60330 12001.m12161 protein ATP binding protein, putative, expressed seq=cds; coor…	signalling.receptor kinases.leucine rich repeat III	na	1.12548	0.849299	0.914489	1.11826	0.890869	1.03676	1.00646	0.953338	0.882068
AC218972.3_FGP004	AC218972.3_FG004	NSYSSGTRTPLEDKPSETAR	S5;T7;	S620;T622;	Putative leucine-rich repeat receptor-like protein kinase family protein; Uncharacterized protein [Source:UniProtKB/TrEMBL;Acc:B4F8Z2]	highly similar to ( 566) AT5G58300 | Symbols: | leucine-rich repeat transmembrane protein kinase, putative | chr5:23572821-23574871 FORWARDweakly similar to ( 160) PSKR_DAUCA Phytosulfokine receptor precursor (EC 2.7.11.1) (Phytosulfokine LRR receptor kinase) - Daucus carota (Carrot)highly similar to ( 852) loc_os01g60330 12001.m12161 protein ATP binding protein, putative, expressed seq=cds; coor…	signalling.receptor kinases.leucine rich repeat III	na	0.92992	0.884732	1.0837	0.923953	0.928036	1.22859	1.00646	0.953338	0.882068
AC218972.3_FGP004	AC218972.3_FG004	NSYSSGTRTPLEDKPSETAR	S5;T9;	S620;T624;	Putative leucine-rich repeat receptor-like protein kinase family protein; Uncharacterized protein [Source:UniProtKB/TrEMBL;Acc:B4F8Z2]	highly similar to ( 566) AT5G58300 | Symbols: | leucine-rich repeat transmembrane protein kinase, putative | chr5:23572821-23574871 FORWARDweakly similar to ( 160) PSKR_DAUCA Phytosulfokine receptor precursor (EC 2.7.11.1) (Phytosulfokine LRR receptor kinase) - Daucus carota (Carrot)highly similar to ( 852) loc_os01g60330 12001.m12161 protein ATP binding protein, putative, expressed seq=cds; coor…	signalling.receptor kinases.leucine rich repeat III	na	0.836335	0.765137	0.810065	0.830969	0.802587	0.91837	1.00646	0.953338	0.882068
AC218972.3_FGP004	AC218972.3_FG004	TPLEDKPSETAR	T1;	T624;	Putative leucine-rich repeat receptor-like protein kinase family protein; Uncharacterized protein [Source:UniProtKB/TrEMBL;Acc:B4F8Z2]	highly similar to ( 566) AT5G58300 | Symbols: | leucine-rich repeat transmembrane protein kinase, putative | chr5:23572821-23574871 FORWARDweakly similar to ( 160) PSKR_DAUCA Phytosulfokine receptor precursor (EC 2.7.11.1) (Phytosulfokine LRR receptor kinase) - Daucus carota (Carrot)highly similar to ( 852) loc_os01g60330 12001.m12161 protein ATP binding protein, putative, expressed seq=cds; coor…	signalling.receptor kinases.leucine rich repeat III	na	1.22607	1.12263	0.821777	1.2182	1.17757	0.931648	1.00646	0.953338	0.882068
AC225193.3_FGP004	AC225193.3_FG004	TPATPPAPQTVSGTSPTKR	T4;T14;	T213;T223;	Uncharacterized protein [Source:UniProtKB/TrEMBL;Acc:K7VK22]	moderately similar to ( 352) loc_os08g37270 12008.m07713 protein AHM1, putative, expressed seq=cds; coord=9:113061120..113065160:1; parent_gene=AC225193.3_FG004	stress.abiotic.heat	na	0.956119	0.488402	0.697377	0.620297	0.468504	0.539464	1.54139	1.04247	1.29272
AC225790.2_FGP003	AC225790.2_FG003	ASPGDDDGLPGLPPIK	S2;	S3;	##	seq=cds; coord=7:137701178..137701561:-1; parent_gene=AC225790.2_FG003	not assigned.unknown	na	1.12044	0.807578	0.73977	None	None	None	NT	NT	NT
AC226230.2_FGP001	AC226230.2_FG001	RFDSVSSNVGSLQSK	S7;	S635;	Uncharacterized protein [Source:UniProtKB/TrEMBL;Acc:C4J0D7]	highly similar to ( 604) AT5G19400 | Symbols: SMG7 | SMG7 | chr5:6540603-6544262 FORWARDnearly identical (1030) loc_os08g21350 12008.m080124 protein cig3, putative, expressed seq=cds; coord=7:73426823..73440664:-1; parent_gene=AC226230.2_FG001	not assigned.unknown	na	0.659158	0.811936	0.867932	0.688756	0.962629	0.990296	0.957027	0.843457	0.876436
AC226230.2_FGP001	AC226230.2_FG001	TNTPLHESPDALK	S8;	S611;	Uncharacterized protein [Source:UniProtKB/TrEMBL;Acc:C4J0D7]	highly similar to ( 604) AT5G19400 | Symbols: SMG7 | SMG7 | chr5:6540603-6544262 FORWARDnearly identical (1030) loc_os08g21350 12008.m080124 protein cig3, putative, expressed seq=cds; coord=7:73426823..73440664:-1; parent_gene=AC226230.2_FG001	not assigned.unknown	na	0.911356	0.821879	0.829376	0.952279	0.974417	0.946305	0.957027	0.843457	0.876436
AC226235.2_FGP002	AC226235.2_FG002	ANSHIPPSPEIATEK	S8;	S144;	Uncharacterized protein [Source:UniProtKB/TrEMBL;Acc:B4FYT4]	very weakly similar to (85.9) loc_os01g01670 12001.m150462 protein expressed protein seq=cds; coord=3:30947652..30948873:1; parent_gene=AC226235.2_FG002	not assigned.unknown	na	0.964833	0.701012	0.753472	0.881952	0.84561	0.88669	1.09397	0.829001	0.849758
AC226235.2_FGP002	AC226235.2_FG002	IVNDSAAEQR	S5;	S242;	Uncharacterized protein [Source:UniProtKB/TrEMBL;Acc:B4FYT4]	very weakly similar to (85.9) loc_os01g01670 12001.m150462 protein expressed protein seq=cds; coord=3:30947652..30948873:1; parent_gene=AC226235.2_FG002	not assigned.unknown	na	0.818166	0.696256	0.736644	0.747884	0.839874	0.866886	1.09397	0.829001	0.849758
AC226235.2_FGP003	AC226235.2_FG003	ETRPAPSPSPPATASPSR	S15;	S48;	Uncharacterized protein [Source:UniProtKB/TrEMBL;Acc:B4FBF9]	seq=cds; coord=3:30922231..30923358:1; parent_gene=AC226235.2_FG003	not assigned.unknown	na	0.99479	0.908355	1.06693	0.896635	0.807742	0.836484	1.10947	1.12456	1.2755
AC226235.2_FGP003	AC226235.2_FG003	ETRPAPSPSPPATASPSR	S7;S9;S15;	S40;S42;S48;	Uncharacterized protein [Source:UniProtKB/TrEMBL;Acc:B4FBF9]	seq=cds; coord=3:30922231..30923358:1; parent_gene=AC226235.2_FG003	not assigned.unknown	na	1.0074	0.952394	0.92007	0.908	0.846903	0.721343	1.10947	1.12456	1.2755
AC226235.2_FGP003	AC226235.2_FG003	ETRPAPSPSPPATASPSR	S7;S9;T13;	S40;S42;T46;	Uncharacterized protein [Source:UniProtKB/TrEMBL;Acc:B4FBF9]	seq=cds; coord=3:30922231..30923358:1; parent_gene=AC226235.2_FG003	not assigned.unknown	na	1.16931	0.999066	0.964269	1.05394	0.888406	0.755996	1.10947	1.12456	1.2755
AC226235.2_FGP003	AC226235.2_FG003	ETRPAPSPSPPATASPSR	S7;T13;	S40;T46;	Uncharacterized protein [Source:UniProtKB/TrEMBL;Acc:B4FBF9]	seq=cds; coord=3:30922231..30923358:1; parent_gene=AC226235.2_FG003	not assigned.unknown	na	0.829443	0.847107	0.924627	0.747603	0.753278	0.724916	1.10947	1.12456	1.2755
AC226235.2_FGP003	AC226235.2_FG003	ETRPAPSPSPPATASPSR	S9;S15;	S42;S48;	Uncharacterized protein [Source:UniProtKB/TrEMBL;Acc:B4FBF9]	seq=cds; coord=3:30922231..30923358:1; parent_gene=AC226235.2_FG003	not assigned.unknown	na	0.848449	0.778515	0.892975	0.764734	0.692284	0.700101	1.10947	1.12456	1.2755
AC226235.2_FGP003	AC226235.2_FG003	ETRPAPSPSPPATASPSR	S9;T13;	S42;T46;	Uncharacterized protein [Source:UniProtKB/TrEMBL;Acc:B4FBF9]	seq=cds; coord=3:30922231..30923358:1; parent_gene=AC226235.2_FG003	not assigned.unknown	na	1.14266	0.879253	0.987226	1.02991	0.781864	0.773994	1.10947	1.12456	1.2755
AC226235.2_FGP003	AC226235.2_FG003	LSSRPSPSPSR	S6;S8;	S88;S90;	Uncharacterized protein [Source:UniProtKB/TrEMBL;Acc:B4FBF9]	seq=cds; coord=3:30922231..30923358:1; parent_gene=AC226235.2_FG003	not assigned.unknown	na	1.38213	1.1021	1.37404	1.24575	0.980027	1.07726	1.10947	1.12456	1.2755
AC226235.2_FGP003	AC226235.2_FG003	LSSRPSPSPSR	S8;	S90;	Uncharacterized protein [Source:UniProtKB/TrEMBL;Acc:B4FBF9]	seq=cds; coord=3:30922231..30923358:1; parent_gene=AC226235.2_FG003	not assigned.unknown	na	1.08099	1.37498	1.6664	0.974326	1.22268	1.30647	1.10947	1.12456	1.2755
AC226235.2_FGP003	AC226235.2_FG003	RETRPAPSPSPPATASPSR	T14;	T46;	Uncharacterized protein [Source:UniProtKB/TrEMBL;Acc:B4FBF9]	seq=cds; coord=3:30922231..30923358:1; parent_gene=AC226235.2_FG003	not assigned.unknown	na	0.830659	0.88552	0.864807	0.748698	0.787437	0.678016	1.10947	1.12456	1.2755
AC226235.2_FGP003	AC226235.2_FG003	RETRPAPSPSPPATASPSR	T3;S16;	T35;S48;	Uncharacterized protein [Source:UniProtKB/TrEMBL;Acc:B4FBF9]	seq=cds; coord=3:30922231..30923358:1; parent_gene=AC226235.2_FG003	not assigned.unknown	na	0.793034	1.20072	0.997055	0.714786	1.06773	0.7817	1.10947	1.12456	1.2755
AC226235.2_FGP003	AC226235.2_FG003	RETRPAPSPSPPATASPSR	T3;T14;	T35;T46;	Uncharacterized protein [Source:UniProtKB/TrEMBL;Acc:B4FBF9]	seq=cds; coord=3:30922231..30923358:1; parent_gene=AC226235.2_FG003	not assigned.unknown	na	0.869517	0.691631	0.855381	0.783722	0.615023	0.670627	1.10947	1.12456	1.2755
AC226235.2_FGP003	AC226235.2_FG003	VPPLSPIREPNAR	S5;	S98;	Uncharacterized protein [Source:UniProtKB/TrEMBL;Acc:B4FBF9]	seq=cds; coord=3:30922231..30923358:1; parent_gene=AC226235.2_FG003	not assigned.unknown	na	0.886619	0.925326	1.14351	0.799137	0.822834	0.896523	1.10947	1.12456	1.2755
AC226248.1_FGP002	AC226248.1_FG002	EVLDEALSTAESPR	S12;	S566;	Uncharacterized protein [Source:UniProtKB/TrEMBL;Acc:B8A082]	highly similar to ( 557) AT1G11050 | Symbols: | protein kinase family protein | chr1:3681892-3683769 FORWARDmoderately similar to ( 207) CRI4_MAIZE Putative receptor protein kinase CRINKLY4 precursor (EC 2.7.11.1) - Zea mays (Maize)highly similar to ( 857) loc_os05g34950 12005.m07725 protein protein kinase, putative, expressed seq=cds; coord=8:103022748..103024966:-1; parent_gene=AC226248.1_FG002	signalling.receptor kinases.DUF 26	na	1.03961	0.878858	0.985182	1.0884	0.853113	0.913602	0.955166	1.03018	1.07835
AC226248.1_FGP002	AC226248.1_FG002	ICEEGSGDRR	S6;	S289;	Uncharacterized protein [Source:UniProtKB/TrEMBL;Acc:B8A082]	highly similar to ( 557) AT1G11050 | Symbols: | protein kinase family protein | chr1:3681892-3683769 FORWARDmoderately similar to ( 207) CRI4_MAIZE Putative receptor protein kinase CRINKLY4 precursor (EC 2.7.11.1) - Zea mays (Maize)highly similar to ( 857) loc_os05g34950 12005.m07725 protein protein kinase, putative, expressed seq=cds; coord=8:103022748..103024966:-1; parent_gene=AC226248.1_FG002	signalling.receptor kinases.DUF 26	na	0.948229	0.741724	0.759749	0.992737	0.719997	0.704548	0.955166	1.03018	1.07835
AC229978.2_FGP002	AC229978.2_FG002	GVGSPGSGGK	S4;	S130;	##	seq=cds; coord=2:176347742..176348537:-1; parent_gene=AC229978.2_FG002	not assigned.unknown	na	0.977538	0.785313	0.84941	None	None	None	NT	NT	NT
AC229978.2_FGP002	AC229978.2_FG002	SLTSAAASK	T3;	T106;	##	seq=cds; coord=2:176347742..176348537:-1; parent_gene=AC229978.2_FG002	not assigned.unknown	na	0.789753	1.00169	1.06552	None	None	None	NT	NT	NT
AC231180.2_FGP001	AC231180.2_FG001	HGNTDSPEDGIVGNK	S6;	S213;	Uncharacterized protein [Source:UniProtKB/TrEMBL;Acc:K7V1P5]	weakly similar to ( 200) AT2G46380 | Symbols: | unknown protein | chr2:19039377-19042171 FORWARDhighly similar to ( 532) loc_os05g50910 12005.m083828 protein expressed protein seq=cds; coord=8:76035656..76044611:1; parent_gene=AC231180.2_FG001	signalling.G-proteins	na	0.886319	0.797461	0.797834	0.928077	0.761205	0.964598	0.955006	1.04763	0.827116
AC233866.1_FGP006	AC233866.1_FG006	LPLQDVYK	Y7;	Y242;	Elongation factor 1-alpha [Source:UniProtKB/TrEMBL;Acc:C4JA47]	highly similar to ( 853) AT5G60390 | Symbols: | elongation factor 1-alpha / EF-1-alpha | chr5:24289226-24290675 FORWARDhighly similar to ( 868) EF1A_ORYSA Elongation factor 1-alpha (EF-1-alpha) - Oryza sativa (Rice)highly similar to ( 868) loc_os03g08050 12003.m78808 protein elongation factor 1-alpha, putative, expressed seq=cds; coord=6:137412311..137414138:-1; parent_gene=AC233866.1_FG006	protein.synthesis.elongation	na	0.858575	0.660337	0.894864	None	None	None	NT	NT	NT
AC233870.1_FGP003	AC233870.1_FG003	EQNGDSDLLGHGLR	S6;	S311;	Uncharacterized protein [Source:UniProtKB/TrEMBL;Acc:K7V8A5]	weakly similar to ( 184) AT2G25930 | Symbols: ELF3, PYK20 | ELF3 (EARLY FLOWERING 3); protein C-terminus binding / transcription factor | chr2:11059459-11063178 FORWARDmoderately similar to ( 452) loc_os01g38530 12001.m10136 protein early flowering 3, putative, expressed seq=cds; coord=6:167033770..167036545:-1; parent_gene=AC233870.1_FG003	RNA.regulation of transcription.ELF3	na	1.01536	0.802378	1.43951	1.35488	0.664295	1.0005	0.749409	1.20786	1.43878
AC233870.1_FGP006	AC233870.1_FG006	GASEAGDKDAEVER	S3;	S193;	Uncharacterized protein [Source:UniProtKB/TrEMBL;Acc:K7VN24]	moderately similar to ( 213) AT2G26590 | Symbols: | adhesion regulating molecule family | chr2:11311182-11314717 REVERSEmoderately similar to ( 326) loc_os05g51640 12005.m09226 protein adhesion regulating molecule conserved region family protein, expressed seq=cds; coord=6:167006647..167019258:1; parent_gene=AC233870.1_FG006	not assigned.unknown	na	0.94467	0.933872	0.839209	0.843267	0.952892	0.884278	1.12025	0.98004	0.949033
AC233870.1_FGP006	AC233870.1_FG006	GASEAGDKDAEVERGSGNDAMDES	S16;	S206;	Uncharacterized protein [Source:UniProtKB/TrEMBL;Acc:K7VN24]	moderately similar to ( 213) AT2G26590 | Symbols: | adhesion regulating molecule family | chr2:11311182-11314717 REVERSEmoderately similar to ( 326) loc_os05g51640 12005.m09226 protein adhesion regulating molecule conserved region family protein, expressed seq=cds; coord=6:167006647..167019258:1; parent_gene=AC233870.1_FG006	not assigned.unknown	na	0.773692	0.64372	0.715748	0.690642	0.656831	0.754187	1.12025	0.98004	0.949033
AC233870.1_FGP006	AC233870.1_FG006	VPIEAEMSEDTADDDISSR	S8;T11;	S39;T42;	Uncharacterized protein [Source:UniProtKB/TrEMBL;Acc:K7VN24]	moderately similar to ( 213) AT2G26590 | Symbols: | adhesion regulating molecule family | chr2:11311182-11314717 REVERSEmoderately similar to ( 326) loc_os05g51640 12005.m09226 protein adhesion regulating molecule conserved region family protein, expressed seq=cds; coord=6:167006647..167019258:1; parent_gene=AC233870.1_FG006	not assigned.unknown	na	0.67565	0.829044	0.661422	0.603124	0.845929	0.696943	1.12025	0.98004	0.949033
AC233870.1_FGP006	AC233870.1_FG006	VPIEAEMSEDTADDDISSR	T11;	T42;	Uncharacterized protein [Source:UniProtKB/TrEMBL;Acc:K7VN24]	moderately similar to ( 213) AT2G26590 | Symbols: | adhesion regulating molecule family | chr2:11311182-11314717 REVERSEmoderately similar to ( 326) loc_os05g51640 12005.m09226 protein adhesion regulating molecule conserved region family protein, expressed seq=cds; coord=6:167006647..167019258:1; parent_gene=AC233870.1_FG006	not assigned.unknown	na	1.09636	1.20689	1.24703	0.978674	1.23147	1.314	1.12025	0.98004	0.949033
AC233871.1_FGP004	AC233871.1_FG004	RSPDVARPFPSEGK	S2;	S941;	Putative homeodomain-like transcription factor superfamily protein [Source:UniProtKB/TrEMBL;Acc:K7U9D3]	moderately similar to ( 330) AT2G47820 | Symbols: | unknown protein | chr2:19588122-19590629 FORWARDnearly identical (1114) loc_os07g38080 12007.m079722 protein expressed protein seq=cds; coord=6:1830600..1835392:1; parent_gene=AC233871.1_FG004	not assigned.unknown	na	0.753292	0.796006	0.75059	None	None	None	NT	NT	NT
AC233871.1_FGP004	AC233871.1_FG004	STEKGSPDLFGADK	S6;	S992;	Putative homeodomain-like transcription factor superfamily protein [Source:UniProtKB/TrEMBL;Acc:K7U9D3]	moderately similar to ( 330) AT2G47820 | Symbols: | unknown protein | chr2:19588122-19590629 FORWARDnearly identical (1114) loc_os07g38080 12007.m079722 protein expressed protein seq=cds; coord=6:1830600..1835392:1; parent_gene=AC233871.1_FG004	not assigned.unknown	na	0.736637	0.763776	0.842339	None	None	None	NT	NT	NT
AC233880.1_FGP006	AC233880.1_FG006	ASDAPAEQPATQQKPTR	S2;	S3;	RWP-RK transcription factor; Uncharacterized protein [Source:UniProtKB/TrEMBL;Acc:B4FNC6]	moderately similar to ( 297) loc_os01g14420 12001.m08047 protein RWP-RK domain containing protein, expressed seq=cds; coord=3:1290634..1292145:1; parent_gene=AC233880.1_FG006	RNA.regulation of transcription.NIN-like bZIP-related family	Nin-like	0.820879	0.733399	0.759036	0.789703	0.929029	0.887166	1.03948	0.789425	0.855574
AC233893.1_FGP003	AC233893.1_FG003	NLQLSPR	S5;	S406;	3-ketoacyl-CoA synthase [Source:UniProtKB/TrEMBL;Acc:K7VKG9]	highly similar to ( 739) AT1G68530 | Symbols: CUT1, POP1, CER6, G2, KCS6 | KCS6 (3-KETOACYL-COA SYNTHASE 6); catalytic/ transferase, transferring acyl groups other than amino-acyl groups | chr1:25713600-25714733 REVERSEhighly similar to ( 863) loc_os03g12030 12003.m06655 protein 3-ketoacyl-CoA synthase, putative, expressed seq=cds; coord=9:146227327..146228811:1; parent_gene=AC233893.1_FG003	lipid metabolism.FA synthesis and FA elongation.beta ketoacyl CoA synthase	na	1.63223	3.14926	3.34936	1.40893	2.42541	2.65312	1.15849	1.29844	1.26243
AC233893.1_FGP006	AC233893.1_FG006	ASAEVLGK	S2;	S384;	Putative leucine-rich repeat receptor-like protein kinase family protein [Source:UniProtKB/TrEMBL;Acc:K7VP18]	moderately similar to ( 379) AT3G17840 | Symbols: RLK902 | RLK902; ATP binding / kinase/ protein serine/threonine kinase | chr3:6106092-6108430 FORWARDweakly similar to ( 160) PSKR_DAUCA Phytosulfokine receptor precursor (EC 2.7.11.1) (Phytosulfokine LRR receptor kinase) - Daucus carota (Carrot)highly similar to ( 935) loc_os03g12250 12003.m06675 protein atypical receptor-like kinase MARK, putati…	signalling.receptor kinases.leucine rich repeat III	na	1.12548	0.849299	0.914489	1.15976	0.837686	0.840158	0.970441	1.01386	1.08847
AC233893.1_FGP006	AC233893.1_FG006	QVADSAEGDEPSL	S12;	S671;	Putative leucine-rich repeat receptor-like protein kinase family protein [Source:UniProtKB/TrEMBL;Acc:K7VP18]	moderately similar to ( 379) AT3G17840 | Symbols: RLK902 | RLK902; ATP binding / kinase/ protein serine/threonine kinase | chr3:6106092-6108430 FORWARDweakly similar to ( 160) PSKR_DAUCA Phytosulfokine receptor precursor (EC 2.7.11.1) (Phytosulfokine LRR receptor kinase) - Daucus carota (Carrot)highly similar to ( 935) loc_os03g12250 12003.m06675 protein atypical receptor-like kinase MARK, putati…	signalling.receptor kinases.leucine rich repeat III	na	0.811853	0.811883	0.851652	0.836581	0.800782	0.782428	0.970441	1.01386	1.08847
AC233893.1_FGP006	AC233893.1_FG006	QVADSAEGDEPSL	S5;	S664;	Putative leucine-rich repeat receptor-like protein kinase family protein [Source:UniProtKB/TrEMBL;Acc:K7VP18]	moderately similar to ( 379) AT3G17840 | Symbols: RLK902 | RLK902; ATP binding / kinase/ protein serine/threonine kinase | chr3:6106092-6108430 FORWARDweakly similar to ( 160) PSKR_DAUCA Phytosulfokine receptor precursor (EC 2.7.11.1) (Phytosulfokine LRR receptor kinase) - Daucus carota (Carrot)highly similar to ( 935) loc_os03g12250 12003.m06675 protein atypical receptor-like kinase MARK, putati…	signalling.receptor kinases.leucine rich repeat III	na	0.833192	0.838867	0.918063	0.858571	0.827397	0.843441	0.970441	1.01386	1.08847
AC233893.1_FGP006	AC233893.1_FG006	QVADSAEGDEPSL	S5;S12;	S664;S671;	Putative leucine-rich repeat receptor-like protein kinase family protein [Source:UniProtKB/TrEMBL;Acc:K7VP18]	moderately similar to ( 379) AT3G17840 | Symbols: RLK902 | RLK902; ATP binding / kinase/ protein serine/threonine kinase | chr3:6106092-6108430 FORWARDweakly similar to ( 160) PSKR_DAUCA Phytosulfokine receptor precursor (EC 2.7.11.1) (Phytosulfokine LRR receptor kinase) - Daucus carota (Carrot)highly similar to ( 935) loc_os03g12250 12003.m06675 protein atypical receptor-like kinase MARK, putati…	signalling.receptor kinases.leucine rich repeat III	na	0.546415	0.79626	0.753864	0.563059	0.785372	0.692588	0.970441	1.01386	1.08847
AC233893.1_FGP006	AC233893.1_FG006	SAAAVEK	S1;	S297;	Putative leucine-rich repeat receptor-like protein kinase family protein [Source:UniProtKB/TrEMBL;Acc:K7VP18]	moderately similar to ( 379) AT3G17840 | Symbols: RLK902 | RLK902; ATP binding / kinase/ protein serine/threonine kinase | chr3:6106092-6108430 FORWARDweakly similar to ( 160) PSKR_DAUCA Phytosulfokine receptor precursor (EC 2.7.11.1) (Phytosulfokine LRR receptor kinase) - Daucus carota (Carrot)highly similar to ( 935) loc_os03g12250 12003.m06675 protein atypical receptor-like kinase MARK, putati…	signalling.receptor kinases.leucine rich repeat III	na	0.949734	0.893514	0.987158	0.978662	0.881296	0.90692	0.970441	1.01386	1.08847
AC233895.1_FGP001	AC233895.1_FG001	KGDAAEADPMEEATNGATSQE	T14;	T387;	Proliferation-associated protein 2G4; Uncharacterized protein [Source:UniProtKB/TrEMBL;Acc:B6TBW4]	highly similar to ( 542) AT3G51800 | Symbols: ATG2 | ATG2; aminopeptidase/ metalloexopeptidase | chr3:19211261-19213568 REVERSEhighly similar to ( 664) loc_os05g28280 12005.m07114 protein proliferation-associated protein 2G4, putative, expressed seq=cds; coord=6:140407545..140410127:1; parent_gene=AC233895.1_FG001	protein.degradation	na	0.791282	0.689339	0.757556	0.8199	0.758194	0.805587	0.965095	0.909185	0.940378
AC233895.1_FGP001	AC233895.1_FG001	KGDAAEADPMEEATNGATSQE	T18;	T391;	Proliferation-associated protein 2G4; Uncharacterized protein [Source:UniProtKB/TrEMBL;Acc:B6TBW4]	highly similar to ( 542) AT3G51800 | Symbols: ATG2 | ATG2; aminopeptidase/ metalloexopeptidase | chr3:19211261-19213568 REVERSEhighly similar to ( 664) loc_os05g28280 12005.m07114 protein proliferation-associated protein 2G4, putative, expressed seq=cds; coord=6:140407545..140410127:1; parent_gene=AC233895.1_FG001	protein.degradation	na	0.956389	1.13904	1.11389	0.99098	1.25281	1.18451	0.965095	0.909185	0.940378
AC233895.1_FGP001	AC233895.1_FG001	SIEDNAEIK	S1;	S344;	Proliferation-associated protein 2G4; Uncharacterized protein [Source:UniProtKB/TrEMBL;Acc:B6TBW4]	highly similar to ( 542) AT3G51800 | Symbols: ATG2 | ATG2; aminopeptidase/ metalloexopeptidase | chr3:19211261-19213568 REVERSEhighly similar to ( 664) loc_os05g28280 12005.m07114 protein proliferation-associated protein 2G4, putative, expressed seq=cds; coord=6:140407545..140410127:1; parent_gene=AC233895.1_FG001	protein.degradation	na	0.875473	0.873869	0.928417	0.907137	0.961157	0.987281	0.965095	0.909185	0.940378
AC233895.1_FGP001	AC233895.1_FG001	SSDDEVREEK	S1;S2;	S2;S3;	Proliferation-associated protein 2G4; Uncharacterized protein [Source:UniProtKB/TrEMBL;Acc:B6TBW4]	highly similar to ( 542) AT3G51800 | Symbols: ATG2 | ATG2; aminopeptidase/ metalloexopeptidase | chr3:19211261-19213568 REVERSEhighly similar to ( 664) loc_os05g28280 12005.m07114 protein proliferation-associated protein 2G4, putative, expressed seq=cds; coord=6:140407545..140410127:1; parent_gene=AC233895.1_FG001	protein.degradation	na	0.787091	0.778839	0.887728	0.815559	0.856635	0.944012	0.965095	0.909185	0.940378
AC233895.1_FGP001	AC233895.1_FG001	SSDDEVREEK	S2;	S3;	Proliferation-associated protein 2G4; Uncharacterized protein [Source:UniProtKB/TrEMBL;Acc:B6TBW4]	highly similar to ( 542) AT3G51800 | Symbols: ATG2 | ATG2; aminopeptidase/ metalloexopeptidase | chr3:19211261-19213568 REVERSEhighly similar to ( 664) loc_os05g28280 12005.m07114 protein proliferation-associated protein 2G4, putative, expressed seq=cds; coord=6:140407545..140410127:1; parent_gene=AC233895.1_FG001	protein.degradation	na	0.80641	0.802937	0.802442	0.835576	0.88314	0.853319	0.965095	0.909185	0.940378
AC233895.1_FGP001	AC233895.1_FG001	SSDDEVREEKELDLSSNDVVTK	S1;	S2;	Proliferation-associated protein 2G4; Uncharacterized protein [Source:UniProtKB/TrEMBL;Acc:B6TBW4]	highly similar to ( 542) AT3G51800 | Symbols: ATG2 | ATG2; aminopeptidase/ metalloexopeptidase | chr3:19211261-19213568 REVERSEhighly similar to ( 664) loc_os05g28280 12005.m07114 protein proliferation-associated protein 2G4, putative, expressed seq=cds; coord=6:140407545..140410127:1; parent_gene=AC233895.1_FG001	protein.degradation	na	0.0882072	0.365263	0.291151	0.0913974	0.401748	0.309611	0.965095	0.909185	0.940378
AC233895.1_FGP001	AC233895.1_FG001	SSDDEVREEKELDLSSNDVVTK	S1;S2;	S2;S3;	Proliferation-associated protein 2G4; Uncharacterized protein [Source:UniProtKB/TrEMBL;Acc:B6TBW4]	highly similar to ( 542) AT3G51800 | Symbols: ATG2 | ATG2; aminopeptidase/ metalloexopeptidase | chr3:19211261-19213568 REVERSEhighly similar to ( 664) loc_os05g28280 12005.m07114 protein proliferation-associated protein 2G4, putative, expressed seq=cds; coord=6:140407545..140410127:1; parent_gene=AC233895.1_FG001	protein.degradation	na	0.115839	0.584708	0.37463	0.120028	0.643113	0.398382	0.965095	0.909185	0.940378
AC233895.1_FGP001	AC233895.1_FG001	SSDDEVREEKELDLSSNDVVTK	S2;	S3;	Proliferation-associated protein 2G4; Uncharacterized protein [Source:UniProtKB/TrEMBL;Acc:B6TBW4]	highly similar to ( 542) AT3G51800 | Symbols: ATG2 | ATG2; aminopeptidase/ metalloexopeptidase | chr3:19211261-19213568 REVERSEhighly similar to ( 664) loc_os05g28280 12005.m07114 protein proliferation-associated protein 2G4, putative, expressed seq=cds; coord=6:140407545..140410127:1; parent_gene=AC233895.1_FG001	protein.degradation	na	0.0392281	0.459488	0.264562	0.0406469	0.505384	0.281336	0.965095	0.909185	0.940378
AC233935.1_FGP005	AC233935.1_FG005	GGSGSAAVAFNSGQTTTTSATTGR	S19;	S303;	DOF30 transcription factor [Source:UniProtKB/TrEMBL;Acc:K0DCL5]	weakly similar to ( 128) AT3G55370 | Symbols: OBP3 | OBP3 (OBF-BINDING PROTEIN 3); DNA binding / transcription factor | chr3:20527198-20528876 FORWARDweakly similar to ( 101) PBF_MAIZE Dof zinc finger protein PBF (Prolamin box-binding factor) - Zea mays (Maize)weakly similar to ( 173) loc_os03g16850 12003.m07117 protein conserved hypothetical protein seq=cds; coord=1:40912998..40914398:-1; parent…	RNA.regulation of transcription.C2C2(Zn) DOF zinc finger family	Dof	0.842451	0.847299	0.784383	0.888675	0.74512	0.80417	0.947986	1.13713	0.975395
AC233961.1_FGP001	AC233961.1_FG001	DSESSPQPPIAAPAESGK	S5;	S281;	Uncharacterized protein [Source:UniProtKB/TrEMBL;Acc:B8A298]	highly similar to ( 560) AT1G73100 | Symbols: SUVH3, SDG19 | SUVH3 (SU(VAR)3-9 HOMOLOG 3); histone methyltransferase | chr1:27491970-27493979 FORWARDnearly identical (1170) loc_os11g38900 12011.m07738 protein histone-lysine N-methyltransferase, H3 lysine-9 specific SUVH1, putative, expressed seq=cds; coord=7:20244021..20246591:1; parent_gene=AC233961.1_FG001	RNA.regulation of transcription.SET-domain transcriptional regulator family	na	0.869748	0.752778	0.807754	0.898817	0.802505	0.806355	0.967659	0.938035	1.00173
AC233961.1_FGP001	AC233961.1_FG001	DSESSPQPPIAAPAESGKR	S16;	S292;	Uncharacterized protein [Source:UniProtKB/TrEMBL;Acc:B8A298]	highly similar to ( 560) AT1G73100 | Symbols: SUVH3, SDG19 | SUVH3 (SU(VAR)3-9 HOMOLOG 3); histone methyltransferase | chr1:27491970-27493979 FORWARDnearly identical (1170) loc_os11g38900 12011.m07738 protein histone-lysine N-methyltransferase, H3 lysine-9 specific SUVH1, putative, expressed seq=cds; coord=7:20244021..20246591:1; parent_gene=AC233961.1_FG001	RNA.regulation of transcription.SET-domain transcriptional regulator family	na	0.872927	0.791289	1.11065	0.902102	0.843561	1.10873	0.967659	0.938035	1.00173
AC233961.1_FGP001	AC233961.1_FG001	DSESSPQPPIAAPAESGKR	S5;S16;	S281;S292;	Uncharacterized protein [Source:UniProtKB/TrEMBL;Acc:B8A298]	highly similar to ( 560) AT1G73100 | Symbols: SUVH3, SDG19 | SUVH3 (SU(VAR)3-9 HOMOLOG 3); histone methyltransferase | chr1:27491970-27493979 FORWARDnearly identical (1170) loc_os11g38900 12011.m07738 protein histone-lysine N-methyltransferase, H3 lysine-9 specific SUVH1, putative, expressed seq=cds; coord=7:20244021..20246591:1; parent_gene=AC233961.1_FG001	RNA.regulation of transcription.SET-domain transcriptional regulator family	na	0.831174	0.676885	0.799631	0.858954	0.721599	0.798247	0.967659	0.938035	1.00173
AC233979.1_FGP009	AC233979.1_FG009	ENTEEGELSMDSQEYRSPEHDNR	S17;	S458;	Uncharacterized protein [Source:UniProtKB/TrEMBL;Acc:C4IZ51]	highly similar to ( 507) AT5G45190 | Symbols: | cyclin family protein | chr5:18277808-18280733 REVERSEvery weakly similar to (85.9) CCNC_ORYSA G1/S-specific cyclin C-type - Oryza sativa (Rice)highly similar to ( 621) loc_os12g30020 12012.m26915 protein cyclin-T1, putative, expressed seq=cds; coord=10:135164262..135169386:1; parent_gene=AC233979.1_FG009	cell.cycle	na	0.815328	0.72522	0.794575	0.830975	0.759361	0.858021	0.981171	0.955041	0.926056
AC234152.1_FGP002	AC234152.1_FG002	ASLDDDGSGSGSGSGAAR	S10;	S618;	Potassium channel2 [Source:UniProtKB/TrEMBL;Acc:K7VV62]	highly similar to ( 642) AT4G22200 | Symbols: AKT2/3, AKT3, AKT2 | AKT2/3 (ARABIDOPSIS POTASSIUM TRANSPORT 2/3); cyclic nucleotide binding / inward rectifier potassium channel/ protein binding | chr4:11746666-11750091 REVERSEmoderately similar to ( 407) AKT1_ORYSA Potassium channel AKT1 (OsAKT1) - Oryza sativa (Rice)highly similar to ( 949) loc_os05g35410 12005.m07771 protein potassium channel AK…	transport.potassium	na	0.89713	0.876915	0.953482	0.898303	0.828655	0.943693	0.998695	1.05824	1.01037
AC234152.1_FGP002	AC234152.1_FG002	LQSTSSDSQR	S3;	S672;	Potassium channel2 [Source:UniProtKB/TrEMBL;Acc:K7VV62]	highly similar to ( 642) AT4G22200 | Symbols: AKT2/3, AKT3, AKT2 | AKT2/3 (ARABIDOPSIS POTASSIUM TRANSPORT 2/3); cyclic nucleotide binding / inward rectifier potassium channel/ protein binding | chr4:11746666-11750091 REVERSEmoderately similar to ( 407) AKT1_ORYSA Potassium channel AKT1 (OsAKT1) - Oryza sativa (Rice)highly similar to ( 949) loc_os05g35410 12005.m07771 protein potassium channel AK…	transport.potassium	na	0.836123	1.12298	0.807019	0.837216	1.06118	0.798734	0.998695	1.05824	1.01037
AC234203.1_FGP010	AC234203.1_FG010	NTFSSSNSELR	S5;	S149;	Uncharacterized protein [Source:UniProtKB/TrEMBL;Acc:B4FPL7]	moderately similar to ( 431) AT5G12900 | Symbols: | unknown protein | chr5:4072151-4074445 REVERSEhighly similar to ( 774) loc_os08g39740 12008.m07954 protein expressed protein seq=cds; coord=1:188063594..188066385:-1; parent_gene=AC234203.1_FG010	not assigned.unknown	na	0.834765	0.774519	0.75598	0.930811	0.852589	0.871289	0.896815	0.908433	0.867657
AC234528.1_FGP004	AC234528.1_FG004	ALEDDDRNAQVANEASDDDEPESR	S16;	S105;	Putative uncharacterized protein [Source:UniProtKB/TrEMBL;Acc:B6TZS4]	weakly similar to ( 177) loc_os08g44540 12008.m08427 protein expressed protein seq=cds; coord=1:204257637..204258471:-1; parent_gene=AC234528.1_FG004	not assigned.unknown	na	0.466093	0.58717	0.634839	0.535776	0.690043	0.851901	0.869941	0.850918	0.745202
AC234528.1_FGP004	AC234528.1_FG004	NAQVANEASDDDEPESR	S9;	S105;	Putative uncharacterized protein [Source:UniProtKB/TrEMBL;Acc:B6TZS4]	weakly similar to ( 177) loc_os08g44540 12008.m08427 protein expressed protein seq=cds; coord=1:204257637..204258471:-1; parent_gene=AC234528.1_FG004	not assigned.unknown	na	1.10292	0.822432	0.93512	1.26782	0.966523	1.25485	0.869941	0.850918	0.745202
AC235535.1_FGP001	AC235535.1_FG001	AALRNSEGESAPLSSFK	S6;	S1007;	Putative chromatin-remodeling factor family [Source:UniProtKB/TrEMBL;Acc:K7VCG8]	nearly identical (1520) AT3G06400 | Symbols: CHR11 | CHR11 (CHROMATIN-REMODELING PROTEIN 11); ATP binding / DNA binding / DNA-dependent ATPase/ helicase/ hydrolase, acting on acid anhydrides, in phosphorus-containing anhydrides / nucleic acid binding / nucleosome binding | chr3:1941066-1946700 FORWARDnearly identical (1648) ISW2_ORYSA Probable chromatin remodelling complex ATPase chain (EC 3.6.1.…	RNA.regulation of transcription.Chromatin Remodeling Factors	na	0.765458	0.83527	0.941907	0.838679	0.915207	0.987493	0.912695	0.912657	0.953837
AC235535.1_FGP001	AC235535.1_FG001	DKDDDDETDAVVGK	T8;	T110;	Putative chromatin-remodeling factor family [Source:UniProtKB/TrEMBL;Acc:K7VCG8]	nearly identical (1520) AT3G06400 | Symbols: CHR11 | CHR11 (CHROMATIN-REMODELING PROTEIN 11); ATP binding / DNA binding / DNA-dependent ATPase/ helicase/ hydrolase, acting on acid anhydrides, in phosphorus-containing anhydrides / nucleic acid binding / nucleosome binding | chr3:1941066-1946700 FORWARDnearly identical (1648) ISW2_ORYSA Probable chromatin remodelling complex ATPase chain (EC 3.6.1.…	RNA.regulation of transcription.Chromatin Remodeling Factors	na	0.808552	0.748079	0.844025	0.885895	0.819671	0.884874	0.912695	0.912657	0.953837
AC235535.1_FGP001	AC235535.1_FG001	NSEGESAPLSSFK	S2;	S1007;	Putative chromatin-remodeling factor family [Source:UniProtKB/TrEMBL;Acc:K7VCG8]	nearly identical (1520) AT3G06400 | Symbols: CHR11 | CHR11 (CHROMATIN-REMODELING PROTEIN 11); ATP binding / DNA binding / DNA-dependent ATPase/ helicase/ hydrolase, acting on acid anhydrides, in phosphorus-containing anhydrides / nucleic acid binding / nucleosome binding | chr3:1941066-1946700 FORWARDnearly identical (1648) ISW2_ORYSA Probable chromatin remodelling complex ATPase chain (EC 3.6.1.…	RNA.regulation of transcription.Chromatin Remodeling Factors	na	1.23053	0.968251	1.13877	1.34824	1.06091	1.19389	0.912695	0.912657	0.953837
AC235535.1_FGP001	AC235535.1_FG001	NYSESDYFK	S3;	S794;	Putative chromatin-remodeling factor family [Source:UniProtKB/TrEMBL;Acc:K7VCG8]	nearly identical (1520) AT3G06400 | Symbols: CHR11 | CHR11 (CHROMATIN-REMODELING PROTEIN 11); ATP binding / DNA binding / DNA-dependent ATPase/ helicase/ hydrolase, acting on acid anhydrides, in phosphorus-containing anhydrides / nucleic acid binding / nucleosome binding | chr3:1941066-1946700 FORWARDnearly identical (1648) ISW2_ORYSA Probable chromatin remodelling complex ATPase chain (EC 3.6.1.…	RNA.regulation of transcription.Chromatin Remodeling Factors	na	0.779396	0.885717	0.92351	0.85395	0.970481	0.968206	0.912695	0.912657	0.953837
AC235541.1_FGP002	AC235541.1_FG002	EDAVAQSPK	S7;	S734;	Uncharacterized protein [Source:UniProtKB/TrEMBL;Acc:C4J193]	moderately similar to ( 421) AT5G53150 | Symbols: | heat shock protein binding / unfolded protein binding | chr5:21554935-21557202 FORWARDnearly identical (1088) loc_os04g31940 12004.m08293 protein heat shock protein binding protein, putative, expressed seq=cds; coord=2:69703892..69707982:-1; parent_gene=AC235541.1_FG002	stress.abiotic.heat	na	1.04871	0.846657	0.883478	1.24045	0.915953	0.953697	0.845423	0.924346	0.926372
AC235541.1_FGP002	AC235541.1_FG002	VITEHKEDAVAQSPK	S13;	S734;	Uncharacterized protein [Source:UniProtKB/TrEMBL;Acc:C4J193]	moderately similar to ( 421) AT5G53150 | Symbols: | heat shock protein binding / unfolded protein binding | chr5:21554935-21557202 FORWARDnearly identical (1088) loc_os04g31940 12004.m08293 protein heat shock protein binding protein, putative, expressed seq=cds; coord=2:69703892..69707982:-1; parent_gene=AC235541.1_FG002	stress.abiotic.heat	na	0.748345	0.760558	0.811159	0.885172	0.822807	0.87563	0.845423	0.924346	0.926372
AC235544.1_FGP004	AC235544.1_FG004	KQSGAIER	S3;	S532;	Uncharacterized protein [Source:UniProtKB/TrEMBL;Acc:K7VGS0]	highly similar to ( 712) AT5G11980 | Symbols: | conserved oligomeric Golgi complex component-related / COG complex component-related | chr5:3868809-3872146 REVERSEhighly similar to ( 884) loc_os12g35290 12012.m07322 protein conserved oligomeric Golgi complex component 8, putative, expressed seq=cds; coord=9:149484328..149489198:1; parent_gene=AC235544.1_FG004	not assigned.unknown	na	0.952689	0.916181	0.829011	1.05324	1.03288	0.999805	0.904532	0.88702	0.829172
AC235546.1_FGP001	AC235546.1_FG001	GRSGEAPIMEEDGEGDAPGDDAGR	S3;	S142;	##	moderately similar to ( 453) AT5G25590 | Symbols: | INVOLVED IN: N-terminal protein myristoylation; EXPRESSED IN: 20 plant structures; EXPRESSED DURING: 13 growth stages; CONTAINS InterPro DOMAIN/s: Protein of unknown function DUF630 (InterPro:IPR006868), Protein of unknown function DUF632 (InterPro:IPR006867), Actin-binding FH2 (InterPro:IPR015425); BEST Arabidopsis thaliana protein match is: un…	not assigned.unknown	na	0.641259	0.816043	0.675295	0.695641	0.832136	0.660779	0.921825	0.980661	1.02197
AC235546.1_FGP001	AC235546.1_FG001	SMSAPDIQLQPPIR	S1;	S125;	##	moderately similar to ( 453) AT5G25590 | Symbols: | INVOLVED IN: N-terminal protein myristoylation; EXPRESSED IN: 20 plant structures; EXPRESSED DURING: 13 growth stages; CONTAINS InterPro DOMAIN/s: Protein of unknown function DUF630 (InterPro:IPR006868), Protein of unknown function DUF632 (InterPro:IPR006867), Actin-binding FH2 (InterPro:IPR015425); BEST Arabidopsis thaliana protein match is: un…	not assigned.unknown	na	0.86563	0.782038	1.0448	0.93904	0.79746	1.02234	0.921825	0.980661	1.02197
AC235546.1_FGP001	AC235546.1_FG001	SMSAPDIQLQPPIR	S3;	S127;	##	moderately similar to ( 453) AT5G25590 | Symbols: | INVOLVED IN: N-terminal protein myristoylation; EXPRESSED IN: 20 plant structures; EXPRESSED DURING: 13 growth stages; CONTAINS InterPro DOMAIN/s: Protein of unknown function DUF630 (InterPro:IPR006868), Protein of unknown function DUF632 (InterPro:IPR006867), Actin-binding FH2 (InterPro:IPR015425); BEST Arabidopsis thaliana protein match is: un…	not assigned.unknown	na	0.797925	0.874115	1.15209	0.865592	0.891353	1.12732	0.921825	0.980661	1.02197
AC235546.1_FGP001	AC235546.1_FG001	SPPPVPAAK	S1;	S190;	##	moderately similar to ( 453) AT5G25590 | Symbols: | INVOLVED IN: N-terminal protein myristoylation; EXPRESSED IN: 20 plant structures; EXPRESSED DURING: 13 growth stages; CONTAINS InterPro DOMAIN/s: Protein of unknown function DUF630 (InterPro:IPR006868), Protein of unknown function DUF632 (InterPro:IPR006867), Actin-binding FH2 (InterPro:IPR015425); BEST Arabidopsis thaliana protein match is: un…	not assigned.unknown	na	0.974693	0.854279	0.952551	1.05735	0.871125	0.932076	0.921825	0.980661	1.02197
GRMZM2G000039_P01	GRMZM2G000039	GRDSDDEDFR	S4;	S507;	Uncharacterized protein [Source:UniProtKB/TrEMBL;Acc:B4FIM9]	highly similar to ( 837) AT1G30470 | Symbols: | SIT4 phosphatase-associated family protein | chr1:10779423-10786415 FORWARDnearly identical (1110) loc_os04g52940 12004.m10187 protein SAPS domain family member 3, putative, expressed seq=cds; coord=2:9014447..9023644:-1; parent_gene=GRMZM2G000039	metal handling.binding, chelation and storage	na	1.07386	0.993798	0.924519	1.0531	0.852014	1.0156	1.01971	1.16641	0.910314
GRMZM2G000039_P01	GRMZM2G000039	GRDSDDEDFRDR	S4;	S507;	Uncharacterized protein [Source:UniProtKB/TrEMBL;Acc:B4FIM9]	highly similar to ( 837) AT1G30470 | Symbols: | SIT4 phosphatase-associated family protein | chr1:10779423-10786415 FORWARDnearly identical (1110) loc_os04g52940 12004.m10187 protein SAPS domain family member 3, putative, expressed seq=cds; coord=2:9014447..9023644:-1; parent_gene=GRMZM2G000039	metal handling.binding, chelation and storage	na	0.966009	0.892079	0.870028	0.947334	0.764807	0.955745	1.01971	1.16641	0.910314
GRMZM2G000219_P01	GRMZM2G000219	LANHLTSCGFQSHLQDEGEAEQTDA	T23;	T178;	Copper-transporting ATPase PAA1 [Source:UniProtKB/TrEMBL;Acc:B6TVS8]	weakly similar to ( 112) AT4G33520 | Symbols: PAA1, HMA6 | PAA1 (P-TYPE ATP-ASE 1); ATPase, coupled to transmembrane movement of ions, phosphorylative mechanism / copper ion transmembrane transporter | chr4:16118993-16125849 FORWARDweakly similar to ( 138) loc_os03g27040 12003.m08035 protein copper-transporting ATPase PAA1, putative, expressed seq=cds; coord=9:120249240..120251017:1; parent_gene=…	transport.metal	na	0.794296	0.828652	1.30184	0.716043	0.767533	0.87406	1.10928	1.07963	1.48941
GRMZM2G000245_P01	GRMZM2G000245	DNESIVASEELSPGTNDVDKK	S12;	S451;	Uncharacterized protein [Source:UniProtKB/TrEMBL;Acc:K7TQL1]	moderately similar to ( 307) AT4G31880 | Symbols: | LOCATED IN: cytosol, chloroplast; EXPRESSED IN: 24 plant structures; EXPRESSED DURING: 14 growth stages; BEST Arabidopsis thaliana protein match is: binding (TAIR:AT1G15940.1); Has 114836 Blast hits to 56273 proteins in 1914 species: Archae - 187; Bacteria - 15478; Metazoa - 53116; Fungi - 16017; Plants - 4342; Viruses - 719; Other Eukaryotes - …	not assigned.unknown	na	0.73161	0.733891	0.749086	0.733641	0.79677	0.836068	0.997231	0.921082	0.895964
GRMZM2G000245_P01	GRMZM2G000245	EDAVSDKDTNEDISLK	S5;	S564;	Uncharacterized protein [Source:UniProtKB/TrEMBL;Acc:K7TQL1]	moderately similar to ( 307) AT4G31880 | Symbols: | LOCATED IN: cytosol, chloroplast; EXPRESSED IN: 24 plant structures; EXPRESSED DURING: 14 growth stages; BEST Arabidopsis thaliana protein match is: binding (TAIR:AT1G15940.1); Has 114836 Blast hits to 56273 proteins in 1914 species: Archae - 187; Bacteria - 15478; Metazoa - 53116; Fungi - 16017; Plants - 4342; Viruses - 719; Other Eukaryotes - …	not assigned.unknown	na	1.0184	0.86175	0.906751	1.02122	0.935584	1.01204	0.997231	0.921082	0.895964
GRMZM2G000245_P01	GRMZM2G000245	EDAVSDKDTNEDISLK	S5;T9;	S564;T568;	Uncharacterized protein [Source:UniProtKB/TrEMBL;Acc:K7TQL1]	moderately similar to ( 307) AT4G31880 | Symbols: | LOCATED IN: cytosol, chloroplast; EXPRESSED IN: 24 plant structures; EXPRESSED DURING: 14 growth stages; BEST Arabidopsis thaliana protein match is: binding (TAIR:AT1G15940.1); Has 114836 Blast hits to 56273 proteins in 1914 species: Archae - 187; Bacteria - 15478; Metazoa - 53116; Fungi - 16017; Plants - 4342; Viruses - 719; Other Eukaryotes - …	not assigned.unknown	na	0.707625	0.735913	0.78805	0.70959	0.798965	0.879556	0.997231	0.921082	0.895964
GRMZM2G000245_P01	GRMZM2G000245	KLEENEGESSEEK	S9;	S839;	Uncharacterized protein [Source:UniProtKB/TrEMBL;Acc:K7TQL1]	moderately similar to ( 307) AT4G31880 | Symbols: | LOCATED IN: cytosol, chloroplast; EXPRESSED IN: 24 plant structures; EXPRESSED DURING: 14 growth stages; BEST Arabidopsis thaliana protein match is: binding (TAIR:AT1G15940.1); Has 114836 Blast hits to 56273 proteins in 1914 species: Archae - 187; Bacteria - 15478; Metazoa - 53116; Fungi - 16017; Plants - 4342; Viruses - 719; Other Eukaryotes - …	not assigned.unknown	na	1.06421	0.786929	0.839179	1.06716	0.854352	0.936622	0.997231	0.921082	0.895964
GRMZM2G000245_P01	GRMZM2G000245	KLEENEGESSEEKGSAK	S9;	S839;	Uncharacterized protein [Source:UniProtKB/TrEMBL;Acc:K7TQL1]	moderately similar to ( 307) AT4G31880 | Symbols: | LOCATED IN: cytosol, chloroplast; EXPRESSED IN: 24 plant structures; EXPRESSED DURING: 14 growth stages; BEST Arabidopsis thaliana protein match is: binding (TAIR:AT1G15940.1); Has 114836 Blast hits to 56273 proteins in 1914 species: Archae - 187; Bacteria - 15478; Metazoa - 53116; Fungi - 16017; Plants - 4342; Viruses - 719; Other Eukaryotes - …	not assigned.unknown	na	0.577683	0.724548	0.775809	0.579287	0.786627	0.865893	0.997231	0.921082	0.895964
GRMZM2G000245_P01	GRMZM2G000245	KLEENEGESSEEKGSAK	S9;S10;	S839;S840;	Uncharacterized protein [Source:UniProtKB/TrEMBL;Acc:K7TQL1]	moderately similar to ( 307) AT4G31880 | Symbols: | LOCATED IN: cytosol, chloroplast; EXPRESSED IN: 24 plant structures; EXPRESSED DURING: 14 growth stages; BEST Arabidopsis thaliana protein match is: binding (TAIR:AT1G15940.1); Has 114836 Blast hits to 56273 proteins in 1914 species: Archae - 187; Bacteria - 15478; Metazoa - 53116; Fungi - 16017; Plants - 4342; Viruses - 719; Other Eukaryotes - …	not assigned.unknown	na	0.838505	0.72474	0.77554	0.840833	0.786835	0.865593	0.997231	0.921082	0.895964
GRMZM2G000245_P01	GRMZM2G000245	LDPITDSGGR	S7;	S521;	Uncharacterized protein [Source:UniProtKB/TrEMBL;Acc:K7TQL1]	moderately similar to ( 307) AT4G31880 | Symbols: | LOCATED IN: cytosol, chloroplast; EXPRESSED IN: 24 plant structures; EXPRESSED DURING: 14 growth stages; BEST Arabidopsis thaliana protein match is: binding (TAIR:AT1G15940.1); Has 114836 Blast hits to 56273 proteins in 1914 species: Archae - 187; Bacteria - 15478; Metazoa - 53116; Fungi - 16017; Plants - 4342; Viruses - 719; Other Eukaryotes - …	not assigned.unknown	na	0.763107	0.600334	0.63269	0.765226	0.65177	0.706156	0.997231	0.921082	0.895964
GRMZM2G000245_P01	GRMZM2G000245	LQKEDAVSDKDTNEDISLK	S8;	S564;	Uncharacterized protein [Source:UniProtKB/TrEMBL;Acc:K7TQL1]	moderately similar to ( 307) AT4G31880 | Symbols: | LOCATED IN: cytosol, chloroplast; EXPRESSED IN: 24 plant structures; EXPRESSED DURING: 14 growth stages; BEST Arabidopsis thaliana protein match is: binding (TAIR:AT1G15940.1); Has 114836 Blast hits to 56273 proteins in 1914 species: Archae - 187; Bacteria - 15478; Metazoa - 53116; Fungi - 16017; Plants - 4342; Viruses - 719; Other Eukaryotes - …	not assigned.unknown	na	0.550925	0.595979	0.724527	0.552455	0.647042	0.808657	0.997231	0.921082	0.895964
GRMZM2G000245_P01	GRMZM2G000245	LSEKPVSDESPQETSK	S10;	S293;	Uncharacterized protein [Source:UniProtKB/TrEMBL;Acc:K7TQL1]	moderately similar to ( 307) AT4G31880 | Symbols: | LOCATED IN: cytosol, chloroplast; EXPRESSED IN: 24 plant structures; EXPRESSED DURING: 14 growth stages; BEST Arabidopsis thaliana protein match is: binding (TAIR:AT1G15940.1); Has 114836 Blast hits to 56273 proteins in 1914 species: Archae - 187; Bacteria - 15478; Metazoa - 53116; Fungi - 16017; Plants - 4342; Viruses - 719; Other Eukaryotes - …	not assigned.unknown	na	1.08074	1.00365	1.03276	1.08374	1.08964	1.15268	0.997231	0.921082	0.895964
GRMZM2G000245_P01	GRMZM2G000245	LSEKPVSDESPQETSK	S7;	S290;	Uncharacterized protein [Source:UniProtKB/TrEMBL;Acc:K7TQL1]	moderately similar to ( 307) AT4G31880 | Symbols: | LOCATED IN: cytosol, chloroplast; EXPRESSED IN: 24 plant structures; EXPRESSED DURING: 14 growth stages; BEST Arabidopsis thaliana protein match is: binding (TAIR:AT1G15940.1); Has 114836 Blast hits to 56273 proteins in 1914 species: Archae - 187; Bacteria - 15478; Metazoa - 53116; Fungi - 16017; Plants - 4342; Viruses - 719; Other Eukaryotes - …	not assigned.unknown	na	0.963989	0.829418	0.939195	0.966665	0.900482	1.04825	0.997231	0.921082	0.895964
GRMZM2G000245_P01	GRMZM2G000245	LSEKPVSDESPQETSK	S7;S10;	S290;S293;	Uncharacterized protein [Source:UniProtKB/TrEMBL;Acc:K7TQL1]	moderately similar to ( 307) AT4G31880 | Symbols: | LOCATED IN: cytosol, chloroplast; EXPRESSED IN: 24 plant structures; EXPRESSED DURING: 14 growth stages; BEST Arabidopsis thaliana protein match is: binding (TAIR:AT1G15940.1); Has 114836 Blast hits to 56273 proteins in 1914 species: Archae - 187; Bacteria - 15478; Metazoa - 53116; Fungi - 16017; Plants - 4342; Viruses - 719; Other Eukaryotes - …	not assigned.unknown	na	0.761433	0.85876	0.893775	0.763548	0.932338	0.997557	0.997231	0.921082	0.895964
GRMZM2G000245_P01	GRMZM2G000245	QELTSGDEQTPDSSK	S5;	S349;	Uncharacterized protein [Source:UniProtKB/TrEMBL;Acc:K7TQL1]	moderately similar to ( 307) AT4G31880 | Symbols: | LOCATED IN: cytosol, chloroplast; EXPRESSED IN: 24 plant structures; EXPRESSED DURING: 14 growth stages; BEST Arabidopsis thaliana protein match is: binding (TAIR:AT1G15940.1); Has 114836 Blast hits to 56273 proteins in 1914 species: Archae - 187; Bacteria - 15478; Metazoa - 53116; Fungi - 16017; Plants - 4342; Viruses - 719; Other Eukaryotes - …	not assigned.unknown	na	0.915945	0.832416	0.811829	0.918488	0.903737	0.906096	0.997231	0.921082	0.895964
GRMZM2G000245_P01	GRMZM2G000245	QELTSGDEQTPDSSK	T10;	T354;	Uncharacterized protein [Source:UniProtKB/TrEMBL;Acc:K7TQL1]	moderately similar to ( 307) AT4G31880 | Symbols: | LOCATED IN: cytosol, chloroplast; EXPRESSED IN: 24 plant structures; EXPRESSED DURING: 14 growth stages; BEST Arabidopsis thaliana protein match is: binding (TAIR:AT1G15940.1); Has 114836 Blast hits to 56273 proteins in 1914 species: Archae - 187; Bacteria - 15478; Metazoa - 53116; Fungi - 16017; Plants - 4342; Viruses - 719; Other Eukaryotes - …	not assigned.unknown	na	0.878743	0.746207	0.876972	0.881183	0.810142	0.978804	0.997231	0.921082	0.895964
GRMZM2G000245_P01	GRMZM2G000245	QKQELTSGDEQTPDSSK	S7;	S349;	Uncharacterized protein [Source:UniProtKB/TrEMBL;Acc:K7TQL1]	moderately similar to ( 307) AT4G31880 | Symbols: | LOCATED IN: cytosol, chloroplast; EXPRESSED IN: 24 plant structures; EXPRESSED DURING: 14 growth stages; BEST Arabidopsis thaliana protein match is: binding (TAIR:AT1G15940.1); Has 114836 Blast hits to 56273 proteins in 1914 species: Archae - 187; Bacteria - 15478; Metazoa - 53116; Fungi - 16017; Plants - 4342; Viruses - 719; Other Eukaryotes - …	not assigned.unknown	na	0.925977	0.86217	0.956063	0.928548	0.936039	1.06708	0.997231	0.921082	0.895964
GRMZM2G000245_P01	GRMZM2G000245	QKQELTSGDEQTPDSSK	T6;	T348;	Uncharacterized protein [Source:UniProtKB/TrEMBL;Acc:K7TQL1]	moderately similar to ( 307) AT4G31880 | Symbols: | LOCATED IN: cytosol, chloroplast; EXPRESSED IN: 24 plant structures; EXPRESSED DURING: 14 growth stages; BEST Arabidopsis thaliana protein match is: binding (TAIR:AT1G15940.1); Has 114836 Blast hits to 56273 proteins in 1914 species: Archae - 187; Bacteria - 15478; Metazoa - 53116; Fungi - 16017; Plants - 4342; Viruses - 719; Other Eukaryotes - …	not assigned.unknown	na	0.992157	0.801443	0.951376	0.994912	0.87011	1.06185	0.997231	0.921082	0.895964
GRMZM2G000245_P01	GRMZM2G000245	QKQELTSGDEQTPDSSK	T6;S7;	T348;S349;	Uncharacterized protein [Source:UniProtKB/TrEMBL;Acc:K7TQL1]	moderately similar to ( 307) AT4G31880 | Symbols: | LOCATED IN: cytosol, chloroplast; EXPRESSED IN: 24 plant structures; EXPRESSED DURING: 14 growth stages; BEST Arabidopsis thaliana protein match is: binding (TAIR:AT1G15940.1); Has 114836 Blast hits to 56273 proteins in 1914 species: Archae - 187; Bacteria - 15478; Metazoa - 53116; Fungi - 16017; Plants - 4342; Viruses - 719; Other Eukaryotes - …	not assigned.unknown	na	0.817871	0.898613	0.792196	0.820142	0.975605	0.884183	0.997231	0.921082	0.895964
GRMZM2G000245_P01	GRMZM2G000245	SSEQLISCDQEVR	S1;	S390;	Uncharacterized protein [Source:UniProtKB/TrEMBL;Acc:K7TQL1]	moderately similar to ( 307) AT4G31880 | Symbols: | LOCATED IN: cytosol, chloroplast; EXPRESSED IN: 24 plant structures; EXPRESSED DURING: 14 growth stages; BEST Arabidopsis thaliana protein match is: binding (TAIR:AT1G15940.1); Has 114836 Blast hits to 56273 proteins in 1914 species: Archae - 187; Bacteria - 15478; Metazoa - 53116; Fungi - 16017; Plants - 4342; Viruses - 719; Other Eukaryotes - …	not assigned.unknown	na	0.823986	0.624896	0.775078	0.826274	0.678437	0.865078	0.997231	0.921082	0.895964
GRMZM2G000451_P01	GRMZM2G000451	GGGLPGSPGGGAR	S7;	S102;	Uncharacterized protein [Source:UniProtKB/TrEMBL;Acc:C0P474]	moderately similar to ( 387) AT3G21530 | Symbols: | endonuclease/exonuclease/phosphatase family protein | chr3:7582828-7584448 REVERSEhighly similar to ( 504) loc_os07g45100 12007.m08730 protein endonuclease/Exonuclease/phosphatase family protein, expressed seq=cds; coord=7:170248554..170252647:-1; parent_gene=GRMZM2G000451	DNA.synthesis/chromatin structure	na	0.980365	0.850554	0.963027	0.979391	0.759557	0.902609	1.00099	1.1198	1.06694
GRMZM2G000540_P01	GRMZM2G000540	ASPGAINDSSSMR	S2;	S733;	##	moderately similar to ( 419) AT5G47430 | Symbols: | zinc ion binding | chr5:19235819-19240147 REVERSEhighly similar to ( 805) loc_os10g29560 12010.m05825 protein expressed protein seq=cds; coord=1:238818481..238826436:-1; parent_gene=GRMZM2G000540	RNA.regulation of transcription.putative transcription regulator	na	0.839923	0.818011	0.889922	0.888482	0.870478	0.938083	0.945346	0.939726	0.94866
GRMZM2G000540_P01	GRMZM2G000540	ASTLVEESPDAESLNGTK	S8;	S447;	##	moderately similar to ( 419) AT5G47430 | Symbols: | zinc ion binding | chr5:19235819-19240147 REVERSEhighly similar to ( 805) loc_os10g29560 12010.m05825 protein expressed protein seq=cds; coord=1:238818481..238826436:-1; parent_gene=GRMZM2G000540	RNA.regulation of transcription.putative transcription regulator	na	0.946663	0.890103	0.833151	1.00139	0.947193	0.87824	0.945346	0.939726	0.94866
GRMZM2G000540_P01	GRMZM2G000540	ATNIDASSSDKK	S8;	S465;	##	moderately similar to ( 419) AT5G47430 | Symbols: | zinc ion binding | chr5:19235819-19240147 REVERSEhighly similar to ( 805) loc_os10g29560 12010.m05825 protein expressed protein seq=cds; coord=1:238818481..238826436:-1; parent_gene=GRMZM2G000540	RNA.regulation of transcription.putative transcription regulator	na	0.747812	0.662591	0.739945	0.791045	0.705089	0.77999	0.945346	0.939726	0.94866
GRMZM2G000540_P01	GRMZM2G000540	GPPQPSSPDR	S6;	S844;	##	moderately similar to ( 419) AT5G47430 | Symbols: | zinc ion binding | chr5:19235819-19240147 REVERSEhighly similar to ( 805) loc_os10g29560 12010.m05825 protein expressed protein seq=cds; coord=1:238818481..238826436:-1; parent_gene=GRMZM2G000540	RNA.regulation of transcription.putative transcription regulator	na	0.871103	0.756249	0.823991	0.921464	0.804754	0.868584	0.945346	0.939726	0.94866
GRMZM2G000540_P01	GRMZM2G000540	GPPQPSSPDR	S7;	S845;	##	moderately similar to ( 419) AT5G47430 | Symbols: | zinc ion binding | chr5:19235819-19240147 REVERSEhighly similar to ( 805) loc_os10g29560 12010.m05825 protein expressed protein seq=cds; coord=1:238818481..238826436:-1; parent_gene=GRMZM2G000540	RNA.regulation of transcription.putative transcription regulator	na	1.06371	1.01475	0.859334	1.12521	1.07983	0.90584	0.945346	0.939726	0.94866
GRMZM2G000540_P01	GRMZM2G000540	HRSPAVSAASK	S3;	S427;	##	moderately similar to ( 419) AT5G47430 | Symbols: | zinc ion binding | chr5:19235819-19240147 REVERSEhighly similar to ( 805) loc_os10g29560 12010.m05825 protein expressed protein seq=cds; coord=1:238818481..238826436:-1; parent_gene=GRMZM2G000540	RNA.regulation of transcription.putative transcription regulator	na	1.06051	0.850144	0.900388	1.12182	0.904672	0.949116	0.945346	0.939726	0.94866
GRMZM2G000540_P01	GRMZM2G000540	HRSPAVSAASK	S3;S7;	S427;S431;	##	moderately similar to ( 419) AT5G47430 | Symbols: | zinc ion binding | chr5:19235819-19240147 REVERSEhighly similar to ( 805) loc_os10g29560 12010.m05825 protein expressed protein seq=cds; coord=1:238818481..238826436:-1; parent_gene=GRMZM2G000540	RNA.regulation of transcription.putative transcription regulator	na	1.03824	0.890593	0.963505	1.09826	0.947715	1.01565	0.945346	0.939726	0.94866
GRMZM2G000540_P01	GRMZM2G000540	HRSPAVSAASKEEAK	S3;S10;	S427;S434;	##	moderately similar to ( 419) AT5G47430 | Symbols: | zinc ion binding | chr5:19235819-19240147 REVERSEhighly similar to ( 805) loc_os10g29560 12010.m05825 protein expressed protein seq=cds; coord=1:238818481..238826436:-1; parent_gene=GRMZM2G000540	RNA.regulation of transcription.putative transcription regulator	na	0.673481	0.767402	0.781447	0.712418	0.816623	0.823737	0.945346	0.939726	0.94866
GRMZM2G000540_P01	GRMZM2G000540	HRSPAVSAASKEEAK	S3;S7;	S427;S431;	##	moderately similar to ( 419) AT5G47430 | Symbols: | zinc ion binding | chr5:19235819-19240147 REVERSEhighly similar to ( 805) loc_os10g29560 12010.m05825 protein expressed protein seq=cds; coord=1:238818481..238826436:-1; parent_gene=GRMZM2G000540	RNA.regulation of transcription.putative transcription regulator	na	0.560561	0.709809	0.722072	0.592969	0.755336	0.761149	0.945346	0.939726	0.94866
GRMZM2G000540_P01	GRMZM2G000540	HRSPAVSAASKEEAK	S3;S7;S10;	S427;S431;S434;	##	moderately similar to ( 419) AT5G47430 | Symbols: | zinc ion binding | chr5:19235819-19240147 REVERSEhighly similar to ( 805) loc_os10g29560 12010.m05825 protein expressed protein seq=cds; coord=1:238818481..238826436:-1; parent_gene=GRMZM2G000540	RNA.regulation of transcription.putative transcription regulator	na	0.639246	0.678037	0.897373	0.676203	0.721526	0.945937	0.945346	0.939726	0.94866
GRMZM2G000615_P02	GRMZM2G000615	TFDSPKSPGR	S7;	S661;	Uncharacterized protein [Source:UniProtKB/TrEMBL;Acc:B7ZZX5]	highly similar to ( 566) AT5G16300 | Symbols: | FUNCTIONS IN: molecular_function unknown; INVOLVED IN: biological_process unknown; LOCATED IN: cellular_component unknown; EXPRESSED IN: 23 plant structures; EXPRESSED DURING: 13 growth stages; CONTAINS InterPro DOMAIN/s: Vps51/Vps67 (InterPro:IPR014812); Has 201 Blast hits to 182 proteins in 75 species: Archae - 0; Bacteria - 0; Metazoa - 125; Fung…	not assigned.unknown	na	0.796851	1.02234	0.967685	None	None	None	NT	NT	NT
GRMZM2G000645_P01	GRMZM2G000645	GEEHQGTDNEGALSA	S14;	S905;	Uncharacterized protein [Source:UniProtKB/TrEMBL;Acc:K7VSB1]	nearly identical (1515) AT3G15980 | Symbols: | coatomer protein complex, subunit beta 2 (beta prime), putative | chr3:5412015-5418313 REVERSEvery weakly similar to (93.2) PF20_CHLRE Flagellar WD repeat protein PF20 - Chlamydomonas reinhardtiinearly identical (1692) loc_os06g05180 12006.m71402 protein coatomer subunit beta, putative, expressed seq=cds; coord=9:20394189..20404574:-1; parent_gene=GR…	cell.vesicle transport	na	1.07443	0.854642	0.856141	1.11922	0.950621	0.970521	0.959973	0.899035	0.882145
GRMZM2G000645_P01	GRMZM2G000645	GEEHQGTDNEGALSA	T7;S14;	T898;S905;	Uncharacterized protein [Source:UniProtKB/TrEMBL;Acc:K7VSB1]	nearly identical (1515) AT3G15980 | Symbols: | coatomer protein complex, subunit beta 2 (beta prime), putative | chr3:5412015-5418313 REVERSEvery weakly similar to (93.2) PF20_CHLRE Flagellar WD repeat protein PF20 - Chlamydomonas reinhardtiinearly identical (1692) loc_os06g05180 12006.m71402 protein coatomer subunit beta, putative, expressed seq=cds; coord=9:20394189..20404574:-1; parent_gene=GR…	cell.vesicle transport	na	1.11243	0.935837	0.887336	1.15881	1.04093	1.00588	0.959973	0.899035	0.882145
GRMZM2G000753_P01	GRMZM2G000753	ADSLGVIR	S3;	S194;	Uncharacterized protein [Source:UniProtKB/TrEMBL;Acc:C0HE50]	moderately similar to ( 323) AT5G60580 | Symbols: | zinc finger (C3HC4-type RING finger) family protein | chr5:24354298-24356706 FORWARDhighly similar to ( 633) loc_os06g46366 12006.m31777 protein protein binding protein, putative, expressed seq=cds; coord=5:42657556..42661577:1; parent_gene=GRMZM2G000753	protein.degradation.ubiquitin.E3.RING	na	0.910367	0.980021	1.01437	0.928541	0.895086	1.10171	0.980428	1.09489	0.920718
GRMZM2G000753_P01	GRMZM2G000753	NMNPQHSFR	S7;	S89;	Uncharacterized protein [Source:UniProtKB/TrEMBL;Acc:C0HE50]	moderately similar to ( 323) AT5G60580 | Symbols: | zinc finger (C3HC4-type RING finger) family protein | chr5:24354298-24356706 FORWARDhighly similar to ( 633) loc_os06g46366 12006.m31777 protein protein binding protein, putative, expressed seq=cds; coord=5:42657556..42661577:1; parent_gene=GRMZM2G000753	protein.degradation.ubiquitin.E3.RING	na	0.79599	0.763615	0.901929	0.81188	0.697436	0.979592	0.980428	1.09489	0.920718
GRMZM2G000753_P01	GRMZM2G000753	RADSLGVIR	S4;	S194;	Uncharacterized protein [Source:UniProtKB/TrEMBL;Acc:C0HE50]	moderately similar to ( 323) AT5G60580 | Symbols: | zinc finger (C3HC4-type RING finger) family protein | chr5:24354298-24356706 FORWARDhighly similar to ( 633) loc_os06g46366 12006.m31777 protein protein binding protein, putative, expressed seq=cds; coord=5:42657556..42661577:1; parent_gene=GRMZM2G000753	protein.degradation.ubiquitin.E3.RING	na	0.93693	0.894307	1.06355	0.955634	0.816801	1.15513	0.980428	1.09489	0.920718
GRMZM2G000753_P01	GRMZM2G000753	TLDTNIPSSTR	S8;	S51;	Uncharacterized protein [Source:UniProtKB/TrEMBL;Acc:C0HE50]	moderately similar to ( 323) AT5G60580 | Symbols: | zinc finger (C3HC4-type RING finger) family protein | chr5:24354298-24356706 FORWARDhighly similar to ( 633) loc_os06g46366 12006.m31777 protein protein binding protein, putative, expressed seq=cds; coord=5:42657556..42661577:1; parent_gene=GRMZM2G000753	protein.degradation.ubiquitin.E3.RING	na	1.00741	0.855581	1.04082	1.02752	0.781431	1.13044	0.980428	1.09489	0.920718
GRMZM2G000753_P01	GRMZM2G000753	VTISCSPSSTR	S4;S9;	S58;S63;	Uncharacterized protein [Source:UniProtKB/TrEMBL;Acc:C0HE50]	moderately similar to ( 323) AT5G60580 | Symbols: | zinc finger (C3HC4-type RING finger) family protein | chr5:24354298-24356706 FORWARDhighly similar to ( 633) loc_os06g46366 12006.m31777 protein protein binding protein, putative, expressed seq=cds; coord=5:42657556..42661577:1; parent_gene=GRMZM2G000753	protein.degradation.ubiquitin.E3.RING	na	1.98028	0.99618	1.26517	2.01981	0.909845	1.37411	0.980428	1.09489	0.920718
GRMZM2G000753_P01	GRMZM2G000753	VTISCSPSSTR	S6;	S60;	Uncharacterized protein [Source:UniProtKB/TrEMBL;Acc:C0HE50]	moderately similar to ( 323) AT5G60580 | Symbols: | zinc finger (C3HC4-type RING finger) family protein | chr5:24354298-24356706 FORWARDhighly similar to ( 633) loc_os06g46366 12006.m31777 protein protein binding protein, putative, expressed seq=cds; coord=5:42657556..42661577:1; parent_gene=GRMZM2G000753	protein.degradation.ubiquitin.E3.RING	na	1.00647	0.975702	1.02999	1.02656	0.891142	1.11868	0.980428	1.09489	0.920718
GRMZM2G000753_P01	GRMZM2G000753	VTISCSPSSTR	S6;S8;	S60;S62;	Uncharacterized protein [Source:UniProtKB/TrEMBL;Acc:C0HE50]	moderately similar to ( 323) AT5G60580 | Symbols: | zinc finger (C3HC4-type RING finger) family protein | chr5:24354298-24356706 FORWARDhighly similar to ( 633) loc_os06g46366 12006.m31777 protein protein binding protein, putative, expressed seq=cds; coord=5:42657556..42661577:1; parent_gene=GRMZM2G000753	protein.degradation.ubiquitin.E3.RING	na	1.60638	0.878831	1.2292	1.63844	0.802666	1.33505	0.980428	1.09489	0.920718
GRMZM2G000753_P01	GRMZM2G000753	VTISCSPSSTR	S6;S9;	S60;S63;	Uncharacterized protein [Source:UniProtKB/TrEMBL;Acc:C0HE50]	moderately similar to ( 323) AT5G60580 | Symbols: | zinc finger (C3HC4-type RING finger) family protein | chr5:24354298-24356706 FORWARDhighly similar to ( 633) loc_os06g46366 12006.m31777 protein protein binding protein, putative, expressed seq=cds; coord=5:42657556..42661577:1; parent_gene=GRMZM2G000753	protein.degradation.ubiquitin.E3.RING	na	1.60638	0.878831	1.2292	1.63844	0.802666	1.33505	0.980428	1.09489	0.920718
GRMZM2G000937_P03	GRMZM2G000937	AAGSPPGDASTGTPPTPEK	T13;T16;	T22;T25;	Uncharacterized protein [Source:UniProtKB/TrEMBL;Acc:B4FBH6]	moderately similar to ( 406) AT5G14850 | Symbols: | mannosyltransferase, putative | chr5:4802155-4804977 REVERSEhighly similar to ( 550) loc_os01g39810 12001.m42669 protein mannosyltransferase, putative, expressed seq=cds; coord=5:68527937..68530678:1; parent_gene=GRMZM2G000937	not assigned.unknown	na	1.17563	1.36283	1.35472	None	None	None	NT	NT	NT
GRMZM2G000980_P01	GRMZM2G000980	ADSSEPHHNIDGSGAGAGDSSR	S3;	S24;	##	highly similar to ( 660) AT5G51300 | Symbols: | splicing factor-related | chr5:20849881-20852295 REVERSEmoderately similar to ( 234) loc_os04g31620 12004.m08262 protein splicing factor 3b, subunit 4, putative, expressed seq=cds; coord=2:71785920..71790206:-1; parent_gene=GRMZM2G000980	RNA.processing.splicing	na	0.930364	0.751304	0.838194	0.937382	0.856112	0.844813	0.992513	0.877577	0.992165
GRMZM2G000980_P01	GRMZM2G000980	SPSPEPVYDNLGIR	S1;S3;	S132;S134;	##	highly similar to ( 660) AT5G51300 | Symbols: | splicing factor-related | chr5:20849881-20852295 REVERSEmoderately similar to ( 234) loc_os04g31620 12004.m08262 protein splicing factor 3b, subunit 4, putative, expressed seq=cds; coord=2:71785920..71790206:-1; parent_gene=GRMZM2G000980	RNA.processing.splicing	na	1.35716	0.822322	1.12152	1.3674	0.937037	1.13037	0.992513	0.877577	0.992165
GRMZM2G000980_P01	GRMZM2G000980	SPSREPSSDLTR	S1;	S10;	##	highly similar to ( 660) AT5G51300 | Symbols: | splicing factor-related | chr5:20849881-20852295 REVERSEmoderately similar to ( 234) loc_os04g31620 12004.m08262 protein splicing factor 3b, subunit 4, putative, expressed seq=cds; coord=2:71785920..71790206:-1; parent_gene=GRMZM2G000980	RNA.processing.splicing	na	0.773446	0.803152	0.861612	0.77928	0.915192	0.868416	0.992513	0.877577	0.992165
GRMZM2G000980_P01	GRMZM2G000980	SPSREPSSDLTR	S1;S7;	S10;S16;	##	highly similar to ( 660) AT5G51300 | Symbols: | splicing factor-related | chr5:20849881-20852295 REVERSEmoderately similar to ( 234) loc_os04g31620 12004.m08262 protein splicing factor 3b, subunit 4, putative, expressed seq=cds; coord=2:71785920..71790206:-1; parent_gene=GRMZM2G000980	RNA.processing.splicing	na	0.902915	0.743862	0.84876	0.909726	0.847632	0.855462	0.992513	0.877577	0.992165
GRMZM2G000980_P01	GRMZM2G000980	SRWEQSNDDSAANNSGGEGGTGGR	S15;	S62;	##	highly similar to ( 660) AT5G51300 | Symbols: | splicing factor-related | chr5:20849881-20852295 REVERSEmoderately similar to ( 234) loc_os04g31620 12004.m08262 protein splicing factor 3b, subunit 4, putative, expressed seq=cds; coord=2:71785920..71790206:-1; parent_gene=GRMZM2G000980	RNA.processing.splicing	na	0.744567	0.824927	0.976481	0.750184	0.940005	0.984192	0.992513	0.877577	0.992165
GRMZM2G000980_P01	GRMZM2G000980	WEQSNDDSAANNSGGEGGTGGR	S13;	S62;	##	highly similar to ( 660) AT5G51300 | Symbols: | splicing factor-related | chr5:20849881-20852295 REVERSEmoderately similar to ( 234) loc_os04g31620 12004.m08262 protein splicing factor 3b, subunit 4, putative, expressed seq=cds; coord=2:71785920..71790206:-1; parent_gene=GRMZM2G000980	RNA.processing.splicing	na	1.01346	0.879944	0.961835	1.0211	1.0027	0.969431	0.992513	0.877577	0.992165
GRMZM2G001033_P01	GRMZM2G001033	VVVPSPR	S5;	S20;	##	moderately similar to ( 391) AT3G59360 | Symbols: UTR6, ATUTR6 | UTR6 (UDP-GALACTOSE TRANSPORTER 6); nucleotide-sugar transmembrane transporter/ sugar:hydrogen symporter | chr3:21935826-21939642 REVERSEmoderately similar to ( 450) loc_os02g39200 12002.m33751 protein nucleotide-sugar transporter/ sugar porter, putative, expressed seq=cds; coord=5:182188381..182193831:-1; parent_gene=GRMZM2G001033	transport.sugars	na	1.01179	0.88297	0.927405	1.08301	0.80514	0.900241	0.934232	1.09667	1.03017
GRMZM2G001088_P01	GRMZM2G001088	DGHSDEEDLLK	S4;	S151;	Uncharacterized protein [Source:UniProtKB/TrEMBL;Acc:B4FIM6]	moderately similar to ( 266) AT1G07840 | Symbols: | leucine zipper factor-related | chr1:2424603-2426131 FORWARDmoderately similar to ( 378) loc_os01g68310 12001.m12933 protein expressed protein seq=cds; coord=8:162963891..162967617:1; parent_gene=GRMZM2G001088	RNA.regulation of transcription.unclassified	na	0.995952	0.719894	0.76465	1.05097	0.834314	0.957459	0.947647	0.862857	0.798625
GRMZM2G001088_P01	GRMZM2G001088	GKDGHSDEEDLLK	S6;	S151;	Uncharacterized protein [Source:UniProtKB/TrEMBL;Acc:B4FIM6]	moderately similar to ( 266) AT1G07840 | Symbols: | leucine zipper factor-related | chr1:2424603-2426131 FORWARDmoderately similar to ( 378) loc_os01g68310 12001.m12933 protein expressed protein seq=cds; coord=8:162963891..162967617:1; parent_gene=GRMZM2G001088	RNA.regulation of transcription.unclassified	na	0.813669	0.70984	0.701434	0.85862	0.822663	0.878302	0.947647	0.862857	0.798625
GRMZM2G001169_P01	GRMZM2G001169	DTYPSHFFFSAPTSPTR	S10;S14;	S42;S46;	Calmodulin binding protein; Uncharacterized protein [Source:UniProtKB/TrEMBL;Acc:B6U7V1]	seq=cds; coord=4:2513464..2515423:-1; parent_gene=GRMZM2G001169	not assigned.unknown	na	0.778381	0.38178	0.399917	None	None	None	NT	NT	NT
GRMZM2G001272_P03	GRMZM2G001272	DGFGSLSR	S5;	S16;	Tubby-like protein isoform 1; Tubby-like protein isoform 2; Uncharacterized protein [Source:UniProtKB/TrEMBL;Acc:C4J4R4]	moderately similar to ( 252) AT1G76900 | Symbols: AtTLP1 | AtTLP1 (TUBBY LIKE PROTEIN 1); phosphoric diester hydrolase/ transcription factor | chr1:28882741-28884377 FORWARDmoderately similar to ( 327) loc_os12g06630 12012.m26844 protein tubby-like protein, putative, expressed seq=cds; coord=10:8786953..8792568:-1; parent_gene=GRMZM2G001272	protein.degradation.ubiquitin.E3.SCF.FBOX	na	0.945731	0.932578	0.957381	None	None	None	NT	NT	NT
GRMZM2G001272_P03	GRMZM2G001272	SHGAVHELR	S1;	S34;	Tubby-like protein isoform 1; Tubby-like protein isoform 2; Uncharacterized protein [Source:UniProtKB/TrEMBL;Acc:C4J4R4]	moderately similar to ( 252) AT1G76900 | Symbols: AtTLP1 | AtTLP1 (TUBBY LIKE PROTEIN 1); phosphoric diester hydrolase/ transcription factor | chr1:28882741-28884377 FORWARDmoderately similar to ( 327) loc_os12g06630 12012.m26844 protein tubby-like protein, putative, expressed seq=cds; coord=10:8786953..8792568:-1; parent_gene=GRMZM2G001272	protein.degradation.ubiquitin.E3.SCF.FBOX	na	1.24607	0.969678	1.03659	None	None	None	NT	NT	NT
GRMZM2G001415_P01	GRMZM2G001415	GTSESLECPPCGVDDK	T2;	T546;	Uncharacterized protein [Source:UniProtKB/TrEMBL;Acc:B7ZX76]	weakly similar to ( 178) AT5G59980 | Symbols: | RNase P subunit p30 family protein | chr5:24147207-24149783 FORWARDmoderately similar to ( 443) loc_os12g01060 12012.m04111 protein RNase P subunit p30 family protein seq=cds; coord=3:229083933..229089697:1; parent_gene=GRMZM2G001415	RNA.processing.ribonucleases	na	0.811699	0.754019	0.73582	0.883931	0.824829	0.851284	0.918283	0.914153	0.864365
GRMZM2G001415_P01	GRMZM2G001415	THSPDLSVVSK	S3;	S341;	Uncharacterized protein [Source:UniProtKB/TrEMBL;Acc:B7ZX76]	weakly similar to ( 178) AT5G59980 | Symbols: | RNase P subunit p30 family protein | chr5:24147207-24149783 FORWARDmoderately similar to ( 443) loc_os12g01060 12012.m04111 protein RNase P subunit p30 family protein seq=cds; coord=3:229083933..229089697:1; parent_gene=GRMZM2G001415	RNA.processing.ribonucleases	na	0.933299	0.766135	0.780291	1.01635	0.838082	0.902732	0.918283	0.914153	0.864365
GRMZM2G001415_P01	GRMZM2G001415	THSPDLSVVSK	T1;	T339;	Uncharacterized protein [Source:UniProtKB/TrEMBL;Acc:B7ZX76]	weakly similar to ( 178) AT5G59980 | Symbols: | RNase P subunit p30 family protein | chr5:24147207-24149783 FORWARDmoderately similar to ( 443) loc_os12g01060 12012.m04111 protein RNase P subunit p30 family protein seq=cds; coord=3:229083933..229089697:1; parent_gene=GRMZM2G001415	RNA.processing.ribonucleases	na	0.915441	0.71982	0.765833	0.996905	0.787417	0.886006	0.918283	0.914153	0.864365
GRMZM2G001415_P01	GRMZM2G001415	THSPDLSVVSK	T1;S7;	T339;S345;	Uncharacterized protein [Source:UniProtKB/TrEMBL;Acc:B7ZX76]	weakly similar to ( 178) AT5G59980 | Symbols: | RNase P subunit p30 family protein | chr5:24147207-24149783 FORWARDmoderately similar to ( 443) loc_os12g01060 12012.m04111 protein RNase P subunit p30 family protein seq=cds; coord=3:229083933..229089697:1; parent_gene=GRMZM2G001415	RNA.processing.ribonucleases	na	0.892161	0.761746	0.709223	0.971553	0.833282	0.820514	0.918283	0.914153	0.864365
GRMZM2G001451_P01	GRMZM2G001451	EYASETEAR	S4;	S134;	Uncharacterized protein [Source:UniProtKB/TrEMBL;Acc:B4FZL0]	weakly similar to ( 192) loc_os01g18220 12001.m08364 protein expressed protein seq=cds; coord=3:48299924..48302886:1; parent_gene=GRMZM2G001451	not assigned.unknown	na	0.779316	0.429	0.381286	0.81268	0.353172	0.365779	0.958945	1.2147	1.04239
GRMZM2G001451_P01	GRMZM2G001451	ISSPGDDPK	S3;	S258;	Uncharacterized protein [Source:UniProtKB/TrEMBL;Acc:B4FZL0]	weakly similar to ( 192) loc_os01g18220 12001.m08364 protein expressed protein seq=cds; coord=3:48299924..48302886:1; parent_gene=GRMZM2G001451	not assigned.unknown	na	1.12978	0.439515	0.491811	1.17814	0.361829	0.471809	0.958945	1.2147	1.04239
GRMZM2G001457_P02	GRMZM2G001457	EDPLLDSDDERPDSFDDDFR	S7;	S219;	PHOTOTROPIN 2	nearly identical (1052) AT3G45780 | Symbols: PHOT1, NPH1, JK224, RPT1 | PHOT1 (PHOTOTROPIN 1); FMN binding / blue light photoreceptor/ kinase/ protein binding / protein serine/threonine kinase | chr3:16818557-16823960 FORWARDmoderately similar to ( 332) KPK1_PHAVU Protein kinase PVPK-1 (EC 2.7.11.1) - Phaseolus vulgaris (Kidney bean) (French bean)nearly identical (1282) loc_os12g01140 12012.m0737…	protein.postranslational modification	na	0.0576587	0.102077	0.110577	0.0783546	0.135207	0.150565	0.735868	0.754964	0.734411
GRMZM2G001457_P02	GRMZM2G001457	EDPLLDSDDERPDSFDDDFR	S7;S14;	S219;S226;	PHOTOTROPIN 2	nearly identical (1052) AT3G45780 | Symbols: PHOT1, NPH1, JK224, RPT1 | PHOT1 (PHOTOTROPIN 1); FMN binding / blue light photoreceptor/ kinase/ protein binding / protein serine/threonine kinase | chr3:16818557-16823960 FORWARDmoderately similar to ( 332) KPK1_PHAVU Protein kinase PVPK-1 (EC 2.7.11.1) - Phaseolus vulgaris (Kidney bean) (French bean)nearly identical (1282) loc_os12g01140 12012.m0737…	protein.postranslational modification	na	2.96121	3.2576	2.72991	4.0241	4.31491	3.71714	0.735868	0.754964	0.734411
GRMZM2G001457_P02	GRMZM2G001457	SQESAGSALVPGK	S1;	S141;	PHOTOTROPIN 2	nearly identical (1052) AT3G45780 | Symbols: PHOT1, NPH1, JK224, RPT1 | PHOT1 (PHOTOTROPIN 1); FMN binding / blue light photoreceptor/ kinase/ protein binding / protein serine/threonine kinase | chr3:16818557-16823960 FORWARDmoderately similar to ( 332) KPK1_PHAVU Protein kinase PVPK-1 (EC 2.7.11.1) - Phaseolus vulgaris (Kidney bean) (French bean)nearly identical (1282) loc_os12g01140 12012.m0737…	protein.postranslational modification	na	1.94715	1.30707	1.29127	2.64605	1.7313	1.75824	0.735868	0.754964	0.734411
GRMZM2G001457_P02	GRMZM2G001457	SQESAGSALVPGKR	S1;	S141;	PHOTOTROPIN 2	nearly identical (1052) AT3G45780 | Symbols: PHOT1, NPH1, JK224, RPT1 | PHOT1 (PHOTOTROPIN 1); FMN binding / blue light photoreceptor/ kinase/ protein binding / protein serine/threonine kinase | chr3:16818557-16823960 FORWARDmoderately similar to ( 332) KPK1_PHAVU Protein kinase PVPK-1 (EC 2.7.11.1) - Phaseolus vulgaris (Kidney bean) (French bean)nearly identical (1282) loc_os12g01140 12012.m0737…	protein.postranslational modification	na	0.77983	1.0173	0.871628	1.05974	1.34749	1.18684	0.735868	0.754964	0.734411
GRMZM2G001696_P01	GRMZM2G001696	GEAAAQGAPSTPR	T11;	T120;	Phosphoenolpyruvate carboxykinase [ATP] [Source:UniProtKB/Swiss-Prot;Acc:Q9SLZ0]	nearly identical (1029) AT4G37870 | Symbols: PCK1, PEPCK | PCK1 (PHOSPHOENOLPYRUVATE CARBOXYKINASE 1); ATP binding / phosphoenolpyruvate carboxykinase (ATP)/ phosphoenolpyruvate carboxykinase/ purine nucleotide binding | chr4:17802974-17806332 REVERSEnearly identical (1214) PEPCK_MAIZE Phosphoenolpyruvate carboxykinase [ATP] (EC 4.1.1.49) (PEP carboxykinase) (Phosphoenolpyruvate carboxylase) (PEP…	gluconeogenese/ glyoxylate cycle.PEPCK	na	0.875265	1.56219	2.11204	0.805832	0.724531	0.587428	1.08616	2.15614	3.59541
GRMZM2G001696_P01	GRMZM2G001696	GGAHSPFAVAISEEER	S5;	S67;	Phosphoenolpyruvate carboxykinase [ATP] [Source:UniProtKB/Swiss-Prot;Acc:Q9SLZ0]	nearly identical (1029) AT4G37870 | Symbols: PCK1, PEPCK | PCK1 (PHOSPHOENOLPYRUVATE CARBOXYKINASE 1); ATP binding / phosphoenolpyruvate carboxykinase (ATP)/ phosphoenolpyruvate carboxykinase/ purine nucleotide binding | chr4:17802974-17806332 REVERSEnearly identical (1214) PEPCK_MAIZE Phosphoenolpyruvate carboxykinase [ATP] (EC 4.1.1.49) (PEP carboxykinase) (Phosphoenolpyruvate carboxylase) (PEP…	gluconeogenese/ glyoxylate cycle.PEPCK	na	0.603491	0.63753	0.594513	0.555618	0.295681	0.165353	1.08616	2.15614	3.59541
GRMZM2G001696_P01	GRMZM2G001696	RSAPTTPIK	S2;T5;	S55;T58;	Phosphoenolpyruvate carboxykinase [ATP] [Source:UniProtKB/Swiss-Prot;Acc:Q9SLZ0]	nearly identical (1029) AT4G37870 | Symbols: PCK1, PEPCK | PCK1 (PHOSPHOENOLPYRUVATE CARBOXYKINASE 1); ATP binding / phosphoenolpyruvate carboxykinase (ATP)/ phosphoenolpyruvate carboxykinase/ purine nucleotide binding | chr4:17802974-17806332 REVERSEnearly identical (1214) PEPCK_MAIZE Phosphoenolpyruvate carboxykinase [ATP] (EC 4.1.1.49) (PEP carboxykinase) (Phosphoenolpyruvate carboxylase) (PEP…	gluconeogenese/ glyoxylate cycle.PEPCK	na	1.07104	2.95943	2.67248	0.986072	1.37256	0.743305	1.08616	2.15614	3.59541
GRMZM2G001696_P01	GRMZM2G001696	RSAPTTPIK	S2;T6;	S55;T59;	Phosphoenolpyruvate carboxykinase [ATP] [Source:UniProtKB/Swiss-Prot;Acc:Q9SLZ0]	nearly identical (1029) AT4G37870 | Symbols: PCK1, PEPCK | PCK1 (PHOSPHOENOLPYRUVATE CARBOXYKINASE 1); ATP binding / phosphoenolpyruvate carboxykinase (ATP)/ phosphoenolpyruvate carboxykinase/ purine nucleotide binding | chr4:17802974-17806332 REVERSEnearly identical (1214) PEPCK_MAIZE Phosphoenolpyruvate carboxykinase [ATP] (EC 4.1.1.49) (PEP carboxykinase) (Phosphoenolpyruvate carboxylase) (PEP…	gluconeogenese/ glyoxylate cycle.PEPCK	na	1.54378	3.00162	2.56753	1.42131	1.39213	0.714113	1.08616	2.15614	3.59541
GRMZM2G001696_P01	GRMZM2G001696	RSAPTTPIK	T5;T6;	T58;T59;	Phosphoenolpyruvate carboxykinase [ATP] [Source:UniProtKB/Swiss-Prot;Acc:Q9SLZ0]	nearly identical (1029) AT4G37870 | Symbols: PCK1, PEPCK | PCK1 (PHOSPHOENOLPYRUVATE CARBOXYKINASE 1); ATP binding / phosphoenolpyruvate carboxykinase (ATP)/ phosphoenolpyruvate carboxykinase/ purine nucleotide binding | chr4:17802974-17806332 REVERSEnearly identical (1214) PEPCK_MAIZE Phosphoenolpyruvate carboxykinase [ATP] (EC 4.1.1.49) (PEP carboxykinase) (Phosphoenolpyruvate carboxylase) (PEP…	gluconeogenese/ glyoxylate cycle.PEPCK	na	1.51693	5.84194	4.88547	1.3966	2.70944	1.35881	1.08616	2.15614	3.59541
GRMZM2G001696_P01	GRMZM2G001696	SAPSTPKRSAPTTPIK	S1;T5;S9;T13;	S47;T51;S55;T59;	Phosphoenolpyruvate carboxykinase [ATP] [Source:UniProtKB/Swiss-Prot;Acc:Q9SLZ0]	nearly identical (1029) AT4G37870 | Symbols: PCK1, PEPCK | PCK1 (PHOSPHOENOLPYRUVATE CARBOXYKINASE 1); ATP binding / phosphoenolpyruvate carboxykinase (ATP)/ phosphoenolpyruvate carboxykinase/ purine nucleotide binding | chr4:17802974-17806332 REVERSEnearly identical (1214) PEPCK_MAIZE Phosphoenolpyruvate carboxykinase [ATP] (EC 4.1.1.49) (PEP carboxykinase) (Phosphoenolpyruvate carboxylase) (PEP…	gluconeogenese/ glyoxylate cycle.PEPCK	na	1.18651	7.52652	4.03787	1.09239	3.49073	1.12306	1.08616	2.15614	3.59541
GRMZM2G001696_P01	GRMZM2G001696	SAPSTPKRSAPTTPIK	S1;T5;T12;T13;	S47;T51;T58;T59;	Phosphoenolpyruvate carboxykinase [ATP] [Source:UniProtKB/Swiss-Prot;Acc:Q9SLZ0]	nearly identical (1029) AT4G37870 | Symbols: PCK1, PEPCK | PCK1 (PHOSPHOENOLPYRUVATE CARBOXYKINASE 1); ATP binding / phosphoenolpyruvate carboxykinase (ATP)/ phosphoenolpyruvate carboxykinase/ purine nucleotide binding | chr4:17802974-17806332 REVERSEnearly identical (1214) PEPCK_MAIZE Phosphoenolpyruvate carboxykinase [ATP] (EC 4.1.1.49) (PEP carboxykinase) (Phosphoenolpyruvate carboxylase) (PEP…	gluconeogenese/ glyoxylate cycle.PEPCK	na	0.941479	21.6353	7.27307	0.866793	10.0343	2.02288	1.08616	2.15614	3.59541
GRMZM2G001696_P01	GRMZM2G001696	SAPSTPKRSAPTTPIK	S9;T12;T13;	S55;T58;T59;	Phosphoenolpyruvate carboxykinase [ATP] [Source:UniProtKB/Swiss-Prot;Acc:Q9SLZ0]	nearly identical (1029) AT4G37870 | Symbols: PCK1, PEPCK | PCK1 (PHOSPHOENOLPYRUVATE CARBOXYKINASE 1); ATP binding / phosphoenolpyruvate carboxykinase (ATP)/ phosphoenolpyruvate carboxykinase/ purine nucleotide binding | chr4:17802974-17806332 REVERSEnearly identical (1214) PEPCK_MAIZE Phosphoenolpyruvate carboxykinase [ATP] (EC 4.1.1.49) (PEP carboxykinase) (Phosphoenolpyruvate carboxylase) (PEP…	gluconeogenese/ glyoxylate cycle.PEPCK	na	0.972934	6.6273	6.12078	0.895753	3.07369	1.70239	1.08616	2.15614	3.59541
GRMZM2G001696_P01	GRMZM2G001696	SAPSTPKRSAPTTPIK	T5;T12;T13;	T51;T58;T59;	Phosphoenolpyruvate carboxykinase [ATP] [Source:UniProtKB/Swiss-Prot;Acc:Q9SLZ0]	nearly identical (1029) AT4G37870 | Symbols: PCK1, PEPCK | PCK1 (PHOSPHOENOLPYRUVATE CARBOXYKINASE 1); ATP binding / phosphoenolpyruvate carboxykinase (ATP)/ phosphoenolpyruvate carboxykinase/ purine nucleotide binding | chr4:17802974-17806332 REVERSEnearly identical (1214) PEPCK_MAIZE Phosphoenolpyruvate carboxykinase [ATP] (EC 4.1.1.49) (PEP carboxykinase) (Phosphoenolpyruvate carboxylase) (PEP…	gluconeogenese/ glyoxylate cycle.PEPCK	na	0.857333	8.0625	6.63858	0.789322	3.73932	1.84641	1.08616	2.15614	3.59541
GRMZM2G001696_P01	GRMZM2G001696	SAPTTPIK	S1;	S55;	Phosphoenolpyruvate carboxykinase [ATP] [Source:UniProtKB/Swiss-Prot;Acc:Q9SLZ0]	nearly identical (1029) AT4G37870 | Symbols: PCK1, PEPCK | PCK1 (PHOSPHOENOLPYRUVATE CARBOXYKINASE 1); ATP binding / phosphoenolpyruvate carboxykinase (ATP)/ phosphoenolpyruvate carboxykinase/ purine nucleotide binding | chr4:17802974-17806332 REVERSEnearly identical (1214) PEPCK_MAIZE Phosphoenolpyruvate carboxykinase [ATP] (EC 4.1.1.49) (PEP carboxykinase) (Phosphoenolpyruvate carboxylase) (PEP…	gluconeogenese/ glyoxylate cycle.PEPCK	na	1.34388	3.08109	3.57367	1.23727	1.42898	0.993955	1.08616	2.15614	3.59541
GRMZM2G001696_P01	GRMZM2G001696	SAPTTPIK	S1;T5;	S55;T59;	Phosphoenolpyruvate carboxykinase [ATP] [Source:UniProtKB/Swiss-Prot;Acc:Q9SLZ0]	nearly identical (1029) AT4G37870 | Symbols: PCK1, PEPCK | PCK1 (PHOSPHOENOLPYRUVATE CARBOXYKINASE 1); ATP binding / phosphoenolpyruvate carboxykinase (ATP)/ phosphoenolpyruvate carboxykinase/ purine nucleotide binding | chr4:17802974-17806332 REVERSEnearly identical (1214) PEPCK_MAIZE Phosphoenolpyruvate carboxykinase [ATP] (EC 4.1.1.49) (PEP carboxykinase) (Phosphoenolpyruvate carboxylase) (PEP…	gluconeogenese/ glyoxylate cycle.PEPCK	na	1.29243	8.76895	6.25267	1.1899	4.06696	1.73907	1.08616	2.15614	3.59541
GRMZM2G001850_P01	GRMZM2G001850	GAYTPSSGKDNGSFK	T4;S7;	T17;S20;	##	weakly similar to ( 109) AT1G48920 | Symbols: ATNUC-L1, PARL1 | ATNUC-L1; nucleic acid binding / nucleotide binding | chr1:18098186-18101422 FORWARDweakly similar to ( 199) loc_os04g52960 12004.m10189 protein nucleolin, putative, expressed seq=cds; coord=1:233560736..233562244:-1; parent_gene=GRMZM2G001850	not assigned.unknown	na	0.805791	0.579454	0.607454	0.873145	0.658832	0.687435	0.922861	0.879516	0.883653
GRMZM2G001850_P01	GRMZM2G001850	GFDTSGGEDQIR	S5;	S46;	##	weakly similar to ( 109) AT1G48920 | Symbols: ATNUC-L1, PARL1 | ATNUC-L1; nucleic acid binding / nucleotide binding | chr1:18098186-18101422 FORWARDweakly similar to ( 199) loc_os04g52960 12004.m10189 protein nucleolin, putative, expressed seq=cds; coord=1:233560736..233562244:-1; parent_gene=GRMZM2G001850	not assigned.unknown	na	0.687121	0.516294	0.574239	0.744555	0.58702	0.649847	0.922861	0.879516	0.883653
GRMZM2G001850_P01	GRMZM2G001850	GFDTSGGEDQIR	T4;	T45;	##	weakly similar to ( 109) AT1G48920 | Symbols: ATNUC-L1, PARL1 | ATNUC-L1; nucleic acid binding / nucleotide binding | chr1:18098186-18101422 FORWARDweakly similar to ( 199) loc_os04g52960 12004.m10189 protein nucleolin, putative, expressed seq=cds; coord=1:233560736..233562244:-1; parent_gene=GRMZM2G001850	not assigned.unknown	na	0.660128	0.475475	0.514844	0.715306	0.54061	0.582631	0.922861	0.879516	0.883653
GRMZM2G001895_P01	GRMZM2G001895	LPSSSPSPPSAPANPSGR	S3;	S1907;	Uncharacterized protein [Source:UniProtKB/TrEMBL;Acc:B4FN71]	nearly identical (2473) AT2G26890 | Symbols: GRV2, KAM2 | GRV2 (GRAVITROPISM DEFECTIVE 2); binding / heat shock protein binding | chr2:11462327-11472259 REVERSEnearly identical (3129) loc_os10g42439 12010.m06997 protein GRV2, putative, expressed seq=cds; coord=1:98335529..98351517:1; parent_gene=GRMZM2G001895	stress.abiotic.heat	na	0.730272	0.792098	0.816403	0.7597	0.82456	0.84883	0.961264	0.960632	0.961798
GRMZM2G001895_P01	GRMZM2G001895	SDEDSRSQYDEAPLSR	S7;	S84;	Uncharacterized protein [Source:UniProtKB/TrEMBL;Acc:B4FN71]	nearly identical (2473) AT2G26890 | Symbols: GRV2, KAM2 | GRV2 (GRAVITROPISM DEFECTIVE 2); binding / heat shock protein binding | chr2:11462327-11472259 REVERSEnearly identical (3129) loc_os10g42439 12010.m06997 protein GRV2, putative, expressed seq=cds; coord=1:98335529..98351517:1; parent_gene=GRMZM2G001895	stress.abiotic.heat	na	0.891363	0.948786	1.00901	0.927282	0.987669	1.04909	0.961264	0.960632	0.961798
GRMZM2G001973_P01	GRMZM2G001973	DVATQTSPELSR	S7;	S184;	Uncharacterized protein [Source:UniProtKB/TrEMBL;Acc:B7ZZL8]	weakly similar to ( 126) AT1G45207 | Symbols: | remorin family protein | chr1:17130703-17133548 REVERSEmoderately similar to ( 388) loc_os09g28300 12009.m059920 protein remorin, C-terminal region family protein, expressed seq=cds; coord=2:186117818..186121701:1; parent_gene=GRMZM2G001973	RNA.regulation of transcription.unclassified	na	0.644015	0.84922	0.887306	0.870857	0.789802	0.801704	0.739518	1.07523	1.10677
GRMZM2G001973_P01	GRMZM2G001973	DVATQTSPELSR	S7;S11;	S184;S188;	Uncharacterized protein [Source:UniProtKB/TrEMBL;Acc:B7ZZL8]	weakly similar to ( 126) AT1G45207 | Symbols: | remorin family protein | chr1:17130703-17133548 REVERSEmoderately similar to ( 388) loc_os09g28300 12009.m059920 protein remorin, C-terminal region family protein, expressed seq=cds; coord=2:186117818..186121701:1; parent_gene=GRMZM2G001973	RNA.regulation of transcription.unclassified	na	0.863504	1.00976	1.01257	1.16766	0.939108	0.914887	0.739518	1.07523	1.10677
GRMZM2G001973_P01	GRMZM2G001973	DVATQTSPELSR	T6;	T183;	Uncharacterized protein [Source:UniProtKB/TrEMBL;Acc:B7ZZL8]	weakly similar to ( 126) AT1G45207 | Symbols: | remorin family protein | chr1:17130703-17133548 REVERSEmoderately similar to ( 388) loc_os09g28300 12009.m059920 protein remorin, C-terminal region family protein, expressed seq=cds; coord=2:186117818..186121701:1; parent_gene=GRMZM2G001973	RNA.regulation of transcription.unclassified	na	0.747642	0.895928	0.922014	1.01099	0.833242	0.833064	0.739518	1.07523	1.10677
GRMZM2G001973_P01	GRMZM2G001973	GSCFSDLDIR	S5;	S216;	Uncharacterized protein [Source:UniProtKB/TrEMBL;Acc:B7ZZL8]	weakly similar to ( 126) AT1G45207 | Symbols: | remorin family protein | chr1:17130703-17133548 REVERSEmoderately similar to ( 388) loc_os09g28300 12009.m059920 protein remorin, C-terminal region family protein, expressed seq=cds; coord=2:186117818..186121701:1; parent_gene=GRMZM2G001973	RNA.regulation of transcription.unclassified	na	0.991737	0.968504	0.896176	1.34106	0.90074	0.809719	0.739518	1.07523	1.10677
GRMZM2G001973_P01	GRMZM2G001973	KDVATQTSPELSR	S8;	S184;	Uncharacterized protein [Source:UniProtKB/TrEMBL;Acc:B7ZZL8]	weakly similar to ( 126) AT1G45207 | Symbols: | remorin family protein | chr1:17130703-17133548 REVERSEmoderately similar to ( 388) loc_os09g28300 12009.m059920 protein remorin, C-terminal region family protein, expressed seq=cds; coord=2:186117818..186121701:1; parent_gene=GRMZM2G001973	RNA.regulation of transcription.unclassified	na	0.911683	0.861846	0.99291	1.23281	0.801545	0.89712	0.739518	1.07523	1.10677
GRMZM2G001973_P01	GRMZM2G001973	KDVATQTSPELSR	S8;S12;	S184;S188;	Uncharacterized protein [Source:UniProtKB/TrEMBL;Acc:B7ZZL8]	weakly similar to ( 126) AT1G45207 | Symbols: | remorin family protein | chr1:17130703-17133548 REVERSEmoderately similar to ( 388) loc_os09g28300 12009.m059920 protein remorin, C-terminal region family protein, expressed seq=cds; coord=2:186117818..186121701:1; parent_gene=GRMZM2G001973	RNA.regulation of transcription.unclassified	na	0.882998	0.90319	0.937455	1.19402	0.839996	0.847015	0.739518	1.07523	1.10677
GRMZM2G001973_P01	GRMZM2G001973	KDVATQTSPELSR	T7;S12;	T183;S188;	Uncharacterized protein [Source:UniProtKB/TrEMBL;Acc:B7ZZL8]	weakly similar to ( 126) AT1G45207 | Symbols: | remorin family protein | chr1:17130703-17133548 REVERSEmoderately similar to ( 388) loc_os09g28300 12009.m059920 protein remorin, C-terminal region family protein, expressed seq=cds; coord=2:186117818..186121701:1; parent_gene=GRMZM2G001973	RNA.regulation of transcription.unclassified	na	0.864725	0.990741	0.970222	1.16931	0.921421	0.876621	0.739518	1.07523	1.10677
GRMZM2G001973_P01	GRMZM2G001973	SGPLGPPGR	S1;	S46;	Uncharacterized protein [Source:UniProtKB/TrEMBL;Acc:B7ZZL8]	weakly similar to ( 126) AT1G45207 | Symbols: | remorin family protein | chr1:17130703-17133548 REVERSEmoderately similar to ( 388) loc_os09g28300 12009.m059920 protein remorin, C-terminal region family protein, expressed seq=cds; coord=2:186117818..186121701:1; parent_gene=GRMZM2G001973	RNA.regulation of transcription.unclassified	na	0.95777	0.832418	0.859109	1.29513	0.774175	0.776228	0.739518	1.07523	1.10677
GRMZM2G001973_P01	GRMZM2G001973	SKSGPLGPPGR	S1;	S44;	Uncharacterized protein [Source:UniProtKB/TrEMBL;Acc:B7ZZL8]	weakly similar to ( 126) AT1G45207 | Symbols: | remorin family protein | chr1:17130703-17133548 REVERSEmoderately similar to ( 388) loc_os09g28300 12009.m059920 protein remorin, C-terminal region family protein, expressed seq=cds; coord=2:186117818..186121701:1; parent_gene=GRMZM2G001973	RNA.regulation of transcription.unclassified	na	0.765672	0.870595	0.84438	1.03537	0.809682	0.76292	0.739518	1.07523	1.10677
GRMZM2G001973_P01	GRMZM2G001973	SKSGPLGPPGR	S3;	S46;	Uncharacterized protein [Source:UniProtKB/TrEMBL;Acc:B7ZZL8]	weakly similar to ( 126) AT1G45207 | Symbols: | remorin family protein | chr1:17130703-17133548 REVERSEmoderately similar to ( 388) loc_os09g28300 12009.m059920 protein remorin, C-terminal region family protein, expressed seq=cds; coord=2:186117818..186121701:1; parent_gene=GRMZM2G001973	RNA.regulation of transcription.unclassified	na	0.80312	0.885173	1.07624	1.086	0.82324	0.972412	0.739518	1.07523	1.10677
GRMZM2G001973_P01	GRMZM2G001973	SLSTEQMK	S3;	S204;	Uncharacterized protein [Source:UniProtKB/TrEMBL;Acc:B7ZZL8]	weakly similar to ( 126) AT1G45207 | Symbols: | remorin family protein | chr1:17130703-17133548 REVERSEmoderately similar to ( 388) loc_os09g28300 12009.m059920 protein remorin, C-terminal region family protein, expressed seq=cds; coord=2:186117818..186121701:1; parent_gene=GRMZM2G001973	RNA.regulation of transcription.unclassified	na	0.955881	1.00915	0.956948	1.29257	0.938541	0.864627	0.739518	1.07523	1.10677
GRMZM2G001973_P01	GRMZM2G001973	SSSPNNRPTFNR	S3;	S192;	Uncharacterized protein [Source:UniProtKB/TrEMBL;Acc:B7ZZL8]	weakly similar to ( 126) AT1G45207 | Symbols: | remorin family protein | chr1:17130703-17133548 REVERSEmoderately similar to ( 388) loc_os09g28300 12009.m059920 protein remorin, C-terminal region family protein, expressed seq=cds; coord=2:186117818..186121701:1; parent_gene=GRMZM2G001973	RNA.regulation of transcription.unclassified	na	0.969785	1.15023	1.36131	1.31137	1.06975	1.22998	0.739518	1.07523	1.10677
GRMZM2G002002_P01	GRMZM2G002002	GGSSHSSPDQPSSPQPR	S12;	S1326;	##	highly similar to ( 776) AT3G61690 | Symbols: | unknown protein | chr3:22828349-22833477 FORWARDnearly identical (1623) loc_os03g11240 12003.m06575 protein nucleic acid binding protein, putative, expressed seq=cds; coord=1:20282072..20292395:-1; parent_gene=GRMZM2G002002	not assigned.unknown	na	0.646719	0.584377	0.676235	0.71448	0.576918	0.709164	0.905161	1.01293	0.953566
GRMZM2G002002_P01	GRMZM2G002002	GGSSHSSPDQPSSPQPR	S13;	S1327;	##	highly similar to ( 776) AT3G61690 | Symbols: | unknown protein | chr3:22828349-22833477 FORWARDnearly identical (1623) loc_os03g11240 12003.m06575 protein nucleic acid binding protein, putative, expressed seq=cds; coord=1:20282072..20292395:-1; parent_gene=GRMZM2G002002	not assigned.unknown	na	0.726302	0.638316	0.518159	0.802401	0.630168	0.543391	0.905161	1.01293	0.953566
GRMZM2G002002_P01	GRMZM2G002002	GGSSHSSPDQPSSPQPR	S3;S6;	S1317;S1320;	##	highly similar to ( 776) AT3G61690 | Symbols: | unknown protein | chr3:22828349-22833477 FORWARDnearly identical (1623) loc_os03g11240 12003.m06575 protein nucleic acid binding protein, putative, expressed seq=cds; coord=1:20282072..20292395:-1; parent_gene=GRMZM2G002002	not assigned.unknown	na	0.814481	0.7828	0.820364	0.899819	0.772807	0.860312	0.905161	1.01293	0.953566
GRMZM2G002002_P01	GRMZM2G002002	GGSSHSSPDQPSSPQPR	S3;S6;S13;	S1317;S1320;S1327;	##	highly similar to ( 776) AT3G61690 | Symbols: | unknown protein | chr3:22828349-22833477 FORWARDnearly identical (1623) loc_os03g11240 12003.m06575 protein nucleic acid binding protein, putative, expressed seq=cds; coord=1:20282072..20292395:-1; parent_gene=GRMZM2G002002	not assigned.unknown	na	0.820161	0.6122	0.818976	0.906094	0.604385	0.858855	0.905161	1.01293	0.953566
GRMZM2G002002_P01	GRMZM2G002002	GGSSHSSPDQPSSPQPR	S6;S7;	S1320;S1321;	##	highly similar to ( 776) AT3G61690 | Symbols: | unknown protein | chr3:22828349-22833477 FORWARDnearly identical (1623) loc_os03g11240 12003.m06575 protein nucleic acid binding protein, putative, expressed seq=cds; coord=1:20282072..20292395:-1; parent_gene=GRMZM2G002002	not assigned.unknown	na	0.987113	1.02175	1.02589	1.09054	1.00871	1.07584	0.905161	1.01293	0.953566
GRMZM2G002002_P01	GRMZM2G002002	GGSSHSSPDQPSSPQPR	S6;S7;S12;	S1320;S1321;S1326;	##	highly similar to ( 776) AT3G61690 | Symbols: | unknown protein | chr3:22828349-22833477 FORWARDnearly identical (1623) loc_os03g11240 12003.m06575 protein nucleic acid binding protein, putative, expressed seq=cds; coord=1:20282072..20292395:-1; parent_gene=GRMZM2G002002	not assigned.unknown	na	0.88363	0.633041	0.835996	0.976213	0.62496	0.876704	0.905161	1.01293	0.953566
GRMZM2G002002_P01	GRMZM2G002002	GGSSHSSPDQPSSPQPR	S7;S13;	S1321;S1327;	##	highly similar to ( 776) AT3G61690 | Symbols: | unknown protein | chr3:22828349-22833477 FORWARDnearly identical (1623) loc_os03g11240 12003.m06575 protein nucleic acid binding protein, putative, expressed seq=cds; coord=1:20282072..20292395:-1; parent_gene=GRMZM2G002002	not assigned.unknown	na	0.89614	0.54344	0.566096	0.990034	0.536503	0.593662	0.905161	1.01293	0.953566
GRMZM2G002002_P01	GRMZM2G002002	SSPELTDSSAEGFR	S1;	S512;	##	highly similar to ( 776) AT3G61690 | Symbols: | unknown protein | chr3:22828349-22833477 FORWARDnearly identical (1623) loc_os03g11240 12003.m06575 protein nucleic acid binding protein, putative, expressed seq=cds; coord=1:20282072..20292395:-1; parent_gene=GRMZM2G002002	not assigned.unknown	na	1.17495	0.914414	0.990922	1.29806	0.902742	1.03917	0.905161	1.01293	0.953566
GRMZM2G002002_P01	GRMZM2G002002	TRSSPELTDSSAEGFR	S3;	S512;	##	highly similar to ( 776) AT3G61690 | Symbols: | unknown protein | chr3:22828349-22833477 FORWARDnearly identical (1623) loc_os03g11240 12003.m06575 protein nucleic acid binding protein, putative, expressed seq=cds; coord=1:20282072..20292395:-1; parent_gene=GRMZM2G002002	not assigned.unknown	na	0.79019	0.887419	0.981977	0.872983	0.876091	1.02979	0.905161	1.01293	0.953566
GRMZM2G002002_P01	GRMZM2G002002	TRSSPELTDSSAEGFR	T1;	T510;	##	highly similar to ( 776) AT3G61690 | Symbols: | unknown protein | chr3:22828349-22833477 FORWARDnearly identical (1623) loc_os03g11240 12003.m06575 protein nucleic acid binding protein, putative, expressed seq=cds; coord=1:20282072..20292395:-1; parent_gene=GRMZM2G002002	not assigned.unknown	na	1.01796	0.878956	0.910677	1.12462	0.867736	0.955023	0.905161	1.01293	0.953566
GRMZM2G002440_P01	GRMZM2G002440	TAFSDSDSEDLDLSKEDLVK	S4;S6;	S138;S140;	GrpE protein homolog [Source:UniProtKB/TrEMBL;Acc:B4FPZ7]	moderately similar to ( 234) AT4G26780 | Symbols: AR192 | AR192; adenyl-nucleotide exchange factor/ chaperone binding / protein binding / protein homodimerization | chr4:13485066-13486560 REVERSEmoderately similar to ( 379) loc_os08g25090 12008.m06527 protein grpE1, putative, expressed seq=cds; coord=4:65004377..65017210:-1; parent_gene=GRMZM2G002440	protein.folding	na	0.660923	0.735559	0.909323	0.682529	0.802944	0.934614	0.968344	0.916077	0.97294
GRMZM2G002440_P02	GRMZM2G002440	AQEADSEDLDLSKEDLVK	S6;	S119;	GrpE protein homolog [Source:UniProtKB/TrEMBL;Acc:B4FPZ7]	moderately similar to ( 226) AT4G26780 | Symbols: AR192 | AR192; adenyl-nucleotide exchange factor/ chaperone binding / protein binding / protein homodimerization | chr4:13485066-13486560 REVERSEmoderately similar to ( 359) loc_os08g25090 12008.m06527 protein grpE1, putative, expressed seq=cds; coord=4:65004382..65017210:-1; parent_gene=GRMZM2G002440	protein.folding	na	0.591582	0.697085	0.733692	0.853453	0.777436	0.879667	0.693163	0.896646	0.834056
GRMZM2G002548_P01	GRMZM2G002548	AATIEESPR	S7;	S463;	##	weakly similar to ( 176) AT1G28420 | Symbols: HB-1 | HB-1 (homeobox-1); transcription factor | chr1:9979936-9987460 FORWARDhighly similar to ( 577) loc_os01g48180 12001.m11010 protein DDT domain containing protein, expressed seq=cds; coord=3:210103369..210107016:-1; parent_gene=GRMZM2G002548	RNA.regulation of transcription.HB,Homeobox transcription factor family	na	1.07853	1.06489	1.03352	1.14978	1.14885	1.16042	0.938035	0.926921	0.890637
GRMZM2G002559_P01	GRMZM2G002559	SGPATPLLK	S1;T5;	S41;T45;	##	moderately similar to ( 373) AT1G50660 | Symbols: | unknown protein | chr1:18771386-18774385 FORWARDhighly similar to ( 943) loc_os04g53350 12004.m10226 protein expressed protein seq=cds; coord=2:8808453..8813074:1; parent_gene=GRMZM2G002559	not assigned.unknown	na	0.742926	0.496186	0.494597	None	None	None	NT	NT	NT
GRMZM2G002616_P01	GRMZM2G002616	AEETDTRPASAGSR	S10;	S11;	Eukaryotic translation initiation factor 4E-1 [Source:UniProtKB/Swiss-Prot;Acc:O81481]	moderately similar to ( 316) AT4G18040 | Symbols: EIF4E, CUM1, AT.EIF4E1 | EIF4E (EUKARYOTIC TRANSLATION INITATION FACTOR 4E); RNA binding / RNA cap binding / protein binding / translation initiation factor | chr4:10016724-10018151 REVERSEmoderately similar to ( 464) IF4E1_MAIZE Eukaryotic translation initiation factor 4E-1 (eIF4E-1) (eIF-4E-1) (mRNA cap-binding protein) (eIF-4F 25 kDa subunit) (…	protein.synthesis.initiation	na	0.76438	0.703684	0.709477	0.818989	0.848391	0.817815	0.933321	0.829434	0.867528
GRMZM2G002616_P01	GRMZM2G002616	AEETDTRPASAGSR	S10;S13;	S11;S14;	Eukaryotic translation initiation factor 4E-1 [Source:UniProtKB/Swiss-Prot;Acc:O81481]	moderately similar to ( 316) AT4G18040 | Symbols: EIF4E, CUM1, AT.EIF4E1 | EIF4E (EUKARYOTIC TRANSLATION INITATION FACTOR 4E); RNA binding / RNA cap binding / protein binding / translation initiation factor | chr4:10016724-10018151 REVERSEmoderately similar to ( 464) IF4E1_MAIZE Eukaryotic translation initiation factor 4E-1 (eIF4E-1) (eIF-4E-1) (mRNA cap-binding protein) (eIF-4F 25 kDa subunit) (…	protein.synthesis.initiation	na	0.703468	0.750154	0.727051	0.753725	0.904416	0.838072	0.933321	0.829434	0.867528
GRMZM2G002646_P01	GRMZM2G002646	SLPQAEQHPSSPSVK	S11;	S753;	##	weakly similar to ( 189) loc_os01g42710 12001.m10535 protein LSD1 zinc finger family protein, expressed seq=cds; coord=3:225083458..225086011:1; parent_gene=GRMZM2G002646	RNA.regulation of transcription.unclassified	na	0.802606	0.873105	1.05777	0.933322	0.849651	1.1095	0.859946	1.0276	0.953382
GRMZM2G002786_P01	GRMZM2G002786	FHGGDSSSSSDSDDEK	S9;	S26;	Seed maturation protein; Uncharacterized protein [Source:UniProtKB/TrEMBL;Acc:B4F9B1]	moderately similar to ( 314) AT4G23630 | Symbols: BTI1 | BTI1 (VIRB2-INTERACTING PROTEIN 1) | chr4:12318070-12319574 FORWARDmoderately similar to ( 414) loc_os01g53520 12001.m43176 protein seed maturation protein, putative, expressed seq=cds; coord=8:175400786..175402729:-1; parent_gene=GRMZM2G002786	stress.biotic	na	0.979396	0.860106	0.992787	1.26644	0.843002	1.12428	0.773344	1.02029	0.88304
GRMZM2G002786_P01	GRMZM2G002786	FHGGDSSSSSDSDDEKKK	S10;S12;	S27;S29;	Seed maturation protein; Uncharacterized protein [Source:UniProtKB/TrEMBL;Acc:B4F9B1]	moderately similar to ( 314) AT4G23630 | Symbols: BTI1 | BTI1 (VIRB2-INTERACTING PROTEIN 1) | chr4:12318070-12319574 FORWARDmoderately similar to ( 414) loc_os01g53520 12001.m43176 protein seed maturation protein, putative, expressed seq=cds; coord=8:175400786..175402729:-1; parent_gene=GRMZM2G002786	stress.biotic	na	0.703434	0.902743	0.825499	0.9096	0.884792	0.934837	0.773344	1.02029	0.88304
GRMZM2G002786_P01	GRMZM2G002786	FHGGDSSSSSDSDDEKKK	S12;	S29;	Seed maturation protein; Uncharacterized protein [Source:UniProtKB/TrEMBL;Acc:B4F9B1]	moderately similar to ( 314) AT4G23630 | Symbols: BTI1 | BTI1 (VIRB2-INTERACTING PROTEIN 1) | chr4:12318070-12319574 FORWARDmoderately similar to ( 414) loc_os01g53520 12001.m43176 protein seed maturation protein, putative, expressed seq=cds; coord=8:175400786..175402729:-1; parent_gene=GRMZM2G002786	stress.biotic	na	0.672937	1.25211	0.828679	0.870166	1.22721	0.938438	0.773344	1.02029	0.88304
GRMZM2G002786_P01	GRMZM2G002786	FHGGDSSSSSDSDDEKKK	S6;S12;	S23;S29;	Seed maturation protein; Uncharacterized protein [Source:UniProtKB/TrEMBL;Acc:B4F9B1]	moderately similar to ( 314) AT4G23630 | Symbols: BTI1 | BTI1 (VIRB2-INTERACTING PROTEIN 1) | chr4:12318070-12319574 FORWARDmoderately similar to ( 414) loc_os01g53520 12001.m43176 protein seed maturation protein, putative, expressed seq=cds; coord=8:175400786..175402729:-1; parent_gene=GRMZM2G002786	stress.biotic	na	0.766741	0.944478	0.860564	0.991462	0.925696	0.974547	0.773344	1.02029	0.88304
GRMZM2G002959_P01	GRMZM2G002959	GSLGGSAGAGDGGK	S2;	S3;	Glutaryl-CoA dehydrogenase isoform 1; Glutaryl-CoA dehydrogenase isoform 2; Uncharacterized protein [Source:UniProtKB/TrEMBL;Acc:B4G0E0]	highly similar to ( 681) AT3G51840 | Symbols: ACX4, ATSCX, ATG6 | ACX4 (ACYL-COA OXIDASE 4); acyl-CoA oxidase/ oxidoreductase | chr3:19225653-19229008 REVERSEweakly similar to ( 160) IVD1_SOLTU Isovaleryl-CoA dehydrogenase 1, mitochondrial precursor (EC 1.3.99.10) (IVD 1) - Solanum tuberosum (Potato)highly similar to ( 783) loc_os05g07090 12005.m27711 protein glutaryl-CoA dehydrogenase, mitochond…	lipid metabolism.lipid degradation.beta-oxidation.acyl CoA DH	na	1.07628	0.998653	0.813013	1.02213	1.06403	0.807499	1.05298	0.938556	1.00683
GRMZM2G002993_P01	GRMZM2G002993	ASPPPDVDLGK	S2;	S3;	##	weakly similar to ( 166) AT3G54950 | Symbols: PLP7, PLA IIIA | PLA IIIA (PATATIN-LIKE PROTEIN 6) | chr3:20359076-20360774 REVERSEmoderately similar to ( 380) loc_os12g41720 12012.m07953 protein patatin-like phospholipase family protein, expressed seq=cds; coord=3:122512724..122514709:-1; parent_gene=GRMZM2G002993	development.storage proteins	na	0.910249	0.806927	0.914606	1.04879	0.755316	0.776152	0.8679	1.06833	1.17839
GRMZM2G002993_P01	GRMZM2G002993	LSSATTASSATVR	S2;	S427;	##	weakly similar to ( 166) AT3G54950 | Symbols: PLP7, PLA IIIA | PLA IIIA (PATATIN-LIKE PROTEIN 6) | chr3:20359076-20360774 REVERSEmoderately similar to ( 380) loc_os12g41720 12012.m07953 protein patatin-like phospholipase family protein, expressed seq=cds; coord=3:122512724..122514709:-1; parent_gene=GRMZM2G002993	development.storage proteins	na	0.98668	1.00918	1.34488	1.13686	0.944631	1.14129	0.8679	1.06833	1.17839
GRMZM2G003002_P01	GRMZM2G003002	TSAKDTPGK	S2;	S214;	Histone H1 [Source:UniProtKB/Swiss-Prot;Acc:P23444]	very weakly similar to (92.0) AT1G06760 | Symbols: | histone H1, putative | chr1:2076687-2077616 REVERSEweakly similar to ( 135) H1_MAIZE Histone H1 - Zea mays (Maize)weakly similar to ( 117) loc_os03g58470 12003.m10753 protein histone H1, putative, expressed seq=cds; coord=5:4100961..4102511:-1; parent_gene=GRMZM2G003002	DNA.synthesis/chromatin structure.histone	na	0.803174	0.873657	0.886894	0.826527	1.11447	0.926539	0.971745	0.783922	0.957212
GRMZM2G003043_P02	GRMZM2G003043	AAGPDDNADPRSPK	S12;	S533;	Retinoblastoma-related protein 1 [Source:UniProtKB/Swiss-Prot;Acc:Q9LKX9]	highly similar to ( 785) AT3G12280 | Symbols: RBR1, RBR, RB, ATRBR1 | RBR1 (RETINOBLASTOMA-RELATED 1); transcription factor binding | chr3:3913671-3918433 REVERSEnearly identical (1293) loc_os11g32900 12011.m28819 protein retinoblastoma-related protein 1, putative, expressed seq=cds; coord=2:223975596..223982847:-1; parent_gene=GRMZM2G003043	cell.division	na	1.01301	0.923665	0.924642	None	None	None	NT	NT	NT
GRMZM2G003043_P02	GRMZM2G003043	AAGPDDNADPRSPKR	S12;	S533;	Retinoblastoma-related protein 1 [Source:UniProtKB/Swiss-Prot;Acc:Q9LKX9]	highly similar to ( 785) AT3G12280 | Symbols: RBR1, RBR, RB, ATRBR1 | RBR1 (RETINOBLASTOMA-RELATED 1); transcription factor binding | chr3:3913671-3918433 REVERSEnearly identical (1293) loc_os11g32900 12011.m28819 protein retinoblastoma-related protein 1, putative, expressed seq=cds; coord=2:223975596..223982847:-1; parent_gene=GRMZM2G003043	cell.division	na	0.75367	0.782166	0.886867	None	None	None	NT	NT	NT
GRMZM2G003090_P01	GRMZM2G003090	ISSPGDSPDEVK	S2;S7;	S170;S175;	Uncharacterized protein [Source:UniProtKB/TrEMBL;Acc:C0PGK1]	weakly similar to ( 152) AT2G31560 | Symbols: | unknown protein | chr2:13436611-13437312 FORWARDweakly similar to ( 196) loc_os12g12880 12012.m05261 protein expressed protein seq=cds; coord=10:34930603..34932124:-1; parent_gene=GRMZM2G003090	not assigned.unknown	na	0.838705	0.790428	0.74255	0.820155	0.89506	0.762787	1.02262	0.8831	0.97347
GRMZM2G003090_P01	GRMZM2G003090	ISSPGDSPDEVK	S3;	S171;	Uncharacterized protein [Source:UniProtKB/TrEMBL;Acc:C0PGK1]	weakly similar to ( 152) AT2G31560 | Symbols: | unknown protein | chr2:13436611-13437312 FORWARDweakly similar to ( 196) loc_os12g12880 12012.m05261 protein expressed protein seq=cds; coord=10:34930603..34932124:-1; parent_gene=GRMZM2G003090	not assigned.unknown	na	1.01023	0.89916	0.951585	0.987886	1.01819	0.977519	1.02262	0.8831	0.97347
GRMZM2G003090_P01	GRMZM2G003090	SLTDDDLEELK	S1;	S96;	Uncharacterized protein [Source:UniProtKB/TrEMBL;Acc:C0PGK1]	weakly similar to ( 152) AT2G31560 | Symbols: | unknown protein | chr2:13436611-13437312 FORWARDweakly similar to ( 196) loc_os12g12880 12012.m05261 protein expressed protein seq=cds; coord=10:34930603..34932124:-1; parent_gene=GRMZM2G003090	not assigned.unknown	na	1.132	0.9228	1.12003	1.10696	1.04495	1.15056	1.02262	0.8831	0.97347
GRMZM2G003090_P01	GRMZM2G003090	SRSLTDDDLEELK	S1;	S94;	Uncharacterized protein [Source:UniProtKB/TrEMBL;Acc:C0PGK1]	weakly similar to ( 152) AT2G31560 | Symbols: | unknown protein | chr2:13436611-13437312 FORWARDweakly similar to ( 196) loc_os12g12880 12012.m05261 protein expressed protein seq=cds; coord=10:34930603..34932124:-1; parent_gene=GRMZM2G003090	not assigned.unknown	na	0.956641	0.875126	1.00252	0.935483	0.99097	1.02984	1.02262	0.8831	0.97347
GRMZM2G003090_P01	GRMZM2G003090	SRSLTDDDLEELK	S3;	S96;	Uncharacterized protein [Source:UniProtKB/TrEMBL;Acc:C0PGK1]	weakly similar to ( 152) AT2G31560 | Symbols: | unknown protein | chr2:13436611-13437312 FORWARDweakly similar to ( 196) loc_os12g12880 12012.m05261 protein expressed protein seq=cds; coord=10:34930603..34932124:-1; parent_gene=GRMZM2G003090	not assigned.unknown	na	0.917189	0.833962	1.02227	0.896903	0.944357	1.05013	1.02262	0.8831	0.97347
GRMZM2G003306_P01	GRMZM2G003306	MDASAAGAGGK	S4;	S4;	Histone H2A [Source:UniProtKB/TrEMBL;Acc:B6SJU3]	weakly similar to ( 151) AT5G02560 | Symbols: HTA12 | HTA12; DNA binding | chr5:575437-576456 FORWARDweakly similar to ( 160) H2A_PETCR Histone H2A - Petroselinum crispum (Parsley) (Petroselinum hortense)weakly similar to ( 158) loc_os05g02300 12005.m04766 protein histone H2A, putative, expressed seq=cds; coord=7:13578081..13579001:-1; parent_gene=GRMZM2G003306	DNA.synthesis/chromatin structure.histone	na	0.755506	0.630375	0.668378	0.676468	0.611689	0.691167	1.11684	1.03055	0.967029
GRMZM2G003377_P02	GRMZM2G003377	AAETHNMDSDNDKYK	S9;	S113;	Uncharacterized protein [Source:UniProtKB/TrEMBL;Acc:K7U6W8]	moderately similar to ( 224) loc_os02g11750 12002.m100139 protein RNA-binding protein 25, putative, expressed seq=cds; coord=4:231411220..231414759:-1; parent_gene=GRMZM2G003377	RNA.RNA binding	na	1.15226	0.897111	1.12153	None	None	None	NT	NT	NT
GRMZM2G003377_P02	GRMZM2G003377	AAETHNMDSDNDKYKEHGSR	S9;	S113;	Uncharacterized protein [Source:UniProtKB/TrEMBL;Acc:K7U6W8]	moderately similar to ( 224) loc_os02g11750 12002.m100139 protein RNA-binding protein 25, putative, expressed seq=cds; coord=4:231411220..231414759:-1; parent_gene=GRMZM2G003377	RNA.RNA binding	na	0.462817	0.790972	0.818806	None	None	None	NT	NT	NT
GRMZM2G003377_P02	GRMZM2G003377	DLSSSSDLQNDGK	S3;	S137;	Uncharacterized protein [Source:UniProtKB/TrEMBL;Acc:K7U6W8]	moderately similar to ( 224) loc_os02g11750 12002.m100139 protein RNA-binding protein 25, putative, expressed seq=cds; coord=4:231411220..231414759:-1; parent_gene=GRMZM2G003377	RNA.RNA binding	na	0.917485	0.987286	0.994179	None	None	None	NT	NT	NT
GRMZM2G003377_P02	GRMZM2G003377	DLSSSSDLQNDGK	S3;S5;	S137;S139;	Uncharacterized protein [Source:UniProtKB/TrEMBL;Acc:K7U6W8]	moderately similar to ( 224) loc_os02g11750 12002.m100139 protein RNA-binding protein 25, putative, expressed seq=cds; coord=4:231411220..231414759:-1; parent_gene=GRMZM2G003377	RNA.RNA binding	na	0.821704	0.830284	0.964937	None	None	None	NT	NT	NT
GRMZM2G003377_P02	GRMZM2G003377	DLSSSSDLQNDGK	S3;S6;	S137;S140;	Uncharacterized protein [Source:UniProtKB/TrEMBL;Acc:K7U6W8]	moderately similar to ( 224) loc_os02g11750 12002.m100139 protein RNA-binding protein 25, putative, expressed seq=cds; coord=4:231411220..231414759:-1; parent_gene=GRMZM2G003377	RNA.RNA binding	na	0.809597	0.749451	0.914893	None	None	None	NT	NT	NT
GRMZM2G003377_P02	GRMZM2G003377	DLSSSSDLQNDGK	S4;	S138;	Uncharacterized protein [Source:UniProtKB/TrEMBL;Acc:K7U6W8]	moderately similar to ( 224) loc_os02g11750 12002.m100139 protein RNA-binding protein 25, putative, expressed seq=cds; coord=4:231411220..231414759:-1; parent_gene=GRMZM2G003377	RNA.RNA binding	na	0.917485	0.987286	0.994179	None	None	None	NT	NT	NT
GRMZM2G003377_P02	GRMZM2G003377	DLSSSSDLQNDGK	S5;S6;	S139;S140;	Uncharacterized protein [Source:UniProtKB/TrEMBL;Acc:K7U6W8]	moderately similar to ( 224) loc_os02g11750 12002.m100139 protein RNA-binding protein 25, putative, expressed seq=cds; coord=4:231411220..231414759:-1; parent_gene=GRMZM2G003377	RNA.RNA binding	na	0.833811	0.911117	1.01498	None	None	None	NT	NT	NT
GRMZM2G003377_P02	GRMZM2G003377	DLSSSSDLQNDGK	S6;	S140;	Uncharacterized protein [Source:UniProtKB/TrEMBL;Acc:K7U6W8]	moderately similar to ( 224) loc_os02g11750 12002.m100139 protein RNA-binding protein 25, putative, expressed seq=cds; coord=4:231411220..231414759:-1; parent_gene=GRMZM2G003377	RNA.RNA binding	na	0.847031	0.799297	0.830759	None	None	None	NT	NT	NT
GRMZM2G003377_P02	GRMZM2G003377	DPYHDRDSDR	S8;	S63;	Uncharacterized protein [Source:UniProtKB/TrEMBL;Acc:K7U6W8]	moderately similar to ( 224) loc_os02g11750 12002.m100139 protein RNA-binding protein 25, putative, expressed seq=cds; coord=4:231411220..231414759:-1; parent_gene=GRMZM2G003377	RNA.RNA binding	na	1.13464	0.842669	0.924612	None	None	None	NT	NT	NT
GRMZM2G003377_P02	GRMZM2G003377	DPYHDRDSDRSR	S8;	S63;	Uncharacterized protein [Source:UniProtKB/TrEMBL;Acc:K7U6W8]	moderately similar to ( 224) loc_os02g11750 12002.m100139 protein RNA-binding protein 25, putative, expressed seq=cds; coord=4:231411220..231414759:-1; parent_gene=GRMZM2G003377	RNA.RNA binding	na	0.501276	0.61588	0.63359	None	None	None	NT	NT	NT
GRMZM2G003377_P02	GRMZM2G003377	DPYHDRDSDRSR	S8;S11;	S63;S66;	Uncharacterized protein [Source:UniProtKB/TrEMBL;Acc:K7U6W8]	moderately similar to ( 224) loc_os02g11750 12002.m100139 protein RNA-binding protein 25, putative, expressed seq=cds; coord=4:231411220..231414759:-1; parent_gene=GRMZM2G003377	RNA.RNA binding	na	1.23164	0.880998	0.978018	None	None	None	NT	NT	NT
GRMZM2G003377_P02	GRMZM2G003377	DREQSYDRER	S5;	S50;	Uncharacterized protein [Source:UniProtKB/TrEMBL;Acc:K7U6W8]	moderately similar to ( 224) loc_os02g11750 12002.m100139 protein RNA-binding protein 25, putative, expressed seq=cds; coord=4:231411220..231414759:-1; parent_gene=GRMZM2G003377	RNA.RNA binding	na	0.840311	0.753221	0.874883	None	None	None	NT	NT	NT
GRMZM2G003377_P02	GRMZM2G003377	ERDPYHDRDSDR	S10;	S63;	Uncharacterized protein [Source:UniProtKB/TrEMBL;Acc:K7U6W8]	moderately similar to ( 224) loc_os02g11750 12002.m100139 protein RNA-binding protein 25, putative, expressed seq=cds; coord=4:231411220..231414759:-1; parent_gene=GRMZM2G003377	RNA.RNA binding	na	0.923963	0.723265	0.796389	None	None	None	NT	NT	NT
GRMZM2G003385_P01	GRMZM2G003385	AHGTAVGLPSDDDMGNSEVGHNALGAGR	S17;	S78;	Uncharacterized protein [Source:UniProtKB/TrEMBL;Acc:C0HHU2]	highly similar to ( 955) AT3G08590 | Symbols: | 2,3-biphosphoglycerate-independent phosphoglycerate mutase, putative / phosphoglyceromutase, putative | chr3:2608683-2611237 REVERSEnearly identical (1085) PMGI_MAIZE 2,3-bisphosphoglycerate-independent phosphoglycerate mutase (EC 5.4.2.1) (Phosphoglyceromutase) (BPG-independent PGAM) (PGAM-I) - Zea mays (Maize)nearly identical (1033) loc_os01g60190…	glycolysis.cytosolic branch.phosphoglycerate mutase	na	0.631791	0.684759	0.744197	0.684393	0.771802	0.799549	0.923141	0.887221	0.930771
GRMZM2G003385_P01	GRMZM2G003385	SGKPLLDK	S1;	S481;	Uncharacterized protein [Source:UniProtKB/TrEMBL;Acc:C0HHU2]	highly similar to ( 955) AT3G08590 | Symbols: | 2,3-biphosphoglycerate-independent phosphoglycerate mutase, putative / phosphoglyceromutase, putative | chr3:2608683-2611237 REVERSEnearly identical (1085) PMGI_MAIZE 2,3-bisphosphoglycerate-independent phosphoglycerate mutase (EC 5.4.2.1) (Phosphoglyceromutase) (BPG-independent PGAM) (PGAM-I) - Zea mays (Maize)nearly identical (1033) loc_os01g60190…	glycolysis.cytosolic branch.phosphoglycerate mutase	na	1.28419	0.956492	1.09885	1.39111	1.07808	1.18058	0.923141	0.887221	0.930771
GRMZM2G003385_P01	GRMZM2G003385	SGYFDETK	S1;	S371;	Uncharacterized protein [Source:UniProtKB/TrEMBL;Acc:C0HHU2]	highly similar to ( 955) AT3G08590 | Symbols: | 2,3-biphosphoglycerate-independent phosphoglycerate mutase, putative / phosphoglyceromutase, putative | chr3:2608683-2611237 REVERSEnearly identical (1085) PMGI_MAIZE 2,3-bisphosphoglycerate-independent phosphoglycerate mutase (EC 5.4.2.1) (Phosphoglyceromutase) (BPG-independent PGAM) (PGAM-I) - Zea mays (Maize)nearly identical (1033) loc_os01g60190…	glycolysis.cytosolic branch.phosphoglycerate mutase	na	1.70963	0.925115	1.27181	1.85197	1.04271	1.3664	0.923141	0.887221	0.930771
GRMZM2G003426_P01	GRMZM2G003426	NLDAAGSVGR	S7;	S75;	Uncharacterized protein [Source:UniProtKB/TrEMBL;Acc:B4FEQ1]	very weakly similar to (83.6) loc_os08g32120 12008.m07206 protein expressed protein seq=cds; coord=1:218800498..218801330:-1; parent_gene=GRMZM2G003426	not assigned.unknown	na	0.810957	1.14267	1.3356	None	None	None	NT	NT	NT
GRMZM2G003488_P01	GRMZM2G003488	SIPAYHLSVGSPASQER	S11;S14;	S503;S506;	Uncharacterized protein [Source:UniProtKB/TrEMBL;Acc:K7V9L4]	moderately similar to ( 316) AT3G61670 | Symbols: | unknown protein | chr3:22819052-22821870 FORWARDnearly identical (1018) loc_os06g33320 12006.m07869 protein expressed protein seq=cds; coord=9:68688814..68693840:-1; parent_gene=GRMZM2G003488	signalling.G-proteins	na	1.19126	0.625951	0.904686	1.07114	0.563237	0.7324	1.11214	1.11134	1.23524
GRMZM2G003493_P01	GRMZM2G003493	GAEAEATPHGSAR	S11;	S22;	Uncharacterized protein [Source:UniProtKB/TrEMBL;Acc:K7V277]	moderately similar to ( 439) AT3G48530 | Symbols: KING1 | KING1 (SNF1-RELATED PROTEIN KINASE REGULATORY SUBUNIT GAMMA 1) | chr3:17987559-17989592 FORWARDhighly similar to ( 671) loc_os01g69240 12001.m13024 protein AKIN gamma, putative, expressed seq=cds; coord=8:161621236..161623147:1; parent_gene=GRMZM2G003493	cell wall.cell wall proteins	na	0.980459	0.981854	1.05773	0.960521	0.786459	1.20172	1.02076	1.24845	0.88018
GRMZM2G003501_P01	GRMZM2G003501	VWPGFDERSVR	S9;	S114;	3-ketoacyl-CoA synthase [Source:UniProtKB/TrEMBL;Acc:B4F9Z5]	highly similar to ( 593) AT1G25450 | Symbols: KCS5, CER60 | KCS5 (3-KETOACYL-COA SYNTHASE 5); fatty acid elongase | chr1:8938679-8940282 REVERSEhighly similar to ( 842) loc_os02g49920 12002.m10026 protein 3-ketoacyl-CoA synthase, putative, expressed seq=cds; coord=4:166828995..166830916:1; parent_gene=GRMZM2G003501	lipid metabolism.FA synthesis and FA elongation.beta ketoacyl CoA synthase	na	0.989694	0.947022	1.13322	0.864409	0.510032	0.545978	1.14494	1.85679	2.07558
GRMZM2G003563_P02	GRMZM2G003563	AAHVAAGATQEQESSPNR	S15;	S18;	Uncharacterized protein [Source:UniProtKB/TrEMBL;Acc:B4FZP8]	weakly similar to ( 158) AT2G24190 | Symbols: | short-chain dehydrogenase/reductase (SDR) family protein | chr2:10283740-10284934 REVERSEmoderately similar to ( 245) loc_os07g48640 12007.m079798 protein oxidoreductase, putative, expressed seq=cds; coord=2:217355638..217358294:1; parent_gene=GRMZM2G003563	misc.short chain dehydrogenase/reductase (SDR)	na	0.97811	0.832847	0.883685	None	None	None	NT	NT	NT
GRMZM2G003563_P02	GRMZM2G003563	AAHVAAGATQEQESSPNRLDDAAR	S14;	S17;	Uncharacterized protein [Source:UniProtKB/TrEMBL;Acc:B4FZP8]	weakly similar to ( 158) AT2G24190 | Symbols: | short-chain dehydrogenase/reductase (SDR) family protein | chr2:10283740-10284934 REVERSEmoderately similar to ( 245) loc_os07g48640 12007.m079798 protein oxidoreductase, putative, expressed seq=cds; coord=2:217355638..217358294:1; parent_gene=GRMZM2G003563	misc.short chain dehydrogenase/reductase (SDR)	na	0.599473	0.713608	0.489487	None	None	None	NT	NT	NT
GRMZM2G003563_P02	GRMZM2G003563	AAHVAAGATQEQESSPNRLDDAAR	S15;	S18;	Uncharacterized protein [Source:UniProtKB/TrEMBL;Acc:B4FZP8]	weakly similar to ( 158) AT2G24190 | Symbols: | short-chain dehydrogenase/reductase (SDR) family protein | chr2:10283740-10284934 REVERSEmoderately similar to ( 245) loc_os07g48640 12007.m079798 protein oxidoreductase, putative, expressed seq=cds; coord=2:217355638..217358294:1; parent_gene=GRMZM2G003563	misc.short chain dehydrogenase/reductase (SDR)	na	0.798829	0.716734	0.786397	None	None	None	NT	NT	NT
GRMZM2G003565_P03	GRMZM2G003565	VWVSPSER	S4;	S400;	Uncharacterized protein [Source:UniProtKB/TrEMBL;Acc:B4FTT2]	highly similar to ( 692) AT5G63860 | Symbols: UVR8 | UVR8 (UVB-RESISTANCE 8); chromatin binding / guanyl-nucleotide exchange factor | chr5:25554821-25558587 REVERSEhighly similar to ( 829) loc_os04g35570 12004.m35318 protein HECT domain and RCC1-like domain-containing protein 2, putative, expressed seq=cds; coord=2:49056549..49061498:-1; parent_gene=GRMZM2G003565	cell.division	na	0.917104	0.892355	1.12875	0.843988	0.84054	0.918572	1.08663	1.06164	1.22881
GRMZM2G003656_P03	GRMZM2G003656	STTDLANMSSPHPR	S1;	S194;	RING finger protein 13; Uncharacterized protein [Source:UniProtKB/TrEMBL;Acc:B4FXY0]	weakly similar to ( 197) AT1G71980 | Symbols: | protease-associated zinc finger (C3HC4-type RING finger) family protein | chr1:27098250-27099881 FORWARDmoderately similar to ( 342) loc_os03g07130 12003.m101101 protein RING finger protein 13, putative, expressed seq=cds; coord=1:173212498..173218029:1; parent_gene=GRMZM2G003656	protein.degradation.ubiquitin.E3.RING	na	0.702413	1.06137	1.013	None	None	None	NT	NT	NT
GRMZM2G003718_P01	GRMZM2G003718	SIDQLDKPR	S1;	S339;	Uncharacterized protein [Source:UniProtKB/TrEMBL;Acc:C4J9A1]	moderately similar to ( 398) AT3G30380 | Symbols: | INVOLVED IN: biological_process unknown; LOCATED IN: cellular_component unknown; EXPRESSED IN: 21 plant structures; EXPRESSED DURING: 12 growth stages; CONTAINS InterPro DOMAIN/s: Alpha/beta hydrolase fold-1 (InterPro:IPR000073); BEST Arabidopsis thaliana protein match is: unknown protein (TAIR:AT3G01690.1). | chr3:11974424-11976571 FORWARDhighl…	not assigned.unknown	na	1.26	1.01296	1.00711	None	None	None	NT	NT	NT
GRMZM2G003765_P04	GRMZM2G003765	QQAPAQTQTESASS	S13;	S88;	DAG protein isoform 1; DAG protein isoform 2; Uncharacterized protein [Source:UniProtKB/TrEMBL;Acc:C0P4F3]	very weakly similar to (84.3) DAG_ANTMA DAG protein, chloroplast precursor - Antirrhinum majus (Garden snapdragon)very weakly similar to (84.3) loc_os08g04450 12008.m080079 protein DAG protein, chloroplast precursor, putative, expressed seq=cds; coord=10:83417587..83420067:1; parent_gene=GRMZM2G003765	development.unspecified	na	0.812385	0.748401	0.978532	None	None	None	NT	NT	NT
GRMZM2G003765_P04	GRMZM2G003765	QQAPAQTQTESASS	S14;	S89;	DAG protein isoform 1; DAG protein isoform 2; Uncharacterized protein [Source:UniProtKB/TrEMBL;Acc:C0P4F3]	very weakly similar to (84.3) DAG_ANTMA DAG protein, chloroplast precursor - Antirrhinum majus (Garden snapdragon)very weakly similar to (84.3) loc_os08g04450 12008.m080079 protein DAG protein, chloroplast precursor, putative, expressed seq=cds; coord=10:83417587..83420067:1; parent_gene=GRMZM2G003765	development.unspecified	na	0.812385	0.748401	0.978532	None	None	None	NT	NT	NT
GRMZM2G003947_P01	GRMZM2G003947	HHTADDTDDEEDDAAK	T7;	T54;	Putative uncharacterized protein [Source:UniProtKB/TrEMBL;Acc:B6T5Q2]	seq=cds; coord=2:189936772..189937946:-1; parent_gene=GRMZM2G003947	not assigned.unknown	na	1.39257	0.791109	1.11361	None	None	None	NT	NT	NT
GRMZM2G003992_P01	GRMZM2G003992	EQHQEGSPGSPGADTGVGASAGEDLAAQLHK	S10;	S56;	##	moderately similar to ( 443) loc_os09g30350 12009.m06186 protein expressed protein seq=cds; coord=2:189272861..189275973:-1; parent_gene=GRMZM2G003992	not assigned.unknown	na	0.76903	0.791857	0.838872	0.780646	0.891383	0.966159	0.98512	0.888347	0.868255
GRMZM2G003992_P01	GRMZM2G003992	ILFPDGHQSDDEPPSGDMR	S9;	S253;	##	moderately similar to ( 443) loc_os09g30350 12009.m06186 protein expressed protein seq=cds; coord=2:189272861..189275973:-1; parent_gene=GRMZM2G003992	not assigned.unknown	na	0.804393	0.878654	0.799235	0.816543	0.989089	0.920508	0.98512	0.888347	0.868255
GRMZM2G003992_P01	GRMZM2G003992	SSVESNLR	S2;	S217;	##	moderately similar to ( 443) loc_os09g30350 12009.m06186 protein expressed protein seq=cds; coord=2:189272861..189275973:-1; parent_gene=GRMZM2G003992	not assigned.unknown	na	0.779738	0.611133	0.66956	0.791516	0.687944	0.771156	0.98512	0.888347	0.868255
GRMZM2G003992_P01	GRMZM2G003992	VASSPAEAGNSR	S4;	S207;	##	moderately similar to ( 443) loc_os09g30350 12009.m06186 protein expressed protein seq=cds; coord=2:189272861..189275973:-1; parent_gene=GRMZM2G003992	not assigned.unknown	na	1.00463	0.653739	0.757143	1.0198	0.735905	0.872029	0.98512	0.888347	0.868255
GRMZM2G004057_P02	GRMZM2G004057	SFSAPIAPQVQQGQPAAR	S1;	S373;	Uncharacterized protein [Source:UniProtKB/TrEMBL;Acc:B4FHA3]	weakly similar to ( 122) AT2G20310 | Symbols: RIN13 | RIN13 (RPM1 INTERACTING PROTEIN 13) | chr2:8761328-8763083 REVERSEmoderately similar to ( 391) loc_os10g32850 12010.m21790 protein expressed protein seq=cds; coord=1:233891858..233895221:-1; parent_gene=GRMZM2G004057	not assigned.unknown	na	0.970122	0.346375	0.980507	None	None	None	NT	NT	NT
GRMZM2G004305_P02	GRMZM2G004305	AQTEGVKEDNQSPR	S12;	S224;	2-Sep [Source:UniProtKB/TrEMBL;Acc:B6SZI9]	very weakly similar to (91.3) loc_os09g08470 12009.m04114 protein retrotransposon protein, putative, unclassified, expressed seq=cds; coord=2:6460912..6466756:1; parent_gene=GRMZM2G004305	RNA.transcription	na	0.633165	0.84891	0.796413	0.826133	1.05329	0.999213	0.766421	0.80596	0.79704
GRMZM2G004349_P02	GRMZM2G004349	GGGSSSSSDSDDERSSATAAVK	S10;	S34;	Seed maturation protein; Uncharacterized protein [Source:UniProtKB/TrEMBL;Acc:B4F8J5]	weakly similar to ( 118) AT4G23630 | Symbols: BTI1 | BTI1 (VIRB2-INTERACTING PROTEIN 1) | chr4:12318070-12319574 FORWARDweakly similar to ( 141) loc_os05g45050 12005.m083785 protein seed maturation protein, putative, expressed seq=cds; coord=6:159995511..159997918:1; parent_gene=GRMZM2G004349	stress.biotic	na	0.168486	0.687684	0.382191	None	None	None	NT	NT	NT
GRMZM2G004349_P02	GRMZM2G004349	GGGSSSSSDSDDERSSATAAVK	S4;	S28;	Seed maturation protein; Uncharacterized protein [Source:UniProtKB/TrEMBL;Acc:B4F8J5]	weakly similar to ( 118) AT4G23630 | Symbols: BTI1 | BTI1 (VIRB2-INTERACTING PROTEIN 1) | chr4:12318070-12319574 FORWARDweakly similar to ( 141) loc_os05g45050 12005.m083785 protein seed maturation protein, putative, expressed seq=cds; coord=6:159995511..159997918:1; parent_gene=GRMZM2G004349	stress.biotic	na	0.124004	0.836753	0.362631	None	None	None	NT	NT	NT
GRMZM2G004455_P01	GRMZM2G004455	LIFSHSSHGTPSKDDASAK	S4;T10;	S43;T49;	Uncharacterized protein [Source:UniProtKB/TrEMBL;Acc:K7UC69]	highly similar to ( 732) AT1G29400 | Symbols: AML5 | AML5 (ARABIDOPSIS MEI2-LIKE PROTEIN 5); RNA binding / nucleic acid binding / nucleotide binding | chr1:10290393-10293696 REVERSEweakly similar to ( 126) PLA2_ORYSA Protein terminal ear1 homolog (Protein PLASTOCHRON2) (Protein LEAFY HEAD2) - Oryza sativa (Rice)nearly identical (1337) loc_os02g48790 12002.m33840 protein AML1, putative, expressed …	RNA.RNA binding	na	0.716475	0.535317	0.484253	0.733304	0.562102	0.479402	0.97705	0.952348	1.01012
GRMZM2G004455_P01	GRMZM2G004455	LIFSHSSHGTPSKDDASAK	S6;T10;	S45;T49;	Uncharacterized protein [Source:UniProtKB/TrEMBL;Acc:K7UC69]	highly similar to ( 732) AT1G29400 | Symbols: AML5 | AML5 (ARABIDOPSIS MEI2-LIKE PROTEIN 5); RNA binding / nucleic acid binding / nucleotide binding | chr1:10290393-10293696 REVERSEweakly similar to ( 126) PLA2_ORYSA Protein terminal ear1 homolog (Protein PLASTOCHRON2) (Protein LEAFY HEAD2) - Oryza sativa (Rice)nearly identical (1337) loc_os02g48790 12002.m33840 protein AML1, putative, expressed …	RNA.RNA binding	na	0.716475	0.535317	0.484253	0.733304	0.562102	0.479402	0.97705	0.952348	1.01012
GRMZM2G004455_P01	GRMZM2G004455	TGENSTDIAGSL	S11;	S822;	Uncharacterized protein [Source:UniProtKB/TrEMBL;Acc:K7UC69]	highly similar to ( 732) AT1G29400 | Symbols: AML5 | AML5 (ARABIDOPSIS MEI2-LIKE PROTEIN 5); RNA binding / nucleic acid binding / nucleotide binding | chr1:10290393-10293696 REVERSEweakly similar to ( 126) PLA2_ORYSA Protein terminal ear1 homolog (Protein PLASTOCHRON2) (Protein LEAFY HEAD2) - Oryza sativa (Rice)nearly identical (1337) loc_os02g48790 12002.m33840 protein AML1, putative, expressed …	RNA.RNA binding	na	0.894347	0.827111	0.924785	0.915354	0.868496	0.915522	0.97705	0.952348	1.01012
GRMZM2G004534_P01	GRMZM2G004534	SVDTISSCLK	S1;	S42;	Pyruvate kinase [Source:UniProtKB/TrEMBL;Acc:K7TM64]	highly similar to ( 913) AT3G52990 | Symbols: | pyruvate kinase, putative | chr3:19649336-19652237 FORWARDmoderately similar to ( 376) KPYC_TOBAC Pyruvate kinase, cytosolic isozyme (EC 2.7.1.40) (PK) - Nicotiana tabacum (Common tobacco)highly similar to ( 988) loc_os11g05110 12011.m079911 protein pyruvate kinase, cytosolic isozyme, putative, expressed seq=cds; coord=10:4694280..4699187:-1; parent…	glycolysis.cytosolic branch.pyruvate kinase (PK)	na	1.00305	1.09147	1.03144	1.05776	1.08391	1.00333	0.948274	1.00698	1.02802
GRMZM2G004572_P01	GRMZM2G004572	NQSFDDDDFANKPVAMK	S3;	S379;	Uncharacterized protein [Source:UniProtKB/TrEMBL;Acc:C0HFX9]	highly similar to ( 619) AT1G53730 | Symbols: SRF6 | SRF6 (STRUBBELIG-RECEPTOR FAMILY 6); ATP binding / protein binding / protein kinase/ protein serine/threonine kinase | chr1:20061771-20065475 FORWARDweakly similar to ( 170) PSKR_DAUCA Phytosulfokine receptor precursor (EC 2.7.11.1) (Phytosulfokine LRR receptor kinase) - Daucus carota (Carrot)highly similar to ( 932) loc_os10g25090 12010.m05459…	protein.postranslational modification.kinase.receptor like cytoplasmatic kinase VII	na	0.879907	0.888367	0.942546	0.820573	0.909372	0.945045	1.07231	0.976902	0.997355
GRMZM2G004619_P02	GRMZM2G004619	DGEGSAGEKDDGACR	S5;	S64;	Uncharacterized protein [Source:UniProtKB/TrEMBL;Acc:B4FN96]	seq=cds; coord=2:198724091..198724697:-1; parent_gene=GRMZM2G004619	not assigned.unknown	GRF	0.879224	0.714049	0.801422	None	None	None	NT	NT	NT
GRMZM2G004736_P02	GRMZM2G004736	EDLNDHSPSR	S7;	S197;	Putative uncharacterized protein [Source:UniProtKB/TrEMBL;Acc:B6TZM9]	weakly similar to ( 181) AT3G13990 | Symbols: | unknown protein | chr3:4625708-4630383 REVERSEhighly similar to ( 619) loc_os03g29750 12003.m08241 protein expressed protein seq=cds; coord=1:71533800..71541496:1; parent_gene=GRMZM2G004736	not assigned.unknown	na	0.934289	0.979563	0.937981	None	None	None	NT	NT	NT
GRMZM2G004736_P02	GRMZM2G004736	SPGVVGGTNETISSK	S1;	S234;	Putative uncharacterized protein [Source:UniProtKB/TrEMBL;Acc:B6TZM9]	weakly similar to ( 181) AT3G13990 | Symbols: | unknown protein | chr3:4625708-4630383 REVERSEhighly similar to ( 619) loc_os03g29750 12003.m08241 protein expressed protein seq=cds; coord=1:71533800..71541496:1; parent_gene=GRMZM2G004736	not assigned.unknown	na	0.915376	0.887396	0.794533	None	None	None	NT	NT	NT
GRMZM2G004736_P02	GRMZM2G004736	SVSPSTAAPPGAPSPVDDGSK	S14;	S123;	Putative uncharacterized protein [Source:UniProtKB/TrEMBL;Acc:B6TZM9]	weakly similar to ( 181) AT3G13990 | Symbols: | unknown protein | chr3:4625708-4630383 REVERSEhighly similar to ( 619) loc_os03g29750 12003.m08241 protein expressed protein seq=cds; coord=1:71533800..71541496:1; parent_gene=GRMZM2G004736	not assigned.unknown	na	0.76466	0.73521	0.766723	None	None	None	NT	NT	NT
GRMZM2G004741_P01	GRMZM2G004741	GAASGDPSSGLNR	S4;	S118;	Uncharacterized protein [Source:UniProtKB/TrEMBL;Acc:K7U6F9]	moderately similar to ( 303) AT1G06230 | Symbols: GTE4 | GTE4 (GLOBAL TRANSCRIPTION FACTOR GROUP E 4); DNA binding | chr1:1907626-1910183 FORWARDhighly similar to ( 603) loc_os02g15220 12002.m100162 protein DNA binding protein, putative, expressed seq=cds; coord=4:225992977..225998865:-1; parent_gene=GRMZM2G004741	RNA.regulation of transcription.Global transcription factor group	na	0.856241	0.672288	0.76288	0.713227	0.320339	0.576556	1.20052	2.09867	1.32317
GRMZM2G004741_P01	GRMZM2G004741	GAASGDPSSGLNR	S4;S8;	S118;S122;	Uncharacterized protein [Source:UniProtKB/TrEMBL;Acc:K7U6F9]	moderately similar to ( 303) AT1G06230 | Symbols: GTE4 | GTE4 (GLOBAL TRANSCRIPTION FACTOR GROUP E 4); DNA binding | chr1:1907626-1910183 FORWARDhighly similar to ( 603) loc_os02g15220 12002.m100162 protein DNA binding protein, putative, expressed seq=cds; coord=4:225992977..225998865:-1; parent_gene=GRMZM2G004741	RNA.regulation of transcription.Global transcription factor group	na	0.733517	0.558804	0.660157	0.611001	0.266265	0.498922	1.20052	2.09867	1.32317
GRMZM2G004741_P01	GRMZM2G004741	TEAVDAAALSDPAAPASVPTR	S10;	S97;	Uncharacterized protein [Source:UniProtKB/TrEMBL;Acc:K7U6F9]	moderately similar to ( 303) AT1G06230 | Symbols: GTE4 | GTE4 (GLOBAL TRANSCRIPTION FACTOR GROUP E 4); DNA binding | chr1:1907626-1910183 FORWARDhighly similar to ( 603) loc_os02g15220 12002.m100162 protein DNA binding protein, putative, expressed seq=cds; coord=4:225992977..225998865:-1; parent_gene=GRMZM2G004741	RNA.regulation of transcription.Global transcription factor group	na	0.855983	0.786905	0.743597	0.713012	0.374953	0.561982	1.20052	2.09867	1.32317
GRMZM2G004748_P02	GRMZM2G004748	SSPENGAAPEASGK	S1;	S2;	Uncharacterized protein [Source:UniProtKB/TrEMBL;Acc:C0PDJ8]	moderately similar to ( 233) AT1G10680 | Symbols: PGP10 | PGP10 (P-GLYCOPROTEIN 10); ATPase, coupled to transmembrane movement of substances | chr1:3538470-3543782 REVERSEvery weakly similar to (99.8) MDR_ORYSA Putative multidrug resistance protein (P-glycoprotein) - Oryza sativa (Rice)moderately similar to ( 268) loc_os02g46680 12002.m33438 protein multidrug resistance protein 2, putative, expre…	transport.ABC transporters and multidrug resistance systems	na	0.766015	0.638735	0.614377	None	None	None	NT	NT	NT
GRMZM2G004748_P02	GRMZM2G004748	SSPENGAAPEASGK	S2;	S3;	Uncharacterized protein [Source:UniProtKB/TrEMBL;Acc:C0PDJ8]	moderately similar to ( 233) AT1G10680 | Symbols: PGP10 | PGP10 (P-GLYCOPROTEIN 10); ATPase, coupled to transmembrane movement of substances | chr1:3538470-3543782 REVERSEvery weakly similar to (99.8) MDR_ORYSA Putative multidrug resistance protein (P-glycoprotein) - Oryza sativa (Rice)moderately similar to ( 268) loc_os02g46680 12002.m33438 protein multidrug resistance protein 2, putative, expre…	transport.ABC transporters and multidrug resistance systems	na	0.749946	0.667451	0.692441	None	None	None	NT	NT	NT
GRMZM2G004878_P01	GRMZM2G004878	ARDPGAPVSPPSGR	S9;	S105;	Uncharacterized protein [Source:UniProtKB/TrEMBL;Acc:K7UV01]	weakly similar to ( 108) loc_os08g33190 12008.m07310 protein linker histone H1 and H5 family protein, expressed seq=cds; coord=4:81250432..81251801:-1; parent_gene=GRMZM2G004878	DNA.synthesis/chromatin structure.histone	na	0.808383	0.725153	0.802615	0.776429	0.842681	0.902159	1.04115	0.860531	0.88966
GRMZM2G004878_P01	GRMZM2G004878	ARDPGAPVSPPSGR	S9;S12;	S105;S108;	Uncharacterized protein [Source:UniProtKB/TrEMBL;Acc:K7UV01]	weakly similar to ( 108) loc_os08g33190 12008.m07310 protein linker histone H1 and H5 family protein, expressed seq=cds; coord=4:81250432..81251801:-1; parent_gene=GRMZM2G004878	DNA.synthesis/chromatin structure.histone	na	0.940682	0.820387	0.846432	0.903499	0.95335	0.951411	1.04115	0.860531	0.88966
GRMZM2G004878_P01	GRMZM2G004878	DPGAPVSPPSGR	S7;	S105;	Uncharacterized protein [Source:UniProtKB/TrEMBL;Acc:K7UV01]	weakly similar to ( 108) loc_os08g33190 12008.m07310 protein linker histone H1 and H5 family protein, expressed seq=cds; coord=4:81250432..81251801:-1; parent_gene=GRMZM2G004878	DNA.synthesis/chromatin structure.histone	na	1.01052	0.67176	0.705732	0.970578	0.780634	0.793261	1.04115	0.860531	0.88966
GRMZM2G004878_P01	GRMZM2G004878	DPGAPVSPPSGR	S7;S10;	S105;S108;	Uncharacterized protein [Source:UniProtKB/TrEMBL;Acc:K7UV01]	weakly similar to ( 108) loc_os08g33190 12008.m07310 protein linker histone H1 and H5 family protein, expressed seq=cds; coord=4:81250432..81251801:-1; parent_gene=GRMZM2G004878	DNA.synthesis/chromatin structure.histone	na	0.853137	0.555432	0.564988	0.819414	0.645453	0.635061	1.04115	0.860531	0.88966
GRMZM2G004878_P01	GRMZM2G004878	TEGGASPAPAGDGSTPVK	S6;	S151;	Uncharacterized protein [Source:UniProtKB/TrEMBL;Acc:K7UV01]	weakly similar to ( 108) loc_os08g33190 12008.m07310 protein linker histone H1 and H5 family protein, expressed seq=cds; coord=4:81250432..81251801:-1; parent_gene=GRMZM2G004878	DNA.synthesis/chromatin structure.histone	na	1.1162	0.887057	0.984418	1.07208	1.03083	1.10651	1.04115	0.860531	0.88966
GRMZM2G004878_P01	GRMZM2G004878	TEGGASPAPAGDGSTPVKR	S6;	S151;	Uncharacterized protein [Source:UniProtKB/TrEMBL;Acc:K7UV01]	weakly similar to ( 108) loc_os08g33190 12008.m07310 protein linker histone H1 and H5 family protein, expressed seq=cds; coord=4:81250432..81251801:-1; parent_gene=GRMZM2G004878	DNA.synthesis/chromatin structure.histone	na	0.823344	0.692384	0.74918	0.790799	0.8046	0.842097	1.04115	0.860531	0.88966
GRMZM2G004878_P01	GRMZM2G004878	TEGGASPAPAGDGSTPVKR	S6;T15;	S151;T160;	Uncharacterized protein [Source:UniProtKB/TrEMBL;Acc:K7UV01]	weakly similar to ( 108) loc_os08g33190 12008.m07310 protein linker histone H1 and H5 family protein, expressed seq=cds; coord=4:81250432..81251801:-1; parent_gene=GRMZM2G004878	DNA.synthesis/chromatin structure.histone	na	0.870392	0.592559	0.585318	0.835987	0.688597	0.657912	1.04115	0.860531	0.88966
GRMZM2G004924_P01	GRMZM2G004924	GFSQVSHDNDSSSPVTVHK	S12;	S25;	Uncharacterized protein [Source:UniProtKB/TrEMBL;Acc:C0PCA9]	weakly similar to ( 149) AT2G31270 | Symbols: ATCDT1A, CDT1A, CDT1 | CDT1A (ARABIDOPSIS HOMOLOG OF YEAST CDT1 A); cyclin-dependent protein kinase/ protein binding | chr2:13329037-13331544 FORWARDhighly similar to ( 594) loc_os10g34820 12010.m065296 protein CDT1a protein, putative, expressed seq=cds; coord=10:145738465..145743615:1; parent_gene=GRMZM2G004924	not assigned.unknown	na	0.642593	0.531597	0.512711	0.741267	0.650356	0.697654	0.866885	0.817394	0.734907
GRMZM2G004924_P01	GRMZM2G004924	GFSQVSHDNDSSSPVTVHK	S13;	S26;	Uncharacterized protein [Source:UniProtKB/TrEMBL;Acc:C0PCA9]	weakly similar to ( 149) AT2G31270 | Symbols: ATCDT1A, CDT1A, CDT1 | CDT1A (ARABIDOPSIS HOMOLOG OF YEAST CDT1 A); cyclin-dependent protein kinase/ protein binding | chr2:13329037-13331544 FORWARDhighly similar to ( 594) loc_os10g34820 12010.m065296 protein CDT1a protein, putative, expressed seq=cds; coord=10:145738465..145743615:1; parent_gene=GRMZM2G004924	not assigned.unknown	na	0.642593	0.531597	0.512711	0.741267	0.650356	0.697654	0.866885	0.817394	0.734907
GRMZM2G004932_P01	GRMZM2G004932	DSYPNLR	S2;	S68;	Uncharacterized protein [Source:UniProtKB/TrEMBL;Acc:K7ULU1]	highly similar to ( 708) AT4G26270 | Symbols: PFK3 | PFK3 (PHOSPHOFRUCTOKINASE 3); 6-phosphofructokinase | chr4:13301094-13304030 REVERSEvery weakly similar to (80.1) PFPB_RICCO Pyrophosphate--fructose 6-phosphate 1-phosphotransferase subunit beta (EC 2.7.1.90) (PFP) (6-phosphofructokinase, pyrophosphate dependent) (Pyrophosphate-dependent 6-phosphofructose-1-kinase) (PPi-PFK) - Ricinus communis …	glycolysis.unclear/dually targeted.phosphofructokinase (PFK)	na	0.90644	0.760354	0.862422	0.905924	0.767241	0.870156	1.00057	0.991023	0.991113
GRMZM2G004932_P01	GRMZM2G004932	ISRDSYPNLR	S5;	S68;	Uncharacterized protein [Source:UniProtKB/TrEMBL;Acc:K7ULU1]	highly similar to ( 708) AT4G26270 | Symbols: PFK3 | PFK3 (PHOSPHOFRUCTOKINASE 3); 6-phosphofructokinase | chr4:13301094-13304030 REVERSEvery weakly similar to (80.1) PFPB_RICCO Pyrophosphate--fructose 6-phosphate 1-phosphotransferase subunit beta (EC 2.7.1.90) (PFP) (6-phosphofructokinase, pyrophosphate dependent) (Pyrophosphate-dependent 6-phosphofructose-1-kinase) (PPi-PFK) - Ricinus communis …	glycolysis.unclear/dually targeted.phosphofructokinase (PFK)	na	0.788317	0.816337	0.880653	0.787868	0.823732	0.888549	1.00057	0.991023	0.991113
GRMZM2G004932_P01	GRMZM2G004932	NASSVSLADAAYVK	S3;	S79;	Uncharacterized protein [Source:UniProtKB/TrEMBL;Acc:K7ULU1]	highly similar to ( 708) AT4G26270 | Symbols: PFK3 | PFK3 (PHOSPHOFRUCTOKINASE 3); 6-phosphofructokinase | chr4:13301094-13304030 REVERSEvery weakly similar to (80.1) PFPB_RICCO Pyrophosphate--fructose 6-phosphate 1-phosphotransferase subunit beta (EC 2.7.1.90) (PFP) (6-phosphofructokinase, pyrophosphate dependent) (Pyrophosphate-dependent 6-phosphofructose-1-kinase) (PPi-PFK) - Ricinus communis …	glycolysis.unclear/dually targeted.phosphofructokinase (PFK)	na	0.643067	0.717227	0.799234	0.642701	0.723724	0.806401	1.00057	0.991023	0.991113
GRMZM2G004957_P01	GRMZM2G004957	AAVAADNAGVAAAAAATSHH	S18;	S767;	Homeodomain leucine zipper family IV protein; Putative homeobox/lipid-binding domain family protein isoform 1; Putative homeobox/lipid-binding domain family protein isoform 2 [Source:UniProtKB/TrEMBL;Acc:G2J5S1]	highly similar to ( 857) AT4G21750 | Symbols: ATML1 | ATML1 (MERISTEM LAYER 1); DNA binding / sequence-specific DNA binding / transcription factor | chr4:11556965-11560243 FORWARDhighly similar to ( 988) loc_os08g04190 12008.m04563 protein homeobox protein FWA, putative, expressed seq=cds; coord=10:84229053..84232594:1; parent_gene=GRMZM2G004957	RNA.regulation of transcription.HB,Homeobox transcription factor family	HD-ZIP	1.35519	1.05335	0.619843	None	None	None	NT	NT	NT
GRMZM2G004957_P01	GRMZM2G004957	AAVAADNAGVAAAAAATSHH	T17;	T766;	Homeodomain leucine zipper family IV protein; Putative homeobox/lipid-binding domain family protein isoform 1; Putative homeobox/lipid-binding domain family protein isoform 2 [Source:UniProtKB/TrEMBL;Acc:G2J5S1]	highly similar to ( 857) AT4G21750 | Symbols: ATML1 | ATML1 (MERISTEM LAYER 1); DNA binding / sequence-specific DNA binding / transcription factor | chr4:11556965-11560243 FORWARDhighly similar to ( 988) loc_os08g04190 12008.m04563 protein homeobox protein FWA, putative, expressed seq=cds; coord=10:84229053..84232594:1; parent_gene=GRMZM2G004957	RNA.regulation of transcription.HB,Homeobox transcription factor family	HD-ZIP	1.35519	1.05335	0.619843	None	None	None	NT	NT	NT
GRMZM2G004959_P01	GRMZM2G004959	ATSFQGTTTK	T2;	T3;	Pollen-specific protein SF3; Putative LIM-type zinc finger domain family protein; Uncharacterized protein [Source:UniProtKB/TrEMBL;Acc:B6T925]	moderately similar to ( 320) AT1G10200 | Symbols: WLIM1 | WLIM1; transcription factor/ zinc ion binding | chr1:3346677-3347763 REVERSEmoderately similar to ( 286) SF3_HELAN Pollen-specific protein SF3 - Helianthus annuus (Common sunflower)moderately similar to ( 394) loc_os12g32620 12012.m07062 protein pollen-specific protein SF3, putative, expressed seq=cds; coord=6:21973856..21975985:-1; parent…	development.unspecified	na	0.90439	0.62121	1.10521	0.919408	0.767522	1.33461	0.983666	0.809372	0.828118
GRMZM2G004959_P01	GRMZM2G004959	GNFSQLENDHEKTSQAGSLEEDEQEY	S14;	S183;	Pollen-specific protein SF3; Putative LIM-type zinc finger domain family protein; Uncharacterized protein [Source:UniProtKB/TrEMBL;Acc:B6T925]	moderately similar to ( 320) AT1G10200 | Symbols: WLIM1 | WLIM1; transcription factor/ zinc ion binding | chr1:3346677-3347763 REVERSEmoderately similar to ( 286) SF3_HELAN Pollen-specific protein SF3 - Helianthus annuus (Common sunflower)moderately similar to ( 394) loc_os12g32620 12012.m07062 protein pollen-specific protein SF3, putative, expressed seq=cds; coord=6:21973856..21975985:-1; parent…	development.unspecified	na	0.834127	0.747965	0.795911	0.847978	0.924131	0.961108	0.983666	0.809372	0.828118
GRMZM2G004959_P01	GRMZM2G004959	GNFSQLENDHEKTSQAGSLEEDEQEY	S14;S18;	S183;S187;	Pollen-specific protein SF3; Putative LIM-type zinc finger domain family protein; Uncharacterized protein [Source:UniProtKB/TrEMBL;Acc:B6T925]	moderately similar to ( 320) AT1G10200 | Symbols: WLIM1 | WLIM1; transcription factor/ zinc ion binding | chr1:3346677-3347763 REVERSEmoderately similar to ( 286) SF3_HELAN Pollen-specific protein SF3 - Helianthus annuus (Common sunflower)moderately similar to ( 394) loc_os12g32620 12012.m07062 protein pollen-specific protein SF3, putative, expressed seq=cds; coord=6:21973856..21975985:-1; parent…	development.unspecified	na	0.816587	0.828411	0.828306	0.830147	1.02352	1.00023	0.983666	0.809372	0.828118
GRMZM2G004959_P01	GRMZM2G004959	GNFSQLENDHEKTSQAGSLEEDEQEY	T13;	T182;	Pollen-specific protein SF3; Putative LIM-type zinc finger domain family protein; Uncharacterized protein [Source:UniProtKB/TrEMBL;Acc:B6T925]	moderately similar to ( 320) AT1G10200 | Symbols: WLIM1 | WLIM1; transcription factor/ zinc ion binding | chr1:3346677-3347763 REVERSEmoderately similar to ( 286) SF3_HELAN Pollen-specific protein SF3 - Helianthus annuus (Common sunflower)moderately similar to ( 394) loc_os12g32620 12012.m07062 protein pollen-specific protein SF3, putative, expressed seq=cds; coord=6:21973856..21975985:-1; parent…	development.unspecified	na	0.752311	0.693038	0.750418	0.764803	0.856266	0.906172	0.983666	0.809372	0.828118
GRMZM2G004959_P01	GRMZM2G004959	GNFSQLENDHEKTSQAGSLEEDEQEY	T13;S14;	T182;S183;	Pollen-specific protein SF3; Putative LIM-type zinc finger domain family protein; Uncharacterized protein [Source:UniProtKB/TrEMBL;Acc:B6T925]	moderately similar to ( 320) AT1G10200 | Symbols: WLIM1 | WLIM1; transcription factor/ zinc ion binding | chr1:3346677-3347763 REVERSEmoderately similar to ( 286) SF3_HELAN Pollen-specific protein SF3 - Helianthus annuus (Common sunflower)moderately similar to ( 394) loc_os12g32620 12012.m07062 protein pollen-specific protein SF3, putative, expressed seq=cds; coord=6:21973856..21975985:-1; parent…	development.unspecified	na	0.984089	0.86541	0.802165	1.00043	1.06924	0.96866	0.983666	0.809372	0.828118
GRMZM2G004959_P01	GRMZM2G004959	GNFSQLENDHEKTSQAGSLEEDEQEY	T13;S18;	T182;S187;	Pollen-specific protein SF3; Putative LIM-type zinc finger domain family protein; Uncharacterized protein [Source:UniProtKB/TrEMBL;Acc:B6T925]	moderately similar to ( 320) AT1G10200 | Symbols: WLIM1 | WLIM1; transcription factor/ zinc ion binding | chr1:3346677-3347763 REVERSEmoderately similar to ( 286) SF3_HELAN Pollen-specific protein SF3 - Helianthus annuus (Common sunflower)moderately similar to ( 394) loc_os12g32620 12012.m07062 protein pollen-specific protein SF3, putative, expressed seq=cds; coord=6:21973856..21975985:-1; parent…	development.unspecified	na	0.704795	0.628153	1.03944	0.716499	0.7761	1.25519	0.983666	0.809372	0.828118
GRMZM2G004959_P01	GRMZM2G004959	RTGSLDK	S4;	S73;	Pollen-specific protein SF3; Putative LIM-type zinc finger domain family protein; Uncharacterized protein [Source:UniProtKB/TrEMBL;Acc:B6T925]	moderately similar to ( 320) AT1G10200 | Symbols: WLIM1 | WLIM1; transcription factor/ zinc ion binding | chr1:3346677-3347763 REVERSEmoderately similar to ( 286) SF3_HELAN Pollen-specific protein SF3 - Helianthus annuus (Common sunflower)moderately similar to ( 394) loc_os12g32620 12012.m07062 protein pollen-specific protein SF3, putative, expressed seq=cds; coord=6:21973856..21975985:-1; parent…	development.unspecified	na	1.33941	0.643656	0.804069	1.36165	0.795254	0.970959	0.983666	0.809372	0.828118
GRMZM2G004959_P01	GRMZM2G004959	TSQAGSLEEDEQEY	S2;S6;	S183;S187;	Pollen-specific protein SF3; Putative LIM-type zinc finger domain family protein; Uncharacterized protein [Source:UniProtKB/TrEMBL;Acc:B6T925]	moderately similar to ( 320) AT1G10200 | Symbols: WLIM1 | WLIM1; transcription factor/ zinc ion binding | chr1:3346677-3347763 REVERSEmoderately similar to ( 286) SF3_HELAN Pollen-specific protein SF3 - Helianthus annuus (Common sunflower)moderately similar to ( 394) loc_os12g32620 12012.m07062 protein pollen-specific protein SF3, putative, expressed seq=cds; coord=6:21973856..21975985:-1; parent…	development.unspecified	na	0.643721	0.78336	0.89461	0.654411	0.967862	1.08029	0.983666	0.809372	0.828118
GRMZM2G004959_P01	GRMZM2G004959	TSQAGSLEEDEQEY	S6;	S187;	Pollen-specific protein SF3; Putative LIM-type zinc finger domain family protein; Uncharacterized protein [Source:UniProtKB/TrEMBL;Acc:B6T925]	moderately similar to ( 320) AT1G10200 | Symbols: WLIM1 | WLIM1; transcription factor/ zinc ion binding | chr1:3346677-3347763 REVERSEmoderately similar to ( 286) SF3_HELAN Pollen-specific protein SF3 - Helianthus annuus (Common sunflower)moderately similar to ( 394) loc_os12g32620 12012.m07062 protein pollen-specific protein SF3, putative, expressed seq=cds; coord=6:21973856..21975985:-1; parent…	development.unspecified	na	0.886778	0.707698	0.81744	0.901503	0.874379	0.987105	0.983666	0.809372	0.828118
GRMZM2G004959_P01	GRMZM2G004959	TSQAGSLEEDEQEY	T1;S6;	T182;S187;	Pollen-specific protein SF3; Putative LIM-type zinc finger domain family protein; Uncharacterized protein [Source:UniProtKB/TrEMBL;Acc:B6T925]	moderately similar to ( 320) AT1G10200 | Symbols: WLIM1 | WLIM1; transcription factor/ zinc ion binding | chr1:3346677-3347763 REVERSEmoderately similar to ( 286) SF3_HELAN Pollen-specific protein SF3 - Helianthus annuus (Common sunflower)moderately similar to ( 394) loc_os12g32620 12012.m07062 protein pollen-specific protein SF3, putative, expressed seq=cds; coord=6:21973856..21975985:-1; parent…	development.unspecified	na	1.11632	0.910877	0.977131	1.13486	1.12541	1.17994	0.983666	0.809372	0.828118
GRMZM2G004990_P03	GRMZM2G004990	SVQSTCSLQR	S7;	S28;	Uncharacterized protein [Source:UniProtKB/TrEMBL;Acc:C0HEF4]	seq=cds; coord=7:134079858..134080906:1; parent_gene=GRMZM2G004990	not assigned.unknown	na	1.1152	1.28766	1.26277	None	None	None	NT	NT	NT
GRMZM2G004997_P02	GRMZM2G004997	FGGTTPSWSSAGR	T5;	T268;	Uncharacterized protein [Source:UniProtKB/TrEMBL;Acc:C0P9Q6]	moderately similar to ( 429) AT3G13060 | Symbols: ECT5 | ECT5; FUNCTIONS IN: molecular_function unknown; INVOLVED IN: biological_process unknown; LOCATED IN: cellular_component unknown; EXPRESSED IN: 24 plant structures; EXPRESSED DURING: 15 growth stages; CONTAINS InterPro DOMAIN/s: YT521-B-like protein (InterPro:IPR007275); BEST Arabidopsis thaliana protein match is: ECT2; protein binding (TAIR…	not assigned.unknown	na	1.61036	1.00767	1.09101	1.61085	0.964364	1.01182	0.999696	1.04491	1.07826
GRMZM2G004997_P02	GRMZM2G004997	GASSLRSPNGPPEK	S7;	S58;	Uncharacterized protein [Source:UniProtKB/TrEMBL;Acc:C0P9Q6]	moderately similar to ( 429) AT3G13060 | Symbols: ECT5 | ECT5; FUNCTIONS IN: molecular_function unknown; INVOLVED IN: biological_process unknown; LOCATED IN: cellular_component unknown; EXPRESSED IN: 24 plant structures; EXPRESSED DURING: 15 growth stages; CONTAINS InterPro DOMAIN/s: YT521-B-like protein (InterPro:IPR007275); BEST Arabidopsis thaliana protein match is: ECT2; protein binding (TAIR…	not assigned.unknown	na	1.00526	0.827195	0.901512	1.00556	0.791645	0.836078	0.999696	1.04491	1.07826
GRMZM2G004997_P02	GRMZM2G004997	IQDTENSGDEK	S7;	S324;	Uncharacterized protein [Source:UniProtKB/TrEMBL;Acc:C0P9Q6]	moderately similar to ( 429) AT3G13060 | Symbols: ECT5 | ECT5; FUNCTIONS IN: molecular_function unknown; INVOLVED IN: biological_process unknown; LOCATED IN: cellular_component unknown; EXPRESSED IN: 24 plant structures; EXPRESSED DURING: 15 growth stages; CONTAINS InterPro DOMAIN/s: YT521-B-like protein (InterPro:IPR007275); BEST Arabidopsis thaliana protein match is: ECT2; protein binding (TAIR…	not assigned.unknown	na	1.35121	0.984592	1.18003	1.35162	0.942278	1.09438	0.999696	1.04491	1.07826
GRMZM2G004997_P02	GRMZM2G004997	IQDTENSGDEKSEK	S7;	S324;	Uncharacterized protein [Source:UniProtKB/TrEMBL;Acc:C0P9Q6]	moderately similar to ( 429) AT3G13060 | Symbols: ECT5 | ECT5; FUNCTIONS IN: molecular_function unknown; INVOLVED IN: biological_process unknown; LOCATED IN: cellular_component unknown; EXPRESSED IN: 24 plant structures; EXPRESSED DURING: 15 growth stages; CONTAINS InterPro DOMAIN/s: YT521-B-like protein (InterPro:IPR007275); BEST Arabidopsis thaliana protein match is: ECT2; protein binding (TAIR…	not assigned.unknown	na	0.899692	1.10892	1.20371	0.899966	1.06126	1.11634	0.999696	1.04491	1.07826
GRMZM2G004997_P02	GRMZM2G004997	IQDTENSGDEKSEK	S7;S12;	S324;S329;	Uncharacterized protein [Source:UniProtKB/TrEMBL;Acc:C0P9Q6]	moderately similar to ( 429) AT3G13060 | Symbols: ECT5 | ECT5; FUNCTIONS IN: molecular_function unknown; INVOLVED IN: biological_process unknown; LOCATED IN: cellular_component unknown; EXPRESSED IN: 24 plant structures; EXPRESSED DURING: 15 growth stages; CONTAINS InterPro DOMAIN/s: YT521-B-like protein (InterPro:IPR007275); BEST Arabidopsis thaliana protein match is: ECT2; protein binding (TAIR…	not assigned.unknown	na	0.926064	1.0778	1.22087	0.926346	1.03148	1.13226	0.999696	1.04491	1.07826
GRMZM2G004997_P02	GRMZM2G004997	SPNGPPEK	S1;	S58;	Uncharacterized protein [Source:UniProtKB/TrEMBL;Acc:C0P9Q6]	moderately similar to ( 429) AT3G13060 | Symbols: ECT5 | ECT5; FUNCTIONS IN: molecular_function unknown; INVOLVED IN: biological_process unknown; LOCATED IN: cellular_component unknown; EXPRESSED IN: 24 plant structures; EXPRESSED DURING: 15 growth stages; CONTAINS InterPro DOMAIN/s: YT521-B-like protein (InterPro:IPR007275); BEST Arabidopsis thaliana protein match is: ECT2; protein binding (TAIR…	not assigned.unknown	na	1.4915	1.11232	1.20887	1.49196	1.06451	1.12113	0.999696	1.04491	1.07826
GRMZM2G004997_P02	GRMZM2G004997	VEGSANLNTGPVEESS	S15;	S593;	Uncharacterized protein [Source:UniProtKB/TrEMBL;Acc:C0P9Q6]	moderately similar to ( 429) AT3G13060 | Symbols: ECT5 | ECT5; FUNCTIONS IN: molecular_function unknown; INVOLVED IN: biological_process unknown; LOCATED IN: cellular_component unknown; EXPRESSED IN: 24 plant structures; EXPRESSED DURING: 15 growth stages; CONTAINS InterPro DOMAIN/s: YT521-B-like protein (InterPro:IPR007275); BEST Arabidopsis thaliana protein match is: ECT2; protein binding (TAIR…	not assigned.unknown	na	0.831216	0.962231	1.23831	0.83147	0.920878	1.14843	0.999696	1.04491	1.07826
GRMZM2G005036_P02	GRMZM2G005036	SIASEDIGR	S1;	S394;	Putative mitochondrial processing peptidase alpha subunit family protein; Uncharacterized protein [Source:UniProtKB/TrEMBL;Acc:C0PNV4]	highly similar to ( 554) AT3G16480 | Symbols: MPPalpha | MPPalpha (mitochondrial processing peptidase alpha subunit); catalytic/ metal ion binding / metalloendopeptidase/ zinc ion binding | chr3:5599906-5602716 FORWARDhighly similar to ( 579) MPPA_SOLTU Mitochondrial-processing peptidase alpha subunit, mitochondrial precursor (EC 3.4.24.64) (Alpha-MPP) (Ubiquinol-cytochrome-c reductase subunit II…	protein.targeting.mitochondria	na	0.842487	0.887833	0.956324	None	None	None	NT	NT	NT
GRMZM2G005052_P01	GRMZM2G005052	ESDLEAVGEPMSPAGR	S12;	S85;	Uncharacterized protein [Source:UniProtKB/TrEMBL;Acc:K7V7L2]	seq=cds; coord=6:163501135..163502746:1; parent_gene=GRMZM2G005052	not assigned.unknown	na	0.770303	0.948627	0.873287	None	None	None	NT	NT	NT
GRMZM2G005126_P01	GRMZM2G005126	DDRESPISQSIGR	S5;	S426;	Uncharacterized protein [Source:UniProtKB/TrEMBL;Acc:K7TI82]	highly similar to ( 899) loc_os08g04170 12008.m04561 protein zinc finger C-x8-C-x5-C-x3-H type family protein, expressed seq=cds; coord=10:84238750..84246224:-1; parent_gene=GRMZM2G005126	RNA.regulation of transcription.unclassified	C3H	0.843501	0.727312	0.819419	0.960089	0.798534	0.873916	0.878565	0.910809	0.93764
GRMZM2G005126_P01	GRMZM2G005126	DDRESPISQSIGR	S5;S8;	S426;S429;	Uncharacterized protein [Source:UniProtKB/TrEMBL;Acc:K7TI82]	highly similar to ( 899) loc_os08g04170 12008.m04561 protein zinc finger C-x8-C-x5-C-x3-H type family protein, expressed seq=cds; coord=10:84238750..84246224:-1; parent_gene=GRMZM2G005126	RNA.regulation of transcription.unclassified	C3H	0.863962	0.762224	0.839101	0.983378	0.836865	0.894907	0.878565	0.910809	0.93764
GRMZM2G005126_P01	GRMZM2G005126	EGSDVVEISDDESPDK	S3;S9;	S18;S24;	Uncharacterized protein [Source:UniProtKB/TrEMBL;Acc:K7TI82]	highly similar to ( 899) loc_os08g04170 12008.m04561 protein zinc finger C-x8-C-x5-C-x3-H type family protein, expressed seq=cds; coord=10:84238750..84246224:-1; parent_gene=GRMZM2G005126	RNA.regulation of transcription.unclassified	C3H	0.691721	0.659551	0.717609	0.787331	0.724138	0.765335	0.878565	0.910809	0.93764
GRMZM2G005126_P01	GRMZM2G005126	EGSDVVEISDDESPDK	S9;	S24;	Uncharacterized protein [Source:UniProtKB/TrEMBL;Acc:K7TI82]	highly similar to ( 899) loc_os08g04170 12008.m04561 protein zinc finger C-x8-C-x5-C-x3-H type family protein, expressed seq=cds; coord=10:84238750..84246224:-1; parent_gene=GRMZM2G005126	RNA.regulation of transcription.unclassified	C3H	1.00865	0.886605	0.974898	1.14806	0.973425	1.03974	0.878565	0.910809	0.93764
GRMZM2G005126_P01	GRMZM2G005126	EGSDVVEISDDESPDKTGVHR	S9;	S24;	Uncharacterized protein [Source:UniProtKB/TrEMBL;Acc:K7TI82]	highly similar to ( 899) loc_os08g04170 12008.m04561 protein zinc finger C-x8-C-x5-C-x3-H type family protein, expressed seq=cds; coord=10:84238750..84246224:-1; parent_gene=GRMZM2G005126	RNA.regulation of transcription.unclassified	C3H	0.688314	0.766031	0.748121	0.783452	0.841044	0.797876	0.878565	0.910809	0.93764
GRMZM2G005126_P01	GRMZM2G005126	EGSDVVEISDDESPDKTGVHR	S9;S13;	S24;S28;	Uncharacterized protein [Source:UniProtKB/TrEMBL;Acc:K7TI82]	highly similar to ( 899) loc_os08g04170 12008.m04561 protein zinc finger C-x8-C-x5-C-x3-H type family protein, expressed seq=cds; coord=10:84238750..84246224:-1; parent_gene=GRMZM2G005126	RNA.regulation of transcription.unclassified	C3H	0.740033	0.71898	0.723226	0.842319	0.789386	0.771326	0.878565	0.910809	0.93764
GRMZM2G005126_P01	GRMZM2G005126	GRSRSPYIADR	S3;S5;	S185;S187;	Uncharacterized protein [Source:UniProtKB/TrEMBL;Acc:K7TI82]	highly similar to ( 899) loc_os08g04170 12008.m04561 protein zinc finger C-x8-C-x5-C-x3-H type family protein, expressed seq=cds; coord=10:84238750..84246224:-1; parent_gene=GRMZM2G005126	RNA.regulation of transcription.unclassified	C3H	0.736846	0.698305	0.798525	0.838693	0.766686	0.851632	0.878565	0.910809	0.93764
GRMZM2G005126_P01	GRMZM2G005126	NDSRNDYENQHSK	S3;	S437;	Uncharacterized protein [Source:UniProtKB/TrEMBL;Acc:K7TI82]	highly similar to ( 899) loc_os08g04170 12008.m04561 protein zinc finger C-x8-C-x5-C-x3-H type family protein, expressed seq=cds; coord=10:84238750..84246224:-1; parent_gene=GRMZM2G005126	RNA.regulation of transcription.unclassified	C3H	0.985091	0.909855	0.954762	1.12125	0.998952	1.01826	0.878565	0.910809	0.93764
GRMZM2G005126_P01	GRMZM2G005126	SQYQIIHQEDFGSPGQK	S13;	S464;	Uncharacterized protein [Source:UniProtKB/TrEMBL;Acc:K7TI82]	highly similar to ( 899) loc_os08g04170 12008.m04561 protein zinc finger C-x8-C-x5-C-x3-H type family protein, expressed seq=cds; coord=10:84238750..84246224:-1; parent_gene=GRMZM2G005126	RNA.regulation of transcription.unclassified	C3H	0.985751	0.846755	0.938504	1.122	0.929673	1.00092	0.878565	0.910809	0.93764
GRMZM2G005126_P01	GRMZM2G005126	SRSPYIADR	S1;S3;	S185;S187;	Uncharacterized protein [Source:UniProtKB/TrEMBL;Acc:K7TI82]	highly similar to ( 899) loc_os08g04170 12008.m04561 protein zinc finger C-x8-C-x5-C-x3-H type family protein, expressed seq=cds; coord=10:84238750..84246224:-1; parent_gene=GRMZM2G005126	RNA.regulation of transcription.unclassified	C3H	1.09015	0.887191	0.989309	1.24083	0.974069	1.05511	0.878565	0.910809	0.93764
GRMZM2G005170_P02	GRMZM2G005170	QSVTVFKESPPSK	S9;	S252;	Uncharacterized protein [Source:UniProtKB/TrEMBL;Acc:C0P9G0]	weakly similar to ( 167) AT1G08820 | Symbols: VAP27-2 | VAP27-2 (VAMP/SYNAPTOBREVIN-ASSOCIATED PROTEIN 27-2); structural molecule | chr1:2821810-2824412 REVERSEmoderately similar to ( 419) loc_os01g71050 12001.m13149 protein VAP27-2, putative, expressed seq=cds; coord=8:159406329..159422882:1; parent_gene=GRMZM2G005170	cell.vesicle transport	na	0.888824	0.897366	0.973156	0.932739	1.01115	1.08902	0.952919	0.887474	0.893608
GRMZM2G005170_P02	GRMZM2G005170	QSVTVFKESPPSK	T4;	T247;	Uncharacterized protein [Source:UniProtKB/TrEMBL;Acc:C0P9G0]	weakly similar to ( 167) AT1G08820 | Symbols: VAP27-2 | VAP27-2 (VAMP/SYNAPTOBREVIN-ASSOCIATED PROTEIN 27-2); structural molecule | chr1:2821810-2824412 REVERSEmoderately similar to ( 419) loc_os01g71050 12001.m13149 protein VAP27-2, putative, expressed seq=cds; coord=8:159406329..159422882:1; parent_gene=GRMZM2G005170	cell.vesicle transport	na	0.862861	0.864414	0.975659	0.905493	0.974016	1.09182	0.952919	0.887474	0.893608
GRMZM2G005209_P02	GRMZM2G005209	VQLLETSSSSSSGLGSSPSPSSSTPR	S19;S21;	S262;S264;	Uncharacterized protein [Source:UniProtKB/TrEMBL;Acc:K7VE95]	moderately similar to ( 210) AT2G19080 | Symbols: | metaxin-related | chr2:8262818-8264746 FORWARDmoderately similar to ( 362) loc_os06g07160 12006.m05440 protein expressed protein seq=cds; coord=9:15991451..15994749:-1; parent_gene=GRMZM2G005209	protein.targeting.mitochondria	na	1.49105	1.24855	0.755365	None	None	None	NT	NT	NT
GRMZM2G005209_P02	GRMZM2G005209	VQLLETSSSSSSGLGSSPSPSSSTPR	S21;	S264;	Uncharacterized protein [Source:UniProtKB/TrEMBL;Acc:K7VE95]	moderately similar to ( 210) AT2G19080 | Symbols: | metaxin-related | chr2:8262818-8264746 FORWARDmoderately similar to ( 362) loc_os06g07160 12006.m05440 protein expressed protein seq=cds; coord=9:15991451..15994749:-1; parent_gene=GRMZM2G005209	protein.targeting.mitochondria	na	0.871684	0.864172	0.761144	None	None	None	NT	NT	NT
GRMZM2G005209_P02	GRMZM2G005209	VQLLETSSSSSSGLGSSPSPSSSTPR	S7;	S250;	Uncharacterized protein [Source:UniProtKB/TrEMBL;Acc:K7VE95]	moderately similar to ( 210) AT2G19080 | Symbols: | metaxin-related | chr2:8262818-8264746 FORWARDmoderately similar to ( 362) loc_os06g07160 12006.m05440 protein expressed protein seq=cds; coord=9:15991451..15994749:-1; parent_gene=GRMZM2G005209	protein.targeting.mitochondria	na	0.860022	0.905151	0.77859	None	None	None	NT	NT	NT
GRMZM2G005209_P02	GRMZM2G005209	VQLLETSSSSSSGLGSSPSPSSSTPR	T24;	T267;	Uncharacterized protein [Source:UniProtKB/TrEMBL;Acc:K7VE95]	moderately similar to ( 210) AT2G19080 | Symbols: | metaxin-related | chr2:8262818-8264746 FORWARDmoderately similar to ( 362) loc_os06g07160 12006.m05440 protein expressed protein seq=cds; coord=9:15991451..15994749:-1; parent_gene=GRMZM2G005209	protein.targeting.mitochondria	na	0.871684	0.864172	0.761144	None	None	None	NT	NT	NT
GRMZM2G005209_P02	GRMZM2G005209	VQLLETSSSSSSGLGSSPSPSSSTPR	T6;	T249;	Uncharacterized protein [Source:UniProtKB/TrEMBL;Acc:K7VE95]	moderately similar to ( 210) AT2G19080 | Symbols: | metaxin-related | chr2:8262818-8264746 FORWARDmoderately similar to ( 362) loc_os06g07160 12006.m05440 protein expressed protein seq=cds; coord=9:15991451..15994749:-1; parent_gene=GRMZM2G005209	protein.targeting.mitochondria	na	0.778493	0.875336	0.765163	None	None	None	NT	NT	NT
GRMZM2G005236_P01	GRMZM2G005236	SRPPTPQHGGAR	S1;T5;	S98;T102;	Uncharacterized protein [Source:UniProtKB/TrEMBL;Acc:K7V6V5]	moderately similar to ( 241) AT1G33470 | Symbols: | RNA recognition motif (RRM)-containing protein | chr1:12144632-12146040 FORWARDmoderately similar to ( 481) loc_os01g65550 12001.m43309 protein RNA-binding region-containing protein 1, putative, expressed seq=cds; coord=8:165542549..165548286:-1; parent_gene=GRMZM2G005236	RNA.RNA binding	na	0.730798	0.738917	0.655823	None	None	None	NT	NT	NT
GRMZM2G005236_P01	GRMZM2G005236	SRPPTPQHGGAR	T5;	T102;	Uncharacterized protein [Source:UniProtKB/TrEMBL;Acc:K7V6V5]	moderately similar to ( 241) AT1G33470 | Symbols: | RNA recognition motif (RRM)-containing protein | chr1:12144632-12146040 FORWARDmoderately similar to ( 481) loc_os01g65550 12001.m43309 protein RNA-binding region-containing protein 1, putative, expressed seq=cds; coord=8:165542549..165548286:-1; parent_gene=GRMZM2G005236	RNA.RNA binding	na	0.856433	0.729217	0.733011	None	None	None	NT	NT	NT
GRMZM2G005293_P03	GRMZM2G005293	SPATTPLPAPVAAPASK	S1;	S2;	Putative patellin family protein [Source:UniProtKB/TrEMBL;Acc:K7UJH6]	moderately similar to ( 312) AT3G51670 | Symbols: | SEC14 cytosolic factor family protein / phosphoglyceride transfer family protein | chr3:19168912-19170848 FORWARDmoderately similar to ( 457) loc_os05g27820 12005.m07070 protein patellin-5, putative, expressed seq=cds; coord=6:140783842..140787717:1; parent_gene=GRMZM2G005293	transport.misc	na	0.874231	0.781411	0.738889	None	None	None	NT	NT	NT
GRMZM2G005293_P03	GRMZM2G005293	SPATTPLPAPVAAPASK	S1;T4;	S2;T5;	Putative patellin family protein [Source:UniProtKB/TrEMBL;Acc:K7UJH6]	moderately similar to ( 312) AT3G51670 | Symbols: | SEC14 cytosolic factor family protein / phosphoglyceride transfer family protein | chr3:19168912-19170848 FORWARDmoderately similar to ( 457) loc_os05g27820 12005.m07070 protein patellin-5, putative, expressed seq=cds; coord=6:140783842..140787717:1; parent_gene=GRMZM2G005293	transport.misc	na	1.01157	0.677966	0.672018	None	None	None	NT	NT	NT
GRMZM2G005308_P01	GRMZM2G005308	DEAHEVELHDSENDDGNDEQEHGLSTHEK	S11;	S284;	Uncharacterized protein [Source:UniProtKB/TrEMBL;Acc:C0PET6]	moderately similar to ( 322) AT5G66540 | Symbols: | FUNCTIONS IN: molecular_function unknown; INVOLVED IN: rRNA processing; LOCATED IN: cytosol, nucleolus, nucleus; EXPRESSED IN: 22 plant structures; EXPRESSED DURING: 12 growth stages; CONTAINS InterPro DOMAIN/s: U3 small nucleolar ribonucleoprotein complex, subunit Mpp10p (InterPro:IPR012173), Mpp10 protein (InterPro:IPR007151); Has 76240 Blast …	not assigned.unknown	na	0.595564	0.600947	0.595084	0.654201	0.727728	0.763856	0.910369	0.825786	0.779053
GRMZM2G005310_P01	GRMZM2G005310	APSSPSSARPTR	S4;	S5;	DNA (cytosine-5)-methyltransferase 3 [Source:UniProtKB/Swiss-Prot;Acc:Q8LPU5]	highly similar to ( 695) AT1G69770 | Symbols: CMT3 | CMT3 (chromomethylase 3); DNA (cytosine-5-)-methyltransferase | chr1:26248496-26253519 REVERSEnearly identical (1505) CMT3_MAIZE DNA (cytosine-5)-methyltransferase 3 (EC 2.1.1.37) (Chromomethylase 3) (DNA methyltransferase 105) - Zea mays (Maize)highly similar to ( 971) loc_os03g12570 12003.m06707 protein DNA cytosine methyltransferase MET2a, p…	RNA.regulation of transcription.DNA methyltransferases	na	0.684331	0.564673	0.5189	None	None	None	NT	NT	NT
GRMZM2G005350_P01	GRMZM2G005350	AGGGGGGSSPAKPGEGLR	S8;	S108;	MAP kinase phosphatase isoform 1; MAP kinase phosphatase isoform 2 [Source:UniProtKB/TrEMBL;Acc:K7VY34]	highly similar to ( 583) AT3G55270 | Symbols: MKP1, ATMKP1 | MKP1 (MITOGEN-ACTIVATED PROTEIN KINASE PHOSPHATASE 1); MAP kinase tyrosine/serine/threonine phosphatase | chr3:20496775-20499408 FORWARDvery weakly similar to (85.5) PTP3_CHLEU Dual specificity protein phosphatase (EC 3.1.3.48) (EC 3.1.3.16) - Chlamydomonas eugametoshighly similar to ( 685) loc_os05g02500 12005.m64196 protein MAP kinase…	protein.postranslational modification	na	1.04285	0.893579	0.946608	1.11307	0.869368	0.987891	0.936913	1.02785	0.95821
GRMZM2G005350_P01	GRMZM2G005350	AGGGGGGSSPAKPGEGLR	S9;	S109;	MAP kinase phosphatase isoform 1; MAP kinase phosphatase isoform 2 [Source:UniProtKB/TrEMBL;Acc:K7VY34]	highly similar to ( 583) AT3G55270 | Symbols: MKP1, ATMKP1 | MKP1 (MITOGEN-ACTIVATED PROTEIN KINASE PHOSPHATASE 1); MAP kinase tyrosine/serine/threonine phosphatase | chr3:20496775-20499408 FORWARDvery weakly similar to (85.5) PTP3_CHLEU Dual specificity protein phosphatase (EC 3.1.3.48) (EC 3.1.3.16) - Chlamydomonas eugametoshighly similar to ( 685) loc_os05g02500 12005.m64196 protein MAP kinase…	protein.postranslational modification	na	1.03024	0.883364	0.905934	1.09961	0.85943	0.945444	0.936913	1.02785	0.95821
GRMZM2G005350_P01	GRMZM2G005350	GLPPPPLTPR	T8;	T51;	MAP kinase phosphatase isoform 1; MAP kinase phosphatase isoform 2 [Source:UniProtKB/TrEMBL;Acc:K7VY34]	highly similar to ( 583) AT3G55270 | Symbols: MKP1, ATMKP1 | MKP1 (MITOGEN-ACTIVATED PROTEIN KINASE PHOSPHATASE 1); MAP kinase tyrosine/serine/threonine phosphatase | chr3:20496775-20499408 FORWARDvery weakly similar to (85.5) PTP3_CHLEU Dual specificity protein phosphatase (EC 3.1.3.48) (EC 3.1.3.16) - Chlamydomonas eugametoshighly similar to ( 685) loc_os05g02500 12005.m64196 protein MAP kinase…	protein.postranslational modification	na	1.20509	0.766672	0.883184	1.28623	0.7459	0.921702	0.936913	1.02785	0.95821
GRMZM2G005350_P01	GRMZM2G005350	VYSDSALMK	S3;	S470;	MAP kinase phosphatase isoform 1; MAP kinase phosphatase isoform 2 [Source:UniProtKB/TrEMBL;Acc:K7VY34]	highly similar to ( 583) AT3G55270 | Symbols: MKP1, ATMKP1 | MKP1 (MITOGEN-ACTIVATED PROTEIN KINASE PHOSPHATASE 1); MAP kinase tyrosine/serine/threonine phosphatase | chr3:20496775-20499408 FORWARDvery weakly similar to (85.5) PTP3_CHLEU Dual specificity protein phosphatase (EC 3.1.3.48) (EC 3.1.3.16) - Chlamydomonas eugametoshighly similar to ( 685) loc_os05g02500 12005.m64196 protein MAP kinase…	protein.postranslational modification	na	0.75874	0.759747	0.868991	0.80983	0.739162	0.906889	0.936913	1.02785	0.95821
GRMZM2G005456_P02	GRMZM2G005456	EHTPPRGPGDR	T3;	T246;	Uncharacterized protein [Source:UniProtKB/TrEMBL;Acc:K7V973]	moderately similar to ( 271) AT2G03150 | Symbols: emb1579 | emb1579 (embryo defective 1579); binding / calcium ion binding | chr2:952313-959004 FORWARDmoderately similar to ( 206) loc_os06g36710 12006.m08206 protein EMB1579, putative, expressed seq=cds; coord=9:57346870..57351038:-1; parent_gene=GRMZM2G005456	signalling.G-proteins	na	0.863392	0.793162	0.964175	0.875156	0.776534	0.916708	0.986558	1.02141	1.05178
GRMZM2G005456_P02	GRMZM2G005456	EKSPGDSK	S3;	S531;	Uncharacterized protein [Source:UniProtKB/TrEMBL;Acc:K7V973]	moderately similar to ( 271) AT2G03150 | Symbols: emb1579 | emb1579 (embryo defective 1579); binding / calcium ion binding | chr2:952313-959004 FORWARDmoderately similar to ( 206) loc_os06g36710 12006.m08206 protein EMB1579, putative, expressed seq=cds; coord=9:57346870..57351038:-1; parent_gene=GRMZM2G005456	signalling.G-proteins	na	1.07859	0.845678	0.997073	1.09329	0.82795	0.947987	0.986558	1.02141	1.05178
GRMZM2G005456_P02	GRMZM2G005456	EQMQVSGELNK	S6;	S542;	Uncharacterized protein [Source:UniProtKB/TrEMBL;Acc:K7V973]	moderately similar to ( 271) AT2G03150 | Symbols: emb1579 | emb1579 (embryo defective 1579); binding / calcium ion binding | chr2:952313-959004 FORWARDmoderately similar to ( 206) loc_os06g36710 12006.m08206 protein EMB1579, putative, expressed seq=cds; coord=9:57346870..57351038:-1; parent_gene=GRMZM2G005456	signalling.G-proteins	na	0.879646	0.876402	0.888238	0.89163	0.858029	0.84451	0.986558	1.02141	1.05178
GRMZM2G005456_P02	GRMZM2G005456	GLPHPSSDPDHR	S7;	S115;	Uncharacterized protein [Source:UniProtKB/TrEMBL;Acc:K7V973]	moderately similar to ( 271) AT2G03150 | Symbols: emb1579 | emb1579 (embryo defective 1579); binding / calcium ion binding | chr2:952313-959004 FORWARDmoderately similar to ( 206) loc_os06g36710 12006.m08206 protein EMB1579, putative, expressed seq=cds; coord=9:57346870..57351038:-1; parent_gene=GRMZM2G005456	signalling.G-proteins	na	0.845761	0.795076	0.824568	0.857285	0.778409	0.783974	0.986558	1.02141	1.05178
GRMZM2G005456_P02	GRMZM2G005456	GQLQPGSDTR	S7;	S21;	Uncharacterized protein [Source:UniProtKB/TrEMBL;Acc:K7V973]	moderately similar to ( 271) AT2G03150 | Symbols: emb1579 | emb1579 (embryo defective 1579); binding / calcium ion binding | chr2:952313-959004 FORWARDmoderately similar to ( 206) loc_os06g36710 12006.m08206 protein EMB1579, putative, expressed seq=cds; coord=9:57346870..57351038:-1; parent_gene=GRMZM2G005456	signalling.G-proteins	na	0.713834	0.675662	0.797882	0.72356	0.661497	0.758602	0.986558	1.02141	1.05178
GRMZM2G005456_P02	GRMZM2G005456	KEKSPGDSK	S4;	S531;	Uncharacterized protein [Source:UniProtKB/TrEMBL;Acc:K7V973]	moderately similar to ( 271) AT2G03150 | Symbols: emb1579 | emb1579 (embryo defective 1579); binding / calcium ion binding | chr2:952313-959004 FORWARDmoderately similar to ( 206) loc_os06g36710 12006.m08206 protein EMB1579, putative, expressed seq=cds; coord=9:57346870..57351038:-1; parent_gene=GRMZM2G005456	signalling.G-proteins	na	1.05462	0.895537	1.05542	1.06898	0.876763	1.00346	0.986558	1.02141	1.05178
GRMZM2G005456_P02	GRMZM2G005456	QQSASLLEGAPR	S3;	S69;	Uncharacterized protein [Source:UniProtKB/TrEMBL;Acc:K7V973]	moderately similar to ( 271) AT2G03150 | Symbols: emb1579 | emb1579 (embryo defective 1579); binding / calcium ion binding | chr2:952313-959004 FORWARDmoderately similar to ( 206) loc_os06g36710 12006.m08206 protein EMB1579, putative, expressed seq=cds; coord=9:57346870..57351038:-1; parent_gene=GRMZM2G005456	signalling.G-proteins	na	0.822746	0.790665	0.828804	0.833956	0.77409	0.788001	0.986558	1.02141	1.05178
GRMZM2G005456_P02	GRMZM2G005456	REHTPPR	T4;	T246;	Uncharacterized protein [Source:UniProtKB/TrEMBL;Acc:K7V973]	moderately similar to ( 271) AT2G03150 | Symbols: emb1579 | emb1579 (embryo defective 1579); binding / calcium ion binding | chr2:952313-959004 FORWARDmoderately similar to ( 206) loc_os06g36710 12006.m08206 protein EMB1579, putative, expressed seq=cds; coord=9:57346870..57351038:-1; parent_gene=GRMZM2G005456	signalling.G-proteins	na	1.15017	1.03903	1.05907	1.16585	1.01725	1.00693	0.986558	1.02141	1.05178
GRMZM2G005456_P02	GRMZM2G005456	REHTPPRGPGDR	T4;	T246;	Uncharacterized protein [Source:UniProtKB/TrEMBL;Acc:K7V973]	moderately similar to ( 271) AT2G03150 | Symbols: emb1579 | emb1579 (embryo defective 1579); binding / calcium ion binding | chr2:952313-959004 FORWARDmoderately similar to ( 206) loc_os06g36710 12006.m08206 protein EMB1579, putative, expressed seq=cds; coord=9:57346870..57351038:-1; parent_gene=GRMZM2G005456	signalling.G-proteins	na	0.866854	0.890999	1.01408	0.878665	0.87232	0.964153	0.986558	1.02141	1.05178
GRMZM2G005456_P02	GRMZM2G005456	SSSVRSEKPVR	S1;S3;S6;	S257;S259;S262;	Uncharacterized protein [Source:UniProtKB/TrEMBL;Acc:K7V973]	moderately similar to ( 271) AT2G03150 | Symbols: emb1579 | emb1579 (embryo defective 1579); binding / calcium ion binding | chr2:952313-959004 FORWARDmoderately similar to ( 206) loc_os06g36710 12006.m08206 protein EMB1579, putative, expressed seq=cds; coord=9:57346870..57351038:-1; parent_gene=GRMZM2G005456	signalling.G-proteins	na	1.2903	0.55609	0.951759	1.30788	0.544432	0.904903	0.986558	1.02141	1.05178
GRMZM2G005456_P02	GRMZM2G005456	SSSVRSEKPVR	S2;S6;	S258;S262;	Uncharacterized protein [Source:UniProtKB/TrEMBL;Acc:K7V973]	moderately similar to ( 271) AT2G03150 | Symbols: emb1579 | emb1579 (embryo defective 1579); binding / calcium ion binding | chr2:952313-959004 FORWARDmoderately similar to ( 206) loc_os06g36710 12006.m08206 protein EMB1579, putative, expressed seq=cds; coord=9:57346870..57351038:-1; parent_gene=GRMZM2G005456	signalling.G-proteins	na	1.08232	1.26601	1.19532	1.09707	1.23947	1.13647	0.986558	1.02141	1.05178
GRMZM2G005456_P02	GRMZM2G005456	SSSVRSEKPVR	S3;S6;	S259;S262;	Uncharacterized protein [Source:UniProtKB/TrEMBL;Acc:K7V973]	moderately similar to ( 271) AT2G03150 | Symbols: emb1579 | emb1579 (embryo defective 1579); binding / calcium ion binding | chr2:952313-959004 FORWARDmoderately similar to ( 206) loc_os06g36710 12006.m08206 protein EMB1579, putative, expressed seq=cds; coord=9:57346870..57351038:-1; parent_gene=GRMZM2G005456	signalling.G-proteins	na	0.964285	0.827458	0.995001	0.977423	0.810112	0.946017	0.986558	1.02141	1.05178
GRMZM2G005552_P01	GRMZM2G005552	ASSSPLPAPSPR	S10;	S184;	Legumin-like protein; Putative rmlC-like cupins superfamily protein [Source:UniProtKB/TrEMBL;Acc:Q84TL7]	moderately similar to ( 447) AT2G28680 | Symbols: | cupin family protein | chr2:12303118-12304747 REVERSEvery weakly similar to (97.8) GLUA2_ORYSA Glutelin type-A 2 precursor (Glutelin type II) [Contains: Glutelin type-A 2 acidic chain; Glutelin type-A 2 basic chain] - Oryza sativa (Rice)highly similar to ( 549) loc_os05g02520 12005.m27675 protein legumin-like protein, putative, expressed seq=cds…	development.storage proteins	na	0.916043	0.790065	0.874167	0.896059	0.871248	0.916562	1.0223	0.90682	0.953746
GRMZM2G005552_P01	GRMZM2G005552	ASSSPLPAPSPR	S3;	S177;	Legumin-like protein; Putative rmlC-like cupins superfamily protein [Source:UniProtKB/TrEMBL;Acc:Q84TL7]	moderately similar to ( 447) AT2G28680 | Symbols: | cupin family protein | chr2:12303118-12304747 REVERSEvery weakly similar to (97.8) GLUA2_ORYSA Glutelin type-A 2 precursor (Glutelin type II) [Contains: Glutelin type-A 2 acidic chain; Glutelin type-A 2 basic chain] - Oryza sativa (Rice)highly similar to ( 549) loc_os05g02520 12005.m27675 protein legumin-like protein, putative, expressed seq=cds…	development.storage proteins	na	0.894589	0.733092	0.76451	0.875074	0.80842	0.801587	1.0223	0.90682	0.953746
GRMZM2G005552_P01	GRMZM2G005552	ASSSPLPAPSPR	S4;	S178;	Legumin-like protein; Putative rmlC-like cupins superfamily protein [Source:UniProtKB/TrEMBL;Acc:Q84TL7]	moderately similar to ( 447) AT2G28680 | Symbols: | cupin family protein | chr2:12303118-12304747 REVERSEvery weakly similar to (97.8) GLUA2_ORYSA Glutelin type-A 2 precursor (Glutelin type II) [Contains: Glutelin type-A 2 acidic chain; Glutelin type-A 2 basic chain] - Oryza sativa (Rice)highly similar to ( 549) loc_os05g02520 12005.m27675 protein legumin-like protein, putative, expressed seq=cds…	development.storage proteins	na	0.861793	0.707876	0.777403	0.842993	0.780613	0.815105	1.0223	0.90682	0.953746
GRMZM2G005583_P01	GRMZM2G005583	ASSPEETAAAMVTGPAK	S2;	S372;	Polyneuridine-aldehyde esterase [Source:UniProtKB/TrEMBL;Acc:K7USI8]	moderately similar to ( 452) AT1G33990 | Symbols: ATMES14, MES14 | MES14 (METHYL ESTERASE 14); hydrolase | chr1:12355909-12357894 FORWARDweakly similar to ( 151) PIR7A_ORYSA Probable esterase PIR7A (EC 3.1.-.-) - Oryza sativa (Rice)highly similar to ( 659) loc_os08g01850 12008.m04333 protein polyneuridine-aldehyde esterase precursor, putative, expressed seq=cds; coord=4:39321164..39328201:1; pare…	misc.nitrilases, *nitrile lyases, berberine bridge enzymes, reticuline oxidases, troponine reductases	na	0.915447	0.90525	0.934919	0.986875	0.883305	0.848301	0.927622	1.02484	1.10211
GRMZM2G005583_P01	GRMZM2G005583	ASSPEETAAAMVTGPAK	S3;	S373;	Polyneuridine-aldehyde esterase [Source:UniProtKB/TrEMBL;Acc:K7USI8]	moderately similar to ( 452) AT1G33990 | Symbols: ATMES14, MES14 | MES14 (METHYL ESTERASE 14); hydrolase | chr1:12355909-12357894 FORWARDweakly similar to ( 151) PIR7A_ORYSA Probable esterase PIR7A (EC 3.1.-.-) - Oryza sativa (Rice)highly similar to ( 659) loc_os08g01850 12008.m04333 protein polyneuridine-aldehyde esterase precursor, putative, expressed seq=cds; coord=4:39321164..39328201:1; pare…	misc.nitrilases, *nitrile lyases, berberine bridge enzymes, reticuline oxidases, troponine reductases	na	0.881748	0.924569	0.867226	0.950546	0.902156	0.786879	0.927622	1.02484	1.10211
GRMZM2G005583_P01	GRMZM2G005583	IDAGASLSR	S6;	S73;	Polyneuridine-aldehyde esterase [Source:UniProtKB/TrEMBL;Acc:K7USI8]	moderately similar to ( 452) AT1G33990 | Symbols: ATMES14, MES14 | MES14 (METHYL ESTERASE 14); hydrolase | chr1:12355909-12357894 FORWARDweakly similar to ( 151) PIR7A_ORYSA Probable esterase PIR7A (EC 3.1.-.-) - Oryza sativa (Rice)highly similar to ( 659) loc_os08g01850 12008.m04333 protein polyneuridine-aldehyde esterase precursor, putative, expressed seq=cds; coord=4:39321164..39328201:1; pare…	misc.nitrilases, *nitrile lyases, berberine bridge enzymes, reticuline oxidases, troponine reductases	na	1.02482	1.08716	1.27964	1.10478	1.0608	1.16108	0.927622	1.02484	1.10211
GRMZM2G005583_P01	GRMZM2G005583	IDAGASLSRR	S6;S8;	S73;S75;	Polyneuridine-aldehyde esterase [Source:UniProtKB/TrEMBL;Acc:K7USI8]	moderately similar to ( 452) AT1G33990 | Symbols: ATMES14, MES14 | MES14 (METHYL ESTERASE 14); hydrolase | chr1:12355909-12357894 FORWARDweakly similar to ( 151) PIR7A_ORYSA Probable esterase PIR7A (EC 3.1.-.-) - Oryza sativa (Rice)highly similar to ( 659) loc_os08g01850 12008.m04333 protein polyneuridine-aldehyde esterase precursor, putative, expressed seq=cds; coord=4:39321164..39328201:1; pare…	misc.nitrilases, *nitrile lyases, berberine bridge enzymes, reticuline oxidases, troponine reductases	na	0.695115	0.73962	0.86677	0.749351	0.721691	0.786466	0.927622	1.02484	1.10211
GRMZM2G005583_P01	GRMZM2G005583	IDAGASLSRR	S8;	S75;	Polyneuridine-aldehyde esterase [Source:UniProtKB/TrEMBL;Acc:K7USI8]	moderately similar to ( 452) AT1G33990 | Symbols: ATMES14, MES14 | MES14 (METHYL ESTERASE 14); hydrolase | chr1:12355909-12357894 FORWARDweakly similar to ( 151) PIR7A_ORYSA Probable esterase PIR7A (EC 3.1.-.-) - Oryza sativa (Rice)highly similar to ( 659) loc_os08g01850 12008.m04333 protein polyneuridine-aldehyde esterase precursor, putative, expressed seq=cds; coord=4:39321164..39328201:1; pare…	misc.nitrilases, *nitrile lyases, berberine bridge enzymes, reticuline oxidases, troponine reductases	na	0.729466	0.993753	1.16198	0.786382	0.969664	1.05433	0.927622	1.02484	1.10211
GRMZM2G005583_P01	GRMZM2G005583	RIDAGASLSR	S7;	S73;	Polyneuridine-aldehyde esterase [Source:UniProtKB/TrEMBL;Acc:K7USI8]	moderately similar to ( 452) AT1G33990 | Symbols: ATMES14, MES14 | MES14 (METHYL ESTERASE 14); hydrolase | chr1:12355909-12357894 FORWARDweakly similar to ( 151) PIR7A_ORYSA Probable esterase PIR7A (EC 3.1.-.-) - Oryza sativa (Rice)highly similar to ( 659) loc_os08g01850 12008.m04333 protein polyneuridine-aldehyde esterase precursor, putative, expressed seq=cds; coord=4:39321164..39328201:1; pare…	misc.nitrilases, *nitrile lyases, berberine bridge enzymes, reticuline oxidases, troponine reductases	na	0.832704	0.691699	0.755596	0.897676	0.674931	0.685592	0.927622	1.02484	1.10211
GRMZM2G005583_P01	GRMZM2G005583	RIDAGASLSR	S9;	S75;	Polyneuridine-aldehyde esterase [Source:UniProtKB/TrEMBL;Acc:K7USI8]	moderately similar to ( 452) AT1G33990 | Symbols: ATMES14, MES14 | MES14 (METHYL ESTERASE 14); hydrolase | chr1:12355909-12357894 FORWARDweakly similar to ( 151) PIR7A_ORYSA Probable esterase PIR7A (EC 3.1.-.-) - Oryza sativa (Rice)highly similar to ( 659) loc_os08g01850 12008.m04333 protein polyneuridine-aldehyde esterase precursor, putative, expressed seq=cds; coord=4:39321164..39328201:1; pare…	misc.nitrilases, *nitrile lyases, berberine bridge enzymes, reticuline oxidases, troponine reductases	na	0.833906	0.950033	1.12266	0.898971	0.927003	1.01865	0.927622	1.02484	1.10211
GRMZM2G005592_P01	GRMZM2G005592	GGDASPSSAVAGATGTPR	T14;	T31;	Uncharacterized protein [Source:UniProtKB/TrEMBL;Acc:B4FGV4]	nearly identical (1073) AT5G46070 | Symbols: | GTP binding / GTPase | chr5:18683468-18688397 FORWARDnearly identical (1668) loc_os02g20410 12002.m07283 protein guanylate-binding protein, N-terminal domain containing protein, expressed seq=cds; coord=5:107758877..107775502:1; parent_gene=GRMZM2G005592	signalling.G-proteins	na	1.25605	1.23538	1.07645	1.28379	1.14236	1.08306	0.978391	1.08143	0.993899
GRMZM2G005592_P01	GRMZM2G005592	GGDASPSSAVAGATGTPR	T16;	T33;	Uncharacterized protein [Source:UniProtKB/TrEMBL;Acc:B4FGV4]	nearly identical (1073) AT5G46070 | Symbols: | GTP binding / GTPase | chr5:18683468-18688397 FORWARDnearly identical (1668) loc_os02g20410 12002.m07283 protein guanylate-binding protein, N-terminal domain containing protein, expressed seq=cds; coord=5:107758877..107775502:1; parent_gene=GRMZM2G005592	signalling.G-proteins	na	0.783322	0.6428	0.808555	0.800623	0.594397	0.813518	0.978391	1.08143	0.993899
GRMZM2G005592_P01	GRMZM2G005592	LYSIQDMDIDPPER	S3;	S993;	Uncharacterized protein [Source:UniProtKB/TrEMBL;Acc:B4FGV4]	nearly identical (1073) AT5G46070 | Symbols: | GTP binding / GTPase | chr5:18683468-18688397 FORWARDnearly identical (1668) loc_os02g20410 12002.m07283 protein guanylate-binding protein, N-terminal domain containing protein, expressed seq=cds; coord=5:107758877..107775502:1; parent_gene=GRMZM2G005592	signalling.G-proteins	na	1.46535	1.94266	2.24484	1.49771	1.79638	2.25861	0.978391	1.08143	0.993899
GRMZM2G005646_P01	GRMZM2G005646	RKSVTPDLEMTM	S3;T5;	S209;T211;	Uncharacterized protein [Source:UniProtKB/TrEMBL;Acc:B6SSV0]	weakly similar to ( 185) loc_os08g25080 12008.m06526 protein expressed protein seq=cds; coord=4:64928339..64933929:-1; parent_gene=GRMZM2G005646	not assigned.unknown	na	0.99564	1.01966	1.00955	1.05035	0.956356	0.952483	0.947916	1.06619	1.05992
GRMZM2G005737_P01	GRMZM2G005737	ESIFKSPDDHR	S6;	S255;	Nucleic acid binding protein; Uncharacterized protein [Source:UniProtKB/TrEMBL;Acc:B6T3P2]	moderately similar to ( 372) AT2G02570 | Symbols: | nucleic acid binding | chr2:698361-700794 REVERSEmoderately similar to ( 495) loc_os08g01840 12008.m04332 protein nucleic acid binding protein, putative, expressed seq=cds; coord=4:39328474..39332707:1; parent_gene=GRMZM2G005737	not assigned.unknown	na	0.77815	0.623999	0.642686	0.816114	0.66934	0.699008	0.953482	0.93226	0.919426
GRMZM2G005737_P01	GRMZM2G005737	QTESAQNVAGLSPPSYSAGVQSEGLDDLSHSHK	S12;	S73;	Nucleic acid binding protein; Uncharacterized protein [Source:UniProtKB/TrEMBL;Acc:B6T3P2]	moderately similar to ( 372) AT2G02570 | Symbols: | nucleic acid binding | chr2:698361-700794 REVERSEmoderately similar to ( 495) loc_os08g01840 12008.m04332 protein nucleic acid binding protein, putative, expressed seq=cds; coord=4:39328474..39332707:1; parent_gene=GRMZM2G005737	not assigned.unknown	na	0.82887	0.820444	0.815439	0.869309	0.88006	0.8869	0.953482	0.93226	0.919426
GRMZM2G005753_P01	GRMZM2G005753	TLANPVGVGSSSR	S10;	S42;	Chaperone protein dnaJ 15; Uncharacterized protein [Source:UniProtKB/TrEMBL;Acc:B4FR07]	weakly similar to ( 106) loc_os01g32870 12001.m43034 protein chaperone protein dnaJ 15, putative, expressed seq=cds; coord=3:129558295..129558981:-1; parent_gene=GRMZM2G005753	not assigned.unknown	na	0.838749	0.906362	0.928428	None	None	None	NT	NT	NT
GRMZM2G005753_P01	GRMZM2G005753	TLANPVGVGSSSR	S11;	S43;	Chaperone protein dnaJ 15; Uncharacterized protein [Source:UniProtKB/TrEMBL;Acc:B4FR07]	weakly similar to ( 106) loc_os01g32870 12001.m43034 protein chaperone protein dnaJ 15, putative, expressed seq=cds; coord=3:129558295..129558981:-1; parent_gene=GRMZM2G005753	not assigned.unknown	na	0.979748	0.900188	1.02254	None	None	None	NT	NT	NT
GRMZM2G005753_P01	GRMZM2G005753	YTIEQSIPESPENGSVDGR	S10;	S55;	Chaperone protein dnaJ 15; Uncharacterized protein [Source:UniProtKB/TrEMBL;Acc:B4FR07]	weakly similar to ( 106) loc_os01g32870 12001.m43034 protein chaperone protein dnaJ 15, putative, expressed seq=cds; coord=3:129558295..129558981:-1; parent_gene=GRMZM2G005753	not assigned.unknown	na	0.917116	0.830886	0.913517	None	None	None	NT	NT	NT
GRMZM2G005753_P01	GRMZM2G005753	YTIEQSIPESPENGSVDGR	S10;S15;	S55;S60;	Chaperone protein dnaJ 15; Uncharacterized protein [Source:UniProtKB/TrEMBL;Acc:B4FR07]	weakly similar to ( 106) loc_os01g32870 12001.m43034 protein chaperone protein dnaJ 15, putative, expressed seq=cds; coord=3:129558295..129558981:-1; parent_gene=GRMZM2G005753	not assigned.unknown	na	1.01879	0.821639	0.997747	None	None	None	NT	NT	NT
GRMZM2G005887_P08	GRMZM2G005887	GEASPSIAK	S4;	S5;	Cysteine synthase [Source:UniProtKB/Swiss-Prot;Acc:P80608]	moderately similar to ( 457) AT4G14880 | Symbols: OASA1, CYTACS1, ATCYS-3A | OASA1 (O-ACETYLSERINE (THIOL) LYASE (OAS-TL) ISOFORM A1); cysteine synthase | chr4:8518209-8520050 REVERSEhighly similar to ( 554) CYSK_MAIZE Cysteine synthase (EC 2.5.1.47) (O-acetylserine sulfhydrylase) (O-acetylserine (Thiol)-lyase) (CSase) (OAS-TL) - Zea mays (Maize)highly similar to ( 508) loc_os12g42980 12012.m2698…	amino acid metabolism.synthesis.serine-glycine-cysteine group.cysteine.OASTL	na	0.81587	0.804237	0.915393	None	None	None	NT	NT	NT
GRMZM2G005947_P01	GRMZM2G005947	LNSVLATPK	S3;	S435;	Uncharacterized protein [Source:UniProtKB/TrEMBL;Acc:K7TY32]	moderately similar to ( 444) AT3G17900 | Symbols: | unknown protein | chr3:6128983-6133069 FORWARDhighly similar to ( 818) loc_os03g05812 12003.m35022 protein expressed protein seq=cds; coord=10:19579709..19583112:-1; parent_gene=GRMZM2G005947	not assigned.unknown	na	1.16517	1.09099	1.32564	1.14788	1.09451	1.2188	1.01506	0.996787	1.08766
GRMZM2G005947_P01	GRMZM2G005947	LNSVLATPK	S3;T7;	S435;T439;	Uncharacterized protein [Source:UniProtKB/TrEMBL;Acc:K7TY32]	moderately similar to ( 444) AT3G17900 | Symbols: | unknown protein | chr3:6128983-6133069 FORWARDhighly similar to ( 818) loc_os03g05812 12003.m35022 protein expressed protein seq=cds; coord=10:19579709..19583112:-1; parent_gene=GRMZM2G005947	not assigned.unknown	na	1.79532	1.15315	1.43767	1.76868	1.15687	1.3218	1.01506	0.996787	1.08766
GRMZM2G005947_P01	GRMZM2G005947	RLNSVLATPK	S4;	S435;	Uncharacterized protein [Source:UniProtKB/TrEMBL;Acc:K7TY32]	moderately similar to ( 444) AT3G17900 | Symbols: | unknown protein | chr3:6128983-6133069 FORWARDhighly similar to ( 818) loc_os03g05812 12003.m35022 protein expressed protein seq=cds; coord=10:19579709..19583112:-1; parent_gene=GRMZM2G005947	not assigned.unknown	na	1.01667	0.806629	0.983211	1.00158	0.809229	0.90397	1.01506	0.996787	1.08766
GRMZM2G005947_P01	GRMZM2G005947	RLNSVLATPK	S4;T8;	S435;T439;	Uncharacterized protein [Source:UniProtKB/TrEMBL;Acc:K7TY32]	moderately similar to ( 444) AT3G17900 | Symbols: | unknown protein | chr3:6128983-6133069 FORWARDhighly similar to ( 818) loc_os03g05812 12003.m35022 protein expressed protein seq=cds; coord=10:19579709..19583112:-1; parent_gene=GRMZM2G005947	not assigned.unknown	na	1.19353	1.12399	1.11344	1.17582	1.12761	1.0237	1.01506	0.996787	1.08766
GRMZM2G005947_P01	GRMZM2G005947	SLAPPTLNPSVSHK	S12;	S85;	Uncharacterized protein [Source:UniProtKB/TrEMBL;Acc:K7TY32]	moderately similar to ( 444) AT3G17900 | Symbols: | unknown protein | chr3:6128983-6133069 FORWARDhighly similar to ( 818) loc_os03g05812 12003.m35022 protein expressed protein seq=cds; coord=10:19579709..19583112:-1; parent_gene=GRMZM2G005947	not assigned.unknown	na	0.615914	0.742485	0.851153	0.606774	0.744878	0.782555	1.01506	0.996787	1.08766
GRMZM2G005973_P01	GRMZM2G005973	EMLDYGLESSD	S10;	S344;	##	##	##	#N/A	0.915631	0.899948	0.670017	0.999665	0.82522	0.598919	0.915937	1.09056	1.11871
GRMZM2G006107_P02	GRMZM2G006107	ASSQVSEENLAGVAALK	S2;S3;	S345;S346;	Uncharacterized protein [Source:UniProtKB/TrEMBL;Acc:B4FD63]	moderately similar to ( 212) AT3G63400 | Symbols: | peptidyl-prolyl cis-trans isomerase cyclophilin-type family protein | chr3:23412449-23415435 FORWARDweakly similar to ( 163) CYPH_CATRO Peptidyl-prolyl cis-trans isomerase (EC 5.2.1.8) (PPIase) (Rotamase) (Cyclophilin) (Cyclosporin A-binding protein) - Catharanthus roseus (Rosy periwinkle) (Madagascar periwinkle)moderately similar to ( 308) loc_…	cell.cycle.peptidylprolyl isomerase	na	0.670343	0.521653	1.07369	None	None	None	NT	NT	NT
GRMZM2G006107_P02	GRMZM2G006107	ASSQVSEENLAGVAALK	S3;S6;	S346;S349;	Uncharacterized protein [Source:UniProtKB/TrEMBL;Acc:B4FD63]	moderately similar to ( 212) AT3G63400 | Symbols: | peptidyl-prolyl cis-trans isomerase cyclophilin-type family protein | chr3:23412449-23415435 FORWARDweakly similar to ( 163) CYPH_CATRO Peptidyl-prolyl cis-trans isomerase (EC 5.2.1.8) (PPIase) (Rotamase) (Cyclophilin) (Cyclosporin A-binding protein) - Catharanthus roseus (Rosy periwinkle) (Madagascar periwinkle)moderately similar to ( 308) loc_…	cell.cycle.peptidylprolyl isomerase	na	0.872184	0.823306	0.954823	None	None	None	NT	NT	NT
GRMZM2G006107_P02	GRMZM2G006107	ASSQVSEENLAGVAALK	S6;	S349;	Uncharacterized protein [Source:UniProtKB/TrEMBL;Acc:B4FD63]	moderately similar to ( 212) AT3G63400 | Symbols: | peptidyl-prolyl cis-trans isomerase cyclophilin-type family protein | chr3:23412449-23415435 FORWARDweakly similar to ( 163) CYPH_CATRO Peptidyl-prolyl cis-trans isomerase (EC 5.2.1.8) (PPIase) (Rotamase) (Cyclophilin) (Cyclosporin A-binding protein) - Catharanthus roseus (Rosy periwinkle) (Madagascar periwinkle)moderately similar to ( 308) loc_…	cell.cycle.peptidylprolyl isomerase	na	0.83723	0.865204	0.899574	None	None	None	NT	NT	NT
GRMZM2G006107_P02	GRMZM2G006107	DIGSMSIEIDK	S6;	S187;	Uncharacterized protein [Source:UniProtKB/TrEMBL;Acc:B4FD63]	moderately similar to ( 212) AT3G63400 | Symbols: | peptidyl-prolyl cis-trans isomerase cyclophilin-type family protein | chr3:23412449-23415435 FORWARDweakly similar to ( 163) CYPH_CATRO Peptidyl-prolyl cis-trans isomerase (EC 5.2.1.8) (PPIase) (Rotamase) (Cyclophilin) (Cyclosporin A-binding protein) - Catharanthus roseus (Rosy periwinkle) (Madagascar periwinkle)moderately similar to ( 308) loc_…	cell.cycle.peptidylprolyl isomerase	na	1.03721	1.04255	1.13345	None	None	None	NT	NT	NT
GRMZM2G006107_P02	GRMZM2G006107	DITSDEESNEGQHK	T3;S4;	T205;S206;	Uncharacterized protein [Source:UniProtKB/TrEMBL;Acc:B4FD63]	moderately similar to ( 212) AT3G63400 | Symbols: | peptidyl-prolyl cis-trans isomerase cyclophilin-type family protein | chr3:23412449-23415435 FORWARDweakly similar to ( 163) CYPH_CATRO Peptidyl-prolyl cis-trans isomerase (EC 5.2.1.8) (PPIase) (Rotamase) (Cyclophilin) (Cyclosporin A-binding protein) - Catharanthus roseus (Rosy periwinkle) (Madagascar periwinkle)moderately similar to ( 308) loc_…	cell.cycle.peptidylprolyl isomerase	na	0.977726	0.844673	0.855397	None	None	None	NT	NT	NT
GRMZM2G006107_P02	GRMZM2G006107	DITSDEESNEGQHK	T3;S4;S8;	T205;S206;S210;	Uncharacterized protein [Source:UniProtKB/TrEMBL;Acc:B4FD63]	moderately similar to ( 212) AT3G63400 | Symbols: | peptidyl-prolyl cis-trans isomerase cyclophilin-type family protein | chr3:23412449-23415435 FORWARDweakly similar to ( 163) CYPH_CATRO Peptidyl-prolyl cis-trans isomerase (EC 5.2.1.8) (PPIase) (Rotamase) (Cyclophilin) (Cyclosporin A-binding protein) - Catharanthus roseus (Rosy periwinkle) (Madagascar periwinkle)moderately similar to ( 308) loc_…	cell.cycle.peptidylprolyl isomerase	na	0.787936	0.722333	0.797675	None	None	None	NT	NT	NT
GRMZM2G006107_P02	GRMZM2G006107	DITSDEESNEGQHKR	T3;S4;	T205;S206;	Uncharacterized protein [Source:UniProtKB/TrEMBL;Acc:B4FD63]	moderately similar to ( 212) AT3G63400 | Symbols: | peptidyl-prolyl cis-trans isomerase cyclophilin-type family protein | chr3:23412449-23415435 FORWARDweakly similar to ( 163) CYPH_CATRO Peptidyl-prolyl cis-trans isomerase (EC 5.2.1.8) (PPIase) (Rotamase) (Cyclophilin) (Cyclosporin A-binding protein) - Catharanthus roseus (Rosy periwinkle) (Madagascar periwinkle)moderately similar to ( 308) loc_…	cell.cycle.peptidylprolyl isomerase	na	0.643931	0.572022	0.757461	None	None	None	NT	NT	NT
GRMZM2G006107_P02	GRMZM2G006107	DITSDEESNEGQHKR	T3;S4;S8;	T205;S206;S210;	Uncharacterized protein [Source:UniProtKB/TrEMBL;Acc:B4FD63]	moderately similar to ( 212) AT3G63400 | Symbols: | peptidyl-prolyl cis-trans isomerase cyclophilin-type family protein | chr3:23412449-23415435 FORWARDweakly similar to ( 163) CYPH_CATRO Peptidyl-prolyl cis-trans isomerase (EC 5.2.1.8) (PPIase) (Rotamase) (Cyclophilin) (Cyclosporin A-binding protein) - Catharanthus roseus (Rosy periwinkle) (Madagascar periwinkle)moderately similar to ( 308) loc_…	cell.cycle.peptidylprolyl isomerase	na	0.637493	0.662455	0.802892	None	None	None	NT	NT	NT
GRMZM2G006107_P02	GRMZM2G006107	GGGYSKSPIR	S5;S7;	S737;S739;	Uncharacterized protein [Source:UniProtKB/TrEMBL;Acc:B4FD63]	moderately similar to ( 212) AT3G63400 | Symbols: | peptidyl-prolyl cis-trans isomerase cyclophilin-type family protein | chr3:23412449-23415435 FORWARDweakly similar to ( 163) CYPH_CATRO Peptidyl-prolyl cis-trans isomerase (EC 5.2.1.8) (PPIase) (Rotamase) (Cyclophilin) (Cyclosporin A-binding protein) - Catharanthus roseus (Rosy periwinkle) (Madagascar periwinkle)moderately similar to ( 308) loc_…	cell.cycle.peptidylprolyl isomerase	na	1.03419	0.797325	0.986418	None	None	None	NT	NT	NT
GRMZM2G006107_P02	GRMZM2G006107	GLVSYGDGSPDSAGK	S9;	S823;	Uncharacterized protein [Source:UniProtKB/TrEMBL;Acc:B4FD63]	moderately similar to ( 212) AT3G63400 | Symbols: | peptidyl-prolyl cis-trans isomerase cyclophilin-type family protein | chr3:23412449-23415435 FORWARDweakly similar to ( 163) CYPH_CATRO Peptidyl-prolyl cis-trans isomerase (EC 5.2.1.8) (PPIase) (Rotamase) (Cyclophilin) (Cyclosporin A-binding protein) - Catharanthus roseus (Rosy periwinkle) (Madagascar periwinkle)moderately similar to ( 308) loc_…	cell.cycle.peptidylprolyl isomerase	na	0.928176	0.727611	0.868681	None	None	None	NT	NT	NT
GRMZM2G006107_P02	GRMZM2G006107	GLVSYGDGSPDSAGK	S9;S12;	S823;S826;	Uncharacterized protein [Source:UniProtKB/TrEMBL;Acc:B4FD63]	moderately similar to ( 212) AT3G63400 | Symbols: | peptidyl-prolyl cis-trans isomerase cyclophilin-type family protein | chr3:23412449-23415435 FORWARDweakly similar to ( 163) CYPH_CATRO Peptidyl-prolyl cis-trans isomerase (EC 5.2.1.8) (PPIase) (Rotamase) (Cyclophilin) (Cyclosporin A-binding protein) - Catharanthus roseus (Rosy periwinkle) (Madagascar periwinkle)moderately similar to ( 308) loc_…	cell.cycle.peptidylprolyl isomerase	na	0.934821	0.802869	0.904485	None	None	None	NT	NT	NT
GRMZM2G006107_P02	GRMZM2G006107	ISRSPHRPSR	S2;S4;	S568;S570;	Uncharacterized protein [Source:UniProtKB/TrEMBL;Acc:B4FD63]	moderately similar to ( 212) AT3G63400 | Symbols: | peptidyl-prolyl cis-trans isomerase cyclophilin-type family protein | chr3:23412449-23415435 FORWARDweakly similar to ( 163) CYPH_CATRO Peptidyl-prolyl cis-trans isomerase (EC 5.2.1.8) (PPIase) (Rotamase) (Cyclophilin) (Cyclosporin A-binding protein) - Catharanthus roseus (Rosy periwinkle) (Madagascar periwinkle)moderately similar to ( 308) loc_…	cell.cycle.peptidylprolyl isomerase	na	1.27126	0.930888	1.18389	None	None	None	NT	NT	NT
GRMZM2G006107_P02	GRMZM2G006107	KGLVSYGDGSPDSAGK	S10;	S823;	Uncharacterized protein [Source:UniProtKB/TrEMBL;Acc:B4FD63]	moderately similar to ( 212) AT3G63400 | Symbols: | peptidyl-prolyl cis-trans isomerase cyclophilin-type family protein | chr3:23412449-23415435 FORWARDweakly similar to ( 163) CYPH_CATRO Peptidyl-prolyl cis-trans isomerase (EC 5.2.1.8) (PPIase) (Rotamase) (Cyclophilin) (Cyclosporin A-binding protein) - Catharanthus roseus (Rosy periwinkle) (Madagascar periwinkle)moderately similar to ( 308) loc_…	cell.cycle.peptidylprolyl isomerase	na	0.779658	0.747025	0.848557	None	None	None	NT	NT	NT
GRMZM2G006107_P02	GRMZM2G006107	KGLVSYGDGSPDSAGK	S10;S13;	S823;S826;	Uncharacterized protein [Source:UniProtKB/TrEMBL;Acc:B4FD63]	moderately similar to ( 212) AT3G63400 | Symbols: | peptidyl-prolyl cis-trans isomerase cyclophilin-type family protein | chr3:23412449-23415435 FORWARDweakly similar to ( 163) CYPH_CATRO Peptidyl-prolyl cis-trans isomerase (EC 5.2.1.8) (PPIase) (Rotamase) (Cyclophilin) (Cyclosporin A-binding protein) - Catharanthus roseus (Rosy periwinkle) (Madagascar periwinkle)moderately similar to ( 308) loc_…	cell.cycle.peptidylprolyl isomerase	na	0.779412	0.755345	0.806783	None	None	None	NT	NT	NT
GRMZM2G006107_P02	GRMZM2G006107	KSISPSPPLEK	S2;S4;	S535;S537;	Uncharacterized protein [Source:UniProtKB/TrEMBL;Acc:B4FD63]	moderately similar to ( 212) AT3G63400 | Symbols: | peptidyl-prolyl cis-trans isomerase cyclophilin-type family protein | chr3:23412449-23415435 FORWARDweakly similar to ( 163) CYPH_CATRO Peptidyl-prolyl cis-trans isomerase (EC 5.2.1.8) (PPIase) (Rotamase) (Cyclophilin) (Cyclosporin A-binding protein) - Catharanthus roseus (Rosy periwinkle) (Madagascar periwinkle)moderately similar to ( 308) loc_…	cell.cycle.peptidylprolyl isomerase	na	0.732986	0.661118	0.691763	None	None	None	NT	NT	NT
GRMZM2G006107_P02	GRMZM2G006107	KSISPSPPLEK	S2;S4;S6;	S535;S537;S539;	Uncharacterized protein [Source:UniProtKB/TrEMBL;Acc:B4FD63]	moderately similar to ( 212) AT3G63400 | Symbols: | peptidyl-prolyl cis-trans isomerase cyclophilin-type family protein | chr3:23412449-23415435 FORWARDweakly similar to ( 163) CYPH_CATRO Peptidyl-prolyl cis-trans isomerase (EC 5.2.1.8) (PPIase) (Rotamase) (Cyclophilin) (Cyclosporin A-binding protein) - Catharanthus roseus (Rosy periwinkle) (Madagascar periwinkle)moderately similar to ( 308) loc_…	cell.cycle.peptidylprolyl isomerase	na	0.810806	0.712799	0.792947	None	None	None	NT	NT	NT
GRMZM2G006107_P02	GRMZM2G006107	KSISPSPPLEK	S4;S6;	S537;S539;	Uncharacterized protein [Source:UniProtKB/TrEMBL;Acc:B4FD63]	moderately similar to ( 212) AT3G63400 | Symbols: | peptidyl-prolyl cis-trans isomerase cyclophilin-type family protein | chr3:23412449-23415435 FORWARDweakly similar to ( 163) CYPH_CATRO Peptidyl-prolyl cis-trans isomerase (EC 5.2.1.8) (PPIase) (Rotamase) (Cyclophilin) (Cyclosporin A-binding protein) - Catharanthus roseus (Rosy periwinkle) (Madagascar periwinkle)moderately similar to ( 308) loc_…	cell.cycle.peptidylprolyl isomerase	na	0.633484	0.555703	0.672975	None	None	None	NT	NT	NT
GRMZM2G006107_P02	GRMZM2G006107	NAAVMPVLTGNR	T9;	T408;	Uncharacterized protein [Source:UniProtKB/TrEMBL;Acc:B4FD63]	moderately similar to ( 212) AT3G63400 | Symbols: | peptidyl-prolyl cis-trans isomerase cyclophilin-type family protein | chr3:23412449-23415435 FORWARDweakly similar to ( 163) CYPH_CATRO Peptidyl-prolyl cis-trans isomerase (EC 5.2.1.8) (PPIase) (Rotamase) (Cyclophilin) (Cyclosporin A-binding protein) - Catharanthus roseus (Rosy periwinkle) (Madagascar periwinkle)moderately similar to ( 308) loc_…	cell.cycle.peptidylprolyl isomerase	na	0.999426	0.949955	1.06752	None	None	None	NT	NT	NT
GRMZM2G006107_P02	GRMZM2G006107	NISRSPSPHR	S3;S5;S7;	S618;S620;S622;	Uncharacterized protein [Source:UniProtKB/TrEMBL;Acc:B4FD63]	moderately similar to ( 212) AT3G63400 | Symbols: | peptidyl-prolyl cis-trans isomerase cyclophilin-type family protein | chr3:23412449-23415435 FORWARDweakly similar to ( 163) CYPH_CATRO Peptidyl-prolyl cis-trans isomerase (EC 5.2.1.8) (PPIase) (Rotamase) (Cyclophilin) (Cyclosporin A-binding protein) - Catharanthus roseus (Rosy periwinkle) (Madagascar periwinkle)moderately similar to ( 308) loc_…	cell.cycle.peptidylprolyl isomerase	na	0.862749	0.814917	0.871447	None	None	None	NT	NT	NT
GRMZM2G006107_P02	GRMZM2G006107	NISRSPSPHRR	S3;S5;S7;	S618;S620;S622;	Uncharacterized protein [Source:UniProtKB/TrEMBL;Acc:B4FD63]	moderately similar to ( 212) AT3G63400 | Symbols: | peptidyl-prolyl cis-trans isomerase cyclophilin-type family protein | chr3:23412449-23415435 FORWARDweakly similar to ( 163) CYPH_CATRO Peptidyl-prolyl cis-trans isomerase (EC 5.2.1.8) (PPIase) (Rotamase) (Cyclophilin) (Cyclosporin A-binding protein) - Catharanthus roseus (Rosy periwinkle) (Madagascar periwinkle)moderately similar to ( 308) loc_…	cell.cycle.peptidylprolyl isomerase	na	0.774642	0.742523	0.808069	None	None	None	NT	NT	NT
GRMZM2G006107_P02	GRMZM2G006107	QIMSRSPARSPPR	S4;S6;S10;	S481;S483;S487;	Uncharacterized protein [Source:UniProtKB/TrEMBL;Acc:B4FD63]	moderately similar to ( 212) AT3G63400 | Symbols: | peptidyl-prolyl cis-trans isomerase cyclophilin-type family protein | chr3:23412449-23415435 FORWARDweakly similar to ( 163) CYPH_CATRO Peptidyl-prolyl cis-trans isomerase (EC 5.2.1.8) (PPIase) (Rotamase) (Cyclophilin) (Cyclosporin A-binding protein) - Catharanthus roseus (Rosy periwinkle) (Madagascar periwinkle)moderately similar to ( 308) loc_…	cell.cycle.peptidylprolyl isomerase	na	0.878971	0.745851	0.845628	None	None	None	NT	NT	NT
GRMZM2G006107_P02	GRMZM2G006107	SISPSPPLEK	S1;S3;	S535;S537;	Uncharacterized protein [Source:UniProtKB/TrEMBL;Acc:B4FD63]	moderately similar to ( 212) AT3G63400 | Symbols: | peptidyl-prolyl cis-trans isomerase cyclophilin-type family protein | chr3:23412449-23415435 FORWARDweakly similar to ( 163) CYPH_CATRO Peptidyl-prolyl cis-trans isomerase (EC 5.2.1.8) (PPIase) (Rotamase) (Cyclophilin) (Cyclosporin A-binding protein) - Catharanthus roseus (Rosy periwinkle) (Madagascar periwinkle)moderately similar to ( 308) loc_…	cell.cycle.peptidylprolyl isomerase	na	0.910787	0.756557	0.861547	None	None	None	NT	NT	NT
GRMZM2G006107_P02	GRMZM2G006107	SISPSPPLEK	S1;S3;S5;	S535;S537;S539;	Uncharacterized protein [Source:UniProtKB/TrEMBL;Acc:B4FD63]	moderately similar to ( 212) AT3G63400 | Symbols: | peptidyl-prolyl cis-trans isomerase cyclophilin-type family protein | chr3:23412449-23415435 FORWARDweakly similar to ( 163) CYPH_CATRO Peptidyl-prolyl cis-trans isomerase (EC 5.2.1.8) (PPIase) (Rotamase) (Cyclophilin) (Cyclosporin A-binding protein) - Catharanthus roseus (Rosy periwinkle) (Madagascar periwinkle)moderately similar to ( 308) loc_…	cell.cycle.peptidylprolyl isomerase	na	0.855812	0.760888	0.905852	None	None	None	NT	NT	NT
GRMZM2G006107_P02	GRMZM2G006107	SISPSPPLEK	S3;S5;	S537;S539;	Uncharacterized protein [Source:UniProtKB/TrEMBL;Acc:B4FD63]	moderately similar to ( 212) AT3G63400 | Symbols: | peptidyl-prolyl cis-trans isomerase cyclophilin-type family protein | chr3:23412449-23415435 FORWARDweakly similar to ( 163) CYPH_CATRO Peptidyl-prolyl cis-trans isomerase (EC 5.2.1.8) (PPIase) (Rotamase) (Cyclophilin) (Cyclosporin A-binding protein) - Catharanthus roseus (Rosy periwinkle) (Madagascar periwinkle)moderately similar to ( 308) loc_…	cell.cycle.peptidylprolyl isomerase	na	0.615102	0.683295	0.741744	None	None	None	NT	NT	NT
GRMZM2G006107_P02	GRMZM2G006107	SLHISRSPVK	S1;S5;S7;	S495;S499;S501;	Uncharacterized protein [Source:UniProtKB/TrEMBL;Acc:B4FD63]	moderately similar to ( 212) AT3G63400 | Symbols: | peptidyl-prolyl cis-trans isomerase cyclophilin-type family protein | chr3:23412449-23415435 FORWARDweakly similar to ( 163) CYPH_CATRO Peptidyl-prolyl cis-trans isomerase (EC 5.2.1.8) (PPIase) (Rotamase) (Cyclophilin) (Cyclosporin A-binding protein) - Catharanthus roseus (Rosy periwinkle) (Madagascar periwinkle)moderately similar to ( 308) loc_…	cell.cycle.peptidylprolyl isomerase	na	0.916971	0.810813	0.942524	None	None	None	NT	NT	NT
GRMZM2G006107_P02	GRMZM2G006107	SLHISRSPVK	S5;S7;	S499;S501;	Uncharacterized protein [Source:UniProtKB/TrEMBL;Acc:B4FD63]	moderately similar to ( 212) AT3G63400 | Symbols: | peptidyl-prolyl cis-trans isomerase cyclophilin-type family protein | chr3:23412449-23415435 FORWARDweakly similar to ( 163) CYPH_CATRO Peptidyl-prolyl cis-trans isomerase (EC 5.2.1.8) (PPIase) (Rotamase) (Cyclophilin) (Cyclosporin A-binding protein) - Catharanthus roseus (Rosy periwinkle) (Madagascar periwinkle)moderately similar to ( 308) loc_…	cell.cycle.peptidylprolyl isomerase	na	0.755423	0.76627	0.801673	None	None	None	NT	NT	NT
GRMZM2G006107_P02	GRMZM2G006107	SLSRSPVDNNHSR	S1;S3;S5;	S448;S450;S452;	Uncharacterized protein [Source:UniProtKB/TrEMBL;Acc:B4FD63]	moderately similar to ( 212) AT3G63400 | Symbols: | peptidyl-prolyl cis-trans isomerase cyclophilin-type family protein | chr3:23412449-23415435 FORWARDweakly similar to ( 163) CYPH_CATRO Peptidyl-prolyl cis-trans isomerase (EC 5.2.1.8) (PPIase) (Rotamase) (Cyclophilin) (Cyclosporin A-binding protein) - Catharanthus roseus (Rosy periwinkle) (Madagascar periwinkle)moderately similar to ( 308) loc_…	cell.cycle.peptidylprolyl isomerase	na	1.17978	0.910237	1.02259	None	None	None	NT	NT	NT
GRMZM2G006107_P02	GRMZM2G006107	SLSRSPVDNNHSR	S1;S5;	S448;S452;	Uncharacterized protein [Source:UniProtKB/TrEMBL;Acc:B4FD63]	moderately similar to ( 212) AT3G63400 | Symbols: | peptidyl-prolyl cis-trans isomerase cyclophilin-type family protein | chr3:23412449-23415435 FORWARDweakly similar to ( 163) CYPH_CATRO Peptidyl-prolyl cis-trans isomerase (EC 5.2.1.8) (PPIase) (Rotamase) (Cyclophilin) (Cyclosporin A-binding protein) - Catharanthus roseus (Rosy periwinkle) (Madagascar periwinkle)moderately similar to ( 308) loc_…	cell.cycle.peptidylprolyl isomerase	na	0.995493	0.854661	0.947894	None	None	None	NT	NT	NT
GRMZM2G006107_P02	GRMZM2G006107	SLSRSPVDNNHSR	S3;S5;	S450;S452;	Uncharacterized protein [Source:UniProtKB/TrEMBL;Acc:B4FD63]	moderately similar to ( 212) AT3G63400 | Symbols: | peptidyl-prolyl cis-trans isomerase cyclophilin-type family protein | chr3:23412449-23415435 FORWARDweakly similar to ( 163) CYPH_CATRO Peptidyl-prolyl cis-trans isomerase (EC 5.2.1.8) (PPIase) (Rotamase) (Cyclophilin) (Cyclosporin A-binding protein) - Catharanthus roseus (Rosy periwinkle) (Madagascar periwinkle)moderately similar to ( 308) loc_…	cell.cycle.peptidylprolyl isomerase	na	0.963887	0.804489	0.990583	None	None	None	NT	NT	NT
GRMZM2G006107_P02	GRMZM2G006107	SPAQDVSSLQNGEVHTNGVNDSK	S1;	S374;	Uncharacterized protein [Source:UniProtKB/TrEMBL;Acc:B4FD63]	moderately similar to ( 212) AT3G63400 | Symbols: | peptidyl-prolyl cis-trans isomerase cyclophilin-type family protein | chr3:23412449-23415435 FORWARDweakly similar to ( 163) CYPH_CATRO Peptidyl-prolyl cis-trans isomerase (EC 5.2.1.8) (PPIase) (Rotamase) (Cyclophilin) (Cyclosporin A-binding protein) - Catharanthus roseus (Rosy periwinkle) (Madagascar periwinkle)moderately similar to ( 308) loc_…	cell.cycle.peptidylprolyl isomerase	na	0.926726	0.769483	0.829213	None	None	None	NT	NT	NT
GRMZM2G006107_P02	GRMZM2G006107	SPAQDVSSLQNGEVHTNGVNDSK	S1;S7;	S374;S380;	Uncharacterized protein [Source:UniProtKB/TrEMBL;Acc:B4FD63]	moderately similar to ( 212) AT3G63400 | Symbols: | peptidyl-prolyl cis-trans isomerase cyclophilin-type family protein | chr3:23412449-23415435 FORWARDweakly similar to ( 163) CYPH_CATRO Peptidyl-prolyl cis-trans isomerase (EC 5.2.1.8) (PPIase) (Rotamase) (Cyclophilin) (Cyclosporin A-binding protein) - Catharanthus roseus (Rosy periwinkle) (Madagascar periwinkle)moderately similar to ( 308) loc_…	cell.cycle.peptidylprolyl isomerase	na	0.836451	0.734949	0.925946	None	None	None	NT	NT	NT
GRMZM2G006107_P02	GRMZM2G006107	SPAQDVSSLQNGEVHTNGVNDSK	S1;S8;	S374;S381;	Uncharacterized protein [Source:UniProtKB/TrEMBL;Acc:B4FD63]	moderately similar to ( 212) AT3G63400 | Symbols: | peptidyl-prolyl cis-trans isomerase cyclophilin-type family protein | chr3:23412449-23415435 FORWARDweakly similar to ( 163) CYPH_CATRO Peptidyl-prolyl cis-trans isomerase (EC 5.2.1.8) (PPIase) (Rotamase) (Cyclophilin) (Cyclosporin A-binding protein) - Catharanthus roseus (Rosy periwinkle) (Madagascar periwinkle)moderately similar to ( 308) loc_…	cell.cycle.peptidylprolyl isomerase	na	0.783685	0.728847	0.844851	None	None	None	NT	NT	NT
GRMZM2G006107_P02	GRMZM2G006107	SPPVHHPSPPDSPSVK	S1;S8;S12;	S773;S780;S784;	Uncharacterized protein [Source:UniProtKB/TrEMBL;Acc:B4FD63]	moderately similar to ( 212) AT3G63400 | Symbols: | peptidyl-prolyl cis-trans isomerase cyclophilin-type family protein | chr3:23412449-23415435 FORWARDweakly similar to ( 163) CYPH_CATRO Peptidyl-prolyl cis-trans isomerase (EC 5.2.1.8) (PPIase) (Rotamase) (Cyclophilin) (Cyclosporin A-binding protein) - Catharanthus roseus (Rosy periwinkle) (Madagascar periwinkle)moderately similar to ( 308) loc_…	cell.cycle.peptidylprolyl isomerase	na	1.29624	1.05831	1.10098	None	None	None	NT	NT	NT
GRMZM2G006107_P02	GRMZM2G006107	SQSASPALSLSGSPNR	S9;	S803;	Uncharacterized protein [Source:UniProtKB/TrEMBL;Acc:B4FD63]	moderately similar to ( 212) AT3G63400 | Symbols: | peptidyl-prolyl cis-trans isomerase cyclophilin-type family protein | chr3:23412449-23415435 FORWARDweakly similar to ( 163) CYPH_CATRO Peptidyl-prolyl cis-trans isomerase (EC 5.2.1.8) (PPIase) (Rotamase) (Cyclophilin) (Cyclosporin A-binding protein) - Catharanthus roseus (Rosy periwinkle) (Madagascar periwinkle)moderately similar to ( 308) loc_…	cell.cycle.peptidylprolyl isomerase	na	1.15688	0.156187	0.865717	None	None	None	NT	NT	NT
GRMZM2G006107_P02	GRMZM2G006107	TSVVSPLR	S5;	S555;	Uncharacterized protein [Source:UniProtKB/TrEMBL;Acc:B4FD63]	moderately similar to ( 212) AT3G63400 | Symbols: | peptidyl-prolyl cis-trans isomerase cyclophilin-type family protein | chr3:23412449-23415435 FORWARDweakly similar to ( 163) CYPH_CATRO Peptidyl-prolyl cis-trans isomerase (EC 5.2.1.8) (PPIase) (Rotamase) (Cyclophilin) (Cyclosporin A-binding protein) - Catharanthus roseus (Rosy periwinkle) (Madagascar periwinkle)moderately similar to ( 308) loc_…	cell.cycle.peptidylprolyl isomerase	na	1.12177	0.982167	1.07324	None	None	None	NT	NT	NT
GRMZM2G006107_P02	GRMZM2G006107	TSVVSPLRSVSRSPAR	S5;S9;S11;S13;	S555;S559;S561;S563;	Uncharacterized protein [Source:UniProtKB/TrEMBL;Acc:B4FD63]	moderately similar to ( 212) AT3G63400 | Symbols: | peptidyl-prolyl cis-trans isomerase cyclophilin-type family protein | chr3:23412449-23415435 FORWARDweakly similar to ( 163) CYPH_CATRO Peptidyl-prolyl cis-trans isomerase (EC 5.2.1.8) (PPIase) (Rotamase) (Cyclophilin) (Cyclosporin A-binding protein) - Catharanthus roseus (Rosy periwinkle) (Madagascar periwinkle)moderately similar to ( 308) loc_…	cell.cycle.peptidylprolyl isomerase	na	1.11522	0.846627	0.99137	None	None	None	NT	NT	NT
GRMZM2G006246_P02	GRMZM2G006246	SQHHTENISDDEK	S9;	S23;	Uncharacterized protein [Source:UniProtKB/TrEMBL;Acc:C4J6A7]	very weakly similar to (93.6) AT3G02680 | Symbols: NBS1, ATNBS1 | NBS1 (NIJMEGEN BREAKAGE SYNDROME 1) | chr3:576378-579226 FORWARDmoderately similar to ( 215) loc_os10g34580 12010.m065293 protein FHA domain containing protein, expressed seq=cds; coord=5:26313160..26317660:-1; parent_gene=GRMZM2G006246	not assigned.unknown	na	0.946217	0.707525	0.763362	None	None	None	NT	NT	NT
GRMZM2G006252_P03	GRMZM2G006252	ASPDINVSLTPQE	T10;	T92;	Uncharacterized protein [Source:UniProtKB/TrEMBL;Acc:B4FLQ9]	seq=cds; coord=4:187992204..187992870:1; parent_gene=GRMZM2G006252	not assigned.unknown	na	0.514851	0.643836	0.658132	None	None	None	NT	NT	NT
GRMZM2G006297_P01	GRMZM2G006297	NFDTQESDSEEPSSIGDGDLVK	S7;	S496;	Uncharacterized protein [Source:UniProtKB/TrEMBL;Acc:K7U5I6]	moderately similar to ( 492) AT5G35560 | Symbols: | DENN (AEX-3) domain-containing protein | chr5:13742458-13747464 REVERSEnearly identical (1199) loc_os02g53700 12002.m100383 protein expressed protein seq=cds; coord=4:177041778..177055830:1; parent_gene=GRMZM2G006297	not assigned.unknown	na	0.968808	0.84712	0.902099	0.809877	0.865521	0.923976	1.19624	0.97874	0.976322
GRMZM2G006363_P02	GRMZM2G006363	RDSSPERGDGDAAR	S4;	S69;	Uncharacterized protein [Source:UniProtKB/TrEMBL;Acc:K7TQX2]	moderately similar to ( 241) loc_os11g42490 12011.m08085 protein expressed protein seq=cds; coord=4:3892218..3894033:-1; parent_gene=GRMZM2G006363	not assigned.unknown	na	0.858201	1.0448	1.05509	None	None	None	NT	NT	NT
GRMZM2G006404_P01	GRMZM2G006404	FTSLSLK	S5;	S340;	##	highly similar to ( 541) AT5G19450 | Symbols: CDPK19, CPK8 | CDPK19 (CALCIUM-DEPENDENT PROTEIN KINASE 19); ATP binding / calcium ion binding / calmodulin-dependent protein kinase/ kinase/ protein kinase/ protein serine/threonine kinase | chr5:6558672-6561471 REVERSEmoderately similar to ( 342) CDPK2_ORYSA Calcium-dependent protein kinase, isoform 2 (EC 2.7.11.1) (CDPK 2) - Oryza sativa (Rice)high…	signalling.calcium	na	0.74042	1.00059	0.997564	None	None	None	NT	NT	NT
GRMZM2G006428_P01	GRMZM2G006428	ALETGLNDVGPSTSHGTCSK	S14;	S521;	Putative RING zinc finger domain superfamily protein; Uncharacterized protein [Source:UniProtKB/TrEMBL;Acc:B4FVC1]	highly similar to ( 823) AT1G65430 | Symbols: | zinc finger protein-related | chr1:24301165-24306159 REVERSEnearly identical (1050) loc_os04g41470 12004.m35358 protein protein ariadne-1, putative, expressed seq=cds; coord=10:127339184..127349430:1; parent_gene=GRMZM2G006428	protein.degradation.ubiquitin.E3.RING	na	0.870045	0.728179	0.881277	0.815156	0.740796	0.79753	1.06734	0.982968	1.10501
GRMZM2G006661_P01	GRMZM2G006661	AGAGSPSLQDK	S5;	S316;	Uncharacterized protein [Source:UniProtKB/TrEMBL;Acc:K7UYZ4]	moderately similar to ( 317) AT5G11390 | Symbols: | unknown protein | chr5:3633971-3636418 FORWARDhighly similar to ( 724) loc_os05g15140 12005.m083658 protein expressed protein seq=cds; coord=8:95012946..95017548:1; parent_gene=GRMZM2G006661	not assigned.unknown	na	0.799929	0.791183	0.833799	0.863978	0.856827	0.893806	0.925867	0.923386	0.932863
GRMZM2G006661_P01	GRMZM2G006661	LSFLENSPEK	S7;	S301;	Uncharacterized protein [Source:UniProtKB/TrEMBL;Acc:K7UYZ4]	moderately similar to ( 317) AT5G11390 | Symbols: | unknown protein | chr5:3633971-3636418 FORWARDhighly similar to ( 724) loc_os05g15140 12005.m083658 protein expressed protein seq=cds; coord=8:95012946..95017548:1; parent_gene=GRMZM2G006661	not assigned.unknown	na	0.845046	0.755551	0.726804	0.912707	0.818239	0.779111	0.925867	0.923386	0.932863
GRMZM2G006673_P02	GRMZM2G006673	RSPGEVSGPESGQCEPEADADDNVR	S2;	S601;	Uncharacterized protein [Source:UniProtKB/TrEMBL;Acc:C0HE46]	highly similar to ( 790) AT5G09860 | Symbols: | nuclear matrix protein-related | chr5:3066815-3070733 FORWARDnearly identical (1033) loc_os03g01970 12003.m05741 protein THO complex subunit 1, putative, expressed seq=cds; coord=1:2858814..2871425:1; parent_gene=GRMZM2G006673	not assigned.unknown	na	0.913191	1.01174	1.05053	0.958503	1.11887	1.11922	0.952727	0.904244	0.938629
GRMZM2G006673_P02	GRMZM2G006673	SPGEVSGPESGQCEPEADADDNVR	S1;	S601;	Uncharacterized protein [Source:UniProtKB/TrEMBL;Acc:C0HE46]	highly similar to ( 790) AT5G09860 | Symbols: | nuclear matrix protein-related | chr5:3066815-3070733 FORWARDnearly identical (1033) loc_os03g01970 12003.m05741 protein THO complex subunit 1, putative, expressed seq=cds; coord=1:2858814..2871425:1; parent_gene=GRMZM2G006673	not assigned.unknown	na	0.848906	0.941004	0.808315	0.891027	1.04065	0.861165	0.952727	0.904244	0.938629
GRMZM2G006673_P02	GRMZM2G006673	SPGEVSGPESGQCEPEADADDNVR	S1;S6;	S601;S606;	Uncharacterized protein [Source:UniProtKB/TrEMBL;Acc:C0HE46]	highly similar to ( 790) AT5G09860 | Symbols: | nuclear matrix protein-related | chr5:3066815-3070733 FORWARDnearly identical (1033) loc_os03g01970 12003.m05741 protein THO complex subunit 1, putative, expressed seq=cds; coord=1:2858814..2871425:1; parent_gene=GRMZM2G006673	not assigned.unknown	na	0.577917	0.656182	0.613492	0.606593	0.725669	0.653604	0.952727	0.904244	0.938629
GRMZM2G006707_P01	GRMZM2G006707	APALSSSAAPR	S5;	S122;	Uncharacterized protein [Source:UniProtKB/TrEMBL;Acc:B8A2Z6]	moderately similar to ( 241) AT5G63320 | Symbols: | FUNCTIONS IN: molecular_function unknown; INVOLVED IN: biological_process unknown; LOCATED IN: cellular_component unknown; EXPRESSED IN: 24 plant structures; EXPRESSED DURING: 14 growth stages; CONTAINS InterPro DOMAIN/s: Bromodomain (InterPro:IPR001487); BEST Arabidopsis thaliana protein match is: ATBET9 (Arabidopsis thaliana Bromodomain and Ex…	RNA.regulation of transcription.Global transcription factor group	na	1.01817	0.832986	0.995775	1.08072	0.910788	1.09652	0.942116	0.914577	0.908125
GRMZM2G006707_P01	GRMZM2G006707	APALSSSAAPR	S5;S6;	S122;S123;	Uncharacterized protein [Source:UniProtKB/TrEMBL;Acc:B8A2Z6]	moderately similar to ( 241) AT5G63320 | Symbols: | FUNCTIONS IN: molecular_function unknown; INVOLVED IN: biological_process unknown; LOCATED IN: cellular_component unknown; EXPRESSED IN: 24 plant structures; EXPRESSED DURING: 14 growth stages; CONTAINS InterPro DOMAIN/s: Bromodomain (InterPro:IPR001487); BEST Arabidopsis thaliana protein match is: ATBET9 (Arabidopsis thaliana Bromodomain and Ex…	RNA.regulation of transcription.Global transcription factor group	na	0.848018	0.627151	0.751443	0.90012	0.685728	0.827466	0.942116	0.914577	0.908125
GRMZM2G006707_P01	GRMZM2G006707	VDDEEDDEQCSLH	S11;	S694;	Uncharacterized protein [Source:UniProtKB/TrEMBL;Acc:B8A2Z6]	moderately similar to ( 241) AT5G63320 | Symbols: | FUNCTIONS IN: molecular_function unknown; INVOLVED IN: biological_process unknown; LOCATED IN: cellular_component unknown; EXPRESSED IN: 24 plant structures; EXPRESSED DURING: 14 growth stages; CONTAINS InterPro DOMAIN/s: Bromodomain (InterPro:IPR001487); BEST Arabidopsis thaliana protein match is: ATBET9 (Arabidopsis thaliana Bromodomain and Ex…	RNA.regulation of transcription.Global transcription factor group	na	0.793915	0.721008	0.864989	0.842693	0.788351	0.9525	0.942116	0.914577	0.908125
GRMZM2G006781_P04	GRMZM2G006781	RQSGAIER	S3;	S193;	Uncharacterized protein [Source:UniProtKB/TrEMBL;Acc:B4FYB9]	moderately similar to ( 245) AT5G11980 | Symbols: | conserved oligomeric Golgi complex component-related / COG complex component-related | chr5:3868809-3872146 REVERSEmoderately similar to ( 370) loc_os12g35290 12012.m07322 protein conserved oligomeric Golgi complex component 8, putative, expressed seq=cds; coord=1:19944116..19949161:-1; parent_gene=GRMZM2G006781	minor CHO metabolism.others	na	0.793725	0.850988	0.993754	None	None	None	NT	NT	NT
GRMZM2G006781_P04	GRMZM2G006781	RQSGGIER	S3;	S185;	Uncharacterized protein [Source:UniProtKB/TrEMBL;Acc:B4FYB9]	moderately similar to ( 245) AT5G11980 | Symbols: | conserved oligomeric Golgi complex component-related / COG complex component-related | chr5:3868809-3872146 REVERSEmoderately similar to ( 370) loc_os12g35290 12012.m07322 protein conserved oligomeric Golgi complex component 8, putative, expressed seq=cds; coord=1:19944116..19949161:-1; parent_gene=GRMZM2G006781	minor CHO metabolism.others	na	0.587503	0.633844	0.667091	None	None	None	NT	NT	NT
GRMZM2G006953_P02	GRMZM2G006953	FQGPSAIAGK	S5;	S48;	Nuclear transport factor 2; Uncharacterized protein [Source:UniProtKB/TrEMBL;Acc:B4FC92]	weakly similar to ( 181) AT1G27970 | Symbols: NTF2B | NTF2B (NUCLEAR TRANSPORT FACTOR 2B); Ran GTPase binding / protein transporter | chr1:9746921-9748306 FORWARDmoderately similar to ( 211) NTF2_ORYSA Nuclear transport factor 2 (NTF-2) - Oryza sativa (Rice)moderately similar to ( 211) loc_os08g42000 12008.m08178 protein nuclear transport factor 2, putative, expressed seq=cds; coord=4:44859117..4…	protein.targeting.nucleus	na	1.15177	0.878297	1.00528	1.15903	0.954937	1.07019	0.993729	0.919744	0.939343
GRMZM2G007120_P01	GRMZM2G007120	EYSDTELSK	S3;	S181;	Cation transport protein chaC; Putative chaC-like domain family protein; Uncharacterized protein [Source:UniProtKB/TrEMBL;Acc:B4FRR0]	moderately similar to ( 234) AT1G44790 | Symbols: | ChaC-like family protein | chr1:16912403-16913582 REVERSEmoderately similar to ( 326) loc_os04g37580 12004.m08747 protein cation transport protein chaC, putative, expressed seq=cds; coord=10:120672980..120676727:-1; parent_gene=GRMZM2G007120	transport.unspecified cations	na	0.998647	0.938987	1.01286	0.96625	0.805962	1.02107	1.03353	1.16505	0.991966
GRMZM2G007206_P02	GRMZM2G007206	TMDYDSDEDFVVIR	S6;	S115;	Uncharacterized protein [Source:UniProtKB/TrEMBL;Acc:B4FAS4]	weakly similar to ( 129) loc_os06g51480 12006.m32234 protein expressed protein seq=cds; coord=1:45948844..45950156:-1; parent_gene=GRMZM2G007206	not assigned.unknown	na	1.10472	1.90826	1.79452	None	None	None	NT	NT	NT
GRMZM2G007229_P01	GRMZM2G007229	GSQLPVSYEGAGSSPTR	S13;	S633;	Uncharacterized protein [Source:UniProtKB/TrEMBL;Acc:K7TNH0]	highly similar to ( 679) AT1G04140 | Symbols: | transducin family protein / WD-40 repeat family protein | chr1:1075992-1080321 REVERSEnearly identical (1107) loc_os02g18820 12002.m33647 protein nucleotide binding protein, putative, expressed seq=cds; coord=10:104265160..104277285:-1; parent_gene=GRMZM2G007229	development.unspecified	na	0.987255	0.781205	0.955169	0.953074	0.780871	0.939634	1.03586	1.00043	1.01653
GRMZM2G007229_P01	GRMZM2G007229	GSQLPVSYEGAGSSPTR	S14;	S634;	Uncharacterized protein [Source:UniProtKB/TrEMBL;Acc:K7TNH0]	highly similar to ( 679) AT1G04140 | Symbols: | transducin family protein / WD-40 repeat family protein | chr1:1075992-1080321 REVERSEnearly identical (1107) loc_os02g18820 12002.m33647 protein nucleotide binding protein, putative, expressed seq=cds; coord=10:104265160..104277285:-1; parent_gene=GRMZM2G007229	development.unspecified	na	1.04071	0.787633	1.00871	1.00468	0.787296	0.992301	1.03586	1.00043	1.01653
GRMZM2G007276_P03	GRMZM2G007276	AGTPSQASLLLQK	T3;	T4;	Putative ubiquitin-conjugating enzyme family; Ubiquitin-conjugating enzyme E2; Uncharacterized protein [Source:UniProtKB/TrEMBL;Acc:B4FNT2]	weakly similar to ( 196) AT3G46460 | Symbols: UBC13 | UBC13 (ubiquitin-conjugating enzyme 13); ubiquitin-protein ligase | chr3:17096120-17097315 REVERSEweakly similar to ( 190) UBC7_WHEAT Ubiquitin-conjugating enzyme E2 7 (EC 6.3.2.19) (Ubiquitin-protein ligase 7) (Ubiquitin carrier protein 7) - Triticum aestivum (Wheat)moderately similar to ( 214) loc_os05g38550 12005.m08034 protein ubiquitin-co…	protein.degradation.ubiquitin.E2	na	1.06193	0.694823	0.695015	1.04435	0.641046	0.631488	1.01683	1.08389	1.1006
GRMZM2G007277_P01	GRMZM2G007277	KRSFDEQSWSELSHR	S3;	S37;	Uncharacterized protein [Source:UniProtKB/TrEMBL;Acc:B8A2U9]	highly similar to ( 847) AT4G09510 | Symbols: CINV2 | beta-fructofuranosidase, putative / invertase, putative / saccharase, putative / beta-fructosidase, putative | chr4:6021679-6023310 REVERSEnearly identical (1081) loc_os11g07440 12011.m28745 protein neutral/alkaline invertase, putative, expressed seq=cds; coord=4:204712664..204717434:-1; parent_gene=GRMZM2G007277	major CHO metabolism.degradation.sucrose.invertases.neutral	na	0.618751	0.833928	0.889916	0.657664	0.760963	1.01821	0.940831	1.09589	0.874
GRMZM2G007277_P01	GRMZM2G007277	KRSFDEQSWSELSHR	S3;S8;	S37;S42;	Uncharacterized protein [Source:UniProtKB/TrEMBL;Acc:B8A2U9]	highly similar to ( 847) AT4G09510 | Symbols: CINV2 | beta-fructofuranosidase, putative / invertase, putative / saccharase, putative / beta-fructosidase, putative | chr4:6021679-6023310 REVERSEnearly identical (1081) loc_os11g07440 12011.m28745 protein neutral/alkaline invertase, putative, expressed seq=cds; coord=4:204712664..204717434:-1; parent_gene=GRMZM2G007277	major CHO metabolism.degradation.sucrose.invertases.neutral	na	0.728493	0.780787	0.712948	0.774308	0.712471	0.81573	0.940831	1.09589	0.874
GRMZM2G007277_P01	GRMZM2G007277	SFDEQSWSELSHR	S1;	S37;	Uncharacterized protein [Source:UniProtKB/TrEMBL;Acc:B8A2U9]	highly similar to ( 847) AT4G09510 | Symbols: CINV2 | beta-fructofuranosidase, putative / invertase, putative / saccharase, putative / beta-fructosidase, putative | chr4:6021679-6023310 REVERSEnearly identical (1081) loc_os11g07440 12011.m28745 protein neutral/alkaline invertase, putative, expressed seq=cds; coord=4:204712664..204717434:-1; parent_gene=GRMZM2G007277	major CHO metabolism.degradation.sucrose.invertases.neutral	na	1.0307	0.850906	0.84632	1.09552	0.776455	0.96833	0.940831	1.09589	0.874
GRMZM2G007277_P01	GRMZM2G007277	SFDEQSWSELSHR	S1;S6;	S37;S42;	Uncharacterized protein [Source:UniProtKB/TrEMBL;Acc:B8A2U9]	highly similar to ( 847) AT4G09510 | Symbols: CINV2 | beta-fructofuranosidase, putative / invertase, putative / saccharase, putative / beta-fructosidase, putative | chr4:6021679-6023310 REVERSEnearly identical (1081) loc_os11g07440 12011.m28745 protein neutral/alkaline invertase, putative, expressed seq=cds; coord=4:204712664..204717434:-1; parent_gene=GRMZM2G007277	major CHO metabolism.degradation.sucrose.invertases.neutral	na	1.0717	0.969209	0.892301	1.1391	0.884408	1.02094	0.940831	1.09589	0.874
GRMZM2G007283_P02	GRMZM2G007283	AGPEGDQTHVSTR	S11;	S245;	Serine/threonine-protein kinase NAK; Uncharacterized protein [Source:UniProtKB/TrEMBL;Acc:B4F8X2]	moderately similar to ( 403) AT5G01020 | Symbols: | protein kinase family protein | chr5:6309-8270 REVERSEweakly similar to ( 160) NORK_PEA Nodulation receptor kinase precursor (EC 2.7.11.1) - Pisum sativum (Garden pea)moderately similar to ( 470) loc_os11g02830 12011.m079931 protein serine/threonine-protein kinase NAK, putative, expressed seq=cds; coord=2:150699840..150704799:1; parent_gene=GRMZ…	protein.postranslational modification.kinase.receptor like cytoplasmatic kinase VII	na	0.799886	0.687568	0.888871	None	None	None	NT	NT	NT
GRMZM2G007283_P02	GRMZM2G007283	TSSDISDPSTPR	S3;	S43;	Serine/threonine-protein kinase NAK; Uncharacterized protein [Source:UniProtKB/TrEMBL;Acc:B4F8X2]	moderately similar to ( 403) AT5G01020 | Symbols: | protein kinase family protein | chr5:6309-8270 REVERSEweakly similar to ( 160) NORK_PEA Nodulation receptor kinase precursor (EC 2.7.11.1) - Pisum sativum (Garden pea)moderately similar to ( 470) loc_os11g02830 12011.m079931 protein serine/threonine-protein kinase NAK, putative, expressed seq=cds; coord=2:150699840..150704799:1; parent_gene=GRMZ…	protein.postranslational modification.kinase.receptor like cytoplasmatic kinase VII	na	0.677529	0.906468	0.886744	None	None	None	NT	NT	NT
GRMZM2G007466_P01	GRMZM2G007466	QLSLDPHTPR	S3;	S28;	Uncharacterized protein [Source:UniProtKB/TrEMBL;Acc:C0HIM6]	moderately similar to ( 415) AT2G31800 | Symbols: | ankyrin protein kinase, putative | chr2:13520605-13523646 REVERSEhighly similar to ( 543) loc_os02g39560 12002.m33757 protein non-receptor tyrosine kinase spore lysis A, putative, expressed seq=cds; coord=5:183121077..183127036:-1; parent_gene=GRMZM2G007466	protein.postranslational modification	na	0.617917	0.945007	1.09617	None	None	None	NT	NT	NT
GRMZM2G007466_P01	GRMZM2G007466	QLSLDPHTPR	S3;T8;	S28;T33;	Uncharacterized protein [Source:UniProtKB/TrEMBL;Acc:C0HIM6]	moderately similar to ( 415) AT2G31800 | Symbols: | ankyrin protein kinase, putative | chr2:13520605-13523646 REVERSEhighly similar to ( 543) loc_os02g39560 12002.m33757 protein non-receptor tyrosine kinase spore lysis A, putative, expressed seq=cds; coord=5:183121077..183127036:-1; parent_gene=GRMZM2G007466	protein.postranslational modification	na	0.921038	0.826983	1.09367	None	None	None	NT	NT	NT
GRMZM2G007466_P01	GRMZM2G007466	QLSLDPHTPR	T8;	T33;	Uncharacterized protein [Source:UniProtKB/TrEMBL;Acc:C0HIM6]	moderately similar to ( 415) AT2G31800 | Symbols: | ankyrin protein kinase, putative | chr2:13520605-13523646 REVERSEhighly similar to ( 543) loc_os02g39560 12002.m33757 protein non-receptor tyrosine kinase spore lysis A, putative, expressed seq=cds; coord=5:183121077..183127036:-1; parent_gene=GRMZM2G007466	protein.postranslational modification	na	0.64456	0.910372	1.05796	None	None	None	NT	NT	NT
GRMZM2G007466_P01	GRMZM2G007466	QLSLDPHTPRR	S3;T8;	S28;T33;	Uncharacterized protein [Source:UniProtKB/TrEMBL;Acc:C0HIM6]	moderately similar to ( 415) AT2G31800 | Symbols: | ankyrin protein kinase, putative | chr2:13520605-13523646 REVERSEhighly similar to ( 543) loc_os02g39560 12002.m33757 protein non-receptor tyrosine kinase spore lysis A, putative, expressed seq=cds; coord=5:183121077..183127036:-1; parent_gene=GRMZM2G007466	protein.postranslational modification	na	0.969217	0.94666	1.03107	None	None	None	NT	NT	NT
GRMZM2G007466_P01	GRMZM2G007466	QLSSGAAR	S3;	S17;	Uncharacterized protein [Source:UniProtKB/TrEMBL;Acc:C0HIM6]	moderately similar to ( 415) AT2G31800 | Symbols: | ankyrin protein kinase, putative | chr2:13520605-13523646 REVERSEhighly similar to ( 543) loc_os02g39560 12002.m33757 protein non-receptor tyrosine kinase spore lysis A, putative, expressed seq=cds; coord=5:183121077..183127036:-1; parent_gene=GRMZM2G007466	protein.postranslational modification	na	0.79106	1.16281	1.53638	None	None	None	NT	NT	NT
GRMZM2G007466_P01	GRMZM2G007466	QSSLDPTPR	S3;	S59;	Uncharacterized protein [Source:UniProtKB/TrEMBL;Acc:C0HIM6]	moderately similar to ( 415) AT2G31800 | Symbols: | ankyrin protein kinase, putative | chr2:13520605-13523646 REVERSEhighly similar to ( 543) loc_os02g39560 12002.m33757 protein non-receptor tyrosine kinase spore lysis A, putative, expressed seq=cds; coord=5:183121077..183127036:-1; parent_gene=GRMZM2G007466	protein.postranslational modification	na	0.692216	0.884736	1.08647	None	None	None	NT	NT	NT
GRMZM2G007514_P01	GRMZM2G007514	ISVNGSPESDTEER	S9;	S282;	Uncharacterized protein [Source:UniProtKB/TrEMBL;Acc:K7WE98]	moderately similar to ( 237) AT2G38440 | Symbols: ITB1, SCAR2, DIS3, WAVE4, ATSCAR2 | SCAR2 (SCAR HOMOLOG 2) | chr2:16095550-16100851 FORWARDmoderately similar to ( 215) SCRL1_ORYSA SCAR-like protein 1 - Oryza sativa (Rice)nearly identical (1220) loc_os03g18710 12003.m07292 protein expressed protein seq=cds; coord=9:136915412..136921400:1; parent_gene=GRMZM2G007514	cell.organisation	na	0.934903	0.902502	1.05266	0.986593	0.906284	1.16038	0.947607	0.995827	0.907169
GRMZM2G007514_P01	GRMZM2G007514	TSSLEELLTEDFNAPESGAR	S3;	S447;	Uncharacterized protein [Source:UniProtKB/TrEMBL;Acc:K7WE98]	moderately similar to ( 237) AT2G38440 | Symbols: ITB1, SCAR2, DIS3, WAVE4, ATSCAR2 | SCAR2 (SCAR HOMOLOG 2) | chr2:16095550-16100851 FORWARDmoderately similar to ( 215) SCRL1_ORYSA SCAR-like protein 1 - Oryza sativa (Rice)nearly identical (1220) loc_os03g18710 12003.m07292 protein expressed protein seq=cds; coord=9:136915412..136921400:1; parent_gene=GRMZM2G007514	cell.organisation	na	1.18655	1.00676	1.49291	1.25215	1.01098	1.64568	0.947607	0.995827	0.907169
GRMZM2G007615_P01	GRMZM2G007615	SSSANSATTGAPR	S3;	S133;	##	very weakly similar to (85.1) loc_os01g04080 12001.m07043 protein expressed protein seq=cds; coord=3:22375237..22376133:1; parent_gene=GRMZM2G007615	not assigned.unknown	na	0.874056	0.974593	1.12011	1.08435	0.943409	0.886486	0.806062	1.03305	1.26353
GRMZM2G007695_P01	GRMZM2G007695	LNPYLGTAR	T7;	T338;	Uncharacterized protein [Source:UniProtKB/TrEMBL;Acc:B4F9G0]	highly similar to ( 600) AT3G09630 | Symbols: | 60S ribosomal protein L4/L1 (RPL4A) | chr3:2953813-2955444 FORWARDhighly similar to ( 697) loc_os03g58204 12003.m101632 protein 60S ribosomal protein L4, putative, expressed seq=cds; coord=5:4268599..4271215:1; parent_gene=GRMZM2G007695	protein.synthesis.ribosomal protein.eukaryotic.60S subunit.L4/L1	na	0.797288	0.752763	0.777633	0.879504	0.874252	0.917211	0.90652	0.861037	0.847823
GRMZM2G007695_P01	GRMZM2G007695	TKLSPEEASK	S4;	S366;	Uncharacterized protein [Source:UniProtKB/TrEMBL;Acc:B4F9G0]	highly similar to ( 600) AT3G09630 | Symbols: | 60S ribosomal protein L4/L1 (RPL4A) | chr3:2953813-2955444 FORWARDhighly similar to ( 697) loc_os03g58204 12003.m101632 protein 60S ribosomal protein L4, putative, expressed seq=cds; coord=5:4268599..4271215:1; parent_gene=GRMZM2G007695	protein.synthesis.ribosomal protein.eukaryotic.60S subunit.L4/L1	na	1.07312	0.948179	1.0058	1.18378	1.10121	1.18633	0.90652	0.861037	0.847823
GRMZM2G007729_P02	GRMZM2G007729	GEGEKEDSEDEAAPPPR	S8;	S162;	Uncharacterized protein [Source:UniProtKB/TrEMBL;Acc:B4FQS7]	weakly similar to ( 117) AT5G51440 | Symbols: | 23.5 kDa mitochondrial small heat shock protein (HSP23.5-M) | chr5:20891242-20892013 FORWARDweakly similar to ( 117) HS22M_SOYBN Heat shock 22 kDa protein, mitochondrial precursor - Glycine max (Soybean)moderately similar to ( 263) loc_os02g52150 12002.m10246 protein heat shock 22 kDa protein, mitochondrial precursor, putative, expressed seq=cds; co…	stress.abiotic.heat	na	0.901571	0.764948	0.751877	None	None	None	NT	NT	NT
GRMZM2G007729_P02	GRMZM2G007729	RYEGAESEDDSVR	S7;	S59;	Uncharacterized protein [Source:UniProtKB/TrEMBL;Acc:B4FQS7]	weakly similar to ( 117) AT5G51440 | Symbols: | 23.5 kDa mitochondrial small heat shock protein (HSP23.5-M) | chr5:20891242-20892013 FORWARDweakly similar to ( 117) HS22M_SOYBN Heat shock 22 kDa protein, mitochondrial precursor - Glycine max (Soybean)moderately similar to ( 263) loc_os02g52150 12002.m10246 protein heat shock 22 kDa protein, mitochondrial precursor, putative, expressed seq=cds; co…	stress.abiotic.heat	na	1.07547	0.82513	0.842373	None	None	None	NT	NT	NT
GRMZM2G007729_P02	GRMZM2G007729	YEGAESEDDSVR	S6;	S59;	Uncharacterized protein [Source:UniProtKB/TrEMBL;Acc:B4FQS7]	weakly similar to ( 117) AT5G51440 | Symbols: | 23.5 kDa mitochondrial small heat shock protein (HSP23.5-M) | chr5:20891242-20892013 FORWARDweakly similar to ( 117) HS22M_SOYBN Heat shock 22 kDa protein, mitochondrial precursor - Glycine max (Soybean)moderately similar to ( 263) loc_os02g52150 12002.m10246 protein heat shock 22 kDa protein, mitochondrial precursor, putative, expressed seq=cds; co…	stress.abiotic.heat	na	1.6176	1.25693	0.667484	None	None	None	NT	NT	NT
GRMZM2G007729_P02	GRMZM2G007729	YEGAESEDDSVREYDGR	S6;	S59;	Uncharacterized protein [Source:UniProtKB/TrEMBL;Acc:B4FQS7]	weakly similar to ( 117) AT5G51440 | Symbols: | 23.5 kDa mitochondrial small heat shock protein (HSP23.5-M) | chr5:20891242-20892013 FORWARDweakly similar to ( 117) HS22M_SOYBN Heat shock 22 kDa protein, mitochondrial precursor - Glycine max (Soybean)moderately similar to ( 263) loc_os02g52150 12002.m10246 protein heat shock 22 kDa protein, mitochondrial precursor, putative, expressed seq=cds; co…	stress.abiotic.heat	na	0.36457	0.795037	0.415147	None	None	None	NT	NT	NT
GRMZM2G007734_P01	GRMZM2G007734	NLSISPPLDVFSR	S3;S5;	S291;S293;	Uncharacterized protein [Source:UniProtKB/TrEMBL;Acc:K7TWP3]	weakly similar to ( 168) AT4G04885 | Symbols: PCFS4 | PCFS4 (PCF11P-SIMILAR PROTEIN 4); zinc ion binding | chr4:2472083-2475417 FORWARDhighly similar to ( 602) loc_os08g08830 12008.m05018 protein expressed protein seq=cds; coord=4:28919342..28923393:1; parent_gene=GRMZM2G007734	RNA.processing	na	0.760115	0.761864	0.707833	0.831097	0.784092	0.690974	0.914593	0.971652	1.0244
GRMZM2G007791_P02	GRMZM2G007791	GGSFDVTNFPR	S3;	S444;	Uncharacterized protein [Source:UniProtKB/TrEMBL;Acc:C0PIX4]	moderately similar to ( 339) AT1G31280 | Symbols: AGO2 | AGO2 (argonaute 2); nucleic acid binding | chr1:11181777-11185112 FORWARDhighly similar to ( 645) loc_os04g52540 12004.m10147 protein eukaryotic translation initiation factor 2C 2, putative, expressed seq=cds; coord=2:9970341..9972346:-1; parent_gene=GRMZM2G007791	RNA.regulation of transcription.Argonaute	na	1.00423	0.849949	1.04587	None	None	None	NT	NT	NT
GRMZM2G007854_P01	GRMZM2G007854	AVSLPSSPNR	S3;S7;	S476;S480;	ATP binding protein; Uncharacterized protein [Source:UniProtKB/TrEMBL;Acc:B6UHY8]	highly similar to ( 826) AT3G58640 | Symbols: | protein kinase family protein | chr3:21687153-21692675 REVERSEweakly similar to ( 102) CRI4_MAIZE Putative receptor protein kinase CRINKLY4 precursor (EC 2.7.11.1) - Zea mays (Maize)nearly identical (1229) loc_os02g14530 12002.m06698 protein ATP binding protein, putative, expressed seq=cds; coord=4:227701107..227751136:-1; parent_gene=GRMZM2G007854	protein.postranslational modification	na	0.988784	0.87457	0.924345	1.15346	0.884608	0.891983	0.857233	0.988653	1.03628
GRMZM2G007854_P01	GRMZM2G007854	AVSLPSSPNR	S6;	S479;	ATP binding protein; Uncharacterized protein [Source:UniProtKB/TrEMBL;Acc:B6UHY8]	highly similar to ( 826) AT3G58640 | Symbols: | protein kinase family protein | chr3:21687153-21692675 REVERSEweakly similar to ( 102) CRI4_MAIZE Putative receptor protein kinase CRINKLY4 precursor (EC 2.7.11.1) - Zea mays (Maize)nearly identical (1229) loc_os02g14530 12002.m06698 protein ATP binding protein, putative, expressed seq=cds; coord=4:227701107..227751136:-1; parent_gene=GRMZM2G007854	protein.postranslational modification	na	0.953934	0.893963	0.785304	1.11281	0.904223	0.75781	0.857233	0.988653	1.03628
GRMZM2G007854_P01	GRMZM2G007854	AVSLPSSPNR	S7;	S480;	ATP binding protein; Uncharacterized protein [Source:UniProtKB/TrEMBL;Acc:B6UHY8]	highly similar to ( 826) AT3G58640 | Symbols: | protein kinase family protein | chr3:21687153-21692675 REVERSEweakly similar to ( 102) CRI4_MAIZE Putative receptor protein kinase CRINKLY4 precursor (EC 2.7.11.1) - Zea mays (Maize)nearly identical (1229) loc_os02g14530 12002.m06698 protein ATP binding protein, putative, expressed seq=cds; coord=4:227701107..227751136:-1; parent_gene=GRMZM2G007854	protein.postranslational modification	na	0.865952	0.962408	0.95474	1.01017	0.973454	0.921315	0.857233	0.988653	1.03628
GRMZM2G007854_P01	GRMZM2G007854	QEQDDGNRSFK	S9;	S302;	ATP binding protein; Uncharacterized protein [Source:UniProtKB/TrEMBL;Acc:B6UHY8]	highly similar to ( 826) AT3G58640 | Symbols: | protein kinase family protein | chr3:21687153-21692675 REVERSEweakly similar to ( 102) CRI4_MAIZE Putative receptor protein kinase CRINKLY4 precursor (EC 2.7.11.1) - Zea mays (Maize)nearly identical (1229) loc_os02g14530 12002.m06698 protein ATP binding protein, putative, expressed seq=cds; coord=4:227701107..227751136:-1; parent_gene=GRMZM2G007854	protein.postranslational modification	na	0.773007	0.849277	0.884986	0.901747	0.859024	0.854002	0.857233	0.988653	1.03628
GRMZM2G007854_P01	GRMZM2G007854	TASSSPEHPLSR	S3;S4;	S354;S355;	ATP binding protein; Uncharacterized protein [Source:UniProtKB/TrEMBL;Acc:B6UHY8]	highly similar to ( 826) AT3G58640 | Symbols: | protein kinase family protein | chr3:21687153-21692675 REVERSEweakly similar to ( 102) CRI4_MAIZE Putative receptor protein kinase CRINKLY4 precursor (EC 2.7.11.1) - Zea mays (Maize)nearly identical (1229) loc_os02g14530 12002.m06698 protein ATP binding protein, putative, expressed seq=cds; coord=4:227701107..227751136:-1; parent_gene=GRMZM2G007854	protein.postranslational modification	na	0.887293	0.924986	0.889352	1.03507	0.935603	0.858216	0.857233	0.988653	1.03628
GRMZM2G007854_P01	GRMZM2G007854	TASSSPEHPLSR	S4;S5;	S355;S356;	ATP binding protein; Uncharacterized protein [Source:UniProtKB/TrEMBL;Acc:B6UHY8]	highly similar to ( 826) AT3G58640 | Symbols: | protein kinase family protein | chr3:21687153-21692675 REVERSEweakly similar to ( 102) CRI4_MAIZE Putative receptor protein kinase CRINKLY4 precursor (EC 2.7.11.1) - Zea mays (Maize)nearly identical (1229) loc_os02g14530 12002.m06698 protein ATP binding protein, putative, expressed seq=cds; coord=4:227701107..227751136:-1; parent_gene=GRMZM2G007854	protein.postranslational modification	na	1.04915	0.922798	0.984729	1.22389	0.933389	0.950253	0.857233	0.988653	1.03628
GRMZM2G007854_P01	GRMZM2G007854	TSSEDLSNLLENR	S2;	S167;	ATP binding protein; Uncharacterized protein [Source:UniProtKB/TrEMBL;Acc:B6UHY8]	highly similar to ( 826) AT3G58640 | Symbols: | protein kinase family protein | chr3:21687153-21692675 REVERSEweakly similar to ( 102) CRI4_MAIZE Putative receptor protein kinase CRINKLY4 precursor (EC 2.7.11.1) - Zea mays (Maize)nearly identical (1229) loc_os02g14530 12002.m06698 protein ATP binding protein, putative, expressed seq=cds; coord=4:227701107..227751136:-1; parent_gene=GRMZM2G007854	protein.postranslational modification	na	0.957576	0.88209	1.05022	1.11705	0.892215	1.01345	0.857233	0.988653	1.03628
GRMZM2G007914_P01	GRMZM2G007914	AYSTGPPSPNFFSGPTSPTK	S3;T19;	S212;T228;	Putative uncharacterized protein [Source:UniProtKB/TrEMBL;Acc:B6TTT3]	weakly similar to ( 199) AT1G56080 | Symbols: | unknown protein | chr1:20974457-20976215 REVERSEmoderately similar to ( 334) loc_os04g52570 12004.m10150 protein expressed protein seq=cds; coord=2:9965970..9969485:1; parent_gene=GRMZM2G007914	not assigned.unknown	na	0.911108	0.822951	0.985798	0.739715	0.868226	0.788499	1.2317	0.947853	1.25022
GRMZM2G007914_P01	GRMZM2G007914	AYSTGPPSPNFFSGPTSPTK	S8;S17;	S217;S226;	Putative uncharacterized protein [Source:UniProtKB/TrEMBL;Acc:B6TTT3]	weakly similar to ( 199) AT1G56080 | Symbols: | unknown protein | chr1:20974457-20976215 REVERSEmoderately similar to ( 334) loc_os04g52570 12004.m10150 protein expressed protein seq=cds; coord=2:9965970..9969485:1; parent_gene=GRMZM2G007914	not assigned.unknown	na	0.900554	0.799737	0.999197	0.731147	0.843735	0.799216	1.2317	0.947853	1.25022
GRMZM2G007914_P01	GRMZM2G007914	AYSTGPPSPNFFSGPTSPTK	T4;S17;	T213;S226;	Putative uncharacterized protein [Source:UniProtKB/TrEMBL;Acc:B6TTT3]	weakly similar to ( 199) AT1G56080 | Symbols: | unknown protein | chr1:20974457-20976215 REVERSEmoderately similar to ( 334) loc_os04g52570 12004.m10150 protein expressed protein seq=cds; coord=2:9965970..9969485:1; parent_gene=GRMZM2G007914	not assigned.unknown	na	0.924886	0.841495	0.931739	0.750902	0.88779	0.745259	1.2317	0.947853	1.25022
GRMZM2G007914_P01	GRMZM2G007914	LTPGSTPMISSSSGSPR	S10;	S202;	Putative uncharacterized protein [Source:UniProtKB/TrEMBL;Acc:B6TTT3]	weakly similar to ( 199) AT1G56080 | Symbols: | unknown protein | chr1:20974457-20976215 REVERSEmoderately similar to ( 334) loc_os04g52570 12004.m10150 protein expressed protein seq=cds; coord=2:9965970..9969485:1; parent_gene=GRMZM2G007914	not assigned.unknown	na	0.840584	0.741972	1.09861	0.682458	0.782792	0.878731	1.2317	0.947853	1.25022
GRMZM2G007914_P01	GRMZM2G007914	LTPGSTPMISSSSGSPR	S11;	S203;	Putative uncharacterized protein [Source:UniProtKB/TrEMBL;Acc:B6TTT3]	weakly similar to ( 199) AT1G56080 | Symbols: | unknown protein | chr1:20974457-20976215 REVERSEmoderately similar to ( 334) loc_os04g52570 12004.m10150 protein expressed protein seq=cds; coord=2:9965970..9969485:1; parent_gene=GRMZM2G007914	not assigned.unknown	na	0.9657	1.27893	1.26358	0.784038	1.3493	1.01068	1.2317	0.947853	1.25022
GRMZM2G007914_P01	GRMZM2G007914	LTPGSTPMISSSSGSPR	S15;	S207;	Putative uncharacterized protein [Source:UniProtKB/TrEMBL;Acc:B6TTT3]	weakly similar to ( 199) AT1G56080 | Symbols: | unknown protein | chr1:20974457-20976215 REVERSEmoderately similar to ( 334) loc_os04g52570 12004.m10150 protein expressed protein seq=cds; coord=2:9965970..9969485:1; parent_gene=GRMZM2G007914	not assigned.unknown	na	0.840584	0.741972	1.09861	0.682458	0.782792	0.878731	1.2317	0.947853	1.25022
GRMZM2G008326_P01	GRMZM2G008326	TFSVGPR	T1;	T195;	Uncharacterized protein [Source:UniProtKB/TrEMBL;Acc:K7VE36]	weakly similar to ( 190) AT2G25190 | Symbols: | unknown protein | chr2:10734187-10735426 FORWARDmoderately similar to ( 278) loc_os06g08360 12006.m05557 protein expressed protein seq=cds; coord=9:13663725..13665310:-1; parent_gene=GRMZM2G008326	hormone metabolism.ethylene.signal transduction	na	0.9612	0.861357	0.833919	0.878926	0.754605	0.764711	1.09361	1.14147	1.0905
GRMZM2G008356_P01	GRMZM2G008356	EGPGTGSSSPGSVK	S9;	S635;	Uncharacterized protein [Source:UniProtKB/TrEMBL;Acc:B7ZZV5]	moderately similar to ( 452) AT2G30470 | Symbols: HSI2, VAL1 | HSI2 (HIGH-LEVEL EXPRESSION OF SUGAR-INDUCIBLE GENE 2); transcription factor/ transcription repressor | chr2:12980904-12984724 REVERSEvery weakly similar to (83.2) VIV1_MAIZE Regulatory protein viviparous-1 - Zea mays (Maize)nearly identical (1250) loc_os07g37610 12007.m08011 protein HSI2, putative, expressed seq=cds; coord=7:15767036…	RNA.regulation of transcription.ABI3/VP1-related B3-domain-containing transcription factor family	B3	0.880324	0.682197	0.727268	0.981144	0.827277	0.877845	0.897242	0.82463	0.82847
GRMZM2G008356_P01	GRMZM2G008356	NHIDLNIQPERDDEQSPK	S16;	S942;	Uncharacterized protein [Source:UniProtKB/TrEMBL;Acc:B7ZZV5]	moderately similar to ( 452) AT2G30470 | Symbols: HSI2, VAL1 | HSI2 (HIGH-LEVEL EXPRESSION OF SUGAR-INDUCIBLE GENE 2); transcription factor/ transcription repressor | chr2:12980904-12984724 REVERSEvery weakly similar to (83.2) VIV1_MAIZE Regulatory protein viviparous-1 - Zea mays (Maize)nearly identical (1250) loc_os07g37610 12007.m08011 protein HSI2, putative, expressed seq=cds; coord=7:15767036…	RNA.regulation of transcription.ABI3/VP1-related B3-domain-containing transcription factor family	B3	0.82881	0.986336	0.982374	0.923731	1.19609	1.18577	0.897242	0.82463	0.82847
GRMZM2G008356_P01	GRMZM2G008356	SSSPVEQATALK	S1;	S606;	Uncharacterized protein [Source:UniProtKB/TrEMBL;Acc:B7ZZV5]	moderately similar to ( 452) AT2G30470 | Symbols: HSI2, VAL1 | HSI2 (HIGH-LEVEL EXPRESSION OF SUGAR-INDUCIBLE GENE 2); transcription factor/ transcription repressor | chr2:12980904-12984724 REVERSEvery weakly similar to (83.2) VIV1_MAIZE Regulatory protein viviparous-1 - Zea mays (Maize)nearly identical (1250) loc_os07g37610 12007.m08011 protein HSI2, putative, expressed seq=cds; coord=7:15767036…	RNA.regulation of transcription.ABI3/VP1-related B3-domain-containing transcription factor family	B3	0.784686	0.624358	0.624103	0.874553	0.757137	0.75332	0.897242	0.82463	0.82847
GRMZM2G008356_P01	GRMZM2G008356	SSSPVEQATALK	S2;	S607;	Uncharacterized protein [Source:UniProtKB/TrEMBL;Acc:B7ZZV5]	moderately similar to ( 452) AT2G30470 | Symbols: HSI2, VAL1 | HSI2 (HIGH-LEVEL EXPRESSION OF SUGAR-INDUCIBLE GENE 2); transcription factor/ transcription repressor | chr2:12980904-12984724 REVERSEvery weakly similar to (83.2) VIV1_MAIZE Regulatory protein viviparous-1 - Zea mays (Maize)nearly identical (1250) loc_os07g37610 12007.m08011 protein HSI2, putative, expressed seq=cds; coord=7:15767036…	RNA.regulation of transcription.ABI3/VP1-related B3-domain-containing transcription factor family	B3	1.04451	0.520141	0.820318	1.16414	0.630757	0.99016	0.897242	0.82463	0.82847
GRMZM2G008356_P01	GRMZM2G008356	VSAPDSSPNAAVSR	S6;	S588;	Uncharacterized protein [Source:UniProtKB/TrEMBL;Acc:B7ZZV5]	moderately similar to ( 452) AT2G30470 | Symbols: HSI2, VAL1 | HSI2 (HIGH-LEVEL EXPRESSION OF SUGAR-INDUCIBLE GENE 2); transcription factor/ transcription repressor | chr2:12980904-12984724 REVERSEvery weakly similar to (83.2) VIV1_MAIZE Regulatory protein viviparous-1 - Zea mays (Maize)nearly identical (1250) loc_os07g37610 12007.m08011 protein HSI2, putative, expressed seq=cds; coord=7:15767036…	RNA.regulation of transcription.ABI3/VP1-related B3-domain-containing transcription factor family	B3	0.888709	0.770387	0.740413	0.99049	0.934222	0.893711	0.897242	0.82463	0.82847
GRMZM2G008356_P01	GRMZM2G008356	VSAPDSSPNAAVSR	S7;	S589;	Uncharacterized protein [Source:UniProtKB/TrEMBL;Acc:B7ZZV5]	moderately similar to ( 452) AT2G30470 | Symbols: HSI2, VAL1 | HSI2 (HIGH-LEVEL EXPRESSION OF SUGAR-INDUCIBLE GENE 2); transcription factor/ transcription repressor | chr2:12980904-12984724 REVERSEvery weakly similar to (83.2) VIV1_MAIZE Regulatory protein viviparous-1 - Zea mays (Maize)nearly identical (1250) loc_os07g37610 12007.m08011 protein HSI2, putative, expressed seq=cds; coord=7:15767036…	RNA.regulation of transcription.ABI3/VP1-related B3-domain-containing transcription factor family	B3	0.850547	0.716869	0.717154	0.947957	0.869322	0.865637	0.897242	0.82463	0.82847
GRMZM2G008410_P01	GRMZM2G008410	APRSPPQQQQSPSEEGDDKEKPTHLR	S4;S13;	S22;S31;	Transcribed sequence 1087 protein; Uncharacterized protein [Source:UniProtKB/TrEMBL;Acc:C0P6Q4]	moderately similar to ( 333) AT5G04430 | Symbols: BTR1, BTR1S | BTR1L (BINDING TO TOMV RNA 1L (LONG FORM)); nucleic acid binding / single-stranded RNA binding | chr5:1250602-1253523 REVERSEhighly similar to ( 505) loc_os02g57640 12002.m10785 protein RNA-binding protein Nova-1, putative, expressed seq=cds; coord=4:170332797..170339707:-1; parent_gene=GRMZM2G008410	RNA.RNA binding	na	0.419213	0.616171	0.655848	0.436183	0.649813	0.691056	0.961093	0.948227	0.949053
GRMZM2G008410_P01	GRMZM2G008410	MEAPGSPYASSPESAPK	S10;S11;	S10;S11;	Transcribed sequence 1087 protein; Uncharacterized protein [Source:UniProtKB/TrEMBL;Acc:C0P6Q4]	moderately similar to ( 333) AT5G04430 | Symbols: BTR1, BTR1S | BTR1L (BINDING TO TOMV RNA 1L (LONG FORM)); nucleic acid binding / single-stranded RNA binding | chr5:1250602-1253523 REVERSEhighly similar to ( 505) loc_os02g57640 12002.m10785 protein RNA-binding protein Nova-1, putative, expressed seq=cds; coord=4:170332797..170339707:-1; parent_gene=GRMZM2G008410	RNA.RNA binding	na	0.947725	0.696621	0.917158	0.98609	0.734656	0.966393	0.961093	0.948227	0.949053
GRMZM2G008410_P01	GRMZM2G008410	MEAPGSPYASSPESAPK	S6;	S6;	Transcribed sequence 1087 protein; Uncharacterized protein [Source:UniProtKB/TrEMBL;Acc:C0P6Q4]	moderately similar to ( 333) AT5G04430 | Symbols: BTR1, BTR1S | BTR1L (BINDING TO TOMV RNA 1L (LONG FORM)); nucleic acid binding / single-stranded RNA binding | chr5:1250602-1253523 REVERSEhighly similar to ( 505) loc_os02g57640 12002.m10785 protein RNA-binding protein Nova-1, putative, expressed seq=cds; coord=4:170332797..170339707:-1; parent_gene=GRMZM2G008410	RNA.RNA binding	na	0.987688	0.817523	0.865253	1.02767	0.862159	0.911702	0.961093	0.948227	0.949053
GRMZM2G008410_P01	GRMZM2G008410	MEAPGSPYASSPESAPK	S6;S11;	S6;S11;	Transcribed sequence 1087 protein; Uncharacterized protein [Source:UniProtKB/TrEMBL;Acc:C0P6Q4]	moderately similar to ( 333) AT5G04430 | Symbols: BTR1, BTR1S | BTR1L (BINDING TO TOMV RNA 1L (LONG FORM)); nucleic acid binding / single-stranded RNA binding | chr5:1250602-1253523 REVERSEhighly similar to ( 505) loc_os02g57640 12002.m10785 protein RNA-binding protein Nova-1, putative, expressed seq=cds; coord=4:170332797..170339707:-1; parent_gene=GRMZM2G008410	RNA.RNA binding	na	0.934162	0.811891	0.80985	0.971978	0.85622	0.853325	0.961093	0.948227	0.949053
GRMZM2G008410_P01	GRMZM2G008410	MEAPGSPYASSPESAPK	Y8;S11;	Y8;S11;	Transcribed sequence 1087 protein; Uncharacterized protein [Source:UniProtKB/TrEMBL;Acc:C0P6Q4]	moderately similar to ( 333) AT5G04430 | Symbols: BTR1, BTR1S | BTR1L (BINDING TO TOMV RNA 1L (LONG FORM)); nucleic acid binding / single-stranded RNA binding | chr5:1250602-1253523 REVERSEhighly similar to ( 505) loc_os02g57640 12002.m10785 protein RNA-binding protein Nova-1, putative, expressed seq=cds; coord=4:170332797..170339707:-1; parent_gene=GRMZM2G008410	RNA.RNA binding	na	0.847466	0.703821	0.785306	0.881773	0.742249	0.827463	0.961093	0.948227	0.949053
GRMZM2G008410_P01	GRMZM2G008410	SPPQQQQSPSEEGDDK	S1;	S22;	Transcribed sequence 1087 protein; Uncharacterized protein [Source:UniProtKB/TrEMBL;Acc:C0P6Q4]	moderately similar to ( 333) AT5G04430 | Symbols: BTR1, BTR1S | BTR1L (BINDING TO TOMV RNA 1L (LONG FORM)); nucleic acid binding / single-stranded RNA binding | chr5:1250602-1253523 REVERSEhighly similar to ( 505) loc_os02g57640 12002.m10785 protein RNA-binding protein Nova-1, putative, expressed seq=cds; coord=4:170332797..170339707:-1; parent_gene=GRMZM2G008410	RNA.RNA binding	na	1.20392	0.859668	0.920263	1.25266	0.906605	0.969664	0.961093	0.948227	0.949053
GRMZM2G008410_P01	GRMZM2G008410	SPPQQQQSPSEEGDDKEKPTHLR	S1;	S22;	Transcribed sequence 1087 protein; Uncharacterized protein [Source:UniProtKB/TrEMBL;Acc:C0P6Q4]	moderately similar to ( 333) AT5G04430 | Symbols: BTR1, BTR1S | BTR1L (BINDING TO TOMV RNA 1L (LONG FORM)); nucleic acid binding / single-stranded RNA binding | chr5:1250602-1253523 REVERSEhighly similar to ( 505) loc_os02g57640 12002.m10785 protein RNA-binding protein Nova-1, putative, expressed seq=cds; coord=4:170332797..170339707:-1; parent_gene=GRMZM2G008410	RNA.RNA binding	na	0.885846	0.791212	0.829614	0.921707	0.834411	0.874149	0.961093	0.948227	0.949053
GRMZM2G008410_P01	GRMZM2G008410	SPPQQQQSPSEEGDDKEKPTHLR	S1;S10;	S22;S31;	Transcribed sequence 1087 protein; Uncharacterized protein [Source:UniProtKB/TrEMBL;Acc:C0P6Q4]	moderately similar to ( 333) AT5G04430 | Symbols: BTR1, BTR1S | BTR1L (BINDING TO TOMV RNA 1L (LONG FORM)); nucleic acid binding / single-stranded RNA binding | chr5:1250602-1253523 REVERSEhighly similar to ( 505) loc_os02g57640 12002.m10785 protein RNA-binding protein Nova-1, putative, expressed seq=cds; coord=4:170332797..170339707:-1; parent_gene=GRMZM2G008410	RNA.RNA binding	na	0.838259	0.761434	0.822619	0.872193	0.803008	0.866779	0.961093	0.948227	0.949053
GRMZM2G008410_P01	GRMZM2G008410	SPPQQQQSPSEEGDDKEKPTHLR	S1;S8;	S22;S29;	Transcribed sequence 1087 protein; Uncharacterized protein [Source:UniProtKB/TrEMBL;Acc:C0P6Q4]	moderately similar to ( 333) AT5G04430 | Symbols: BTR1, BTR1S | BTR1L (BINDING TO TOMV RNA 1L (LONG FORM)); nucleic acid binding / single-stranded RNA binding | chr5:1250602-1253523 REVERSEhighly similar to ( 505) loc_os02g57640 12002.m10785 protein RNA-binding protein Nova-1, putative, expressed seq=cds; coord=4:170332797..170339707:-1; parent_gene=GRMZM2G008410	RNA.RNA binding	na	0.827469	0.756519	0.842206	0.860967	0.797824	0.887417	0.961093	0.948227	0.949053
GRMZM2G008410_P01	GRMZM2G008410	SPPQQQQSPSEEGDDKEKPTHLR	S1;S8;S10;	S22;S29;S31;	Transcribed sequence 1087 protein; Uncharacterized protein [Source:UniProtKB/TrEMBL;Acc:C0P6Q4]	moderately similar to ( 333) AT5G04430 | Symbols: BTR1, BTR1S | BTR1L (BINDING TO TOMV RNA 1L (LONG FORM)); nucleic acid binding / single-stranded RNA binding | chr5:1250602-1253523 REVERSEhighly similar to ( 505) loc_os02g57640 12002.m10785 protein RNA-binding protein Nova-1, putative, expressed seq=cds; coord=4:170332797..170339707:-1; parent_gene=GRMZM2G008410	RNA.RNA binding	na	0.841438	0.773725	0.899226	0.875501	0.81597	0.947499	0.961093	0.948227	0.949053
GRMZM2G008444_P01	GRMZM2G008444	TTSDLAAIR	S3;	S190;	Putative uncharacterized protein [Source:UniProtKB/TrEMBL;Acc:B6U0R6]	moderately similar to ( 210) AT2G38370 | Symbols: | unknown protein | chr2:16072184-16074168 REVERSEmoderately similar to ( 479) loc_os07g48080 12007.m09023 protein expressed protein seq=cds; coord=2:216846903..216849385:1; parent_gene=GRMZM2G008444	not assigned.unknown	na	0.982958	0.831149	0.708335	None	None	None	NT	NT	NT
GRMZM2G008444_P01	GRMZM2G008444	TTSDLAAIR	T2;	T189;	Putative uncharacterized protein [Source:UniProtKB/TrEMBL;Acc:B6U0R6]	moderately similar to ( 210) AT2G38370 | Symbols: | unknown protein | chr2:16072184-16074168 REVERSEmoderately similar to ( 479) loc_os07g48080 12007.m09023 protein expressed protein seq=cds; coord=2:216846903..216849385:1; parent_gene=GRMZM2G008444	not assigned.unknown	na	0.852746	0.569241	0.584496	None	None	None	NT	NT	NT
GRMZM2G008456_P02	GRMZM2G008456	VAVDISALR	S6;	S20;	DNA-binding protein; Uncharacterized protein [Source:UniProtKB/TrEMBL;Acc:C4J4W6]	seq=cds; coord=6:109593151..109594652:-1; parent_gene=GRMZM2G008456	not assigned.unknown	na	0.614163	0.590775	0.589103	None	None	None	NT	NT	NT
GRMZM2G008507_P01	GRMZM2G008507	AALAEHGTDDSLSESLR	S13;	S727;	Putative sucrose-phosphate synthase family protein [Source:UniProtKB/TrEMBL;Acc:K7TZ83]	nearly identical (1037) AT4G10120 | Symbols: ATSPS4F | ATSPS4F; transferase, transferring glycosyl groups | chr4:6315033-6319785 FORWARDhighly similar to ( 944) SPS_MAIZE Sucrose-phosphate synthase (EC 2.4.1.14) (UDP-glucose-fructose-phosphate glucosyltransferase) - Zea mays (Maize)nearly identical (1494) loc_os11g12810 12011.m05473 protein sucrose-phosphate synthase, putative, expressed seq=cds;…	major CHO metabolism.synthesis.sucrose.SPS	na	1.11171	0.974818	1.04753	1.15747	0.669641	0.693569	0.96046	1.45573	1.51034
GRMZM2G008507_P01	GRMZM2G008507	IVSDDEGGDGGKDDR	S3;	S173;	Putative sucrose-phosphate synthase family protein [Source:UniProtKB/TrEMBL;Acc:K7TZ83]	nearly identical (1037) AT4G10120 | Symbols: ATSPS4F | ATSPS4F; transferase, transferring glycosyl groups | chr4:6315033-6319785 FORWARDhighly similar to ( 944) SPS_MAIZE Sucrose-phosphate synthase (EC 2.4.1.14) (UDP-glucose-fructose-phosphate glucosyltransferase) - Zea mays (Maize)nearly identical (1494) loc_os11g12810 12011.m05473 protein sucrose-phosphate synthase, putative, expressed seq=cds;…	major CHO metabolism.synthesis.sucrose.SPS	na	0.8593	1.12793	1.33167	0.894676	0.77482	0.881703	0.96046	1.45573	1.51034
GRMZM2G008556_P01	GRMZM2G008556	GTSKSFDGGTR	S5;	S430;	Uncharacterized protein [Source:UniProtKB/TrEMBL;Acc:C4IZ13]	highly similar to ( 705) AT1G24764 | Symbols: ATMAP70-2 | ATMAP70-2 (microtubule-associated proteins 70-2); microtubule binding | chr1:8760001-8763256 REVERSEhighly similar to ( 880) loc_os06g14080 12006.m06123 protein ATMAP70-4, putative, expressed seq=cds; coord=6:115639609..115647217:-1; parent_gene=GRMZM2G008556	cell.organisation	na	0.116979	0.558492	0.358418	0.13013	0.638559	0.40565	0.898941	0.874612	0.883565
GRMZM2G008556_P01	GRMZM2G008556	RLSLGGADNISR	S3;	S384;	Uncharacterized protein [Source:UniProtKB/TrEMBL;Acc:C4IZ13]	highly similar to ( 705) AT1G24764 | Symbols: ATMAP70-2 | ATMAP70-2 (microtubule-associated proteins 70-2); microtubule binding | chr1:8760001-8763256 REVERSEhighly similar to ( 880) loc_os06g14080 12006.m06123 protein ATMAP70-4, putative, expressed seq=cds; coord=6:115639609..115647217:-1; parent_gene=GRMZM2G008556	cell.organisation	na	0.800541	0.827789	0.96851	0.890537	0.946464	1.09614	0.898941	0.874612	0.883565
GRMZM2G008556_P01	GRMZM2G008556	RSPSFNSR	S4;	S406;	Uncharacterized protein [Source:UniProtKB/TrEMBL;Acc:C4IZ13]	highly similar to ( 705) AT1G24764 | Symbols: ATMAP70-2 | ATMAP70-2 (microtubule-associated proteins 70-2); microtubule binding | chr1:8760001-8763256 REVERSEhighly similar to ( 880) loc_os06g14080 12006.m06123 protein ATMAP70-4, putative, expressed seq=cds; coord=6:115639609..115647217:-1; parent_gene=GRMZM2G008556	cell.organisation	na	0.727916	0.70202	0.763009	0.809748	0.802664	0.863557	0.898941	0.874612	0.883565
GRMZM2G008558_P01	GRMZM2G008558	GRSPNPNPSSR	S3;	S34;	Uncharacterized protein [Source:UniProtKB/TrEMBL;Acc:K7UJH8]	moderately similar to ( 218) loc_os06g10710 12006.m05789 protein hypothetical protein seq=cds; coord=6:109600152..109614629:-1; parent_gene=GRMZM2G008558	not assigned.unknown	GeBP	0.772337	0.741736	0.805235	0.891505	0.762425	0.860205	0.866329	0.972864	0.936096
GRMZM2G008862_P02	GRMZM2G008862	INYHQYDFSDSDTGPGK	S9;	S257;	##	weakly similar to ( 123) AT1G18950 | Symbols: | aminoacyl-tRNA synthetase family | chr1:6546539-6551549 FORWARDmoderately similar to ( 288) loc_os07g09580 12007.m29091 protein aminoacyl-tRNA synthetase, putative, expressed seq=cds; coord=2:232389947..232393204:1; parent_gene=GRMZM2G008862	protein.aa activation	na	1.02254	0.987228	0.948936	None	None	None	NT	NT	NT
GRMZM2G008862_P02	GRMZM2G008862	INYHQYDFSDSDTGPGK	S9;S11;	S257;S259;	##	weakly similar to ( 123) AT1G18950 | Symbols: | aminoacyl-tRNA synthetase family | chr1:6546539-6551549 FORWARDmoderately similar to ( 288) loc_os07g09580 12007.m29091 protein aminoacyl-tRNA synthetase, putative, expressed seq=cds; coord=2:232389947..232393204:1; parent_gene=GRMZM2G008862	protein.aa activation	na	0.884198	0.741772	0.872035	None	None	None	NT	NT	NT
GRMZM2G008862_P02	GRMZM2G008862	INYHQYDFSDSDTGPGK	S9;T13;	S257;T261;	##	weakly similar to ( 123) AT1G18950 | Symbols: | aminoacyl-tRNA synthetase family | chr1:6546539-6551549 FORWARDmoderately similar to ( 288) loc_os07g09580 12007.m29091 protein aminoacyl-tRNA synthetase, putative, expressed seq=cds; coord=2:232389947..232393204:1; parent_gene=GRMZM2G008862	protein.aa activation	na	0.904089	0.755614	0.845087	None	None	None	NT	NT	NT
GRMZM2G009019_P02	GRMZM2G009019	LLGSASQNGR	S6;	S73;	DNA binding protein; DNA binding protein isoform 1; DNA binding protein isoform 2; DNA binding protein isoform 3 [Source:UniProtKB/TrEMBL;Acc:B6THQ1]	moderately similar to ( 266) AT1G67590 | Symbols: | remorin family protein | chr1:25333255-25334472 REVERSEweakly similar to ( 166) loc_os03g02840 12003.m101163 protein DNA binding protein, putative, expressed seq=cds; coord=4:119470971..119472897:1; parent_gene=GRMZM2G009019	RNA.regulation of transcription.putative transcription regulator	na	0.952808	0.723058	0.715297	None	None	None	NT	NT	NT
GRMZM2G009144_P01	GRMZM2G009144	ALDHDGSLEDTASSPVNSPK	S13;S18;	S133;S138;	Uncharacterized protein [Source:UniProtKB/TrEMBL;Acc:C0HH83]	weakly similar to ( 167) loc_os07g34020 12007.m07660 protein expressed protein seq=cds; coord=7:153841808..153843099:1; parent_gene=GRMZM2G009144	not assigned.unknown	na	0.94644	0.606709	0.696145	None	None	None	NT	NT	NT
GRMZM2G009144_P01	GRMZM2G009144	ALDHDGSLEDTASSPVNSPK	S14;S18;	S134;S138;	Uncharacterized protein [Source:UniProtKB/TrEMBL;Acc:C0HH83]	weakly similar to ( 167) loc_os07g34020 12007.m07660 protein expressed protein seq=cds; coord=7:153841808..153843099:1; parent_gene=GRMZM2G009144	not assigned.unknown	na	0.911145	0.682307	0.690457	None	None	None	NT	NT	NT
GRMZM2G009144_P01	GRMZM2G009144	ALDHDGSLEDTASSPVNSPK	T11;S18;	T131;S138;	Uncharacterized protein [Source:UniProtKB/TrEMBL;Acc:C0HH83]	weakly similar to ( 167) loc_os07g34020 12007.m07660 protein expressed protein seq=cds; coord=7:153841808..153843099:1; parent_gene=GRMZM2G009144	not assigned.unknown	na	0.820194	0.676948	0.689459	None	None	None	NT	NT	NT
GRMZM2G009478_P06	GRMZM2G009478	GGSCSDGGTNQGPNTPR	S5;	S44;	Uncharacterized protein [Source:UniProtKB/TrEMBL;Acc:B4FXW1]	weakly similar to ( 178) AT1G69010 | Symbols: BIM2 | BIM2 (BES1-interacting Myc-like protein 2); DNA binding / transcription factor | chr1:25941804-25943599 FORWARDmoderately similar to ( 423) loc_os09g29930 12009.m060079 protein transcription factor BIM2, putative, expressed seq=cds; coord=2:188529569..188533285:-1; parent_gene=GRMZM2G009478	RNA.regulation of transcription.bHLH,Basic Helix-Loop-Helix family	bHLH	1.10106	0.771259	1.01359	None	None	None	NT	NT	NT
GRMZM2G009478_P06	GRMZM2G009478	GGSCSDGGTNQGPNTPR	T15;	T54;	Uncharacterized protein [Source:UniProtKB/TrEMBL;Acc:B4FXW1]	weakly similar to ( 178) AT1G69010 | Symbols: BIM2 | BIM2 (BES1-interacting Myc-like protein 2); DNA binding / transcription factor | chr1:25941804-25943599 FORWARDmoderately similar to ( 423) loc_os09g29930 12009.m060079 protein transcription factor BIM2, putative, expressed seq=cds; coord=2:188529569..188533285:-1; parent_gene=GRMZM2G009478	RNA.regulation of transcription.bHLH,Basic Helix-Loop-Helix family	bHLH	1.04665	0.826287	1.0215	None	None	None	NT	NT	NT
GRMZM2G009478_P06	GRMZM2G009478	GQIPGDSPPDPSHFVR	S7;	S137;	Uncharacterized protein [Source:UniProtKB/TrEMBL;Acc:B4FXW1]	weakly similar to ( 178) AT1G69010 | Symbols: BIM2 | BIM2 (BES1-interacting Myc-like protein 2); DNA binding / transcription factor | chr1:25941804-25943599 FORWARDmoderately similar to ( 423) loc_os09g29930 12009.m060079 protein transcription factor BIM2, putative, expressed seq=cds; coord=2:188529569..188533285:-1; parent_gene=GRMZM2G009478	RNA.regulation of transcription.bHLH,Basic Helix-Loop-Helix family	bHLH	0.875288	0.810288	1.01038	None	None	None	NT	NT	NT
GRMZM2G009478_P06	GRMZM2G009478	NGSSPGSNFTGK	S3;	S149;	Uncharacterized protein [Source:UniProtKB/TrEMBL;Acc:B4FXW1]	weakly similar to ( 178) AT1G69010 | Symbols: BIM2 | BIM2 (BES1-interacting Myc-like protein 2); DNA binding / transcription factor | chr1:25941804-25943599 FORWARDmoderately similar to ( 423) loc_os09g29930 12009.m060079 protein transcription factor BIM2, putative, expressed seq=cds; coord=2:188529569..188533285:-1; parent_gene=GRMZM2G009478	RNA.regulation of transcription.bHLH,Basic Helix-Loop-Helix family	bHLH	1.19168	1.1321	1.51875	None	None	None	NT	NT	NT
GRMZM2G009478_P06	GRMZM2G009478	NGSSPGSNFTGK	S4;	S150;	Uncharacterized protein [Source:UniProtKB/TrEMBL;Acc:B4FXW1]	weakly similar to ( 178) AT1G69010 | Symbols: BIM2 | BIM2 (BES1-interacting Myc-like protein 2); DNA binding / transcription factor | chr1:25941804-25943599 FORWARDmoderately similar to ( 423) loc_os09g29930 12009.m060079 protein transcription factor BIM2, putative, expressed seq=cds; coord=2:188529569..188533285:-1; parent_gene=GRMZM2G009478	RNA.regulation of transcription.bHLH,Basic Helix-Loop-Helix family	bHLH	1.05048	0.915282	1.1254	None	None	None	NT	NT	NT
GRMZM2G009478_P06	GRMZM2G009478	SASAGGVSSNSK	S3;	S268;	Uncharacterized protein [Source:UniProtKB/TrEMBL;Acc:B4FXW1]	weakly similar to ( 178) AT1G69010 | Symbols: BIM2 | BIM2 (BES1-interacting Myc-like protein 2); DNA binding / transcription factor | chr1:25941804-25943599 FORWARDmoderately similar to ( 423) loc_os09g29930 12009.m060079 protein transcription factor BIM2, putative, expressed seq=cds; coord=2:188529569..188533285:-1; parent_gene=GRMZM2G009478	RNA.regulation of transcription.bHLH,Basic Helix-Loop-Helix family	bHLH	1.03707	0.940853	1.0673	None	None	None	NT	NT	NT
GRMZM2G009478_P06	GRMZM2G009478	SSGGAGFDDEDGLTTR	S1;	S7;	Uncharacterized protein [Source:UniProtKB/TrEMBL;Acc:B4FXW1]	weakly similar to ( 178) AT1G69010 | Symbols: BIM2 | BIM2 (BES1-interacting Myc-like protein 2); DNA binding / transcription factor | chr1:25941804-25943599 FORWARDmoderately similar to ( 423) loc_os09g29930 12009.m060079 protein transcription factor BIM2, putative, expressed seq=cds; coord=2:188529569..188533285:-1; parent_gene=GRMZM2G009478	RNA.regulation of transcription.bHLH,Basic Helix-Loop-Helix family	bHLH	0.907729	0.870231	0.830257	None	None	None	NT	NT	NT
GRMZM2G009479_P02	GRMZM2G009479	DEQFSEVK	S5;	S228;	##	##	##	#N/A	0.979114	0.867046	0.758745	None	None	None	NT	NT	NT
GRMZM2G009538_P01	GRMZM2G009538	AVEAALHAGGEGSSSPAR	S13;	S21;	Uncharacterized protein [Source:UniProtKB/TrEMBL;Acc:C0PGS3]	weakly similar to ( 194) AT3G50690 | Symbols: | leucine-rich repeat family protein | chr3:18835271-18837097 REVERSEmoderately similar to ( 308) AN32_ORYSA Acidic leucine-rich nuclear phosphoprotein 32-related protein (ANP32/acidic nuclear phosphoprotein-like protein) - Oryza sativa (Rice)moderately similar to ( 308) loc_os07g41694 12007.m08405 protein acidic leucine-rich nuclear phosphoprotein 32…	not assigned.unknown	na	0.675626	0.879969	0.934318	0.731821	0.969133	0.965672	0.923211	0.907997	0.967532
GRMZM2G009538_P01	GRMZM2G009538	AVEAALHAGGEGSSSPAR	S15;	S23;	Uncharacterized protein [Source:UniProtKB/TrEMBL;Acc:C0PGS3]	weakly similar to ( 194) AT3G50690 | Symbols: | leucine-rich repeat family protein | chr3:18835271-18837097 REVERSEmoderately similar to ( 308) AN32_ORYSA Acidic leucine-rich nuclear phosphoprotein 32-related protein (ANP32/acidic nuclear phosphoprotein-like protein) - Oryza sativa (Rice)moderately similar to ( 308) loc_os07g41694 12007.m08405 protein acidic leucine-rich nuclear phosphoprotein 32…	not assigned.unknown	na	0.932021	0.773025	0.901538	1.00954	0.851353	0.931792	0.923211	0.907997	0.967532
GRMZM2G009538_P01	GRMZM2G009538	SLTLDGAVK	S1;	S27;	Uncharacterized protein [Source:UniProtKB/TrEMBL;Acc:C0PGS3]	weakly similar to ( 194) AT3G50690 | Symbols: | leucine-rich repeat family protein | chr3:18835271-18837097 REVERSEmoderately similar to ( 308) AN32_ORYSA Acidic leucine-rich nuclear phosphoprotein 32-related protein (ANP32/acidic nuclear phosphoprotein-like protein) - Oryza sativa (Rice)moderately similar to ( 308) loc_os07g41694 12007.m08405 protein acidic leucine-rich nuclear phosphoprotein 32…	not assigned.unknown	na	1.28022	1.01823	1.07793	1.38671	1.1214	1.1141	0.923211	0.907997	0.967532
GRMZM2G009575_P01	GRMZM2G009575	STSLELNSNNR	S3;	S256;	##	weakly similar to ( 144) AT5G05100 | Symbols: | nucleic acid binding | chr5:1505461-1506940 REVERSEhighly similar to ( 533) loc_os09g39462 12009.m22225 protein nucleic acid binding protein, putative, expressed seq=cds; coord=7:69786469..69790638:-1; parent_gene=GRMZM2G009575	not assigned.unknown	na	0.788473	0.848436	0.919253	1.10743	0.984425	1.01278	0.711986	0.86186	0.90765
GRMZM2G009661_P01	GRMZM2G009661	ELAGAGPSLPSPTSDAR	S11;	S30;	Uncharacterized protein [Source:UniProtKB/TrEMBL;Acc:K7UD94]	highly similar to ( 646) AT4G15415 | Symbols: ATB GAMMA | ATB GAMMA; poly(U) binding / protein phosphatase type 2A regulator | chr4:8817707-8819349 FORWARDhighly similar to ( 786) loc_os08g02860 12008.m04429 protein transposon protein, putative, unclassified, expressed seq=cds; coord=6:6432070..6436373:-1; parent_gene=GRMZM2G009661	protein.postranslational modification	na	1.17104	0.745159	0.920258	1.21783	0.677953	0.928632	0.961581	1.09913	0.990982
GRMZM2G009703_P01	GRMZM2G009703	EKSSDVDK	S3;	S244;	CAK1AT [Source:UniProtKB/TrEMBL;Acc:B6TPK0]	moderately similar to ( 426) AT4G28980 | Symbols: CDKF;1, CAK1AT | cyclin-dependent kinase-activating kinase 1At / CDK-activating kinase 1At (CAK1) | chr4:14288471-14290102 FORWARDweakly similar to ( 105) CDC2B_ANTMA Cell division control protein 2 homolog B (EC 2.7.11.22) (EC 2.7.11.23) (Fragment) - Antirrhinum majus (Garden snapdragon)highly similar to ( 669) loc_os06g22820 12006.m06935 protein…	cell.cycle	na	1.11819	0.971859	0.983685	1.04067	0.96591	0.925339	1.07448	1.00616	1.06305
GRMZM2G009795_P01	GRMZM2G009795	TLGSKDDDGSSE	S11;	S186;	Uncharacterized protein [Source:UniProtKB/TrEMBL;Acc:C0P9D4]	weakly similar to ( 147) AT5G64180 | Symbols: | unknown protein | chr5:25677163-25678204 FORWARDweakly similar to ( 171) loc_os12g31790 12012.m06987 protein expressed protein seq=cds; coord=10:17601572..17606794:-1; parent_gene=GRMZM2G009795	not assigned.unknown	na	0.706982	0.84423	0.920758	0.649422	0.721496	0.935046	1.08863	1.17011	0.984719
GRMZM2G009843_P01	GRMZM2G009843	MQDEEGAAAGSLSR	S11;	S25;	Uncharacterized protein [Source:UniProtKB/TrEMBL;Acc:C0P357]	highly similar to ( 665) AT3G44850 | Symbols: | protein kinase-related | chr3:16374617-16376931 REVERSEhighly similar to ( 820) loc_os03g53720 12003.m10342 protein ATP binding protein, putative, expressed seq=cds; coord=1:276203232..276207982:1; parent_gene=GRMZM2G009843	protein.postranslational modification	na	0.763241	0.629494	0.663038	0.901076	0.738911	0.732023	0.847032	0.851921	0.905761
GRMZM2G009843_P01	GRMZM2G009843	TLPDSAQNSDDGVSEK	S5;S9;	S522;S526;	Uncharacterized protein [Source:UniProtKB/TrEMBL;Acc:C0P357]	highly similar to ( 665) AT3G44850 | Symbols: | protein kinase-related | chr3:16374617-16376931 REVERSEhighly similar to ( 820) loc_os03g53720 12003.m10342 protein ATP binding protein, putative, expressed seq=cds; coord=1:276203232..276207982:1; parent_gene=GRMZM2G009843	protein.postranslational modification	na	0.80743	0.812418	0.834827	0.953245	0.953631	0.921686	0.847032	0.851921	0.905761
GRMZM2G009843_P01	GRMZM2G009843	TLPDSAQNSDDGVSEK	S9;	S526;	Uncharacterized protein [Source:UniProtKB/TrEMBL;Acc:C0P357]	highly similar to ( 665) AT3G44850 | Symbols: | protein kinase-related | chr3:16374617-16376931 REVERSEhighly similar to ( 820) loc_os03g53720 12003.m10342 protein ATP binding protein, putative, expressed seq=cds; coord=1:276203232..276207982:1; parent_gene=GRMZM2G009843	protein.postranslational modification	na	0.853617	0.854627	0.894597	1.00777	1.00318	0.987675	0.847032	0.851921	0.905761
GRMZM2G009849_P02	GRMZM2G009849	ALSGLQAR	S3;	S1275;	Uncharacterized protein [Source:UniProtKB/TrEMBL;Acc:C0HEU8]	nearly identical (1579) AT2G35630 | Symbols: MOR1, GEM1 | MOR1 (MICROTUBULE ORGANIZATION 1); microtubule binding | chr2:14966828-14980361 FORWARDnearly identical (2170) loc_os01g60040 12001.m12135 protein cytoskeleton-associated protein 5, putative, expressed seq=cds; coord=3:186172423..186192188:1; parent_gene=GRMZM2G009849	cell.organisation	na	0.646779	0.789338	0.779086	0.613086	0.768941	0.879534	1.05496	1.02653	0.885795
GRMZM2G009849_P02	GRMZM2G009849	LKSGSMESL	S3;	S1286;	Uncharacterized protein [Source:UniProtKB/TrEMBL;Acc:C0HEU8]	nearly identical (1579) AT2G35630 | Symbols: MOR1, GEM1 | MOR1 (MICROTUBULE ORGANIZATION 1); microtubule binding | chr2:14966828-14980361 FORWARDnearly identical (2170) loc_os01g60040 12001.m12135 protein cytoskeleton-associated protein 5, putative, expressed seq=cds; coord=3:186172423..186192188:1; parent_gene=GRMZM2G009849	cell.organisation	na	0.970183	1.18215	1.22116	0.919643	1.1516	1.3786	1.05496	1.02653	0.885795
GRMZM2G009968_P01	GRMZM2G009968	SLLSPDSSASPAPR	S4;	S47;	Electron transporter [Source:UniProtKB/TrEMBL;Acc:B6SN10]	weakly similar to ( 145) AT5G58530 | Symbols: | glutaredoxin family protein | chr5:23660428-23661249 FORWARDmoderately similar to ( 252) loc_os05g39450 12005.m08123 protein electron transporter, putative, expressed seq=cds; coord=8:118324556..118325631:-1; parent_gene=GRMZM2G009968	redox.glutaredoxins	na	1.14795	0.692043	0.959647	1.08409	0.744293	1.08898	1.0589	0.929799	0.881236
GRMZM2G009994_P02	GRMZM2G009994	DDAGLPLTPK	T8;	T360;	Uncharacterized protein [Source:UniProtKB/TrEMBL;Acc:B4FN41]	moderately similar to ( 453) AT1G50120 | Symbols: | FUNCTIONS IN: molecular_function unknown; INVOLVED IN: biological_process unknown; LOCATED IN: cellular_component unknown; EXPRESSED IN: 23 plant structures; EXPRESSED DURING: 13 growth stages; CONTAINS InterPro DOMAIN/s: Rgp1 (InterPro:IPR014848), Immunoglobulin E-set (InterPro:IPR014756); Has 110 Blast hits to 108 proteins in 46 species: Archa…	not assigned.unknown	na	1.20979	0.895898	1.10223	None	None	None	NT	NT	NT
GRMZM2G009994_P02	GRMZM2G009994	LSVSEISDDHDGGLVASQR	S2;S7;	S311;S316;	Uncharacterized protein [Source:UniProtKB/TrEMBL;Acc:B4FN41]	moderately similar to ( 453) AT1G50120 | Symbols: | FUNCTIONS IN: molecular_function unknown; INVOLVED IN: biological_process unknown; LOCATED IN: cellular_component unknown; EXPRESSED IN: 23 plant structures; EXPRESSED DURING: 13 growth stages; CONTAINS InterPro DOMAIN/s: Rgp1 (InterPro:IPR014848), Immunoglobulin E-set (InterPro:IPR014756); Has 110 Blast hits to 108 proteins in 46 species: Archa…	not assigned.unknown	na	0.756157	0.741022	0.76374	None	None	None	NT	NT	NT
GRMZM2G009994_P02	GRMZM2G009994	LSVSEISDDHDGGLVASQR	S4;S7;	S313;S316;	Uncharacterized protein [Source:UniProtKB/TrEMBL;Acc:B4FN41]	moderately similar to ( 453) AT1G50120 | Symbols: | FUNCTIONS IN: molecular_function unknown; INVOLVED IN: biological_process unknown; LOCATED IN: cellular_component unknown; EXPRESSED IN: 23 plant structures; EXPRESSED DURING: 13 growth stages; CONTAINS InterPro DOMAIN/s: Rgp1 (InterPro:IPR014848), Immunoglobulin E-set (InterPro:IPR014756); Has 110 Blast hits to 108 proteins in 46 species: Archa…	not assigned.unknown	na	0.71134	0.791053	0.919143	None	None	None	NT	NT	NT
GRMZM2G009994_P02	GRMZM2G009994	LSVSEISDDHDGGLVASQR	S7;	S316;	Uncharacterized protein [Source:UniProtKB/TrEMBL;Acc:B4FN41]	moderately similar to ( 453) AT1G50120 | Symbols: | FUNCTIONS IN: molecular_function unknown; INVOLVED IN: biological_process unknown; LOCATED IN: cellular_component unknown; EXPRESSED IN: 23 plant structures; EXPRESSED DURING: 13 growth stages; CONTAINS InterPro DOMAIN/s: Rgp1 (InterPro:IPR014848), Immunoglobulin E-set (InterPro:IPR014756); Has 110 Blast hits to 108 proteins in 46 species: Archa…	not assigned.unknown	na	0.780797	0.827238	0.907948	None	None	None	NT	NT	NT
GRMZM2G009994_P02	GRMZM2G009994	NVDPAGSEGFTTGR	S7;	S369;	Uncharacterized protein [Source:UniProtKB/TrEMBL;Acc:B4FN41]	moderately similar to ( 453) AT1G50120 | Symbols: | FUNCTIONS IN: molecular_function unknown; INVOLVED IN: biological_process unknown; LOCATED IN: cellular_component unknown; EXPRESSED IN: 23 plant structures; EXPRESSED DURING: 13 growth stages; CONTAINS InterPro DOMAIN/s: Rgp1 (InterPro:IPR014848), Immunoglobulin E-set (InterPro:IPR014756); Has 110 Blast hits to 108 proteins in 46 species: Archa…	not assigned.unknown	na	0.973922	0.960993	1.23183	None	None	None	NT	NT	NT
GRMZM2G009994_P02	GRMZM2G009994	SVSPGNIFNS	S3;	S545;	Uncharacterized protein [Source:UniProtKB/TrEMBL;Acc:B4FN41]	moderately similar to ( 453) AT1G50120 | Symbols: | FUNCTIONS IN: molecular_function unknown; INVOLVED IN: biological_process unknown; LOCATED IN: cellular_component unknown; EXPRESSED IN: 23 plant structures; EXPRESSED DURING: 13 growth stages; CONTAINS InterPro DOMAIN/s: Rgp1 (InterPro:IPR014848), Immunoglobulin E-set (InterPro:IPR014756); Has 110 Blast hits to 108 proteins in 46 species: Archa…	not assigned.unknown	na	0.847264	0.926715	0.981608	None	None	None	NT	NT	NT
GRMZM2G009994_P02	GRMZM2G009994	VSPDSDHSKDDAGLPLTPK	T17;	T360;	Uncharacterized protein [Source:UniProtKB/TrEMBL;Acc:B4FN41]	moderately similar to ( 453) AT1G50120 | Symbols: | FUNCTIONS IN: molecular_function unknown; INVOLVED IN: biological_process unknown; LOCATED IN: cellular_component unknown; EXPRESSED IN: 23 plant structures; EXPRESSED DURING: 13 growth stages; CONTAINS InterPro DOMAIN/s: Rgp1 (InterPro:IPR014848), Immunoglobulin E-set (InterPro:IPR014756); Has 110 Blast hits to 108 proteins in 46 species: Archa…	not assigned.unknown	na	0.793058	0.848048	0.852765	None	None	None	NT	NT	NT
GRMZM2G009995_P02	GRMZM2G009995	SPAATPTNK	S1;	S403;	Putative leucine-rich repeat receptor-like protein kinase family protein; Uncharacterized protein [Source:UniProtKB/TrEMBL;Acc:C0PFF2]	weakly similar to ( 171) AT3G03770 | Symbols: | leucine-rich repeat transmembrane protein kinase, putative | chr3:945303-948436 REVERSEvery weakly similar to (89.7) RPK1_IPONI Receptor-like protein kinase precursor (EC 2.7.11.1) - Ipomoea nil (Japanese morning glory) (Pharbitis nil)moderately similar to ( 474) loc_os06g38970 12006.m08435 protein ATP binding protein, putative, expressed seq=cds; c…	signalling.receptor kinases.misc	na	1.38456	0.986475	1.00174	None	None	None	NT	NT	NT
GRMZM2G010075_P01	GRMZM2G010075	DSLAGEQLPTSASEK	S11;	S623;	##	moderately similar to ( 291) AT1G06230 | Symbols: GTE4 | GTE4 (GLOBAL TRANSCRIPTION FACTOR GROUP E 4); DNA binding | chr1:1907626-1910183 FORWARDhighly similar to ( 580) loc_os02g15220 12002.m100162 protein DNA binding protein, putative, expressed seq=cds; coord=5:142480148..142486047:-1; parent_gene=GRMZM2G010075	RNA.regulation of transcription.Global transcription factor group	na	0.92847	0.802778	0.721642	0.932683	0.840915	0.756103	0.995483	0.954648	0.954423
GRMZM2G010075_P01	GRMZM2G010075	GAASGDPSSEVNR	S4;	S124;	##	moderately similar to ( 291) AT1G06230 | Symbols: GTE4 | GTE4 (GLOBAL TRANSCRIPTION FACTOR GROUP E 4); DNA binding | chr1:1907626-1910183 FORWARDhighly similar to ( 580) loc_os02g15220 12002.m100162 protein DNA binding protein, putative, expressed seq=cds; coord=5:142480148..142486047:-1; parent_gene=GRMZM2G010075	RNA.regulation of transcription.Global transcription factor group	na	0.870737	0.734986	0.863053	0.874688	0.769903	0.904268	0.995483	0.954648	0.954423
GRMZM2G010075_P01	GRMZM2G010075	GAASGDPSSEVNR	S4;S8;	S124;S128;	##	moderately similar to ( 291) AT1G06230 | Symbols: GTE4 | GTE4 (GLOBAL TRANSCRIPTION FACTOR GROUP E 4); DNA binding | chr1:1907626-1910183 FORWARDhighly similar to ( 580) loc_os02g15220 12002.m100162 protein DNA binding protein, putative, expressed seq=cds; coord=5:142480148..142486047:-1; parent_gene=GRMZM2G010075	RNA.regulation of transcription.Global transcription factor group	na	0.726545	0.623814	0.795893	0.729842	0.653449	0.8339	0.995483	0.954648	0.954423
GRMZM2G010075_P01	GRMZM2G010075	GAASGDPSSEVNR	S4;S9;	S124;S129;	##	moderately similar to ( 291) AT1G06230 | Symbols: GTE4 | GTE4 (GLOBAL TRANSCRIPTION FACTOR GROUP E 4); DNA binding | chr1:1907626-1910183 FORWARDhighly similar to ( 580) loc_os02g15220 12002.m100162 protein DNA binding protein, putative, expressed seq=cds; coord=5:142480148..142486047:-1; parent_gene=GRMZM2G010075	RNA.regulation of transcription.Global transcription factor group	na	0.726545	0.623814	0.795893	0.729842	0.653449	0.8339	0.995483	0.954648	0.954423
GRMZM2G010075_P02	GRMZM2G010075	GAASGDPSSEVNR	S4;	S124;	##	moderately similar to ( 292) AT1G06230 | Symbols: GTE4 | GTE4 (GLOBAL TRANSCRIPTION FACTOR GROUP E 4); DNA binding | chr1:1907626-1910183 FORWARDhighly similar to ( 580) loc_os02g15220 12002.m100162 protein DNA binding protein, putative, expressed seq=cds; coord=5:142480174..142486047:-1; parent_gene=GRMZM2G010075	RNA.regulation of transcription.Global transcription factor group	na	0.870737	0.734986	0.863053	None	None	None	NT	NT	NT
GRMZM2G010075_P02	GRMZM2G010075	GAASGDPSSEVNR	S4;S8;	S124;S128;	##	moderately similar to ( 292) AT1G06230 | Symbols: GTE4 | GTE4 (GLOBAL TRANSCRIPTION FACTOR GROUP E 4); DNA binding | chr1:1907626-1910183 FORWARDhighly similar to ( 580) loc_os02g15220 12002.m100162 protein DNA binding protein, putative, expressed seq=cds; coord=5:142480174..142486047:-1; parent_gene=GRMZM2G010075	RNA.regulation of transcription.Global transcription factor group	na	0.726545	0.623814	0.795893	None	None	None	NT	NT	NT
GRMZM2G010075_P02	GRMZM2G010075	GAASGDPSSEVNR	S4;S9;	S124;S129;	##	moderately similar to ( 292) AT1G06230 | Symbols: GTE4 | GTE4 (GLOBAL TRANSCRIPTION FACTOR GROUP E 4); DNA binding | chr1:1907626-1910183 FORWARDhighly similar to ( 580) loc_os02g15220 12002.m100162 protein DNA binding protein, putative, expressed seq=cds; coord=5:142480174..142486047:-1; parent_gene=GRMZM2G010075	RNA.regulation of transcription.Global transcription factor group	na	0.726545	0.623814	0.795893	None	None	None	NT	NT	NT
GRMZM2G010075_P02	GRMZM2G010075	GEQLPTSASEKNDENR	S9;	S621;	##	moderately similar to ( 292) AT1G06230 | Symbols: GTE4 | GTE4 (GLOBAL TRANSCRIPTION FACTOR GROUP E 4); DNA binding | chr1:1907626-1910183 FORWARDhighly similar to ( 580) loc_os02g15220 12002.m100162 protein DNA binding protein, putative, expressed seq=cds; coord=5:142480174..142486047:-1; parent_gene=GRMZM2G010075	RNA.regulation of transcription.Global transcription factor group	na	0.784919	0.668838	0.81609	None	None	None	NT	NT	NT
GRMZM2G010085_P02	GRMZM2G010085	AALKNSEGENTPPSSFK	S6;T11;	S611;T616;	##	nearly identical (1085) AT5G18620 | Symbols: CHR17 | CHR17 (CHROMATIN REMODELING FACTOR17); ATP binding / DNA binding / DNA-dependent ATPase/ helicase/ hydrolase, acting on acid anhydrides, in phosphorus-containing anhydrides / nucleic acid binding / nucleosome binding | chr5:6196190-6202058 REVERSEnearly identical (1216) ISW2_ORYSA Probable chromatin remodelling complex ATPase chain (EC 3.6.1.-)…	RNA.regulation of transcription.Chromatin Remodeling Factors	na	0.751871	0.601487	0.613132	None	None	None	NT	NT	NT
GRMZM2G010085_P02	GRMZM2G010085	NSEGENTPPSSFK	T7;	T616;	##	nearly identical (1085) AT5G18620 | Symbols: CHR17 | CHR17 (CHROMATIN REMODELING FACTOR17); ATP binding / DNA binding / DNA-dependent ATPase/ helicase/ hydrolase, acting on acid anhydrides, in phosphorus-containing anhydrides / nucleic acid binding / nucleosome binding | chr5:6196190-6202058 REVERSEnearly identical (1216) ISW2_ORYSA Probable chromatin remodelling complex ATPase chain (EC 3.6.1.-)…	RNA.regulation of transcription.Chromatin Remodeling Factors	na	0.93044	0.722544	0.733758	None	None	None	NT	NT	NT
GRMZM2G010085_P02	GRMZM2G010085	NSEGENTPPSSFKR	T7;S10;	T616;S619;	##	nearly identical (1085) AT5G18620 | Symbols: CHR17 | CHR17 (CHROMATIN REMODELING FACTOR17); ATP binding / DNA binding / DNA-dependent ATPase/ helicase/ hydrolase, acting on acid anhydrides, in phosphorus-containing anhydrides / nucleic acid binding / nucleosome binding | chr5:6196190-6202058 REVERSEnearly identical (1216) ISW2_ORYSA Probable chromatin remodelling complex ATPase chain (EC 3.6.1.-)…	RNA.regulation of transcription.Chromatin Remodeling Factors	na	1.00348	0.806275	0.627935	None	None	None	NT	NT	NT
GRMZM2G010085_P02	GRMZM2G010085	NYSESDYFK	S3;	S326;	##	nearly identical (1085) AT5G18620 | Symbols: CHR17 | CHR17 (CHROMATIN REMODELING FACTOR17); ATP binding / DNA binding / DNA-dependent ATPase/ helicase/ hydrolase, acting on acid anhydrides, in phosphorus-containing anhydrides / nucleic acid binding / nucleosome binding | chr5:6196190-6202058 REVERSEnearly identical (1216) ISW2_ORYSA Probable chromatin remodelling complex ATPase chain (EC 3.6.1.-)…	RNA.regulation of transcription.Chromatin Remodeling Factors	na	0.779396	0.885717	0.92351	None	None	None	NT	NT	NT
GRMZM2G010095_P02	GRMZM2G010095	TYSTLTTDR	S3;	S330;	Uncharacterized protein [Source:UniProtKB/TrEMBL;Acc:K7TGH2]	moderately similar to ( 481) AT3G01810 | Symbols: | FUNCTIONS IN: molecular_function unknown; INVOLVED IN: biological_process unknown; LOCATED IN: plasma membrane; EXPRESSED IN: 21 plant structures; EXPRESSED DURING: 13 growth stages; BEST Arabidopsis thaliana protein match is: nucleolar protein gar2-related (TAIR:AT2G42320.2); Has 1224 Blast hits to 385 proteins in 102 species: Archae - 2; Bacte…	not assigned.unknown	na	0.758634	0.921498	0.989624	None	None	None	NT	NT	NT
GRMZM2G010105_P01	GRMZM2G010105	LGLDSSPVK	S6;	S888;	Faciata 1-like protein [Source:UniProtKB/TrEMBL;Acc:K7VAA3]	moderately similar to ( 322) AT1G65470 | Symbols: FAS1, NFB2 | FAS1 (FASCIATA 1); histone binding | chr1:24319906-24323879 REVERSEhighly similar to ( 610) loc_os01g67100 12001.m12813 protein expressed protein seq=cds; coord=8:164356753..164363486:-1; parent_gene=GRMZM2G010105	DNA.synthesis/chromatin structure	na	0.774035	0.54505	0.520419	None	None	None	NT	NT	NT
GRMZM2G010136_P04	GRMZM2G010136	SDEGGTGEPLSDSQK	S1;	S2;	F-actin capping protein alpha subunit; Uncharacterized protein [Source:UniProtKB/TrEMBL;Acc:B6U122]	weakly similar to ( 157) AT3G05520 | Symbols: | F-actin capping protein alpha subunit family protein | chr3:1598611-1601437 FORWARDweakly similar to ( 196) loc_os07g23200 12007.m06602 protein F-actin capping protein alpha subunit, putative, expressed seq=cds; coord=2:216556497..216558932:-1; parent_gene=GRMZM2G010136	cell.organisation	na	0.851471	0.732028	0.92772	None	None	None	NT	NT	NT
GRMZM2G010196_P01	GRMZM2G010196	AVAVDSEQGSPESPEQEK	S13;	S66;	Uncharacterized protein [Source:UniProtKB/TrEMBL;Acc:B4FED9]	moderately similar to ( 207) AT5G58250 | Symbols: | unknown protein | chr5:23559558-23560372 FORWARDmoderately similar to ( 273) loc_os03g21370 12003.m07543 protein expressed protein seq=cds; coord=1:54598727..54601782:1; parent_gene=GRMZM2G010196	not assigned.unknown	na	0.771089	0.870911	0.793227	0.869178	0.819734	0.824881	0.887147	1.06243	0.961626
GRMZM2G010315_P01	GRMZM2G010315	DNDDDSNDDDESELVR	S6;	S516;	Uncharacterized protein [Source:UniProtKB/TrEMBL;Acc:K7UYL8]	moderately similar to ( 458) AT3G12380 | Symbols: ATARP5 | ATARP5 (ACTIN-RELATED PROTEIN 5); structural constituent of cytoskeleton | chr3:3938309-3940710 REVERSEvery weakly similar to (88.2) ACT2_ORYSA Actin-2 - Oryza sativa (Rice)very weakly similar to (89.7) loc_os05g01600 12005.m27520 protein actin-97, putative, expressed seq=cds; coord=8:14099597..14109108:-1; parent_gene=GRMZM2G010315	cell.organisation	na	0.918162	0.836533	0.959904	0.957552	0.849085	0.934599	0.958864	0.985217	1.02708
GRMZM2G010315_P01	GRMZM2G010315	MSKDNDDDSNDDDESELVR	S9;	S516;	Uncharacterized protein [Source:UniProtKB/TrEMBL;Acc:K7UYL8]	moderately similar to ( 458) AT3G12380 | Symbols: ATARP5 | ATARP5 (ACTIN-RELATED PROTEIN 5); structural constituent of cytoskeleton | chr3:3938309-3940710 REVERSEvery weakly similar to (88.2) ACT2_ORYSA Actin-2 - Oryza sativa (Rice)very weakly similar to (89.7) loc_os05g01600 12005.m27520 protein actin-97, putative, expressed seq=cds; coord=8:14099597..14109108:-1; parent_gene=GRMZM2G010315	cell.organisation	na	0.293104	0.639234	0.653877	0.305679	0.648825	0.636639	0.958864	0.985217	1.02708
GRMZM2G010323_P02	GRMZM2G010323	LSPSPPPTR	S2;S4;	S43;S45;	Uncharacterized protein [Source:UniProtKB/TrEMBL;Acc:K7TKI4]	moderately similar to ( 329) loc_os04g35800 12004.m08669 protein zinc finger C-x8-C-x5-C-x3-H type family protein, expressed seq=cds; coord=10:117897726..117900939:1; parent_gene=GRMZM2G010323	not assigned.unknown	C3H	1.05257	0.803768	0.894065	None	None	None	NT	NT	NT
GRMZM2G010323_P02	GRMZM2G010323	RLSPSPPPTR	S3;S5;	S43;S45;	Uncharacterized protein [Source:UniProtKB/TrEMBL;Acc:K7TKI4]	moderately similar to ( 329) loc_os04g35800 12004.m08669 protein zinc finger C-x8-C-x5-C-x3-H type family protein, expressed seq=cds; coord=10:117897726..117900939:1; parent_gene=GRMZM2G010323	not assigned.unknown	C3H	0.918822	0.821627	0.892794	None	None	None	NT	NT	NT
GRMZM2G010323_P02	GRMZM2G010323	RRLSPSPPPTR	S4;S6;	S43;S45;	Uncharacterized protein [Source:UniProtKB/TrEMBL;Acc:K7TKI4]	moderately similar to ( 329) loc_os04g35800 12004.m08669 protein zinc finger C-x8-C-x5-C-x3-H type family protein, expressed seq=cds; coord=10:117897726..117900939:1; parent_gene=GRMZM2G010323	not assigned.unknown	C3H	0.837386	0.79441	0.942023	None	None	None	NT	NT	NT
GRMZM2G010323_P02	GRMZM2G010323	SPQQYPTDGK	S1;	S74;	Uncharacterized protein [Source:UniProtKB/TrEMBL;Acc:K7TKI4]	moderately similar to ( 329) loc_os04g35800 12004.m08669 protein zinc finger C-x8-C-x5-C-x3-H type family protein, expressed seq=cds; coord=10:117897726..117900939:1; parent_gene=GRMZM2G010323	not assigned.unknown	C3H	1.86976	1.18672	1.23258	None	None	None	NT	NT	NT
GRMZM2G010323_P02	GRMZM2G010323	SRSPQQYPTDGK	S1;S3;	S72;S74;	Uncharacterized protein [Source:UniProtKB/TrEMBL;Acc:K7TKI4]	moderately similar to ( 329) loc_os04g35800 12004.m08669 protein zinc finger C-x8-C-x5-C-x3-H type family protein, expressed seq=cds; coord=10:117897726..117900939:1; parent_gene=GRMZM2G010323	not assigned.unknown	C3H	1.52583	0.989446	1.21698	None	None	None	NT	NT	NT
GRMZM2G010323_P02	GRMZM2G010323	SRSPQQYPTDGK	S3;	S74;	Uncharacterized protein [Source:UniProtKB/TrEMBL;Acc:K7TKI4]	moderately similar to ( 329) loc_os04g35800 12004.m08669 protein zinc finger C-x8-C-x5-C-x3-H type family protein, expressed seq=cds; coord=10:117897726..117900939:1; parent_gene=GRMZM2G010323	not assigned.unknown	C3H	0.958785	0.711245	0.802695	None	None	None	NT	NT	NT
GRMZM2G010323_P02	GRMZM2G010323	SRSPQQYPTDGKR	S1;S3;	S72;S74;	Uncharacterized protein [Source:UniProtKB/TrEMBL;Acc:K7TKI4]	moderately similar to ( 329) loc_os04g35800 12004.m08669 protein zinc finger C-x8-C-x5-C-x3-H type family protein, expressed seq=cds; coord=10:117897726..117900939:1; parent_gene=GRMZM2G010323	not assigned.unknown	C3H	0.849636	0.793531	0.928619	None	None	None	NT	NT	NT
GRMZM2G010323_P02	GRMZM2G010323	SRSRSPQQYPTDGK	S1;S3;	S70;S72;	Uncharacterized protein [Source:UniProtKB/TrEMBL;Acc:K7TKI4]	moderately similar to ( 329) loc_os04g35800 12004.m08669 protein zinc finger C-x8-C-x5-C-x3-H type family protein, expressed seq=cds; coord=10:117897726..117900939:1; parent_gene=GRMZM2G010323	not assigned.unknown	C3H	0.659894	0.647088	0.611753	None	None	None	NT	NT	NT
GRMZM2G010323_P02	GRMZM2G010323	SRSRSPQQYPTDGK	S1;S3;S5;	S70;S72;S74;	Uncharacterized protein [Source:UniProtKB/TrEMBL;Acc:K7TKI4]	moderately similar to ( 329) loc_os04g35800 12004.m08669 protein zinc finger C-x8-C-x5-C-x3-H type family protein, expressed seq=cds; coord=10:117897726..117900939:1; parent_gene=GRMZM2G010323	not assigned.unknown	C3H	1.09727	0.912294	1.42243	None	None	None	NT	NT	NT
GRMZM2G010342_P01	GRMZM2G010342	ADSGGYNLNEK	S3;	S13;	##	nearly identical (1337) AT2G13370 | Symbols: CHR5 | CHR5 (chromatin remodeling 5); ATP binding / DNA binding / chromatin binding / helicase/ nucleic acid binding | chr2:5544601-5555543 REVERSEmoderately similar to ( 368) ISW2_ORYSA Probable chromatin remodelling complex ATPase chain (EC 3.6.1.-) (ISW2-like) (Sucrose nonfermenting protein 2 homolog) - Oryza sativa (Rice)nearly identical (1426) loc…	RNA.regulation of transcription.Chromatin Remodeling Factors	na	0.967342	0.942966	1.09081	0.977255	0.924208	1.0633	0.989856	1.0203	1.02587
GRMZM2G010342_P01	GRMZM2G010342	AFFSNSGSK	S6;	S7;	##	nearly identical (1337) AT2G13370 | Symbols: CHR5 | CHR5 (chromatin remodeling 5); ATP binding / DNA binding / chromatin binding / helicase/ nucleic acid binding | chr2:5544601-5555543 REVERSEmoderately similar to ( 368) ISW2_ORYSA Probable chromatin remodelling complex ATPase chain (EC 3.6.1.-) (ISW2-like) (Sucrose nonfermenting protein 2 homolog) - Oryza sativa (Rice)nearly identical (1426) loc…	RNA.regulation of transcription.Chromatin Remodeling Factors	na	0.812473	0.801585	1.07035	0.820799	0.78564	1.04335	0.989856	1.0203	1.02587
GRMZM2G010342_P01	GRMZM2G010342	EEGEISESEAETK	S6;	S1279;	##	nearly identical (1337) AT2G13370 | Symbols: CHR5 | CHR5 (chromatin remodeling 5); ATP binding / DNA binding / chromatin binding / helicase/ nucleic acid binding | chr2:5544601-5555543 REVERSEmoderately similar to ( 368) ISW2_ORYSA Probable chromatin remodelling complex ATPase chain (EC 3.6.1.-) (ISW2-like) (Sucrose nonfermenting protein 2 homolog) - Oryza sativa (Rice)nearly identical (1426) loc…	RNA.regulation of transcription.Chromatin Remodeling Factors	na	0.944692	0.921532	1.00579	0.954373	0.9032	0.980425	0.989856	1.0203	1.02587
GRMZM2G010342_P01	GRMZM2G010342	EEGEISESEAETK	S6;S8;	S1279;S1281;	##	nearly identical (1337) AT2G13370 | Symbols: CHR5 | CHR5 (chromatin remodeling 5); ATP binding / DNA binding / chromatin binding / helicase/ nucleic acid binding | chr2:5544601-5555543 REVERSEmoderately similar to ( 368) ISW2_ORYSA Probable chromatin remodelling complex ATPase chain (EC 3.6.1.-) (ISW2-like) (Sucrose nonfermenting protein 2 homolog) - Oryza sativa (Rice)nearly identical (1426) loc…	RNA.regulation of transcription.Chromatin Remodeling Factors	na	0.819129	0.916457	0.917977	0.827523	0.898227	0.894825	0.989856	1.0203	1.02587
GRMZM2G010342_P01	GRMZM2G010342	GMNAASLHDGLDDSGEDDELNR	S14;	S126;	##	nearly identical (1337) AT2G13370 | Symbols: CHR5 | CHR5 (chromatin remodeling 5); ATP binding / DNA binding / chromatin binding / helicase/ nucleic acid binding | chr2:5544601-5555543 REVERSEmoderately similar to ( 368) ISW2_ORYSA Probable chromatin remodelling complex ATPase chain (EC 3.6.1.-) (ISW2-like) (Sucrose nonfermenting protein 2 homolog) - Oryza sativa (Rice)nearly identical (1426) loc…	RNA.regulation of transcription.Chromatin Remodeling Factors	na	0.841704	0.940568	0.909971	0.850329	0.921858	0.887021	0.989856	1.0203	1.02587
GRMZM2G010342_P01	GRMZM2G010342	ISYVESEESDDSEEK	S6;S9;	S320;S323;	##	nearly identical (1337) AT2G13370 | Symbols: CHR5 | CHR5 (chromatin remodeling 5); ATP binding / DNA binding / chromatin binding / helicase/ nucleic acid binding | chr2:5544601-5555543 REVERSEmoderately similar to ( 368) ISW2_ORYSA Probable chromatin remodelling complex ATPase chain (EC 3.6.1.-) (ISW2-like) (Sucrose nonfermenting protein 2 homolog) - Oryza sativa (Rice)nearly identical (1426) loc…	RNA.regulation of transcription.Chromatin Remodeling Factors	na	0.794095	0.649804	0.920839	0.802233	0.636877	0.897615	0.989856	1.0203	1.02587
GRMZM2G010357_P04	GRMZM2G010357	IASSGNILGGSNIGR	S3;	S138;	Uncharacterized protein [Source:UniProtKB/TrEMBL;Acc:K7UKR0]	weakly similar to ( 150) AT5G59710 | Symbols: VIP2, AtVIP2 | VIP2 (VIRE2 INTERACTING PROTEIN2); protein binding / transcription regulator | chr5:24058157-24061736 FORWARDmoderately similar to ( 204) loc_os03g52594 12003.m35626 protein CCR4-NOT transcription complex subunit 2, putative, expressed seq=cds; coord=6:155129767..155138129:1; parent_gene=GRMZM2G010357	RNA.regulation of transcription.unclassified	na	0.626649	0.694074	0.920979	None	None	None	NT	NT	NT
GRMZM2G010460_P09	GRMZM2G010460	SSVNVTANK	S1;	S26;	Uncharacterized protein [Source:UniProtKB/TrEMBL;Acc:B4FI48]	moderately similar to ( 231) AT3G15355 | Symbols: UBC25, PFU1 | UBC25 (UBIQUITIN-CONJUGATING ENZYME 25); small conjugating protein ligase | chr3:5183858-5186669 FORWARDmoderately similar to ( 350) loc_os01g13280 12001.m07938 protein baculoviral IAP repeat-containing protein 6, putative, expressed seq=cds; coord=3:1684850..1687941:1; parent_gene=GRMZM2G010460	protein.degradation.ubiquitin.E2	na	1.81972	1.62288	1.52556	None	None	None	NT	NT	NT
GRMZM2G010599_P03	GRMZM2G010599	SELSLLR	S4;	S29;	60S ribosomal protein L35 [Source:UniProtKB/TrEMBL;Acc:K7TNL5]	seq=cds; coord=10:106247942..106249853:1; parent_gene=GRMZM2G010599	not assigned.unknown	na	0.863647	0.797352	0.895687	None	None	None	NT	NT	NT
GRMZM2G010637_P02	GRMZM2G010637	APSSSSVNAENDDDVLGLVR	S5;	S1169;	Uncharacterized protein [Source:UniProtKB/TrEMBL;Acc:K7V8E2]	nearly identical (1210) AT5G47690 | Symbols: | binding | chr5:19317899-19327014 FORWARDnearly identical (2027) loc_os06g17840 12006.m06496 protein HEAT repeat family protein, expressed seq=cds; coord=9:37286589..37305954:-1; parent_gene=GRMZM2G010637	not assigned.unknown	na	0.884634	0.896077	0.94927	0.928054	0.908632	0.963286	0.953214	0.986183	0.985449
GRMZM2G010637_P02	GRMZM2G010637	APSSSSVNAENDDDVLGLVR	S6;	S1170;	Uncharacterized protein [Source:UniProtKB/TrEMBL;Acc:K7V8E2]	nearly identical (1210) AT5G47690 | Symbols: | binding | chr5:19317899-19327014 FORWARDnearly identical (2027) loc_os06g17840 12006.m06496 protein HEAT repeat family protein, expressed seq=cds; coord=9:37286589..37305954:-1; parent_gene=GRMZM2G010637	not assigned.unknown	na	0.756191	0.890232	0.927015	0.793306	0.902705	0.940703	0.953214	0.986183	0.985449
GRMZM2G010637_P02	GRMZM2G010637	LDGHTLSNEESDNDTLSVWK	S7;S11;	S1815;S1819;	Uncharacterized protein [Source:UniProtKB/TrEMBL;Acc:K7V8E2]	nearly identical (1210) AT5G47690 | Symbols: | binding | chr5:19317899-19327014 FORWARDnearly identical (2027) loc_os06g17840 12006.m06496 protein HEAT repeat family protein, expressed seq=cds; coord=9:37286589..37305954:-1; parent_gene=GRMZM2G010637	not assigned.unknown	na	0.971282	0.970301	1.08925	1.01895	0.983895	1.10534	0.953214	0.986183	0.985449
GRMZM2G010637_P02	GRMZM2G010637	QKAPSSSSVNAENDDDVLGLVR	S5;S7;	S1167;S1169;	Uncharacterized protein [Source:UniProtKB/TrEMBL;Acc:K7V8E2]	nearly identical (1210) AT5G47690 | Symbols: | binding | chr5:19317899-19327014 FORWARDnearly identical (2027) loc_os06g17840 12006.m06496 protein HEAT repeat family protein, expressed seq=cds; coord=9:37286589..37305954:-1; parent_gene=GRMZM2G010637	not assigned.unknown	na	0.669227	0.735689	0.961295	0.702074	0.745996	0.975489	0.953214	0.986183	0.985449
GRMZM2G010637_P02	GRMZM2G010637	TSISLETK	S4;	S1258;	Uncharacterized protein [Source:UniProtKB/TrEMBL;Acc:K7V8E2]	nearly identical (1210) AT5G47690 | Symbols: | binding | chr5:19317899-19327014 FORWARDnearly identical (2027) loc_os06g17840 12006.m06496 protein HEAT repeat family protein, expressed seq=cds; coord=9:37286589..37305954:-1; parent_gene=GRMZM2G010637	not assigned.unknown	na	0.851981	0.914602	1.02422	0.893798	0.927417	1.03934	0.953214	0.986183	0.985449
GRMZM2G010657_P01	GRMZM2G010657	HSKSEDATEDDTPSTSGR	S2;	S95;	Putative uncharacterized protein [Source:UniProtKB/TrEMBL;Acc:B6TEL9]	highly similar to ( 535) AT4G16340 | Symbols: SPK1 | SPK1 (SPIKE1); GTP binding / GTPase binding / guanyl-nucleotide exchange factor | chr4:9228773-9241060 REVERSE seq=cds; coord=1:53822733..53830790:1; parent_gene=GRMZM2G010657	cell.organisation	na	0.715585	0.663619	0.687091	0.816144	0.817487	0.755344	0.876788	0.81178	0.909639
GRMZM2G010702_P01	GRMZM2G010702	SEYADSTVVGR	T7;	T82;	Uncharacterized protein [Source:UniProtKB/TrEMBL;Acc:C0P4X6]	seq=cds; coord=7:161958265..161959052:-1; parent_gene=GRMZM2G010702	not assigned.unknown	na	0.891343	1.23838	1.15929	None	None	None	NT	NT	NT
GRMZM2G010797_P01	GRMZM2G010797	GGDFDLESGSPR	S10;	S28;	Uncharacterized protein [Source:UniProtKB/TrEMBL;Acc:C0PEB0]	moderately similar to ( 422) AT1G21370 | Symbols: | unknown protein | chr1:7484250-7485451 FORWARDhighly similar to ( 536) loc_os04g35780 12004.m08667 protein cytoplasm protein, putative, expressed seq=cds; coord=10:117989579..117992185:1; parent_gene=GRMZM2G010797	not assigned.unknown	na	0.890466	0.836379	0.818338	0.884322	0.917465	0.870474	1.00695	0.91162	0.940106
[truncated: 8,792 more rows]

## Sheet: Phosphoproteome (Q)
Table S2 Detailed data in Phosphoproteome
Phosphoproteins that also identified in proteome
[truncated: 6,746 more rows]

## Sheet: Phos-change(Q)
Table S2 Detailed data in Phosphoproteome
Phosphoproteins significantly changed in phosphorylation level
[truncated: 1,478 more rows]

## Sheet: Cluster
Table S2 Detailed data in Phosphoproteome
[truncated: 1,478 more rows]

[truncated: 6 more sheets: Phosphoprotein, Phosphosite, Phosphosites per phosphopeptide, Phosphosites per protein, Data for drawing figures, Splicing factor PWI domain]
