# Supplementary material for: Large-scale Proteomic and Phosphoproteomic Analyses of Maize Seedling Leaves During De-etiolation
Source: Genomics Proteomics Bioinformatics. 2020 Dec 30;18(4):397–414. doi: 10.1016/j.gpb.2020.12.004 (PMC8242269; doi:10.1016/j.gpb.2020.12.004)
Supplement: Supplementary data 11 [file mmc11.xlsx]

## Sheet: Proteome
Table S3 The proteins used for drawing Venn diagrams
Proteins used for drawing Venn diagram
2D identified Protein	3D identified Protein	2D quantified Protein	3D quantified Protein
AC148152.3_FGP005	AC148152.3_FGP005	AC148152.3_FGP005	AC148152.3_FGP005
AC148152.3_FGP008	AC148152.3_FGP008	AC148152.3_FGP008	AC148152.3_FGP008
AC148167.6_FGP001	AC148167.6_FGP001	AC148167.6_FGP001	AC148167.6_FGP001
AC149475.2_FGP003	AC149475.2_FGP002	AC149475.2_FGP003	AC149475.2_FGP002
AC149475.2_FGP007	AC149475.2_FGP003	AC149475.2_FGP007	AC149475.2_FGP003
AC149810.2_FGP004	AC149475.2_FGP005	AC149810.2_FGP004	AC149475.2_FGP007
AC149818.2_FGP001	AC149475.2_FGP007	AC149818.2_FGP004	AC149810.2_FGP004
AC149818.2_FGP004	AC149810.2_FGP004	AC149828.2_FGP002	AC149818.2_FGP004
AC149828.2_FGP002	AC149810.2_FGP008	AC149828.2_FGP005	AC149818.2_FGP006
AC149828.2_FGP005	AC149818.2_FGP004	AC149829.2_FGP003	AC149828.2_FGP002
AC149829.2_FGP003	AC149818.2_FGP006	AC155377.1_FGP001	AC149829.2_FGP003
AC155352.2_FGP001	AC149828.2_FGP002	AC155377.1_FGP002	AC149829.2_FGP004
AC155377.1_FGP001	AC149829.2_FGP003	AC155434.2_FGP004	AC149829.2_FGP006
AC155377.1_FGP002	AC149829.2_FGP004	AC155496.2_FGP009	AC152495.1_FGP003
AC155434.2_FGP004	AC149829.2_FGP006	AC155610.2_FGP007	AC152495.1_FGP012
AC155496.2_FGP009	AC152495.1_FGP003	AC155622.2_FGP001	AC155376.2_FGP004
AC155610.2_FGP007	AC152495.1_FGP012	AC155622.2_FGP004	AC155377.1_FGP001
AC155622.2_FGP001	AC155376.2_FGP004	AC155624.2_FGP011	AC155377.1_FGP002
AC155622.2_FGP004	AC155377.1_FGP001	AC159612.1_FGP007	AC155434.2_FGP004
AC155624.2_FGP011	AC155377.1_FGP002	AC177850.2_FGP005	AC155496.2_FGP009
AC159612.1_FGP007	AC155434.2_FGP001	AC177897.2_FGP022	AC155610.2_FGP007
AC177850.2_FGP005	AC155434.2_FGP004	AC177936.6_FGP008	AC155622.2_FGP001
AC177897.2_FGP022	AC155496.2_FGP009	AC182617.3_FGP001	AC155622.2_FGP004
AC177936.6_FGP008	AC155610.2_FGP007	AC186147.3_FGP008	AC155624.2_FGP011
AC182617.3_FGP001	AC155610.2_FGP009	AC187098.4_FGP011	AC159612.1_FGP007
AC183938.4_FGP011	AC155622.2_FGP001	AC187157.4_FGP002	AC177897.2_FGP022
AC185466.3_FGP001	AC155622.2_FGP004	AC188023.3_FGP005	AC177908.3_FGP002
AC186147.3_FGP008	AC155624.2_FGP011	AC188838.3_FGP005	AC182617.3_FGP001
AC187098.4_FGP011	AC159612.1_FGP007	AC189750.4_FGP004	AC184130.4_FGP012
AC187157.4_FGP002	AC177897.2_FGP022	AC190609.3_FGP002	AC186147.3_FGP008
AC188023.3_FGP005	AC177908.3_FGP002	AC190636.3_FGP005	AC186590.3_FGP005
AC188838.3_FGP005	AC177920.3_FGP008	AC190915.3_FGP007	AC186592.3_FGP003
AC189750.4_FGP004	AC182617.3_FGP001	AC191009.3_FGP004	AC187092.6_FGP003
AC189879.3_FGP003	AC183514.3_FGP006	AC191048.2_FGP006	AC187098.4_FGP011
AC190609.3_FGP002	AC184130.4_FGP012	AC191069.3_FGP004	AC187157.4_FGP002
AC190636.3_FGP005	AC184169.3_FGP001	AC191771.3_FGP008	AC187212.3_FGP011
AC190915.3_FGP007	AC185281.5_FGP006	AC192244.3_FGP007	AC188023.3_FGP005
AC191009.3_FGP004	AC185300.4_FGP002	AC193645.3_FGP006	AC188838.3_FGP005
AC191048.2_FGP006	AC185466.3_FGP001	AC194341.4_FGP002	AC189750.4_FGP004
AC191069.3_FGP004	AC185530.2_FGP004	AC194914.3_FGP002	AC189879.3_FGP003
AC191771.3_FGP008	AC186145.3_FGP002	AC194970.5_FGP001	AC190609.3_FGP002
AC192244.3_FGP007	AC186147.3_FGP008	AC194970.5_FGP004	AC190636.3_FGP005
AC193645.3_FGP006	AC186519.4_FGP002	AC194970.5_FGP005	AC190789.3_FGP005
AC193745.3_FGP003	AC186590.3_FGP005	AC194970.5_FGP009	AC191009.3_FGP004
AC194341.4_FGP002	AC186592.3_FGP003	AC195172.3_FGP001	AC191048.2_FGP006
AC194914.3_FGP002	AC187092.6_FGP003	AC195340.3_FGP001	AC191771.3_FGP008
AC194970.5_FGP001	AC187098.4_FGP011	AC195340.3_FGP002	AC192175.3_FGP001
AC194970.5_FGP004	AC187157.4_FGP002	AC195860.3_FGP005	AC192244.3_FGP007
AC194970.5_FGP005	AC187212.3_FGP011	AC195860.3_FGP006	AC192381.3_FGP004
AC194970.5_FGP009	AC188023.3_FGP005	AC195874.2_FGP002	AC192451.3_FGP001
AC194974.3_FGP005	AC188721.3_FGP001	AC196156.3_FGP003	AC194022.3_FGP013
AC195172.3_FGP001	AC188752.3_FGP008	AC196278.2_FGP003	AC194039.4_FGP009
AC195340.3_FGP001	AC188838.3_FGP005	AC196278.2_FGP004	AC194264.3_FGP006
AC195340.3_FGP002	AC189750.4_FGP004	AC196475.3_FGP004	AC194341.4_FGP002
AC195860.3_FGP005	AC189879.3_FGP003	AC196475.3_FGP005	AC194485.3_FGP002
AC195860.3_FGP006	AC190576.2_FGP002	AC196489.3_FGP002	AC194712.3_FGP002
AC195874.2_FGP002	AC190609.3_FGP002	AC197013.3_FGP003	AC194914.3_FGP002
AC196156.3_FGP003	AC190636.3_FGP005	AC197038.3_FGP001	AC194970.5_FGP001
AC196202.3_FGP007	AC190789.3_FGP005	AC197056.3_FGP005	AC194970.5_FGP002
AC196278.2_FGP003	AC191009.3_FGP004	AC197118.3_FGP005	AC194970.5_FGP005
AC196278.2_FGP004	AC191048.2_FGP006	AC197122.3_FGP003	AC194970.5_FGP009
AC196475.3_FGP004	AC191360.3_FGP004	AC197246.3_FGP001	AC194974.3_FGP005
AC196475.3_FGP005	AC191622.3_FGP003	AC197545.3_FGP002	AC195340.3_FGP001
AC196489.3_FGP002	AC191622.3_FGP005	AC197555.3_FGP008	AC195825.3_FGP001
AC196779.3_FGP003	AC191771.3_FGP008	AC197672.3_FGP002	AC195860.3_FGP005
AC197013.3_FGP003	AC192175.3_FGP001	AC197699.3_FGP003	AC195860.3_FGP006
AC197038.3_FGP001	AC192244.3_FGP007	AC197705.4_FGP003	AC195874.2_FGP002
AC197056.3_FGP005	AC192362.3_FGP003	AC197705.4_FGP006	AC196059.3_FGP003
AC197118.3_FGP005	AC192381.3_FGP004	AC197705.4_FGP007	AC196090.3_FGP006
AC197122.3_FGP003	AC192451.3_FGP001	AC197705.4_FGP011	AC196156.3_FGP003
AC197246.3_FGP001	AC193598.3_FGP002	AC198169.4_FGP004	AC196202.3_FGP007
AC197545.3_FGP002	AC193632.2_FGP002	AC198206.5_FGP001	AC196278.2_FGP003
AC197555.3_FGP008	AC194022.3_FGP013	AC198361.3_FGP004	AC196278.2_FGP004
AC197672.3_FGP002	AC194039.4_FGP009	AC198418.3_FGP005	AC196475.3_FGP004
AC197699.3_FGP003	AC194264.3_FGP006	AC198481.3_FGP004	AC196475.3_FGP005
AC197705.4_FGP003	AC194341.4_FGP002	AC198518.3_FGP003	AC196489.3_FGP002
AC197705.4_FGP006	AC194425.3_FGP005	AC198725.4_FGP007	AC196642.4_FGP003
AC197705.4_FGP007	AC194485.3_FGP002	AC198982.3_FGP006	AC196779.3_FGP003
AC197705.4_FGP011	AC194712.3_FGP002	AC199068.2_FGP017	AC197013.3_FGP003
AC197758.3_FGP004	AC194898.3_FGP003	AC199363.4_FGP003	AC197047.3_FGP001
AC198169.4_FGP004	AC194914.3_FGP002	AC199439.4_FGP005	AC197056.3_FGP005
AC198206.5_FGP001	AC194970.5_FGP001	AC199526.5_FGP002	AC197118.3_FGP005
AC198361.3_FGP004	AC194970.5_FGP002	AC199526.5_FGP003	AC197122.3_FGP003
AC198418.3_FGP005	AC194970.5_FGP005	AC199541.4_FGP001	AC197246.3_FGP001
AC198481.3_FGP004	AC194970.5_FGP009	AC199765.4_FGP008	AC197545.3_FGP002
AC198518.3_FGP003	AC194974.3_FGP005	AC199782.5_FGP001	AC197555.3_FGP008
AC198725.4_FGP007	AC195340.3_FGP001	AC199782.5_FGP002	AC197672.3_FGP002
AC198937.4_FGP003	AC195608.3_FGP006	AC200057.4_FGP007	AC197699.3_FGP003
AC198982.3_FGP006	AC195825.3_FGP001	AC202185.4_FGP004	AC197705.4_FGP003
AC199001.3_FGP005	AC195860.3_FGP005	AC202915.3_FGP002	AC197705.4_FGP007
AC199068.2_FGP017	AC195860.3_FGP006	AC202974.3_FGP004	AC197705.4_FGP011
AC199363.4_FGP003	AC195874.2_FGP002	AC203031.3_FGP002	AC197758.3_FGP004
AC199439.4_FGP005	AC195980.2_FGP004	AC203173.3_FGP004	AC198169.4_FGP004
AC199526.5_FGP002	AC196059.3_FGP003	AC203316.3_FGP003	AC198206.5_FGP001
AC199526.5_FGP003	AC196090.3_FGP006	AC203424.3_FGP001	AC198361.3_FGP004
AC199541.4_FGP001	AC196156.3_FGP003	AC203535.4_FGP001	AC198418.3_FGP005
AC199765.4_FGP008	AC196202.3_FGP007	AC203535.4_FGP004	AC198481.3_FGP004
AC199782.5_FGP001	AC196278.2_FGP003	AC203752.5_FGP002	AC198518.3_FGP003
AC199782.5_FGP002	AC196278.2_FGP004	AC203753.4_FGP006	AC198721.3_FGP002
AC199956.4_FGP003	AC196475.3_FGP004	AC203753.4_FGP007	AC198725.4_FGP007
AC200057.4_FGP007	AC196475.3_FGP005	AC203754.4_FGP008	AC198937.4_FGP003
AC200754.4_FGP004	AC196489.3_FGP002	AC203761.3_FGP002	AC199001.3_FGP005
AC200904.3_FGP003	AC196642.4_FGP003	AC203841.3_FGP009	AC199067.2_FGP004
AC202185.4_FGP004	AC196779.3_FGP003	AC203966.5_FGP003	AC199068.2_FGP017
AC202187.4_FGP003	AC197013.3_FGP003	AC203972.3_FGP001	AC199363.4_FGP003
AC202707.3_FGP002	AC197047.3_FGP001	AC203985.4_FGP005	AC199526.5_FGP002
AC202915.3_FGP002	AC197056.3_FGP005	AC204292.4_FGP005	AC199526.5_FGP003
AC202974.3_FGP004	AC197118.3_FGP005	AC204530.4_FGP002	AC199541.4_FGP001
AC203031.3_FGP002	AC197122.3_FGP003	AC204711.3_FGP002	AC199638.4_FGP001
AC203173.3_FGP004	AC197146.3_FGP002	AC205122.4_FGP003	AC199705.3_FGP008
AC203316.3_FGP003	AC197246.3_FGP001	AC205165.3_FGP002	AC199765.4_FGP008
AC203424.3_FGP001	AC197544.3_FGP002	AC205320.3_FGP004	AC199782.5_FGP001
AC203535.4_FGP001	AC197545.3_FGP002	AC205419.3_FGP001	AC199782.5_FGP002
AC203535.4_FGP004	AC197555.3_FGP008	AC205521.3_FGP003	AC199961.4_FGP004
AC203752.5_FGP002	AC197578.4_FGP001	AC205574.3_FGP006	AC200057.4_FGP007
AC203753.4_FGP006	AC197672.3_FGP002	AC205677.3_FGP001	AC200753.3_FGP003
AC203753.4_FGP007	AC197699.3_FGP003	AC205703.4_FGP002	AC202073.4_FGP001
AC203754.4_FGP008	AC197705.4_FGP001	AC205703.4_FGP006	AC202179.3_FGP004
AC203761.3_FGP002	AC197705.4_FGP003	AC205703.4_FGP010	AC202185.4_FGP004
AC203841.3_FGP009	AC197705.4_FGP007	AC206223.3_FGP010	AC202435.3_FGP003
AC203966.5_FGP003	AC197705.4_FGP011	AC206425.3_FGP002	AC202915.3_FGP002
AC203972.3_FGP001	AC197758.3_FGP004	AC206642.4_FGP001	AC202974.3_FGP004
AC203985.4_FGP005	AC198169.4_FGP004	AC206788.3_FGP015	AC203173.3_FGP004
AC204070.3_FGP004	AC198206.5_FGP001	AC206832.3_FGP004	AC203366.4_FGP001
AC204292.4_FGP005	AC198357.3_FGP002	AC206968.3_FGP003	AC203424.3_FGP001
AC204530.4_FGP002	AC198361.3_FGP004	AC207265.3_FGP002	AC203535.4_FGP001
AC204711.3_FGP002	AC198418.3_FGP005	AC207628.4_FGP010	AC203535.4_FGP004
AC205122.4_FGP003	AC198481.3_FGP004	AC207628.4_FGP011	AC203752.5_FGP002
AC205165.3_FGP002	AC198518.3_FGP003	AC207722.2_FGP009	AC203753.4_FGP006
AC205320.3_FGP004	AC198721.3_FGP002	AC207890.3_FGP002	AC203753.4_FGP007
AC205419.3_FGP001	AC198725.4_FGP007	AC208110.2_FGP007	AC203754.4_FGP008
AC205484.3_FGP005	AC198937.4_FGP003	AC208201.3_FGP001	AC203761.3_FGP002
AC205485.3_FGP011	AC198937.4_FGP005	AC208201.3_FGP003	AC203841.3_FGP002
AC205521.3_FGP003	AC199001.3_FGP005	AC208204.3_FGP006	AC203841.3_FGP009
AC205574.3_FGP006	AC199067.2_FGP004	AC208327.4_FGP003	AC203862.4_FGP002
AC205677.3_FGP001	AC199068.2_FGP017	AC208341.4_FGP005	AC203909.3_FGP003
AC205703.4_FGP002	AC199217.3_FGP004	AC208860.3_FGP002	AC203966.5_FGP003
AC205703.4_FGP006	AC199363.4_FGP003	AC208892.3_FGP005	AC203972.3_FGP001
AC205703.4_FGP010	AC199421.3_FGP001	AC208915.3_FGP010	AC203985.4_FGP005
AC206165.3_FGP007	AC199439.4_FGP005	AC209208.3_FGP001	AC204292.4_FGP002
AC206223.3_FGP010	AC199526.5_FGP002	AC209208.3_FGP002	AC204530.4_FGP002
AC206425.3_FGP002	AC199526.5_FGP003	AC209208.3_FGP005	AC204641.5_FGP001
AC206642.4_FGP001	AC199541.4_FGP001	AC209242.3_FGP003	AC204711.3_FGP002
AC206788.3_FGP015	AC199638.4_FGP001	AC209374.4_FGP002	AC205012.3_FGP002
AC206832.3_FGP004	AC199705.3_FGP008	AC209460.3_FGP002	AC205122.4_FGP003
AC206968.3_FGP003	AC199765.4_FGP008	AC209626.2_FGP013	AC205154.3_FGP005
AC206989.4_FGP002	AC199782.5_FGP001	AC209636.2_FGP003	AC205320.3_FGP004
AC207265.3_FGP002	AC199782.5_FGP002	AC209664.3_FGP002	AC205362.4_FGP002
AC207628.4_FGP003	AC199961.4_FGP004	AC209705.3_FGP004	AC205419.3_FGP001
AC207628.4_FGP010	AC200057.4_FGP007	AC209784.3_FGP007	AC205521.3_FGP003
AC207628.4_FGP011	AC200138.3_FGP003	AC209784.3_FGP011	AC205574.3_FGP006
AC207722.2_FGP009	AC200287.4_FGP006	AC209819.3_FGP005	AC205677.3_FGP001
AC207890.3_FGP002	AC200753.3_FGP003	AC209819.3_FGP012	AC205703.4_FGP002
AC208110.2_FGP006	AC201815.4_FGP001	AC209835.4_FGP004	AC205703.4_FGP006
AC208110.2_FGP007	AC201977.3_FGP005	AC209858.4_FGP002	AC205703.4_FGP010
AC208113.3_FGP005	AC202073.4_FGP001	AC209858.4_FGP003	AC205886.3_FGP001
AC208201.3_FGP001	AC202179.3_FGP004	AC209858.4_FGP004	AC206223.3_FGP001
AC208201.3_FGP003	AC202185.4_FGP004	AC209877.3_FGP002	AC206223.3_FGP004
AC208204.3_FGP006	AC202435.3_FGP003	AC209987.4_FGP002	AC206223.3_FGP006
AC208327.4_FGP003	AC202439.3_FGP001	AC210003.2_FGP004	AC206425.3_FGP002
AC208341.4_FGP005	AC202915.3_FGP002	AC210003.2_FGP015	AC206642.4_FGP001
AC208358.3_FGP005	AC202974.3_FGP004	AC210013.4_FGP002	AC206788.3_FGP015
AC208860.3_FGP002	AC203173.3_FGP004	AC210013.4_FGP006	AC206840.3_FGP002
AC208892.3_FGP005	AC203265.3_FGP002	AC210013.4_FGP011	AC206968.3_FGP003
AC208915.3_FGP010	AC203316.3_FGP003	AC210013.4_FGP014	AC206989.4_FGP002
AC209208.3_FGP001	AC203366.4_FGP001	AC210013.4_FGP016	AC207265.3_FGP002
AC209208.3_FGP002	AC203424.3_FGP001	AC210013.4_FGP019	AC207628.4_FGP003
AC209208.3_FGP005	AC203535.4_FGP001	AC210193.4_FGP002	AC207628.4_FGP009
AC209242.3_FGP003	AC203535.4_FGP002	AC210204.3_FGP002	AC207628.4_FGP010
AC209374.4_FGP002	AC203535.4_FGP004	AC210303.3_FGP001	AC207628.4_FGP011
AC209460.3_FGP002	AC203570.4_FGP005	AC210517.3_FGP003	AC207722.2_FGP009
AC209626.2_FGP013	AC203752.5_FGP002	AC211257.3_FGP002	AC207755.3_FGP005
AC209636.2_FGP003	AC203753.4_FGP006	AC211349.4_FGP001	AC207756.3_FGP001
AC209664.3_FGP002	AC203753.4_FGP007	AC211357.4_FGP004	AC207890.3_FGP002
AC209705.3_FGP004	AC203754.4_FGP008	AC211394.4_FGP004	AC208110.2_FGP006
AC209784.3_FGP007	AC203761.3_FGP002	AC211651.4_FGP001	AC208110.2_FGP007
AC209784.3_FGP011	AC203841.3_FGP002	AC211652.4_FGP001	AC208113.3_FGP005
AC209819.3_FGP005	AC203841.3_FGP009	AC211737.3_FGP012	AC208201.3_FGP001
AC209819.3_FGP012	AC203862.4_FGP002	AC212068.4_FGP005	AC208201.3_FGP003
AC209835.4_FGP004	AC203909.3_FGP003	AC212112.4_FGP002	AC208204.3_FGP006
AC209858.4_FGP002	AC203955.3_FGP005	AC212570.3_FGP006	AC208327.4_FGP003
AC209858.4_FGP003	AC203966.5_FGP003	AC212835.3_FGP002	AC208341.4_FGP005
AC209858.4_FGP004	AC203972.3_FGP001	AC212835.3_FGP007	AC208341.4_FGP008
AC209877.3_FGP002	AC203985.4_FGP005	AC212859.3_FGP007	AC208346.3_FGP004
AC209898.2_FGP004	AC204277.3_FGP006	AC213099.3_FGP001	AC208358.3_FGP005
AC209987.4_FGP002	AC204292.4_FGP002	AC213099.3_FGP002	AC208440.3_FGP003
AC209987.4_FGP010	AC204292.4_FGP005	AC213521.3_FGP005	AC208571.4_FGP001
AC210003.2_FGP004	AC204530.4_FGP002	AC213600.3_FGP002	AC208892.3_FGP005
AC210003.2_FGP015	AC204573.3_FGP015	AC213654.3_FGP001	AC208915.3_FGP010
AC210013.4_FGP002	AC204641.5_FGP001	AC213654.3_FGP003	AC209208.3_FGP001
AC210013.4_FGP006	AC204679.3_FGP003	AC213884.3_FGP001	AC209208.3_FGP002
AC210013.4_FGP008	AC204707.4_FGP001	AC214350.3_FGP007	AC209208.3_FGP005
AC210013.4_FGP011	AC204711.3_FGP002	AC214448.3_FGP007	AC209242.3_FGP003
AC210013.4_FGP013	AC205012.3_FGP002	AC214640.3_FGP003	AC209332.3_FGP011
AC210013.4_FGP014	AC205122.4_FGP003	AC214648.3_FGP003	AC209364.3_FGP009
AC210013.4_FGP016	AC205154.3_FGP005	AC214817.3_FGP004	AC209374.4_FGP002
AC210013.4_FGP019	AC205320.3_FGP004	AC215201.3_FGP005	AC209377.3_FGP003
AC210193.4_FGP002	AC205362.4_FGP002	AC215244.3_FGP002	AC209626.2_FGP013
AC210204.3_FGP002	AC205419.3_FGP001	AC215260.3_FGP003	AC209636.2_FGP003
AC210303.3_FGP001	AC205521.3_FGP003	AC215260.3_FGP004	AC209664.3_FGP002
AC210517.3_FGP003	AC205574.3_FGP006	AC215690.3_FGP002	AC209705.3_FGP004
AC210961.3_FGP005	AC205677.3_FGP001	AC216010.3_FGP001	AC209784.3_FGP007
AC211164.5_FGP004	AC205703.4_FGP002	AC216067.3_FGP002	AC209784.3_FGP011
AC211190.4_FGP004	AC205703.4_FGP006	AC217050.4_FGP001	AC209819.3_FGP005
AC211257.3_FGP002	AC205703.4_FGP010	AC217050.4_FGP006	AC209819.3_FGP012
AC211349.4_FGP001	AC205730.3_FGP002	AC217271.3_FGP002	AC209835.4_FGP004
AC211357.4_FGP004	AC205886.3_FGP001	AC217293.3_FGP007	AC209845.4_FGP010
AC211390.3_FGP001	AC206156.3_FGP003	AC217300.3_FGP005	AC209858.4_FGP002
AC211394.4_FGP004	AC206223.3_FGP001	AC217358.3_FGP003	AC209858.4_FGP004
AC211401.4_FGP003	AC206223.3_FGP004	AC217358.3_FGP005	AC209877.3_FGP002
AC211651.4_FGP001	AC206223.3_FGP006	AC217358.3_FGP011	AC209898.2_FGP004
AC211652.4_FGP001	AC206325.3_FGP003	AC217401.3_FGP001	AC209987.4_FGP002
AC211737.3_FGP012	AC206425.3_FGP002	AC217401.3_FGP002	AC209987.4_FGP010
AC212068.4_FGP005	AC206642.4_FGP001	AC217401.3_FGP003	AC210003.2_FGP004
AC212112.4_FGP002	AC206788.3_FGP015	AC217499.3_FGP003	AC210013.4_FGP002
AC212570.3_FGP006	AC206840.3_FGP002	AC217556.3_FGP003	AC210013.4_FGP006
AC212835.3_FGP002	AC206968.3_FGP003	AC217840.3_FGP001	AC210013.4_FGP008
AC212835.3_FGP007	AC206989.4_FGP002	AC217842.3_FGP001	AC210013.4_FGP011
AC212859.3_FGP007	AC207043.3_FGP002	AC217887.3_FGP004	AC210013.4_FGP013
AC213099.3_FGP001	AC207265.3_FGP002	AC217887.3_FGP005	AC210013.4_FGP014
AC213099.3_FGP002	AC207628.4_FGP003	AC217947.4_FGP002	AC210013.4_FGP016
AC213521.3_FGP005	AC207628.4_FGP009	AC217965.2_FGP012	AC210013.4_FGP019
AC213600.3_FGP002	AC207628.4_FGP010	AC217975.3_FGP001	AC210035.3_FGP002
AC213654.3_FGP001	AC207628.4_FGP011	AC218148.2_FGP008	AC210168.4_FGP003
AC213654.3_FGP003	AC207652.3_FGP001	AC218457.2_FGP013	AC210173.4_FGP005
AC213884.3_FGP001	AC207722.2_FGP009	AC218900.3_FGP001	AC210193.4_FGP002
AC214266.3_FGP002	AC207755.3_FGP005	AC218972.3_FGP001	AC210204.3_FGP002
AC214350.3_FGP007	AC207756.3_FGP001	AC218972.3_FGP004	AC210303.3_FGP001
AC214448.3_FGP007	AC207890.3_FGP002	AC220927.3_FGP007	AC210314.3_FGP006
AC214503.3_FGP008	AC208110.2_FGP006	AC225185.3_FGP004	AC210517.3_FGP003
AC214507.3_FGP001	AC208110.2_FGP007	AC225308.2_FGP005	AC210961.3_FGP005
AC214640.3_FGP003	AC208113.3_FGP005	AC226235.2_FGP001	AC211164.5_FGP004
AC214648.3_FGP003	AC208201.3_FGP001	AC226235.2_FGP002	AC211175.3_FGP005
AC214771.3_FGP002	AC208201.3_FGP003	AC226235.2_FGP003	AC211349.4_FGP001
AC214817.3_FGP004	AC208204.3_FGP006	AC226248.1_FGP002	AC211357.4_FGP004
AC215201.3_FGP005	AC208327.4_FGP003	AC230013.2_FGP002	AC211390.3_FGP001
AC215244.3_FGP002	AC208327.4_FGP006	AC230013.2_FGP007	AC211394.4_FGP004
AC215260.3_FGP001	AC208341.4_FGP005	AC231180.2_FGP006	AC211651.4_FGP001
AC215260.3_FGP003	AC208341.4_FGP008	AC231745.1_FGP003	AC211652.4_FGP001
AC215260.3_FGP004	AC208346.3_FGP004	AC231747.1_FGP001	AC211737.3_FGP012
AC215690.3_FGP002	AC208358.3_FGP005	AC232238.2_FGP005	AC212068.4_FGP005
AC216010.3_FGP001	AC208440.3_FGP003	AC233850.1_FGP002	AC212112.4_FGP002
AC216067.3_FGP002	AC208539.3_FGP003	AC233851.1_FGP014	AC212323.4_FGP007
AC216247.3_FGP005	AC208571.4_FGP001	AC233853.1_FGP003	AC212332.2_FGP003
AC217050.4_FGP001	AC208579.3_FGP001	AC233865.1_FGP006	AC212570.3_FGP006
AC217050.4_FGP006	AC208860.3_FGP002	AC233870.1_FGP006	AC212835.3_FGP002
AC217271.3_FGP002	AC208892.3_FGP005	AC233872.1_FGP003	AC212835.3_FGP007
AC217293.3_FGP007	AC208915.3_FGP010	AC233879.1_FGP002	AC212859.3_FGP007
AC217300.3_FGP005	AC209208.3_FGP001	AC233880.1_FGP006	AC213099.3_FGP001
AC217358.3_FGP003	AC209208.3_FGP002	AC233880.1_FGP009	AC213099.3_FGP002
AC217358.3_FGP005	AC209208.3_FGP005	AC233893.1_FGP006	AC213521.3_FGP005
AC217358.3_FGP011	AC209242.3_FGP003	AC233895.1_FGP001	AC213600.3_FGP002
AC217401.3_FGP001	AC209332.3_FGP011	AC233901.1_FGP005	AC213654.3_FGP003
AC217401.3_FGP002	AC209364.3_FGP009	AC233901.1_FGP010	AC213884.3_FGP001
AC217401.3_FGP003	AC209374.4_FGP002	AC233914.1_FGP001	AC214119.3_FGP009
AC217499.3_FGP003	AC209377.3_FGP003	AC233922.1_FGP004	AC214147.3_FGP002
AC217556.3_FGP003	AC209460.3_FGP002	AC233922.1_FGP005	AC214640.3_FGP003
AC217665.3_FGP005	AC209626.2_FGP013	AC233935.1_FGP005	AC214648.3_FGP003
AC217840.3_FGP001	AC209629.2_FGP007	AC233939.1_FGP003	AC214744.3_FGP004
AC217842.3_FGP001	AC209636.2_FGP003	AC233949.1_FGP004	AC214771.3_FGP002
AC217887.3_FGP004	AC209664.3_FGP002	AC233952.1_FGP006	AC214817.3_FGP004
AC217887.3_FGP005	AC209705.3_FGP004	AC233961.1_FGP001	AC215201.3_FGP005
AC217947.4_FGP002	AC209784.3_FGP007	AC233979.1_FGP009	AC215244.3_FGP002
AC217965.2_FGP012	AC209784.3_FGP011	AC234091.1_FGP001	AC215260.3_FGP001
AC217975.3_FGP001	AC209811.3_FGP001	AC234152.1_FGP002	AC215260.3_FGP003
AC217977.3_FGP003	AC209819.3_FGP005	AC234156.1_FGP005	AC215260.3_FGP004
AC218148.2_FGP008	AC209819.3_FGP012	AC234157.1_FGP002	AC215690.3_FGP002
AC218457.2_FGP013	AC209835.4_FGP004	AC234158.1_FGP005	AC216010.3_FGP001
AC218900.3_FGP001	AC209845.4_FGP010	AC234159.1_FGP002	AC216067.3_FGP002
AC218972.3_FGP001	AC209858.4_FGP002	AC234161.1_FGP010	AC216070.2_FGP005
AC218972.3_FGP004	AC209858.4_FGP004	AC234165.1_FGP002	AC216247.3_FGP005
AC220927.3_FGP007	AC209860.3_FGP001	AC234171.1_FGP003	AC216871.3_FGP004
AC220954.3_FGP005	AC209860.3_FGP004	AC234183.1_FGP002	AC216886.3_FGP002
AC220970.4_FGP002	AC209877.3_FGP002	AC234201.1_FGP003	AC217050.4_FGP001
AC225185.3_FGP004	AC209898.2_FGP004	AC234203.1_FGP004	AC217050.4_FGP006
AC225308.2_FGP005	AC209966.4_FGP005	AC234515.1_FGP003	AC217050.4_FGP007
AC226227.2_FGP003	AC209987.4_FGP002	AC234520.1_FGP005	AC217271.3_FGP001
AC226235.2_FGP001	AC209987.4_FGP010	AC234522.1_FGP005	AC217271.3_FGP002
AC226235.2_FGP002	AC210003.2_FGP004	AC234528.1_FGP004	AC217293.3_FGP007
AC226235.2_FGP003	AC210013.4_FGP002	AC234528.1_FGP005	AC217300.3_FGP005
AC226248.1_FGP002	AC210013.4_FGP003	AC235535.1_FGP001	AC217358.3_FGP003
AC226373.2_FGP010	AC210013.4_FGP005	AC235540.1_FGP002	AC217358.3_FGP005
AC230013.2_FGP002	AC210013.4_FGP006	AC235541.1_FGP002	AC217358.3_FGP011
AC230013.2_FGP007	AC210013.4_FGP008	AC235543.1_FGP003	AC217401.3_FGP001
AC231180.2_FGP006	AC210013.4_FGP009	AC235544.1_FGP004	AC217401.3_FGP002
AC231745.1_FGP003	AC210013.4_FGP011	AC235544.1_FGP006	AC217401.3_FGP003
AC231745.1_FGP004	AC210013.4_FGP013	AC235546.1_FGP001	AC217499.3_FGP003
AC231747.1_FGP001	AC210013.4_FGP014	AF466202.2_FGP007	AC217556.3_FGP003
AC232238.2_FGP005	AC210013.4_FGP016	EF517601.1_FGP010	AC217665.3_FGP005
AC233850.1_FGP002	AC210013.4_FGP019	EF517601.1_FGP015	AC217840.3_FGP001
AC233851.1_FGP014	AC210035.3_FGP002	EF517601.1_FGP016	AC217842.3_FGP001
AC233853.1_FGP003	AC210168.4_FGP003	GRMZM2G000039_P01	AC217887.3_FGP004
AC233865.1_FGP004	AC210173.4_FGP005	GRMZM2G000166_P01	AC217887.3_FGP005
AC233865.1_FGP006	AC210193.4_FGP002	GRMZM2G000177_P01	AC217947.4_FGP002
AC233870.1_FGP006	AC210204.3_FGP002	GRMZM2G000219_P01	AC217962.3_FGP005
AC233872.1_FGP003	AC210303.3_FGP001	GRMZM2G000245_P01	AC217965.2_FGP012
AC233879.1_FGP002	AC210314.3_FGP006	GRMZM2G000256_P01	AC217975.3_FGP001
AC233880.1_FGP006	AC210517.3_FGP003	GRMZM2G000280_P01	AC217977.3_FGP003
AC233880.1_FGP009	AC210616.4_FGP003	GRMZM2G000339_P01	AC218148.2_FGP008
AC233893.1_FGP003	AC210848.3_FGP004	GRMZM2G000361_P01	AC218457.2_FGP013
AC233893.1_FGP006	AC210961.3_FGP005	GRMZM2G000393_P01	AC218900.3_FGP001
AC233895.1_FGP001	AC211164.5_FGP004	GRMZM2G000481_P01	AC218972.3_FGP001
AC233901.1_FGP005	AC211175.3_FGP005	GRMZM2G000489_P01	AC218972.3_FGP004
AC233901.1_FGP010	AC211190.4_FGP004	GRMZM2G000510_P03	AC219061.2_FGP007
AC233914.1_FGP001	AC211276.4_FGP008	GRMZM2G000540_P02	AC220927.3_FGP007
AC233922.1_FGP004	AC211332.4_FGP005	GRMZM2G000581_P01	AC225176.2_FGP003
AC233922.1_FGP005	AC211349.4_FGP001	GRMZM2G000601_P01	AC225185.3_FGP004
AC233935.1_FGP005	AC211357.4_FGP004	GRMZM2G000615_P03	AC225193.3_FGP003
AC233939.1_FGP003	AC211390.3_FGP001	GRMZM2G000622_P01	AC225193.3_FGP004
AC233949.1_FGP004	AC211394.4_FGP004	GRMZM2G000632_P01	AC225308.2_FGP005
AC233952.1_FGP006	AC211401.4_FGP003	GRMZM2G000645_P01	AC226230.2_FGP001
AC233953.1_FGP005	AC211651.4_FGP001	GRMZM2G000650_P01	AC226235.2_FGP001
AC233961.1_FGP001	AC211652.4_FGP001	GRMZM2G000660_P01	AC226235.2_FGP002
AC233979.1_FGP009	AC211737.3_FGP012	GRMZM2G000710_P01	AC226235.2_FGP003
AC234091.1_FGP001	AC212068.4_FGP005	GRMZM2G000718_P01	AC226248.1_FGP002
AC234152.1_FGP002	AC212112.4_FGP002	GRMZM2G000719_P01	AC226368.2_FGP006
AC234154.1_FGP007	AC212323.4_FGP007	GRMZM2G000764_P01	AC226373.2_FGP010
AC234156.1_FGP005	AC212332.2_FGP003	GRMZM2G000777_P01	AC230013.2_FGP002
AC234157.1_FGP002	AC212449.4_FGP002	GRMZM2G000823_P01	AC230013.2_FGP007
AC234158.1_FGP005	AC212463.3_FGP009	GRMZM2G000909_P01	AC231180.2_FGP006
AC234159.1_FGP002	AC212570.3_FGP006	GRMZM2G000923_P01	AC231745.1_FGP003
AC234161.1_FGP010	AC212835.3_FGP002	GRMZM2G000964_P01	AC231745.1_FGP004
AC234165.1_FGP002	AC212835.3_FGP007	GRMZM2G000973_P01	AC231747.1_FGP001
AC234171.1_FGP003	AC212859.3_FGP007	GRMZM2G001033_P01	AC232238.2_FGP005
AC234183.1_FGP002	AC213099.3_FGP001	GRMZM2G001048_P01	AC233850.1_FGP002
AC234201.1_FGP003	AC213099.3_FGP002	GRMZM2G001079_P02	AC233850.1_FGP003
AC234203.1_FGP004	AC213398.3_FGP007	GRMZM2G001088_P01	AC233851.1_FGP014
AC234515.1_FGP003	AC213521.3_FGP005	GRMZM2G001191_P01	AC233853.1_FGP003
AC234520.1_FGP005	AC213600.3_FGP002	GRMZM2G001241_P01	AC233865.1_FGP006
AC234522.1_FGP005	AC213654.3_FGP003	GRMZM2G001255_P01	AC233870.1_FGP003
AC234528.1_FGP004	AC213884.3_FGP001	GRMZM2G001296_P01	AC233870.1_FGP006
AC234528.1_FGP005	AC214051.3_FGP003	GRMZM2G001297_P01	AC233872.1_FGP003
AC235535.1_FGP001	AC214119.3_FGP009	GRMZM2G001363_P01	AC233878.1_FGP004
AC235540.1_FGP002	AC214147.3_FGP002	GRMZM2G001415_P01	AC233879.1_FGP002
AC235541.1_FGP002	AC214640.3_FGP003	GRMZM2G001457_P02	AC233880.1_FGP006
AC235543.1_FGP003	AC214648.3_FGP001	GRMZM2G001500_P02	AC233880.1_FGP009
AC235544.1_FGP002	AC214648.3_FGP003	GRMZM2G001514_P01	AC233887.1_FGP006
AC235544.1_FGP004	AC214744.3_FGP004	GRMZM2G001530_P01	AC233893.1_FGP003
AC235544.1_FGP006	AC214771.3_FGP002	GRMZM2G001551_P01	AC233893.1_FGP006
AC235546.1_FGP001	AC214817.3_FGP004	GRMZM2G001645_P01	AC233895.1_FGP001
AF466202.2_FGP007	AC215201.3_FGP005	GRMZM2G001652_P01	AC233899.1_FGP005
EF517601.1_FGP010	AC215244.3_FGP002	GRMZM2G001653_P01	AC233901.1_FGP005
EF517601.1_FGP015	AC215260.3_FGP001	GRMZM2G001668_P01	AC233910.1_FGP004
EF517601.1_FGP016	AC215260.3_FGP003	GRMZM2G001696_P01	AC233914.1_FGP001
GRMZM2G000039_P01	AC215260.3_FGP004	GRMZM2G001750_P01	AC233922.1_FGP004
GRMZM2G000166_P01	AC215605.2_FGP007	GRMZM2G001755_P01	AC233922.1_FGP005
GRMZM2G000177_P01	AC215690.3_FGP002	GRMZM2G001803_P01	AC233922.1_FGP008
GRMZM2G000219_P01	AC216010.3_FGP001	GRMZM2G001820_P01	AC233935.1_FGP005
GRMZM2G000245_P01	AC216067.3_FGP002	GRMZM2G001850_P01	AC233939.1_FGP003
GRMZM2G000256_P01	AC216070.2_FGP005	GRMZM2G001869_P01	AC233949.1_FGP004
GRMZM2G000268_P03	AC216242.3_FGP001	GRMZM2G001887_P01	AC233952.1_FGP006
GRMZM2G000278_P01	AC216247.3_FGP005	GRMZM2G001895_P01	AC233953.1_FGP005
GRMZM2G000280_P01	AC216871.3_FGP004	GRMZM2G001898_P01	AC233955.1_FGP008
GRMZM2G000339_P01	AC216886.3_FGP002	GRMZM2G001904_P01	AC233961.1_FGP001
GRMZM2G000361_P01	AC217050.4_FGP001	GRMZM2G001918_P01	AC234091.1_FGP001
GRMZM2G000393_P01	AC217050.4_FGP006	GRMZM2G001930_P01	AC234149.1_FGP002
GRMZM2G000411_P01	AC217050.4_FGP007	GRMZM2G001934_P01	AC234152.1_FGP002
GRMZM2G000451_P01	AC217121.3_FGP007	GRMZM2G001956_P01	AC234156.1_FGP005
GRMZM2G000453_P01	AC217271.3_FGP001	GRMZM2G002002_P01	AC234157.1_FGP002
GRMZM2G000481_P01	AC217271.3_FGP002	GRMZM2G002023_P01	AC234158.1_FGP005
GRMZM2G000489_P01	AC217293.3_FGP007	GRMZM2G002100_P01	AC234159.1_FGP002
GRMZM2G000510_P03	AC217300.3_FGP005	GRMZM2G002121_P01	AC234161.1_FGP010
GRMZM2G000540_P02	AC217358.3_FGP003	GRMZM2G002130_P01	AC234171.1_FGP003
GRMZM2G000581_P01	AC217358.3_FGP005	GRMZM2G002165_P01	AC234183.1_FGP002
GRMZM2G000601_P01	AC217358.3_FGP010	GRMZM2G002173_P03	AC234185.1_FGP007
GRMZM2G000603_P01	AC217358.3_FGP011	GRMZM2G002178_P01	AC234201.1_FGP003
GRMZM2G000615_P03	AC217401.3_FGP001	GRMZM2G002220_P01	AC234203.1_FGP004
GRMZM2G000622_P01	AC217401.3_FGP002	GRMZM2G002260_P01	AC234203.1_FGP009
GRMZM2G000632_P01	AC217401.3_FGP003	GRMZM2G002286_P01	AC234203.1_FGP010
GRMZM2G000645_P01	AC217499.3_FGP003	GRMZM2G002361_P01	AC234513.1_FGP005
GRMZM2G000650_P01	AC217556.3_FGP003	GRMZM2G002416_P01	AC234515.1_FGP003
GRMZM2G000660_P01	AC217665.3_FGP005	GRMZM2G002440_P01	AC234520.1_FGP005
GRMZM2G000710_P01	AC217840.3_FGP001	GRMZM2G002440_P02	AC234522.1_FGP005
GRMZM2G000718_P01	AC217842.3_FGP001	GRMZM2G002578_P02	AC234528.1_FGP005
GRMZM2G000719_P01	AC217887.3_FGP004	GRMZM2G002616_P01	AC235535.1_FGP001
GRMZM2G000749_P01	AC217887.3_FGP005	GRMZM2G002617_P01	AC235540.1_FGP002
GRMZM2G000764_P01	AC217947.4_FGP002	GRMZM2G002652_P01	AC235541.1_FGP002
GRMZM2G000777_P01	AC217962.3_FGP005	GRMZM2G002687_P01	AC235543.1_FGP003
GRMZM2G000823_P01	AC217965.2_FGP012	GRMZM2G002699_P02	AC235544.1_FGP004
GRMZM2G000909_P01	AC217975.3_FGP001	GRMZM2G002754_P01	AC235544.1_FGP006
GRMZM2G000923_P01	AC217977.3_FGP003	GRMZM2G002756_P01	AC235546.1_FGP001
GRMZM2G000964_P01	AC218035.3_FGP004	GRMZM2G002786_P01	AF466202.2_FGP007
GRMZM2G000973_P01	AC218148.2_FGP008	GRMZM2G002807_P01	AY530952.1_FGP001
GRMZM2G001033_P01	AC218457.2_FGP013	GRMZM2G002825_P01	EF517601.1_FGP010
GRMZM2G001048_P01	AC218900.3_FGP001	GRMZM2G002828_P01	EF517601.1_FGP015
GRMZM2G001079_P02	AC218972.3_FGP001	GRMZM2G002851_P01	EF517601.1_FGP016
GRMZM2G001088_P01	AC218972.3_FGP004	GRMZM2G002859_P02	GRMZM2G000039_P01
GRMZM2G001191_P01	AC219020.4_FGP001	GRMZM2G002874_P01	GRMZM2G000052_P01
GRMZM2G001241_P01	AC219056.2_FGP004	GRMZM2G002879_P01	GRMZM2G000166_P01
GRMZM2G001255_P01	AC219061.2_FGP007	GRMZM2G002903_P01	GRMZM2G000177_P01
GRMZM2G001296_P01	AC219080.3_FGP002	GRMZM2G002910_P01	GRMZM2G000195_P01
GRMZM2G001297_P01	AC220927.3_FGP007	GRMZM2G002959_P01	GRMZM2G000219_P01
GRMZM2G001334_P01	AC220970.4_FGP002	GRMZM2G002978_P02	GRMZM2G000221_P01
GRMZM2G001363_P01	AC225176.2_FGP003	GRMZM2G003002_P01	GRMZM2G000236_P01
GRMZM2G001415_P01	AC225185.3_FGP004	GRMZM2G003022_P01	GRMZM2G000245_P01
GRMZM2G001457_P02	AC225193.3_FGP003	GRMZM2G003028_P02	GRMZM2G000256_P01
GRMZM2G001500_P02	AC225193.3_FGP004	GRMZM2G003033_P01	GRMZM2G000261_P01
GRMZM2G001514_P01	AC225205.3_FGP003	GRMZM2G003038_P01	GRMZM2G000268_P03
GRMZM2G001530_P01	AC225308.2_FGP005	GRMZM2G003043_P01	GRMZM2G000280_P01
GRMZM2G001551_P01	AC226203.1_FGP002	GRMZM2G003057_P01	GRMZM2G000393_P01
GRMZM2G001566_P01	AC226227.2_FGP003	GRMZM2G003068_P01	GRMZM2G000423_P01
GRMZM2G001645_P01	AC226230.2_FGP001	GRMZM2G003096_P01	GRMZM2G000431_P01
GRMZM2G001652_P01	AC226235.2_FGP001	GRMZM2G003109_P01	GRMZM2G000451_P01
GRMZM2G001653_P01	AC226235.2_FGP002	GRMZM2G003157_P01	GRMZM2G000453_P01
GRMZM2G001668_P01	AC226235.2_FGP003	GRMZM2G003165_P01	GRMZM2G000481_P01
GRMZM2G001696_P01	AC226248.1_FGP002	GRMZM2G003172_P01	GRMZM2G000489_P01
GRMZM2G001750_P01	AC226368.2_FGP006	GRMZM2G003190_P01	GRMZM2G000510_P03
GRMZM2G001755_P01	AC226373.2_FGP010	GRMZM2G003246_P01	GRMZM2G000540_P01
GRMZM2G001803_P01	AC226606.2_FGP006	GRMZM2G003252_P01	GRMZM2G000581_P01
GRMZM2G001820_P01	AC230011.2_FGP001	GRMZM2G003307_P01	GRMZM2G000601_P01
GRMZM2G001850_P01	AC230013.2_FGP002	GRMZM2G003318_P01	GRMZM2G000615_P03
GRMZM2G001869_P01	AC230013.2_FGP007	GRMZM2G003331_P01	GRMZM2G000620_P01
GRMZM2G001887_P01	AC231180.2_FGP001	GRMZM2G003377_P01	GRMZM2G000622_P01
GRMZM2G001895_P01	AC231180.2_FGP006	GRMZM2G003384_P01	GRMZM2G000623_P01
GRMZM2G001898_P01	AC231745.1_FGP003	GRMZM2G003385_P01	GRMZM2G000632_P02
GRMZM2G001904_P01	AC231745.1_FGP004	GRMZM2G003409_P01	GRMZM2G000645_P01
GRMZM2G001918_P01	AC231747.1_FGP001	GRMZM2G003417_P01	GRMZM2G000660_P01
GRMZM2G001930_P01	AC232238.2_FGP005	GRMZM2G003424_P02	GRMZM2G000710_P01
GRMZM2G001934_P01	AC233850.1_FGP002	GRMZM2G003501_P01	GRMZM2G000718_P01
GRMZM2G001956_P01	AC233850.1_FGP003	GRMZM2G003509_P03	GRMZM2G000719_P01
GRMZM2G002002_P01	AC233851.1_FGP009	GRMZM2G003563_P01	GRMZM2G000739_P01
GRMZM2G002023_P01	AC233851.1_FGP014	GRMZM2G003565_P03	GRMZM2G000749_P01
GRMZM2G002100_P01	AC233853.1_FGP003	GRMZM2G003595_P01	GRMZM2G000753_P01
GRMZM2G002121_P01	AC233865.1_FGP006	GRMZM2G003607_P01	GRMZM2G000764_P01
GRMZM2G002130_P01	AC233867.1_FGP004	GRMZM2G003638_P01	GRMZM2G000777_P01
GRMZM2G002165_P01	AC233870.1_FGP003	GRMZM2G003642_P01	GRMZM2G000781_P01
GRMZM2G002173_P03	AC233870.1_FGP006	GRMZM2G003656_P01	GRMZM2G000823_P01
GRMZM2G002178_P01	AC233872.1_FGP003	GRMZM2G003720_P01	GRMZM2G000909_P01
GRMZM2G002220_P01	AC233878.1_FGP004	GRMZM2G003732_P01	GRMZM2G000923_P01
GRMZM2G002260_P01	AC233879.1_FGP002	GRMZM2G003734_P01	GRMZM2G000937_P01
GRMZM2G002286_P01	AC233880.1_FGP006	GRMZM2G003752_P01	GRMZM2G000964_P01
GRMZM2G002361_P01	AC233880.1_FGP009	GRMZM2G003762_P03	GRMZM2G000976_P01
GRMZM2G002416_P01	AC233885.1_FGP001	GRMZM2G003765_P01	GRMZM2G000980_P01
GRMZM2G002427_P01	AC233887.1_FGP006	GRMZM2G003794_P04	GRMZM2G001033_P01
GRMZM2G002440_P01	AC233888.1_FGP002	GRMZM2G003814_P01	GRMZM2G001048_P01
GRMZM2G002440_P02	AC233893.1_FGP003	GRMZM2G003861_P01	GRMZM2G001079_P02
GRMZM2G002548_P01	AC233893.1_FGP006	GRMZM2G003869_P01	GRMZM2G001084_P01
GRMZM2G002578_P02	AC233895.1_FGP001	GRMZM2G003875_P01	GRMZM2G001088_P01
GRMZM2G002616_P01	AC233899.1_FGP005	GRMZM2G003883_P01	GRMZM2G001116_P01
GRMZM2G002617_P01	AC233901.1_FGP005	GRMZM2G003897_P01	GRMZM2G001180_P01
GRMZM2G002642_P01	AC233903.1_FGP001	GRMZM2G003944_P01	GRMZM2G001191_P01
GRMZM2G002642_P02	AC233910.1_FGP002	GRMZM2G003979_P01	GRMZM2G001241_P01
GRMZM2G002652_P01	AC233910.1_FGP004	GRMZM2G003984_P01	GRMZM2G001255_P01
GRMZM2G002687_P01	AC233914.1_FGP001	GRMZM2G003992_P01	GRMZM2G001296_P01
GRMZM2G002699_P02	AC233922.1_FGP004	GRMZM2G004006_P01	GRMZM2G001297_P01
GRMZM2G002754_P01	AC233922.1_FGP005	GRMZM2G004012_P01	GRMZM2G001304_P01
GRMZM2G002756_P01	AC233922.1_FGP008	GRMZM2G004040_P01	GRMZM2G001334_P05
GRMZM2G002756_P02	AC233935.1_FGP005	GRMZM2G004057_P01	GRMZM2G001363_P01
GRMZM2G002765_P02	AC233939.1_FGP003	GRMZM2G004057_P03	GRMZM2G001405_P01
GRMZM2G002786_P01	AC233949.1_FGP004	GRMZM2G004087_P01	GRMZM2G001415_P01
GRMZM2G002807_P01	AC233952.1_FGP006	GRMZM2G004106_P01	GRMZM2G001421_P01
GRMZM2G002825_P01	AC233953.1_FGP005	GRMZM2G004111_P01	GRMZM2G001426_P01
GRMZM2G002828_P01	AC233955.1_FGP008	GRMZM2G004128_P01	GRMZM2G001444_P03
GRMZM2G002830_P01	AC233960.1_FGP002	GRMZM2G004131_P01	GRMZM2G001457_P02
GRMZM2G002851_P01	AC233961.1_FGP001	GRMZM2G004138_P01	GRMZM2G001500_P02
GRMZM2G002859_P02	AC233967.1_FGP002	GRMZM2G004172_P01	GRMZM2G001508_P01
GRMZM2G002874_P01	AC234091.1_FGP001	GRMZM2G004183_P01	GRMZM2G001514_P01
GRMZM2G002879_P01	AC234149.1_FGP002	GRMZM2G004211_P01	GRMZM2G001530_P01
GRMZM2G002898_P01	AC234152.1_FGP002	GRMZM2G004222_P01	GRMZM2G001541_P01
GRMZM2G002898_P02	AC234156.1_FGP005	GRMZM2G004259_P01	GRMZM2G001551_P01
GRMZM2G002903_P01	AC234157.1_FGP002	GRMZM2G004290_P01	GRMZM2G001577_P01
GRMZM2G002910_P01	AC234158.1_FGP005	GRMZM2G004334_P01	GRMZM2G001645_P01
GRMZM2G002948_P01	AC234159.1_FGP002	GRMZM2G004349_P03	GRMZM2G001652_P01
GRMZM2G002959_P01	AC234160.1_FGP003	GRMZM2G004377_P01	GRMZM2G001653_P01
GRMZM2G002978_P02	AC234161.1_FGP010	GRMZM2G004382_P01	GRMZM2G001661_P01
GRMZM2G003002_P01	AC234163.1_FGP002	GRMZM2G004397_P01	GRMZM2G001663_P01
GRMZM2G003022_P01	AC234165.1_FGP002	GRMZM2G004455_P01	GRMZM2G001668_P01
GRMZM2G003023_P02	AC234171.1_FGP003	GRMZM2G004459_P01	GRMZM2G001696_P01
GRMZM2G003028_P02	AC234175.1_FGP010	GRMZM2G004466_P01	GRMZM2G001750_P01
GRMZM2G003033_P01	AC234183.1_FGP002	GRMZM2G004475_P02	GRMZM2G001755_P01
GRMZM2G003038_P01	AC234185.1_FGP007	GRMZM2G004511_P01	GRMZM2G001772_P01
GRMZM2G003043_P01	AC234201.1_FGP003	GRMZM2G004528_P02	GRMZM2G001777_P01
GRMZM2G003057_P01	AC234203.1_FGP004	GRMZM2G004534_P01	GRMZM2G001803_P01
GRMZM2G003068_P01	AC234203.1_FGP009	GRMZM2G004572_P01	GRMZM2G001805_P01
GRMZM2G003096_P01	AC234203.1_FGP010	GRMZM2G004582_P01	GRMZM2G001820_P01
GRMZM2G003109_P01	AC234513.1_FGP005	GRMZM2G004583_P01	GRMZM2G001850_P01
GRMZM2G003124_P05	AC234515.1_FGP003	GRMZM2G004619_P01	GRMZM2G001869_P01
GRMZM2G003157_P01	AC234519.1_FGP003	GRMZM2G004641_P01	GRMZM2G001887_P01
GRMZM2G003165_P01	AC234520.1_FGP003	GRMZM2G004699_P01	GRMZM2G001895_P01
GRMZM2G003172_P01	AC234520.1_FGP005	GRMZM2G004736_P01	GRMZM2G001898_P01
GRMZM2G003179_P01	AC234522.1_FGP005	GRMZM2G004748_P01	GRMZM2G001904_P01
GRMZM2G003182_P01	AC234528.1_FGP001	GRMZM2G004768_P01	GRMZM2G001918_P01
GRMZM2G003190_P01	AC234528.1_FGP005	GRMZM2G004828_P01	GRMZM2G001930_P01
GRMZM2G003246_P01	AC235535.1_FGP001	GRMZM2G004835_P01	GRMZM2G001934_P01
GRMZM2G003252_P01	AC235540.1_FGP002	GRMZM2G004847_P01	GRMZM2G001953_P01
GRMZM2G003307_P01	AC235541.1_FGP002	GRMZM2G004878_P01	GRMZM2G001956_P01
GRMZM2G003318_P01	AC235543.1_FGP003	GRMZM2G004880_P01	GRMZM2G002002_P01
GRMZM2G003331_P01	AC235544.1_FGP004	GRMZM2G004909_P01	GRMZM2G002023_P01
GRMZM2G003377_P01	AC235544.1_FGP006	GRMZM2G004924_P01	GRMZM2G002100_P01
GRMZM2G003384_P01	AC235546.1_FGP001	GRMZM2G004932_P01	GRMZM2G002121_P01
GRMZM2G003385_P01	AF466202.2_FGP007	GRMZM2G004959_P01	GRMZM2G002130_P01
GRMZM2G003406_P01	AF466202.2_FGP008	GRMZM2G004996_P02	GRMZM2G002165_P01
GRMZM2G003409_P01	AY530952.1_FGP001	GRMZM2G004997_P02	GRMZM2G002173_P03
GRMZM2G003417_P01	EF517601.1_FGP010	GRMZM2G005024_P01	GRMZM2G002178_P01
GRMZM2G003424_P02	EF517601.1_FGP015	GRMZM2G005036_P01	GRMZM2G002220_P01
GRMZM2G003501_P01	EF517601.1_FGP016	GRMZM2G005061_P01	GRMZM2G002260_P01
GRMZM2G003509_P03	GRMZM2G000039_P01	GRMZM2G005080_P01	GRMZM2G002276_P01
GRMZM2G003563_P01	GRMZM2G000052_P01	GRMZM2G005082_P01	GRMZM2G002361_P01
GRMZM2G003565_P03	GRMZM2G000166_P01	GRMZM2G005107_P01	GRMZM2G002391_P02
GRMZM2G003595_P01	GRMZM2G000177_P01	GRMZM2G005126_P01	GRMZM2G002416_P01
GRMZM2G003607_P01	GRMZM2G000195_P01	GRMZM2G005170_P02	GRMZM2G002440_P01
GRMZM2G003638_P01	GRMZM2G000219_P01	GRMZM2G005205_P02	GRMZM2G002523_P01
GRMZM2G003642_P01	GRMZM2G000221_P01	GRMZM2G005209_P01	GRMZM2G002536_P01
GRMZM2G003656_P01	GRMZM2G000231_P01	GRMZM2G005251_P03	GRMZM2G002548_P01
GRMZM2G003682_P01	GRMZM2G000236_P01	GRMZM2G005256_P01	GRMZM2G002578_P02
GRMZM2G003692_P05	GRMZM2G000245_P01	GRMZM2G005260_P04	GRMZM2G002616_P01
GRMZM2G003715_P01	GRMZM2G000256_P01	GRMZM2G005293_P01	GRMZM2G002617_P01
GRMZM2G003720_P01	GRMZM2G000261_P01	GRMZM2G005298_P01	GRMZM2G002642_P01
GRMZM2G003732_P01	GRMZM2G000268_P03	GRMZM2G005304_P01	GRMZM2G002642_P02
GRMZM2G003734_P01	GRMZM2G000280_P01	GRMZM2G005308_P01	GRMZM2G002646_P01
GRMZM2G003752_P01	GRMZM2G000393_P01	GRMZM2G005310_P02	GRMZM2G002652_P01
GRMZM2G003762_P03	GRMZM2G000423_P01	GRMZM2G005346_P01	GRMZM2G002656_P01
GRMZM2G003765_P01	GRMZM2G000431_P01	GRMZM2G005350_P01	GRMZM2G002687_P01
GRMZM2G003789_P01	GRMZM2G000451_P01	GRMZM2G005433_P01	GRMZM2G002754_P01
GRMZM2G003794_P04	GRMZM2G000453_P01	GRMZM2G005444_P01	GRMZM2G002756_P01
GRMZM2G003814_P01	GRMZM2G000481_P01	GRMZM2G005456_P02	GRMZM2G002756_P02
GRMZM2G003852_P01	GRMZM2G000489_P01	GRMZM2G005459_P01	GRMZM2G002765_P02
GRMZM2G003861_P01	GRMZM2G000510_P03	GRMZM2G005483_P01	GRMZM2G002786_P01
GRMZM2G003869_P01	GRMZM2G000540_P01	GRMZM2G005493_P01	GRMZM2G002807_P01
GRMZM2G003875_P01	GRMZM2G000581_P01	GRMZM2G005516_P01	GRMZM2G002825_P01
GRMZM2G003883_P01	GRMZM2G000601_P01	GRMZM2G005552_P01	GRMZM2G002828_P01
GRMZM2G003897_P01	GRMZM2G000610_P01	GRMZM2G005583_P01	GRMZM2G002851_P01
GRMZM2G003944_P01	GRMZM2G000614_P01	GRMZM2G005592_P01	GRMZM2G002859_P02
GRMZM2G003963_P01	GRMZM2G000615_P03	GRMZM2G005633_P02	GRMZM2G002874_P01
GRMZM2G003970_P02	GRMZM2G000620_P01	GRMZM2G005646_P01	GRMZM2G002879_P01
GRMZM2G003979_P01	GRMZM2G000622_P01	GRMZM2G005680_P01	GRMZM2G002898_P01
GRMZM2G003984_P01	GRMZM2G000623_P01	GRMZM2G005737_P01	GRMZM2G002898_P02
GRMZM2G003992_P01	GRMZM2G000632_P02	GRMZM2G005753_P03	GRMZM2G002903_P01
GRMZM2G004006_P01	GRMZM2G000645_P01	GRMZM2G005771_P01	GRMZM2G002959_P01
GRMZM2G004012_P01	GRMZM2G000650_P01	GRMZM2G005788_P01	GRMZM2G002978_P02
GRMZM2G004040_P01	GRMZM2G000660_P01	GRMZM2G005848_P01	GRMZM2G002993_P01
GRMZM2G004057_P01	GRMZM2G000674_P02	GRMZM2G005849_P02	GRMZM2G003002_P01
GRMZM2G004057_P03	GRMZM2G000692_P01	GRMZM2G005886_P01	GRMZM2G003022_P01
GRMZM2G004087_P01	GRMZM2G000710_P01	GRMZM2G005887_P01	GRMZM2G003023_P01
GRMZM2G004106_P01	GRMZM2G000718_P01	GRMZM2G005938_P01	GRMZM2G003028_P02
GRMZM2G004111_P01	GRMZM2G000719_P01	GRMZM2G005947_P01	GRMZM2G003033_P01
GRMZM2G004128_P01	GRMZM2G000739_P01	GRMZM2G005955_P02	GRMZM2G003038_P01
GRMZM2G004131_P01	GRMZM2G000749_P01	GRMZM2G005973_P01	GRMZM2G003043_P01
GRMZM2G004138_P01	GRMZM2G000753_P01	GRMZM2G005980_P01	GRMZM2G003057_P01
GRMZM2G004160_P01	GRMZM2G000764_P01	GRMZM2G005984_P01	GRMZM2G003068_P01
GRMZM2G004172_P01	GRMZM2G000777_P01	GRMZM2G005990_P01	GRMZM2G003090_P01
GRMZM2G004183_P01	GRMZM2G000781_P01	GRMZM2G005991_P01	GRMZM2G003096_P01
GRMZM2G004211_P01	GRMZM2G000823_P01	GRMZM2G005998_P03	GRMZM2G003109_P01
GRMZM2G004222_P01	GRMZM2G000909_P01	GRMZM2G006006_P01	GRMZM2G003157_P01
GRMZM2G004259_P01	GRMZM2G000923_P01	GRMZM2G006042_P01	GRMZM2G003165_P01
GRMZM2G004290_P01	GRMZM2G000937_P01	GRMZM2G006047_P01	GRMZM2G003172_P01
GRMZM2G004334_P01	GRMZM2G000959_P01	GRMZM2G006071_P01	GRMZM2G003182_P01
GRMZM2G004349_P01	GRMZM2G000964_P01	GRMZM2G006080_P01	GRMZM2G003190_P01
GRMZM2G004349_P03	GRMZM2G000976_P01	GRMZM2G006085_P01	GRMZM2G003246_P01
GRMZM2G004352_P01	GRMZM2G000980_P01	GRMZM2G006107_P01	GRMZM2G003252_P01
GRMZM2G004377_P01	GRMZM2G001033_P01	GRMZM2G006117_P01	GRMZM2G003306_P01
GRMZM2G004382_P01	GRMZM2G001048_P01	GRMZM2G006121_P01	GRMZM2G003307_P01
GRMZM2G004397_P01	GRMZM2G001079_P02	GRMZM2G006130_P01	GRMZM2G003318_P01
GRMZM2G004445_P01	GRMZM2G001084_P01	GRMZM2G006144_P01	GRMZM2G003331_P02
GRMZM2G004455_P01	GRMZM2G001088_P01	GRMZM2G006178_P01	GRMZM2G003354_P02
GRMZM2G004459_P01	GRMZM2G001116_P01	GRMZM2G006219_P01	GRMZM2G003368_P01
GRMZM2G004466_P01	GRMZM2G001160_P01	GRMZM2G006229_P01	GRMZM2G003377_P01
GRMZM2G004475_P02	GRMZM2G001180_P01	GRMZM2G006297_P01	GRMZM2G003384_P01
GRMZM2G004511_P01	GRMZM2G001191_P01	GRMZM2G006363_P01	GRMZM2G003385_P01
GRMZM2G004528_P02	GRMZM2G001241_P01	GRMZM2G006377_P01	GRMZM2G003409_P01
GRMZM2G004534_P01	GRMZM2G001255_P01	GRMZM2G006416_P01	GRMZM2G003411_P01
GRMZM2G004548_P01	GRMZM2G001288_P01	GRMZM2G006429_P01	GRMZM2G003417_P01
GRMZM2G004572_P01	GRMZM2G001296_P01	GRMZM2G006452_P01	GRMZM2G003424_P02
GRMZM2G004582_P01	GRMZM2G001297_P01	GRMZM2G006468_P02	GRMZM2G003488_P01
GRMZM2G004583_P01	GRMZM2G001304_P01	GRMZM2G006474_P01	GRMZM2G003493_P01
GRMZM2G004619_P01	GRMZM2G001334_P05	GRMZM2G006477_P01	GRMZM2G003501_P01
GRMZM2G004641_P01	GRMZM2G001363_P01	GRMZM2G006493_P01	GRMZM2G003509_P03
GRMZM2G004699_P01	GRMZM2G001401_P02	GRMZM2G006507_P03	GRMZM2G003520_P01
GRMZM2G004736_P01	GRMZM2G001405_P01	GRMZM2G006554_P01	GRMZM2G003563_P01
GRMZM2G004748_P01	GRMZM2G001415_P01	GRMZM2G006661_P01	GRMZM2G003565_P03
GRMZM2G004768_P01	GRMZM2G001421_P01	GRMZM2G006672_P02	GRMZM2G003607_P01
GRMZM2G004828_P01	GRMZM2G001426_P01	GRMZM2G006673_P01	GRMZM2G003635_P01
GRMZM2G004835_P01	GRMZM2G001444_P01	GRMZM2G006707_P01	GRMZM2G003638_P01
GRMZM2G004847_P01	GRMZM2G001444_P03	GRMZM2G006765_P02	GRMZM2G003642_P01
GRMZM2G004878_P01	GRMZM2G001451_P01	GRMZM2G006781_P01	GRMZM2G003648_P01
GRMZM2G004880_P01	GRMZM2G001457_P02	GRMZM2G006791_P01	GRMZM2G003682_P01
GRMZM2G004908_P01	GRMZM2G001500_P02	GRMZM2G006791_P05	GRMZM2G003692_P06
GRMZM2G004909_P01	GRMZM2G001508_P01	GRMZM2G006806_P01	GRMZM2G003720_P01
GRMZM2G004924_P01	GRMZM2G001514_P01	GRMZM2G006894_P02	GRMZM2G003724_P01
GRMZM2G004927_P01	GRMZM2G001530_P01	GRMZM2G006937_P01	GRMZM2G003732_P01
GRMZM2G004932_P01	GRMZM2G001541_P01	GRMZM2G006942_P01	GRMZM2G003734_P01
GRMZM2G004959_P01	GRMZM2G001551_P01	GRMZM2G006953_P02	GRMZM2G003742_P01
GRMZM2G004996_P02	GRMZM2G001577_P01	GRMZM2G006977_P01	GRMZM2G003752_P01
GRMZM2G004997_P02	GRMZM2G001645_P01	GRMZM2G007012_P01	GRMZM2G003762_P03
GRMZM2G005024_P01	GRMZM2G001652_P01	GRMZM2G007021_P01	GRMZM2G003765_P01
GRMZM2G005036_P01	GRMZM2G001653_P01	GRMZM2G007038_P01	GRMZM2G003789_P01
GRMZM2G005061_P01	GRMZM2G001661_P01	GRMZM2G007080_P01	GRMZM2G003794_P04
GRMZM2G005080_P01	GRMZM2G001663_P01	GRMZM2G007103_P01	GRMZM2G003814_P01
GRMZM2G005082_P01	GRMZM2G001668_P01	GRMZM2G007120_P01	GRMZM2G003852_P01
GRMZM2G005107_P01	GRMZM2G001696_P01	GRMZM2G007122_P02	GRMZM2G003861_P01
GRMZM2G005126_P01	GRMZM2G001724_P01	GRMZM2G007151_P01	GRMZM2G003869_P01
GRMZM2G005170_P02	GRMZM2G001750_P01	GRMZM2G007195_P02	GRMZM2G003875_P01
GRMZM2G005205_P02	GRMZM2G001755_P01	GRMZM2G007201_P02	GRMZM2G003883_P01
GRMZM2G005209_P01	GRMZM2G001772_P01	GRMZM2G007229_P01	GRMZM2G003897_P01
GRMZM2G005251_P03	GRMZM2G001777_P01	GRMZM2G007249_P01	GRMZM2G003909_P01
GRMZM2G005256_P01	GRMZM2G001803_P01	GRMZM2G007260_P01	GRMZM2G003944_P01
GRMZM2G005260_P04	GRMZM2G001805_P01	GRMZM2G007276_P01	GRMZM2G003963_P01
GRMZM2G005293_P01	GRMZM2G001820_P01	GRMZM2G007277_P01	GRMZM2G003979_P01
GRMZM2G005298_P01	GRMZM2G001850_P01	GRMZM2G007372_P01	GRMZM2G003984_P01
GRMZM2G005304_P01	GRMZM2G001869_P01	GRMZM2G007384_P01	GRMZM2G003992_P01
GRMZM2G005308_P01	GRMZM2G001887_P01	GRMZM2G007385_P01	GRMZM2G004006_P01
GRMZM2G005310_P02	GRMZM2G001895_P01	GRMZM2G007404_P01	GRMZM2G004012_P01
GRMZM2G005346_P01	GRMZM2G001898_P01	GRMZM2G007441_P01	GRMZM2G004023_P01
GRMZM2G005350_P01	GRMZM2G001904_P01	GRMZM2G007453_P01	GRMZM2G004040_P01
GRMZM2G005433_P01	GRMZM2G001915_P01	GRMZM2G007466_P02	GRMZM2G004057_P01
GRMZM2G005444_P01	GRMZM2G001918_P01	GRMZM2G007486_P02	GRMZM2G004057_P03
GRMZM2G005456_P02	GRMZM2G001930_P01	GRMZM2G007489_P01	GRMZM2G004087_P01
GRMZM2G005459_P01	GRMZM2G001934_P01	GRMZM2G007514_P01	GRMZM2G004092_P01
GRMZM2G005483_P01	GRMZM2G001953_P01	GRMZM2G007590_P01	GRMZM2G004106_P01
GRMZM2G005493_P01	GRMZM2G001956_P01	GRMZM2G007615_P01	GRMZM2G004111_P01
GRMZM2G005516_P01	GRMZM2G001973_P01	GRMZM2G007630_P01	GRMZM2G004128_P01
GRMZM2G005552_P01	GRMZM2G001977_P01	GRMZM2G007647_P01	GRMZM2G004131_P01
GRMZM2G005583_P01	GRMZM2G002002_P01	GRMZM2G007651_P01	GRMZM2G004138_P01
GRMZM2G005592_P01	GRMZM2G002023_P01	GRMZM2G007681_P01	GRMZM2G004140_P01
GRMZM2G005633_P02	GRMZM2G002100_P01	GRMZM2G007695_P01	GRMZM2G004160_P01
GRMZM2G005646_P01	GRMZM2G002121_P01	GRMZM2G007734_P01	GRMZM2G004172_P01
GRMZM2G005680_P01	GRMZM2G002130_P01	GRMZM2G007757_P01	GRMZM2G004183_P01
GRMZM2G005737_P01	GRMZM2G002142_P01	GRMZM2G007791_P01	GRMZM2G004188_P01
GRMZM2G005753_P03	GRMZM2G002147_P01	GRMZM2G007835_P01	GRMZM2G004211_P01
GRMZM2G005771_P01	GRMZM2G002149_P01	GRMZM2G007871_P01	GRMZM2G004222_P01
GRMZM2G005788_P01	GRMZM2G002165_P01	GRMZM2G007885_P01	GRMZM2G004259_P02
GRMZM2G005848_P01	GRMZM2G002173_P03	GRMZM2G007915_P02	GRMZM2G004305_P02
GRMZM2G005849_P02	GRMZM2G002178_P01	GRMZM2G007922_P01	GRMZM2G004334_P01
GRMZM2G005886_P01	GRMZM2G002220_P01	GRMZM2G007928_P01	GRMZM2G004349_P01
GRMZM2G005887_P01	GRMZM2G002260_P01	GRMZM2G007933_P01	GRMZM2G004352_P01
GRMZM2G005938_P01	GRMZM2G002276_P01	GRMZM2G007939_P01	GRMZM2G004377_P01
GRMZM2G005947_P01	GRMZM2G002297_P01	GRMZM2G007953_P01	GRMZM2G004382_P01
GRMZM2G005955_P02	GRMZM2G002309_P01	GRMZM2G008058_P01	GRMZM2G004397_P01
GRMZM2G005973_P01	GRMZM2G002361_P01	GRMZM2G008095_P01	GRMZM2G004445_P01
GRMZM2G005980_P01	GRMZM2G002391_P02	GRMZM2G008196_P01	GRMZM2G004455_P01
GRMZM2G005984_P01	GRMZM2G002416_P01	GRMZM2G008209_P01	GRMZM2G004459_P01
GRMZM2G005990_P01	GRMZM2G002440_P01	GRMZM2G008216_P02	GRMZM2G004466_P01
GRMZM2G005991_P01	GRMZM2G002440_P03	GRMZM2G008216_P03	GRMZM2G004468_P05
GRMZM2G005998_P03	GRMZM2G002523_P01	GRMZM2G008247_P01	GRMZM2G004475_P02
GRMZM2G006006_P01	GRMZM2G002531_P01	GRMZM2G008252_P01	GRMZM2G004511_P01
GRMZM2G006042_P01	GRMZM2G002536_P01	GRMZM2G008259_P02	GRMZM2G004528_P03
GRMZM2G006047_P01	GRMZM2G002548_P01	GRMZM2G008263_P01	GRMZM2G004531_P01
GRMZM2G006069_P01	GRMZM2G002578_P02	GRMZM2G008273_P01	GRMZM2G004534_P01
GRMZM2G006071_P01	GRMZM2G002616_P01	GRMZM2G008287_P01	GRMZM2G004572_P01
GRMZM2G006080_P01	GRMZM2G002617_P01	GRMZM2G008290_P01	GRMZM2G004582_P01
GRMZM2G006085_P01	GRMZM2G002642_P01	GRMZM2G008353_P01	GRMZM2G004583_P01
GRMZM2G006107_P01	GRMZM2G002642_P02	GRMZM2G008410_P01	GRMZM2G004619_P01
GRMZM2G006117_P01	GRMZM2G002646_P01	GRMZM2G008430_P01	GRMZM2G004641_P01
GRMZM2G006121_P01	GRMZM2G002652_P01	GRMZM2G008456_P01	GRMZM2G004694_P01
GRMZM2G006130_P01	GRMZM2G002656_P01	GRMZM2G008497_P01	GRMZM2G004699_P01
GRMZM2G006144_P01	GRMZM2G002687_P01	GRMZM2G008507_P01	GRMZM2G004715_P01
GRMZM2G006178_P01	GRMZM2G002754_P01	GRMZM2G008513_P01	GRMZM2G004736_P01
GRMZM2G006219_P01	GRMZM2G002756_P01	GRMZM2G008556_P01	GRMZM2G004748_P01
GRMZM2G006229_P01	GRMZM2G002756_P02	GRMZM2G008607_P01	GRMZM2G004768_P01
GRMZM2G006252_P01	GRMZM2G002765_P02	GRMZM2G008623_P01	GRMZM2G004835_P01
GRMZM2G006277_P01	GRMZM2G002786_P01	GRMZM2G008649_P01	GRMZM2G004847_P01
GRMZM2G006297_P01	GRMZM2G002807_P01	GRMZM2G008657_P01	GRMZM2G004858_P01
GRMZM2G006363_P01	GRMZM2G002815_P01	GRMZM2G008714_P01	GRMZM2G004878_P01
GRMZM2G006377_P01	GRMZM2G002825_P01	GRMZM2G008715_P01	GRMZM2G004880_P01
GRMZM2G006416_P01	GRMZM2G002828_P01	GRMZM2G008728_P02	GRMZM2G004908_P01
GRMZM2G006429_P01	GRMZM2G002851_P01	GRMZM2G008748_P02	GRMZM2G004909_P01
GRMZM2G006452_P01	GRMZM2G002858_P01	GRMZM2G008765_P01	GRMZM2G004924_P01
GRMZM2G006468_P02	GRMZM2G002859_P02	GRMZM2G008862_P01	GRMZM2G004932_P01
GRMZM2G006474_P01	GRMZM2G002859_P03	GRMZM2G008864_P01	GRMZM2G004955_P01
GRMZM2G006477_P01	GRMZM2G002874_P01	GRMZM2G009030_P01	GRMZM2G004959_P01
GRMZM2G006480_P01	GRMZM2G002879_P01	GRMZM2G009048_P01	GRMZM2G004988_P01
GRMZM2G006493_P01	GRMZM2G002898_P01	GRMZM2G009070_P01	GRMZM2G004996_P02
GRMZM2G006507_P03	GRMZM2G002898_P02	GRMZM2G009136_P01	GRMZM2G004997_P02
GRMZM2G006554_P01	GRMZM2G002903_P01	GRMZM2G009188_P01	GRMZM2G005024_P01
GRMZM2G006565_P01	GRMZM2G002959_P01	GRMZM2G009189_P01	GRMZM2G005036_P01
GRMZM2G006661_P01	GRMZM2G002961_P01	GRMZM2G009196_P01	GRMZM2G005061_P01
GRMZM2G006672_P02	GRMZM2G002978_P02	GRMZM2G009232_P01	GRMZM2G005080_P01
GRMZM2G006673_P01	GRMZM2G002993_P01	GRMZM2G009253_P01	GRMZM2G005082_P01
GRMZM2G006707_P01	GRMZM2G003002_P01	GRMZM2G009282_P01	GRMZM2G005107_P01
GRMZM2G006765_P02	GRMZM2G003022_P01	GRMZM2G009320_P01	GRMZM2G005126_P01
GRMZM2G006781_P01	GRMZM2G003023_P01	GRMZM2G009323_P01	GRMZM2G005170_P02
GRMZM2G006791_P01	GRMZM2G003028_P02	GRMZM2G009326_P01	GRMZM2G005187_P01
GRMZM2G006791_P05	GRMZM2G003033_P01	GRMZM2G009346_P01	GRMZM2G005195_P02
GRMZM2G006806_P01	GRMZM2G003038_P01	GRMZM2G009413_P01	GRMZM2G005199_P01
GRMZM2G006894_P02	GRMZM2G003043_P01	GRMZM2G009443_P01	GRMZM2G005205_P02
GRMZM2G006937_P01	GRMZM2G003057_P01	GRMZM2G009448_P01	GRMZM2G005209_P01
GRMZM2G006942_P01	GRMZM2G003068_P01	GRMZM2G009464_P01	GRMZM2G005251_P03
GRMZM2G006953_P02	GRMZM2G003090_P01	GRMZM2G009465_P01	GRMZM2G005256_P02
GRMZM2G006977_P01	GRMZM2G003096_P01	GRMZM2G009479_P01	GRMZM2G005260_P04
GRMZM2G007012_P01	GRMZM2G003108_P01	GRMZM2G009538_P01	GRMZM2G005281_P01
GRMZM2G007021_P01	GRMZM2G003109_P01	GRMZM2G009591_P02	GRMZM2G005290_P01
GRMZM2G007038_P01	GRMZM2G003124_P05	GRMZM2G009593_P01	GRMZM2G005293_P01
GRMZM2G007080_P01	GRMZM2G003157_P01	GRMZM2G009627_P01	GRMZM2G005298_P01
GRMZM2G007103_P01	GRMZM2G003165_P01	GRMZM2G009638_P01	GRMZM2G005304_P01
GRMZM2G007120_P01	GRMZM2G003172_P01	GRMZM2G009655_P01	GRMZM2G005308_P01
GRMZM2G007122_P02	GRMZM2G003182_P01	GRMZM2G009661_P01	GRMZM2G005310_P02
GRMZM2G007151_P01	GRMZM2G003186_P02	GRMZM2G009683_P01	GRMZM2G005339_P01
GRMZM2G007160_P02	GRMZM2G003190_P01	GRMZM2G009703_P01	GRMZM2G005346_P01
GRMZM2G007195_P02	GRMZM2G003246_P01	GRMZM2G009715_P01	GRMZM2G005350_P01
GRMZM2G007201_P02	GRMZM2G003252_P01	GRMZM2G009719_P01	GRMZM2G005433_P01
GRMZM2G007229_P01	GRMZM2G003306_P01	GRMZM2G009724_P01	GRMZM2G005433_P02
GRMZM2G007249_P01	GRMZM2G003307_P01	GRMZM2G009785_P01	GRMZM2G005435_P02
GRMZM2G007260_P01	GRMZM2G003318_P01	GRMZM2G009795_P01	GRMZM2G005444_P01
GRMZM2G007276_P01	GRMZM2G003331_P02	GRMZM2G009808_P01	GRMZM2G005456_P02
GRMZM2G007277_P01	GRMZM2G003354_P02	GRMZM2G009843_P01	GRMZM2G005459_P01
GRMZM2G007283_P01	GRMZM2G003368_P01	GRMZM2G009845_P01	GRMZM2G005461_P01
GRMZM2G007324_P01	GRMZM2G003377_P01	GRMZM2G009849_P02	GRMZM2G005483_P01
GRMZM2G007372_P01	GRMZM2G003384_P01	GRMZM2G009871_P01	GRMZM2G005486_P01
GRMZM2G007384_P01	GRMZM2G003385_P01	GRMZM2G009876_P01	GRMZM2G005493_P01
GRMZM2G007385_P01	GRMZM2G003406_P01	GRMZM2G009888_P01	GRMZM2G005522_P01
GRMZM2G007399_P01	GRMZM2G003409_P01	GRMZM2G009895_P01	GRMZM2G005552_P01
GRMZM2G007404_P01	GRMZM2G003411_P01	GRMZM2G009928_P01	GRMZM2G005557_P01
GRMZM2G007441_P01	GRMZM2G003417_P01	GRMZM2G009928_P03	GRMZM2G005583_P01
GRMZM2G007453_P01	GRMZM2G003424_P02	GRMZM2G009936_P01	GRMZM2G005592_P01
GRMZM2G007466_P02	GRMZM2G003488_P01	GRMZM2G009940_P01	GRMZM2G005633_P02
GRMZM2G007475_P01	GRMZM2G003493_P01	GRMZM2G009948_P01	GRMZM2G005646_P01
GRMZM2G007486_P02	GRMZM2G003501_P01	GRMZM2G009958_P01	GRMZM2G005652_P01
GRMZM2G007489_P01	GRMZM2G003509_P03	GRMZM2G009968_P01	GRMZM2G005680_P01
GRMZM2G007514_P01	GRMZM2G003520_P01	GRMZM2G009994_P01	GRMZM2G005710_P03
GRMZM2G007590_P01	GRMZM2G003530_P01	GRMZM2G009995_P01	GRMZM2G005737_P01
GRMZM2G007615_P01	GRMZM2G003563_P01	GRMZM2G010044_P01	GRMZM2G005753_P04
GRMZM2G007630_P01	GRMZM2G003565_P03	GRMZM2G010054_P01	GRMZM2G005771_P01
GRMZM2G007647_P01	GRMZM2G003607_P01	GRMZM2G010056_P03	GRMZM2G005788_P01
GRMZM2G007651_P01	GRMZM2G003635_P01	GRMZM2G010065_P01	GRMZM2G005791_P01
GRMZM2G007675_P01	GRMZM2G003638_P01	GRMZM2G010075_P01	GRMZM2G005798_P01
GRMZM2G007681_P01	GRMZM2G003640_P03	GRMZM2G010085_P01	GRMZM2G005848_P01
GRMZM2G007695_P01	GRMZM2G003642_P01	GRMZM2G010095_P01	GRMZM2G005849_P02
GRMZM2G007729_P01	GRMZM2G003648_P01	GRMZM2G010136_P01	GRMZM2G005886_P01
GRMZM2G007734_P01	GRMZM2G003662_P01	GRMZM2G010146_P01	GRMZM2G005887_P01
GRMZM2G007757_P01	GRMZM2G003682_P01	GRMZM2G010196_P01	GRMZM2G005938_P01
GRMZM2G007791_P01	GRMZM2G003692_P06	GRMZM2G010202_P01	GRMZM2G005947_P01
GRMZM2G007835_P01	GRMZM2G003720_P01	GRMZM2G010221_P01	GRMZM2G005955_P02
GRMZM2G007848_P01	GRMZM2G003724_P01	GRMZM2G010238_P01	GRMZM2G005973_P01
GRMZM2G007854_P01	GRMZM2G003732_P01	GRMZM2G010257_P01	GRMZM2G005980_P01
GRMZM2G007871_P01	GRMZM2G003734_P01	GRMZM2G010298_P01	GRMZM2G005984_P01
GRMZM2G007885_P01	GRMZM2G003742_P01	GRMZM2G010315_P01	GRMZM2G005990_P01
GRMZM2G007914_P01	GRMZM2G003752_P01	GRMZM2G010321_P01	GRMZM2G005991_P01
GRMZM2G007915_P02	GRMZM2G003762_P03	GRMZM2G010323_P01	GRMZM2G005998_P03
GRMZM2G007922_P01	GRMZM2G003765_P01	GRMZM2G010328_P01	GRMZM2G006006_P01
GRMZM2G007928_P01	GRMZM2G003789_P01	GRMZM2G010342_P01	GRMZM2G006047_P01
GRMZM2G007933_P01	GRMZM2G003794_P04	GRMZM2G010348_P01	GRMZM2G006069_P01
GRMZM2G007939_P01	GRMZM2G003814_P01	GRMZM2G010349_P02	GRMZM2G006071_P01
GRMZM2G007953_P01	GRMZM2G003852_P01	GRMZM2G010356_P01	GRMZM2G006080_P01
GRMZM2G008058_P01	GRMZM2G003853_P01	GRMZM2G010357_P01	GRMZM2G006085_P01
GRMZM2G008093_P01	GRMZM2G003861_P01	GRMZM2G010362_P01	GRMZM2G006107_P01
GRMZM2G008095_P01	GRMZM2G003869_P01	GRMZM2G010363_P01	GRMZM2G006117_P01
GRMZM2G008196_P01	GRMZM2G003875_P01	GRMZM2G010389_P01	GRMZM2G006121_P01
GRMZM2G008209_P01	GRMZM2G003883_P01	GRMZM2G010406_P01	GRMZM2G006130_P01
GRMZM2G008216_P02	GRMZM2G003897_P01	GRMZM2G010435_P01	GRMZM2G006144_P01
GRMZM2G008216_P03	GRMZM2G003909_P01	GRMZM2G010445_P01	GRMZM2G006178_P01
GRMZM2G008247_P01	GRMZM2G003944_P01	GRMZM2G010452_P01	GRMZM2G006219_P01
GRMZM2G008252_P01	GRMZM2G003953_P02	GRMZM2G010490_P01	GRMZM2G006229_P01
GRMZM2G008259_P02	GRMZM2G003963_P01	GRMZM2G010596_P01	GRMZM2G006234_P01
GRMZM2G008263_P01	GRMZM2G003970_P02	GRMZM2G010599_P02	GRMZM2G006246_P01
GRMZM2G008273_P01	GRMZM2G003979_P01	GRMZM2G010637_P02	GRMZM2G006277_P01
GRMZM2G008287_P01	GRMZM2G003984_P01	GRMZM2G010657_P01	GRMZM2G006297_P01
GRMZM2G008290_P01	GRMZM2G003992_P01	GRMZM2G010743_P01	GRMZM2G006363_P01
GRMZM2G008326_P01	GRMZM2G004006_P01	GRMZM2G010754_P01	GRMZM2G006377_P01
GRMZM2G008353_P01	GRMZM2G004012_P01	GRMZM2G010775_P01	GRMZM2G006416_P01
GRMZM2G008356_P01	GRMZM2G004023_P01	GRMZM2G010797_P01	GRMZM2G006424_P01
GRMZM2G008410_P01	GRMZM2G004040_P01	GRMZM2G010801_P02	GRMZM2G006428_P01
GRMZM2G008430_P01	GRMZM2G004057_P01	GRMZM2G010823_P01	GRMZM2G006429_P01
GRMZM2G008456_P01	GRMZM2G004057_P03	GRMZM2G010836_P02	GRMZM2G006452_P01
GRMZM2G008490_P01	GRMZM2G004087_P01	GRMZM2G010861_P01	GRMZM2G006453_P01
GRMZM2G008497_P01	GRMZM2G004092_P01	GRMZM2G010863_P01	GRMZM2G006468_P02
GRMZM2G008507_P01	GRMZM2G004106_P01	GRMZM2G010868_P01	GRMZM2G006474_P01
GRMZM2G008513_P01	GRMZM2G004111_P01	GRMZM2G010884_P01	GRMZM2G006477_P01
GRMZM2G008556_P01	GRMZM2G004128_P01	GRMZM2G010929_P01	GRMZM2G006480_P01
GRMZM2G008558_P01	GRMZM2G004131_P01	GRMZM2G010933_P01	GRMZM2G006493_P02
GRMZM2G008607_P01	GRMZM2G004138_P01	GRMZM2G010937_P01	GRMZM2G006505_P01
GRMZM2G008623_P01	GRMZM2G004140_P01	GRMZM2G010944_P01	GRMZM2G006507_P03
GRMZM2G008649_P01	GRMZM2G004160_P01	GRMZM2G010953_P02	GRMZM2G006554_P01
GRMZM2G008657_P01	GRMZM2G004172_P01	GRMZM2G010960_P01	GRMZM2G006565_P01
GRMZM2G008714_P01	GRMZM2G004183_P01	GRMZM2G010973_P01	GRMZM2G006644_P01
GRMZM2G008715_P01	GRMZM2G004188_P01	GRMZM2G010987_P01	GRMZM2G006661_P01
GRMZM2G008728_P02	GRMZM2G004211_P01	GRMZM2G010991_P01	GRMZM2G006672_P02
GRMZM2G008748_P02	GRMZM2G004222_P01	GRMZM2G011031_P01	GRMZM2G006673_P02
GRMZM2G008765_P01	GRMZM2G004259_P02	GRMZM2G011070_P01	GRMZM2G006707_P01
GRMZM2G008862_P01	GRMZM2G004305_P02	GRMZM2G011078_P01	GRMZM2G006765_P02
GRMZM2G008864_P01	GRMZM2G004334_P01	GRMZM2G011079_P02	GRMZM2G006781_P01
GRMZM2G009030_P01	GRMZM2G004349_P01	GRMZM2G011101_P01	GRMZM2G006791_P01
GRMZM2G009048_P01	GRMZM2G004352_P01	GRMZM2G011129_P01	GRMZM2G006791_P05
GRMZM2G009070_P01	GRMZM2G004356_P01	GRMZM2G011173_P01	GRMZM2G006806_P01
GRMZM2G009091_P01	GRMZM2G004377_P01	GRMZM2G011213_P01	GRMZM2G006871_P01
GRMZM2G009136_P01	GRMZM2G004382_P01	GRMZM2G011219_P01	GRMZM2G006894_P01
GRMZM2G009188_P01	GRMZM2G004397_P01	GRMZM2G011253_P01	GRMZM2G006937_P01
GRMZM2G009189_P01	GRMZM2G004414_P01	GRMZM2G011315_P01	GRMZM2G006942_P01
GRMZM2G009196_P01	GRMZM2G004445_P01	GRMZM2G011319_P02	GRMZM2G006943_P02
GRMZM2G009232_P01	GRMZM2G004455_P01	GRMZM2G011355_P02	GRMZM2G006953_P02
GRMZM2G009253_P01	GRMZM2G004459_P01	GRMZM2G011364_P01	GRMZM2G006977_P01
GRMZM2G009282_P01	GRMZM2G004466_P01	GRMZM2G011373_P01	GRMZM2G007012_P01
GRMZM2G009320_P01	GRMZM2G004468_P05	GRMZM2G011404_P01	GRMZM2G007021_P01
GRMZM2G009323_P01	GRMZM2G004475_P02	GRMZM2G011456_P03	GRMZM2G007038_P01
GRMZM2G009326_P01	GRMZM2G004511_P01	GRMZM2G011479_P01	GRMZM2G007057_P01
GRMZM2G009346_P01	GRMZM2G004528_P03	GRMZM2G011483_P01	GRMZM2G007063_P01
GRMZM2G009406_P01	GRMZM2G004531_P01	GRMZM2G011491_P01	GRMZM2G007080_P01
GRMZM2G009413_P01	GRMZM2G004534_P01	GRMZM2G011513_P01	GRMZM2G007103_P01
GRMZM2G009443_P01	GRMZM2G004572_P01	GRMZM2G011518_P02	GRMZM2G007120_P01
GRMZM2G009448_P01	GRMZM2G004582_P01	GRMZM2G011520_P01	GRMZM2G007146_P01
GRMZM2G009464_P01	GRMZM2G004583_P01	GRMZM2G011523_P01	GRMZM2G007151_P01
GRMZM2G009465_P01	GRMZM2G004619_P01	GRMZM2G011523_P06	GRMZM2G007160_P02
GRMZM2G009479_P01	GRMZM2G004641_P01	GRMZM2G011588_P01	GRMZM2G007188_P01
GRMZM2G009538_P01	GRMZM2G004683_P01	GRMZM2G011592_P01	GRMZM2G007195_P02
GRMZM2G009591_P02	GRMZM2G004694_P01	GRMZM2G011615_P01	GRMZM2G007229_P01
GRMZM2G009593_P01	GRMZM2G004699_P01	GRMZM2G011624_P01	GRMZM2G007249_P01
GRMZM2G009624_P02	GRMZM2G004715_P01	GRMZM2G011631_P01	GRMZM2G007260_P01
GRMZM2G009627_P01	GRMZM2G004736_P01	GRMZM2G011636_P02	GRMZM2G007276_P03
GRMZM2G009638_P01	GRMZM2G004741_P01	GRMZM2G011651_P01	GRMZM2G007283_P01
GRMZM2G009655_P01	GRMZM2G004748_P01	GRMZM2G011662_P02	GRMZM2G007339_P02
GRMZM2G009661_P01	GRMZM2G004752_P01	GRMZM2G011742_P01	GRMZM2G007372_P01
GRMZM2G009683_P01	GRMZM2G004768_P01	GRMZM2G011743_P01	GRMZM2G007381_P01
GRMZM2G009703_P01	GRMZM2G004828_P01	GRMZM2G011777_P01	GRMZM2G007384_P01
GRMZM2G009715_P01	GRMZM2G004835_P01	GRMZM2G011858_P01	GRMZM2G007385_P01
GRMZM2G009719_P01	GRMZM2G004847_P01	GRMZM2G011888_P01	GRMZM2G007399_P01
GRMZM2G009724_P01	GRMZM2G004858_P01	GRMZM2G011893_P02	GRMZM2G007404_P01
GRMZM2G009785_P01	GRMZM2G004878_P01	GRMZM2G011915_P01	GRMZM2G007441_P01
GRMZM2G009795_P01	GRMZM2G004880_P01	GRMZM2G011998_P01	GRMZM2G007453_P01
GRMZM2G009808_P01	GRMZM2G004908_P01	GRMZM2G012030_P01	GRMZM2G007466_P02
GRMZM2G009843_P01	GRMZM2G004909_P01	GRMZM2G012031_P01	GRMZM2G007475_P01
GRMZM2G009845_P01	GRMZM2G004924_P01	GRMZM2G012046_P01	GRMZM2G007486_P02
GRMZM2G009849_P02	GRMZM2G004932_P01	GRMZM2G012052_P01	GRMZM2G007489_P01
GRMZM2G009871_P01	GRMZM2G004955_P01	GRMZM2G012102_P01	GRMZM2G007514_P01
GRMZM2G009876_P01	GRMZM2G004959_P01	GRMZM2G012119_P01	GRMZM2G007590_P01
GRMZM2G009888_P01	GRMZM2G004988_P01	GRMZM2G012160_P01	GRMZM2G007615_P01
GRMZM2G009894_P01	GRMZM2G004996_P02	GRMZM2G012174_P01	GRMZM2G007630_P01
GRMZM2G009895_P01	GRMZM2G004997_P02	GRMZM2G012176_P01	GRMZM2G007647_P01
GRMZM2G009928_P01	GRMZM2G005024_P01	GRMZM2G012178_P01	GRMZM2G007651_P02
GRMZM2G009928_P03	GRMZM2G005036_P01	GRMZM2G012209_P01	GRMZM2G007675_P01
GRMZM2G009936_P01	GRMZM2G005061_P01	GRMZM2G012224_P01	GRMZM2G007683_P01
GRMZM2G009940_P01	GRMZM2G005080_P01	GRMZM2G012229_P01	GRMZM2G007695_P01
GRMZM2G009948_P01	GRMZM2G005082_P01	GRMZM2G012262_P01	GRMZM2G007715_P01
GRMZM2G009958_P01	GRMZM2G005107_P01	GRMZM2G012269_P01	GRMZM2G007715_P02
GRMZM2G009968_P01	GRMZM2G005126_P01	GRMZM2G012276_P01	GRMZM2G007729_P01
GRMZM2G009987_P01	GRMZM2G005170_P02	GRMZM2G012280_P01	GRMZM2G007734_P01
GRMZM2G009994_P01	GRMZM2G005187_P01	GRMZM2G012319_P01	GRMZM2G007757_P01
GRMZM2G009995_P01	GRMZM2G005195_P02	GRMZM2G012326_P01	GRMZM2G007791_P01
GRMZM2G010044_P01	GRMZM2G005199_P01	GRMZM2G012340_P01	GRMZM2G007801_P01
GRMZM2G010054_P01	GRMZM2G005205_P02	GRMZM2G012342_P01	GRMZM2G007810_P01
GRMZM2G010056_P03	GRMZM2G005209_P01	GRMZM2G012391_P01	GRMZM2G007835_P01
GRMZM2G010065_P01	GRMZM2G005251_P03	GRMZM2G012397_P01	GRMZM2G007854_P01
GRMZM2G010075_P01	GRMZM2G005256_P02	GRMZM2G012399_P01	GRMZM2G007871_P01
GRMZM2G010085_P01	GRMZM2G005260_P04	GRMZM2G012404_P01	GRMZM2G007885_P01
GRMZM2G010095_P01	GRMZM2G005281_P01	GRMZM2G012416_P01	GRMZM2G007907_P01
GRMZM2G010136_P01	GRMZM2G005290_P01	GRMZM2G012434_P01	GRMZM2G007914_P01
GRMZM2G010146_P01	GRMZM2G005293_P01	GRMZM2G012455_P01	GRMZM2G007915_P02
GRMZM2G010196_P01	GRMZM2G005298_P01	GRMZM2G012479_P01	GRMZM2G007922_P01
GRMZM2G010202_P01	GRMZM2G005304_P01	GRMZM2G012501_P01	GRMZM2G007928_P01
GRMZM2G010221_P01	GRMZM2G005308_P01	GRMZM2G012566_P02	GRMZM2G007933_P01
GRMZM2G010235_P01	GRMZM2G005310_P02	GRMZM2G012584_P01	GRMZM2G007939_P01
GRMZM2G010238_P01	GRMZM2G005339_P01	GRMZM2G012600_P01	GRMZM2G007953_P01
GRMZM2G010257_P01	GRMZM2G005346_P01	GRMZM2G012628_P01	GRMZM2G008058_P01
GRMZM2G010298_P01	GRMZM2G005350_P01	GRMZM2G012631_P01	GRMZM2G008060_P01
GRMZM2G010306_P01	GRMZM2G005365_P01	GRMZM2G012648_P01	GRMZM2G008093_P01
GRMZM2G010315_P01	GRMZM2G005374_P01	GRMZM2G012654_P01	GRMZM2G008095_P01
GRMZM2G010321_P01	GRMZM2G005374_P03	GRMZM2G012690_P01	GRMZM2G008196_P01
GRMZM2G010323_P01	GRMZM2G005384_P01	GRMZM2G012841_P01	GRMZM2G008209_P01
GRMZM2G010328_P01	GRMZM2G005433_P01	GRMZM2G012863_P02	GRMZM2G008216_P03
GRMZM2G010342_P01	GRMZM2G005433_P02	GRMZM2G012874_P01	GRMZM2G008226_P01
GRMZM2G010348_P01	GRMZM2G005435_P02	GRMZM2G012901_P01	GRMZM2G008232_P01
GRMZM2G010349_P02	GRMZM2G005444_P01	GRMZM2G012923_P01	GRMZM2G008247_P01
GRMZM2G010356_P01	GRMZM2G005456_P02	GRMZM2G012942_P01	GRMZM2G008259_P02
GRMZM2G010357_P01	GRMZM2G005459_P01	GRMZM2G012958_P01	GRMZM2G008263_P01
GRMZM2G010362_P01	GRMZM2G005461_P01	GRMZM2G012964_P01	GRMZM2G008273_P01
GRMZM2G010363_P01	GRMZM2G005483_P01	GRMZM2G012966_P03	GRMZM2G008287_P01
GRMZM2G010389_P01	GRMZM2G005486_P01	GRMZM2G013065_P01	GRMZM2G008290_P02
GRMZM2G010406_P01	GRMZM2G005493_P01	GRMZM2G013082_P01	GRMZM2G008327_P01
GRMZM2G010435_P01	GRMZM2G005516_P01	GRMZM2G013114_P01	GRMZM2G008353_P01
GRMZM2G010445_P01	GRMZM2G005522_P01	GRMZM2G013176_P01	GRMZM2G008356_P01
GRMZM2G010452_P01	GRMZM2G005536_P01	GRMZM2G013200_P03	GRMZM2G008406_P01
GRMZM2G010490_P01	GRMZM2G005552_P01	GRMZM2G013201_P01	GRMZM2G008410_P01
GRMZM2G010596_P01	GRMZM2G005557_P01	GRMZM2G013206_P01	GRMZM2G008425_P01
GRMZM2G010599_P02	GRMZM2G005562_P05	GRMZM2G013214_P01	GRMZM2G008430_P01
GRMZM2G010637_P02	GRMZM2G005583_P01	GRMZM2G013255_P01	GRMZM2G008456_P01
GRMZM2G010657_P01	GRMZM2G005592_P01	GRMZM2G013283_P01	GRMZM2G008490_P01
GRMZM2G010743_P01	GRMZM2G005630_P01	GRMZM2G013324_P01	GRMZM2G008497_P01
GRMZM2G010754_P01	GRMZM2G005633_P02	GRMZM2G013342_P01	GRMZM2G008507_P01
GRMZM2G010775_P01	GRMZM2G005646_P01	GRMZM2G013378_P01	GRMZM2G008513_P01
GRMZM2G010797_P01	GRMZM2G005652_P01	GRMZM2G013448_P03	GRMZM2G008556_P01
GRMZM2G010801_P02	GRMZM2G005680_P01	GRMZM2G013457_P01	GRMZM2G008558_P01
GRMZM2G010823_P01	GRMZM2G005710_P03	GRMZM2G013461_P01	GRMZM2G008583_P01
GRMZM2G010836_P02	GRMZM2G005737_P01	GRMZM2G013471_P01	GRMZM2G008607_P01
GRMZM2G010861_P01	GRMZM2G005753_P04	GRMZM2G013478_P01	GRMZM2G008623_P01
GRMZM2G010863_P01	GRMZM2G005771_P01	GRMZM2G013546_P01	GRMZM2G008649_P01
GRMZM2G010868_P01	GRMZM2G005788_P01	GRMZM2G013607_P01	GRMZM2G008657_P01
GRMZM2G010884_P01	GRMZM2G005791_P01	GRMZM2G013619_P01	GRMZM2G008663_P01
GRMZM2G010929_P01	GRMZM2G005798_P01	GRMZM2G013625_P01	GRMZM2G008687_P01
GRMZM2G010933_P01	GRMZM2G005834_P01	GRMZM2G013634_P01	GRMZM2G008714_P01
GRMZM2G010937_P01	GRMZM2G005848_P01	GRMZM2G013639_P01	GRMZM2G008715_P01
GRMZM2G010944_P01	GRMZM2G005849_P02	GRMZM2G013650_P01	GRMZM2G008726_P01
GRMZM2G010953_P02	GRMZM2G005859_P01	GRMZM2G013652_P01	GRMZM2G008728_P02
GRMZM2G010960_P01	GRMZM2G005886_P01	GRMZM2G013677_P01	GRMZM2G008748_P02
GRMZM2G010973_P01	GRMZM2G005887_P01	GRMZM2G013695_P01	GRMZM2G008765_P01
GRMZM2G010987_P01	GRMZM2G005938_P01	GRMZM2G013750_P02	GRMZM2G008864_P01
GRMZM2G010991_P01	GRMZM2G005947_P01	GRMZM2G013765_P01	GRMZM2G008892_P01
GRMZM2G011031_P01	GRMZM2G005954_P01	GRMZM2G013773_P01	GRMZM2G008919_P01
GRMZM2G011070_P01	GRMZM2G005955_P02	GRMZM2G013781_P01	GRMZM2G008923_P01
GRMZM2G011078_P01	GRMZM2G005973_P01	GRMZM2G013783_P01	GRMZM2G009021_P02
GRMZM2G011079_P02	GRMZM2G005980_P01	GRMZM2G013794_P01	GRMZM2G009030_P01
GRMZM2G011085_P01	GRMZM2G005984_P01	GRMZM2G013811_P01	GRMZM2G009048_P01
GRMZM2G011101_P01	GRMZM2G005990_P01	GRMZM2G013814_P01	GRMZM2G009060_P01
GRMZM2G011129_P01	GRMZM2G005991_P01	GRMZM2G013821_P01	GRMZM2G009070_P01
GRMZM2G011173_P01	GRMZM2G005998_P03	GRMZM2G013890_P01	GRMZM2G009091_P01
GRMZM2G011213_P01	GRMZM2G006006_P01	GRMZM2G013908_P01	GRMZM2G009136_P01
GRMZM2G011219_P01	GRMZM2G006047_P01	GRMZM2G013957_P01	GRMZM2G009188_P01
GRMZM2G011233_P01	GRMZM2G006069_P01	GRMZM2G013986_P01	GRMZM2G009196_P01
GRMZM2G011253_P01	GRMZM2G006071_P01	GRMZM2G014004_P01	GRMZM2G009208_P01
GRMZM2G011281_P01	GRMZM2G006080_P01	GRMZM2G014069_P01	GRMZM2G009214_P01
GRMZM2G011314_P01	GRMZM2G006085_P01	GRMZM2G014071_P02	GRMZM2G009232_P01
GRMZM2G011315_P01	GRMZM2G006107_P01	GRMZM2G014076_P01	GRMZM2G009253_P01
GRMZM2G011319_P02	GRMZM2G006117_P01	GRMZM2G014099_P01	GRMZM2G009282_P01
GRMZM2G011355_P02	GRMZM2G006121_P01	GRMZM2G014116_P01	GRMZM2G009320_P02
GRMZM2G011364_P01	GRMZM2G006130_P01	GRMZM2G014136_P01	GRMZM2G009323_P01
GRMZM2G011373_P01	GRMZM2G006144_P01	GRMZM2G014180_P04	GRMZM2G009326_P01
GRMZM2G011404_P01	GRMZM2G006178_P01	GRMZM2G014240_P01	GRMZM2G009346_P01
GRMZM2G011456_P03	GRMZM2G006197_P01	GRMZM2G014295_P01	GRMZM2G009406_P01
GRMZM2G011479_P01	GRMZM2G006206_P01	GRMZM2G014313_P02	GRMZM2G009413_P01
GRMZM2G011483_P01	GRMZM2G006219_P01	GRMZM2G014341_P01	GRMZM2G009443_P01
GRMZM2G011491_P01	GRMZM2G006229_P01	GRMZM2G014376_P01	GRMZM2G009448_P01
GRMZM2G011513_P01	GRMZM2G006234_P01	GRMZM2G014376_P02	GRMZM2G009464_P01
GRMZM2G011518_P02	GRMZM2G006246_P01	GRMZM2G014382_P01	GRMZM2G009465_P01
GRMZM2G011520_P01	GRMZM2G006277_P01	GRMZM2G014387_P01	GRMZM2G009479_P01
GRMZM2G011523_P01	GRMZM2G006297_P01	GRMZM2G014397_P02	GRMZM2G009538_P01
GRMZM2G011523_P06	GRMZM2G006363_P01	GRMZM2G014400_P01	GRMZM2G009544_P01
GRMZM2G011588_P01	GRMZM2G006377_P01	GRMZM2G014444_P02	GRMZM2G009571_P01
GRMZM2G011592_P01	GRMZM2G006416_P01	GRMZM2G014452_P01	GRMZM2G009575_P01
GRMZM2G011615_P01	GRMZM2G006424_P01	GRMZM2G014499_P01	GRMZM2G009591_P02
GRMZM2G011624_P01	GRMZM2G006428_P01	GRMZM2G014508_P02	GRMZM2G009593_P01
GRMZM2G011631_P01	GRMZM2G006429_P01	GRMZM2G014558_P01	GRMZM2G009624_P01
GRMZM2G011636_P02	GRMZM2G006452_P01	GRMZM2G014577_P01	GRMZM2G009626_P02
GRMZM2G011651_P01	GRMZM2G006453_P01	GRMZM2G014612_P02	GRMZM2G009627_P01
GRMZM2G011662_P02	GRMZM2G006468_P02	GRMZM2G014676_P01	GRMZM2G009638_P01
GRMZM2G011742_P01	GRMZM2G006474_P01	GRMZM2G014695_P01	GRMZM2G009655_P01
GRMZM2G011743_P01	GRMZM2G006477_P01	GRMZM2G014720_P01	GRMZM2G009661_P01
GRMZM2G011746_P01	GRMZM2G006480_P01	GRMZM2G014750_P01	GRMZM2G009681_P01
GRMZM2G011777_P01	GRMZM2G006493_P02	GRMZM2G014788_P01	GRMZM2G009683_P01
GRMZM2G011858_P01	GRMZM2G006505_P01	GRMZM2G014793_P01	GRMZM2G009703_P01
GRMZM2G011888_P01	GRMZM2G006507_P03	GRMZM2G014805_P01	GRMZM2G009715_P02
GRMZM2G011893_P02	GRMZM2G006554_P01	GRMZM2G014813_P01	GRMZM2G009719_P01
GRMZM2G011915_P01	GRMZM2G006565_P01	GRMZM2G014829_P01	GRMZM2G009724_P01
GRMZM2G011998_P01	GRMZM2G006644_P01	GRMZM2G014832_P01	GRMZM2G009785_P01
GRMZM2G012030_P01	GRMZM2G006661_P01	GRMZM2G014833_P01	GRMZM2G009795_P01
GRMZM2G012031_P01	GRMZM2G006672_P02	GRMZM2G014844_P01	GRMZM2G009808_P01
GRMZM2G012041_P01	GRMZM2G006673_P02	GRMZM2G014872_P01	GRMZM2G009843_P01
GRMZM2G012046_P01	GRMZM2G006678_P01	GRMZM2G014914_P01	GRMZM2G009845_P01
GRMZM2G012052_P01	GRMZM2G006707_P01	GRMZM2G014917_P01	GRMZM2G009849_P02
GRMZM2G012102_P01	GRMZM2G006752_P02	GRMZM2G014994_P01	GRMZM2G009871_P01
GRMZM2G012119_P01	GRMZM2G006765_P02	GRMZM2G015005_P03	GRMZM2G009876_P01
GRMZM2G012160_P01	GRMZM2G006781_P01	GRMZM2G015011_P01	GRMZM2G009888_P01
GRMZM2G012174_P01	GRMZM2G006790_P01	GRMZM2G015024_P01	GRMZM2G009895_P01
GRMZM2G012176_P01	GRMZM2G006791_P01	GRMZM2G015033_P01	GRMZM2G009928_P01
GRMZM2G012178_P01	GRMZM2G006791_P05	GRMZM2G015067_P01	GRMZM2G009928_P03
GRMZM2G012209_P01	GRMZM2G006806_P01	GRMZM2G015073_P01	GRMZM2G009936_P01
GRMZM2G012224_P01	GRMZM2G006821_P01	GRMZM2G015090_P02	GRMZM2G009940_P01
GRMZM2G012229_P01	GRMZM2G006871_P01	GRMZM2G015097_P01	GRMZM2G009948_P01
GRMZM2G012262_P01	GRMZM2G006894_P01	GRMZM2G015132_P01	GRMZM2G009958_P01
GRMZM2G012269_P01	GRMZM2G006937_P01	GRMZM2G015190_P01	GRMZM2G009968_P01
GRMZM2G012276_P01	GRMZM2G006942_P01	GRMZM2G015200_P01	GRMZM2G009994_P01
GRMZM2G012280_P01	GRMZM2G006943_P02	GRMZM2G015238_P01	GRMZM2G009995_P01
GRMZM2G012319_P01	GRMZM2G006953_P02	GRMZM2G015285_P01	GRMZM2G010011_P01
GRMZM2G012326_P01	GRMZM2G006965_P01	GRMZM2G015295_P01	GRMZM2G010044_P01
GRMZM2G012328_P01	GRMZM2G006977_P01	GRMZM2G015344_P01	GRMZM2G010054_P01
GRMZM2G012340_P01	GRMZM2G007012_P01	GRMZM2G015384_P01	GRMZM2G010056_P03
GRMZM2G012342_P01	GRMZM2G007021_P01	GRMZM2G015419_P02	GRMZM2G010065_P01
GRMZM2G012384_P01	GRMZM2G007038_P01	GRMZM2G015432_P04	GRMZM2G010075_P01
GRMZM2G012391_P01	GRMZM2G007057_P01	GRMZM2G015578_P01	GRMZM2G010085_P01
GRMZM2G012397_P01	GRMZM2G007063_P01	GRMZM2G015588_P01	GRMZM2G010095_P01
GRMZM2G012399_P01	GRMZM2G007080_P01	GRMZM2G015592_P01	GRMZM2G010136_P01
GRMZM2G012404_P01	GRMZM2G007103_P01	GRMZM2G015596_P01	GRMZM2G010146_P01
GRMZM2G012416_P01	GRMZM2G007120_P01	GRMZM2G015610_P01	GRMZM2G010196_P01
GRMZM2G012434_P01	GRMZM2G007146_P01	GRMZM2G015642_P01	GRMZM2G010202_P01
GRMZM2G012455_P01	GRMZM2G007151_P01	GRMZM2G015703_P01	GRMZM2G010221_P01
GRMZM2G012479_P01	GRMZM2G007160_P02	GRMZM2G015727_P01	GRMZM2G010238_P01
GRMZM2G012501_P01	GRMZM2G007188_P01	GRMZM2G015730_P01	GRMZM2G010257_P01
GRMZM2G012566_P02	GRMZM2G007195_P02	GRMZM2G015735_P01	GRMZM2G010282_P01
GRMZM2G012584_P01	GRMZM2G007229_P01	GRMZM2G015784_P01	GRMZM2G010298_P01
GRMZM2G012600_P01	GRMZM2G007249_P01	GRMZM2G015818_P01	GRMZM2G010302_P01
GRMZM2G012628_P01	GRMZM2G007260_P01	GRMZM2G015861_P02	GRMZM2G010315_P01
GRMZM2G012631_P01	GRMZM2G007276_P03	GRMZM2G015875_P01	GRMZM2G010321_P01
GRMZM2G012648_P01	GRMZM2G007277_P01	GRMZM2G015880_P02	GRMZM2G010323_P01
GRMZM2G012654_P01	GRMZM2G007283_P01	GRMZM2G015902_P01	GRMZM2G010328_P01
GRMZM2G012690_P01	GRMZM2G007339_P02	GRMZM2G015925_P01	GRMZM2G010342_P01
GRMZM2G012724_P01	GRMZM2G007372_P01	GRMZM2G015967_P01	GRMZM2G010348_P01
GRMZM2G012841_P01	GRMZM2G007381_P01	GRMZM2G015989_P01	GRMZM2G010349_P02
GRMZM2G012863_P02	GRMZM2G007384_P01	GRMZM2G016066_P01	GRMZM2G010356_P01
GRMZM2G012874_P01	GRMZM2G007385_P01	GRMZM2G016068_P01	GRMZM2G010357_P01
GRMZM2G012901_P01	GRMZM2G007399_P01	GRMZM2G016068_P02	GRMZM2G010362_P01
GRMZM2G012923_P01	GRMZM2G007404_P01	GRMZM2G016084_P01	GRMZM2G010363_P01
GRMZM2G012942_P01	GRMZM2G007441_P01	GRMZM2G016097_P01	GRMZM2G010389_P01
GRMZM2G012958_P01	GRMZM2G007453_P01	GRMZM2G016106_P01	GRMZM2G010406_P06
GRMZM2G012964_P01	GRMZM2G007466_P02	GRMZM2G016150_P01	GRMZM2G010435_P01
GRMZM2G012966_P03	GRMZM2G007475_P01	GRMZM2G016189_P02	GRMZM2G010439_P01
GRMZM2G013065_P01	GRMZM2G007486_P02	GRMZM2G016236_P01	GRMZM2G010452_P01
GRMZM2G013082_P01	GRMZM2G007489_P01	GRMZM2G016250_P01	GRMZM2G010468_P01
GRMZM2G013114_P01	GRMZM2G007514_P01	GRMZM2G016290_P01	GRMZM2G010490_P01
GRMZM2G013176_P01	GRMZM2G007546_P03	GRMZM2G016296_P01	GRMZM2G010596_P01
GRMZM2G013200_P03	GRMZM2G007590_P01	GRMZM2G016323_P01	GRMZM2G010599_P02
GRMZM2G013201_P01	GRMZM2G007615_P01	GRMZM2G016457_P01	GRMZM2G010636_P01
GRMZM2G013206_P01	GRMZM2G007630_P01	GRMZM2G016480_P01	GRMZM2G010637_P02
GRMZM2G013214_P01	GRMZM2G007647_P01	GRMZM2G016511_P01	GRMZM2G010657_P01
GRMZM2G013255_P01	GRMZM2G007651_P02	GRMZM2G016521_P01	GRMZM2G010743_P01
GRMZM2G013271_P01	GRMZM2G007675_P01	GRMZM2G016546_P01	GRMZM2G010754_P01
GRMZM2G013283_P01	GRMZM2G007681_P01	GRMZM2G016602_P02	GRMZM2G010775_P01
GRMZM2G013324_P01	GRMZM2G007683_P01	GRMZM2G016622_P02	GRMZM2G010783_P02
GRMZM2G013342_P01	GRMZM2G007695_P01	GRMZM2G016649_P01	GRMZM2G010797_P01
GRMZM2G013378_P01	GRMZM2G007715_P01	GRMZM2G016655_P01	GRMZM2G010801_P02
GRMZM2G013448_P03	GRMZM2G007715_P02	GRMZM2G016660_P01	GRMZM2G010804_P01
GRMZM2G013450_P03	GRMZM2G007729_P01	GRMZM2G016671_P01	GRMZM2G010823_P01
GRMZM2G013457_P01	GRMZM2G007734_P01	GRMZM2G016677_P01	GRMZM2G010831_P01
GRMZM2G013461_P01	GRMZM2G007736_P02	GRMZM2G016705_P01	GRMZM2G010834_P01
GRMZM2G013471_P01	GRMZM2G007757_P01	GRMZM2G016774_P01	GRMZM2G010836_P02
GRMZM2G013478_P01	GRMZM2G007791_P01	GRMZM2G016802_P01	GRMZM2G010861_P01
GRMZM2G013546_P01	GRMZM2G007801_P01	GRMZM2G016817_P02	GRMZM2G010863_P01
GRMZM2G013607_P01	GRMZM2G007810_P01	GRMZM2G016827_P02	GRMZM2G010868_P01
GRMZM2G013619_P01	GRMZM2G007835_P01	GRMZM2G016836_P01	GRMZM2G010884_P01
GRMZM2G013625_P01	GRMZM2G007848_P01	GRMZM2G016858_P01	GRMZM2G010929_P01
GRMZM2G013634_P01	GRMZM2G007854_P01	GRMZM2G016866_P01	GRMZM2G010937_P01
GRMZM2G013639_P01	GRMZM2G007871_P01	GRMZM2G016875_P01	GRMZM2G010944_P01
GRMZM2G013650_P01	GRMZM2G007885_P01	GRMZM2G016886_P01	GRMZM2G010953_P02
GRMZM2G013652_P01	GRMZM2G007907_P01	GRMZM2G016890_P01	GRMZM2G010960_P01
GRMZM2G013677_P01	GRMZM2G007914_P01	GRMZM2G016890_P03	GRMZM2G010973_P01
GRMZM2G013695_P01	GRMZM2G007915_P02	GRMZM2G016894_P01	GRMZM2G010987_P01
GRMZM2G013750_P02	GRMZM2G007922_P01	GRMZM2G016958_P01	GRMZM2G010991_P01
GRMZM2G013765_P01	GRMZM2G007928_P01	GRMZM2G017013_P04	GRMZM2G011015_P01
GRMZM2G013773_P01	GRMZM2G007933_P01	GRMZM2G017016_P02	GRMZM2G011030_P01
GRMZM2G013781_P01	GRMZM2G007939_P01	GRMZM2G017045_P01	GRMZM2G011031_P01
GRMZM2G013783_P01	GRMZM2G007953_P01	GRMZM2G017077_P01	GRMZM2G011068_P01
GRMZM2G013794_P01	GRMZM2G008058_P01	GRMZM2G017086_P01	GRMZM2G011070_P01
GRMZM2G013811_P01	GRMZM2G008060_P01	GRMZM2G017089_P01	GRMZM2G011078_P01
GRMZM2G013814_P01	GRMZM2G008093_P01	GRMZM2G017110_P02	GRMZM2G011079_P02
GRMZM2G013821_P01	GRMZM2G008095_P01	GRMZM2G017159_P01	GRMZM2G011101_P01
GRMZM2G013890_P01	GRMZM2G008196_P01	GRMZM2G017186_P01	GRMZM2G011129_P01
GRMZM2G013908_P01	GRMZM2G008209_P01	GRMZM2G017229_P01	GRMZM2G011136_P01
GRMZM2G013957_P01	GRMZM2G008216_P03	GRMZM2G017249_P01	GRMZM2G011169_P01
GRMZM2G013986_P01	GRMZM2G008226_P01	GRMZM2G017254_P01	GRMZM2G011173_P01
GRMZM2G014004_P01	GRMZM2G008232_P01	GRMZM2G017257_P01	GRMZM2G011213_P01
GRMZM2G014066_P01	GRMZM2G008242_P01	GRMZM2G017269_P01	GRMZM2G011219_P01
GRMZM2G014069_P01	GRMZM2G008247_P01	GRMZM2G017299_P01	GRMZM2G011253_P01
GRMZM2G014071_P02	GRMZM2G008259_P02	GRMZM2G017305_P01	GRMZM2G011315_P01
GRMZM2G014076_P01	GRMZM2G008263_P01	GRMZM2G017334_P01	GRMZM2G011319_P02
GRMZM2G014099_P01	GRMZM2G008273_P01	GRMZM2G017351_P01	GRMZM2G011357_P01
GRMZM2G014116_P01	GRMZM2G008287_P01	GRMZM2G017355_P01	GRMZM2G011364_P01
GRMZM2G014136_P01	GRMZM2G008290_P02	GRMZM2G017368_P01	GRMZM2G011373_P01
GRMZM2G014170_P01	GRMZM2G008309_P01	GRMZM2G017386_P01	GRMZM2G011404_P01
GRMZM2G014180_P04	GRMZM2G008327_P01	GRMZM2G017411_P01	GRMZM2G011456_P02
GRMZM2G014240_P01	GRMZM2G008353_P01	GRMZM2G017419_P01	GRMZM2G011473_P01
GRMZM2G014295_P01	GRMZM2G008356_P01	GRMZM2G017421_P01	GRMZM2G011479_P01
GRMZM2G014313_P02	GRMZM2G008406_P01	GRMZM2G017429_P01	GRMZM2G011483_P01
GRMZM2G014341_P01	GRMZM2G008410_P01	GRMZM2G017460_P01	GRMZM2G011491_P01
GRMZM2G014376_P01	GRMZM2G008425_P01	GRMZM2G017520_P01	GRMZM2G011513_P01
GRMZM2G014376_P02	GRMZM2G008430_P01	GRMZM2G017525_P01	GRMZM2G011518_P02
GRMZM2G014382_P01	GRMZM2G008456_P01	GRMZM2G017532_P01	GRMZM2G011520_P01
GRMZM2G014387_P01	GRMZM2G008490_P01	GRMZM2G017537_P01	GRMZM2G011523_P01
GRMZM2G014397_P02	GRMZM2G008497_P01	GRMZM2G017555_P01	GRMZM2G011523_P02
GRMZM2G014400_P01	GRMZM2G008501_P01	GRMZM2G017616_P01	GRMZM2G011523_P06
GRMZM2G014444_P02	GRMZM2G008501_P02	GRMZM2G017647_P01	GRMZM2G011553_P01
GRMZM2G014452_P01	GRMZM2G008507_P01	GRMZM2G017654_P01	GRMZM2G011575_P01
GRMZM2G014499_P01	GRMZM2G008513_P01	GRMZM2G017666_P01	GRMZM2G011588_P01
GRMZM2G014508_P02	GRMZM2G008556_P01	GRMZM2G017670_P01	GRMZM2G011590_P01
GRMZM2G014558_P01	GRMZM2G008558_P01	GRMZM2G017671_P01	GRMZM2G011592_P01
GRMZM2G014577_P01	GRMZM2G008583_P01	GRMZM2G017730_P01	GRMZM2G011615_P01
GRMZM2G014580_P01	GRMZM2G008607_P01	GRMZM2G017761_P01	GRMZM2G011624_P01
GRMZM2G014612_P02	GRMZM2G008623_P01	GRMZM2G017789_P01	GRMZM2G011631_P01
GRMZM2G014676_P01	GRMZM2G008642_P01	GRMZM2G017804_P01	GRMZM2G011636_P02
GRMZM2G014695_P01	GRMZM2G008649_P01	GRMZM2G017821_P01	GRMZM2G011662_P02
GRMZM2G014720_P01	GRMZM2G008657_P01	GRMZM2G017831_P01	GRMZM2G011742_P01
GRMZM2G014750_P01	GRMZM2G008663_P01	GRMZM2G017835_P01	GRMZM2G011743_P01
GRMZM2G014788_P01	GRMZM2G008687_P01	GRMZM2G017845_P01	GRMZM2G011746_P01
GRMZM2G014793_P01	GRMZM2G008714_P01	GRMZM2G017853_P01	GRMZM2G011777_P01
GRMZM2G014805_P01	GRMZM2G008715_P01	GRMZM2G017869_P01	GRMZM2G011858_P01
GRMZM2G014813_P01	GRMZM2G008726_P01	GRMZM2G017923_P01	GRMZM2G011888_P01
GRMZM2G014829_P01	GRMZM2G008728_P02	GRMZM2G017933_P01	GRMZM2G011893_P02
GRMZM2G014832_P01	GRMZM2G008748_P02	GRMZM2G017957_P01	GRMZM2G011912_P01
GRMZM2G014833_P01	GRMZM2G008751_P01	GRMZM2G017957_P02	GRMZM2G011915_P01
GRMZM2G014844_P01	GRMZM2G008765_P01	GRMZM2G017991_P01	GRMZM2G011932_P01
GRMZM2G014872_P01	GRMZM2G008862_P01	GRMZM2G018006_P01	GRMZM2G011998_P01
GRMZM2G014914_P01	GRMZM2G008864_P01	GRMZM2G018020_P01	GRMZM2G012021_P01
GRMZM2G014917_P01	GRMZM2G008892_P01	GRMZM2G018030_P01	GRMZM2G012030_P01
GRMZM2G014981_P01	GRMZM2G008919_P01	GRMZM2G018074_P01	GRMZM2G012031_P01
GRMZM2G014994_P01	GRMZM2G008923_P01	GRMZM2G018080_P01	GRMZM2G012041_P01
GRMZM2G015005_P03	GRMZM2G008935_P01	GRMZM2G018082_P01	GRMZM2G012046_P01
GRMZM2G015011_P01	GRMZM2G009021_P02	GRMZM2G018126_P01	GRMZM2G012052_P01
GRMZM2G015024_P01	GRMZM2G009030_P01	GRMZM2G018177_P01	GRMZM2G012088_P01
GRMZM2G015033_P01	GRMZM2G009048_P01	GRMZM2G018189_P01	GRMZM2G012102_P01
GRMZM2G015067_P01	GRMZM2G009060_P01	GRMZM2G018197_P01	GRMZM2G012119_P01
GRMZM2G015073_P01	GRMZM2G009070_P01	GRMZM2G018223_P01	GRMZM2G012123_P02
GRMZM2G015090_P02	GRMZM2G009091_P01	GRMZM2G018229_P01	GRMZM2G012143_P01
GRMZM2G015097_P01	GRMZM2G009136_P01	GRMZM2G018238_P01	GRMZM2G012156_P01
GRMZM2G015126_P01	GRMZM2G009188_P01	GRMZM2G018251_P01	GRMZM2G012160_P01
GRMZM2G015132_P01	GRMZM2G009196_P01	GRMZM2G018275_P01	GRMZM2G012174_P01
GRMZM2G015159_P01	GRMZM2G009208_P01	GRMZM2G018375_P02	GRMZM2G012176_P01
GRMZM2G015190_P01	GRMZM2G009214_P01	GRMZM2G018403_P01	GRMZM2G012178_P01
GRMZM2G015200_P01	GRMZM2G009232_P01	GRMZM2G018416_P01	GRMZM2G012200_P01
GRMZM2G015238_P01	GRMZM2G009253_P01	GRMZM2G018417_P01	GRMZM2G012209_P01
GRMZM2G015285_P01	GRMZM2G009282_P01	GRMZM2G018441_P01	GRMZM2G012213_P01
GRMZM2G015295_P01	GRMZM2G009320_P02	GRMZM2G018484_P01	GRMZM2G012220_P01
GRMZM2G015344_P01	GRMZM2G009323_P01	GRMZM2G018508_P01	GRMZM2G012224_P01
GRMZM2G015384_P01	GRMZM2G009326_P01	GRMZM2G018566_P01	GRMZM2G012229_P01
GRMZM2G015419_P02	GRMZM2G009346_P01	GRMZM2G018586_P01	GRMZM2G012262_P01
GRMZM2G015432_P04	GRMZM2G009406_P01	GRMZM2G018607_P01	GRMZM2G012269_P01
GRMZM2G015578_P01	GRMZM2G009413_P01	GRMZM2G018689_P01	GRMZM2G012276_P02
GRMZM2G015588_P01	GRMZM2G009443_P01	GRMZM2G018697_P01	GRMZM2G012319_P01
GRMZM2G015592_P01	GRMZM2G009448_P01	GRMZM2G018728_P01	GRMZM2G012324_P01
GRMZM2G015596_P01	GRMZM2G009464_P01	GRMZM2G018771_P01	GRMZM2G012326_P01
GRMZM2G015610_P01	GRMZM2G009465_P01	GRMZM2G018775_P01	GRMZM2G012340_P01
GRMZM2G015642_P01	GRMZM2G009479_P01	GRMZM2G018786_P03	GRMZM2G012342_P01
GRMZM2G015703_P01	GRMZM2G009510_P01	GRMZM2G018820_P01	GRMZM2G012391_P01
GRMZM2G015727_P01	GRMZM2G009538_P01	GRMZM2G018901_P01	GRMZM2G012397_P01
GRMZM2G015730_P01	GRMZM2G009544_P01	GRMZM2G018926_P01	GRMZM2G012399_P01
GRMZM2G015735_P01	GRMZM2G009571_P01	GRMZM2G018929_P02	GRMZM2G012404_P01
GRMZM2G015784_P01	GRMZM2G009575_P01	GRMZM2G018941_P01	GRMZM2G012413_P01
GRMZM2G015804_P02	GRMZM2G009588_P01	GRMZM2G018943_P01	GRMZM2G012416_P01
GRMZM2G015818_P01	GRMZM2G009591_P02	GRMZM2G018947_P01	GRMZM2G012434_P01
GRMZM2G015861_P02	GRMZM2G009593_P01	GRMZM2G018962_P01	GRMZM2G012453_P01
GRMZM2G015875_P01	GRMZM2G009624_P01	GRMZM2G019050_P02	GRMZM2G012479_P01
GRMZM2G015880_P02	GRMZM2G009626_P02	GRMZM2G019084_P02	GRMZM2G012501_P01
GRMZM2G015889_P01	GRMZM2G009627_P01	GRMZM2G019119_P01	GRMZM2G012566_P02
GRMZM2G015902_P01	GRMZM2G009638_P01	GRMZM2G019121_P01	GRMZM2G012584_P01
GRMZM2G015925_P01	GRMZM2G009655_P01	GRMZM2G019144_P01	GRMZM2G012600_P01
GRMZM2G015967_P01	GRMZM2G009661_P01	GRMZM2G019166_P01	GRMZM2G012601_P01
GRMZM2G015989_P01	GRMZM2G009681_P01	GRMZM2G019183_P02	GRMZM2G012628_P01
GRMZM2G016066_P01	GRMZM2G009683_P01	GRMZM2G019200_P03	GRMZM2G012631_P01
GRMZM2G016068_P01	GRMZM2G009690_P01	GRMZM2G019236_P01	GRMZM2G012654_P01
GRMZM2G016068_P02	GRMZM2G009703_P01	GRMZM2G019251_P02	GRMZM2G012690_P01
GRMZM2G016084_P01	GRMZM2G009715_P02	GRMZM2G019260_P01	GRMZM2G012761_P01
GRMZM2G016088_P01	GRMZM2G009719_P01	GRMZM2G019266_P01	GRMZM2G012841_P01
GRMZM2G016097_P01	GRMZM2G009724_P01	GRMZM2G019267_P01	GRMZM2G012861_P03
GRMZM2G016106_P01	GRMZM2G009785_P01	GRMZM2G019284_P01	GRMZM2G012863_P01
GRMZM2G016150_P01	GRMZM2G009795_P01	GRMZM2G019317_P01	GRMZM2G012874_P01
GRMZM2G016189_P02	GRMZM2G009804_P01	GRMZM2G019358_P01	GRMZM2G012901_P01
GRMZM2G016236_P01	GRMZM2G009808_P01	GRMZM2G019373_P01	GRMZM2G012904_P01
GRMZM2G016240_P01	GRMZM2G009843_P01	GRMZM2G019404_P01	GRMZM2G012932_P01
GRMZM2G016250_P01	GRMZM2G009845_P01	GRMZM2G019411_P01	GRMZM2G012942_P01
GRMZM2G016290_P01	GRMZM2G009849_P02	GRMZM2G019434_P01	GRMZM2G012958_P01
GRMZM2G016296_P01	GRMZM2G009869_P02	GRMZM2G019437_P01	GRMZM2G012964_P01
GRMZM2G016323_P01	GRMZM2G009871_P01	GRMZM2G019446_P01	GRMZM2G012966_P03
GRMZM2G016457_P01	GRMZM2G009876_P01	GRMZM2G019450_P02	GRMZM2G012970_P01
GRMZM2G016480_P01	GRMZM2G009888_P01	GRMZM2G019500_P01	GRMZM2G012999_P01
GRMZM2G016487_P01	GRMZM2G009895_P01	GRMZM2G019538_P01	GRMZM2G013002_P01
GRMZM2G016503_P01	GRMZM2G009928_P01	GRMZM2G019586_P01	GRMZM2G013042_P01
GRMZM2G016511_P01	GRMZM2G009928_P03	GRMZM2G019597_P01	GRMZM2G013065_P01
GRMZM2G016521_P01	GRMZM2G009936_P01	GRMZM2G019621_P01	GRMZM2G013082_P01
GRMZM2G016546_P01	GRMZM2G009940_P01	GRMZM2G019673_P01	GRMZM2G013114_P01
GRMZM2G016602_P02	GRMZM2G009948_P01	GRMZM2G019681_P01	GRMZM2G013176_P01
GRMZM2G016622_P02	GRMZM2G009958_P01	GRMZM2G019686_P01	GRMZM2G013200_P01
GRMZM2G016649_P01	GRMZM2G009968_P01	GRMZM2G019695_P01	GRMZM2G013201_P01
GRMZM2G016655_P01	GRMZM2G009987_P01	GRMZM2G019738_P02	GRMZM2G013206_P01
GRMZM2G016660_P01	GRMZM2G009994_P01	GRMZM2G019744_P01	GRMZM2G013214_P01
GRMZM2G016671_P01	GRMZM2G009995_P01	GRMZM2G019746_P01	GRMZM2G013255_P01
GRMZM2G016677_P01	GRMZM2G010011_P01	GRMZM2G019799_P01	GRMZM2G013283_P01
GRMZM2G016705_P01	GRMZM2G010017_P01	GRMZM2G019807_P01	GRMZM2G013318_P01
GRMZM2G016774_P01	GRMZM2G010034_P01	GRMZM2G019812_P01	GRMZM2G013324_P01
GRMZM2G016802_P01	GRMZM2G010037_P01	GRMZM2G019838_P01	GRMZM2G013342_P01
GRMZM2G016817_P02	GRMZM2G010044_P01	GRMZM2G019872_P01	GRMZM2G013357_P01
GRMZM2G016827_P02	GRMZM2G010054_P01	GRMZM2G019876_P01	GRMZM2G013378_P01
GRMZM2G016836_P01	GRMZM2G010056_P03	GRMZM2G019901_P02	GRMZM2G013430_P01
GRMZM2G016858_P01	GRMZM2G010065_P01	GRMZM2G019919_P01	GRMZM2G013448_P04
GRMZM2G016866_P01	GRMZM2G010075_P01	GRMZM2G019926_P03	GRMZM2G013450_P03
GRMZM2G016875_P01	GRMZM2G010085_P01	GRMZM2G019958_P01	GRMZM2G013457_P01
GRMZM2G016886_P01	GRMZM2G010095_P01	GRMZM2G019986_P01	GRMZM2G013461_P01
GRMZM2G016890_P01	GRMZM2G010136_P01	GRMZM2G019986_P04	GRMZM2G013471_P01
GRMZM2G016890_P03	GRMZM2G010142_P02	GRMZM2G019991_P02	GRMZM2G013478_P01
GRMZM2G016894_P01	GRMZM2G010146_P01	GRMZM2G019999_P01	GRMZM2G013555_P01
GRMZM2G016926_P01	GRMZM2G010196_P01	GRMZM2G020002_P01	GRMZM2G013607_P01
GRMZM2G016958_P01	GRMZM2G010202_P01	GRMZM2G020034_P01	GRMZM2G013619_P01
GRMZM2G017013_P02	GRMZM2G010221_P01	GRMZM2G020040_P02	GRMZM2G013625_P04
GRMZM2G017013_P04	GRMZM2G010235_P01	GRMZM2G020096_P01	GRMZM2G013634_P01
GRMZM2G017016_P02	GRMZM2G010238_P01	GRMZM2G020140_P01	GRMZM2G013639_P01
GRMZM2G017031_P01	GRMZM2G010257_P01	GRMZM2G020146_P01	GRMZM2G013650_P01
GRMZM2G017045_P01	GRMZM2G010282_P01	GRMZM2G020156_P01	GRMZM2G013652_P01
GRMZM2G017077_P01	GRMZM2G010298_P01	GRMZM2G020187_P01	GRMZM2G013677_P01
GRMZM2G017086_P01	GRMZM2G010302_P01	GRMZM2G020216_P01	GRMZM2G013695_P01
GRMZM2G017089_P01	GRMZM2G010306_P01	GRMZM2G020255_P01	GRMZM2G013750_P02
GRMZM2G017110_P02	GRMZM2G010315_P01	GRMZM2G020295_P02	GRMZM2G013765_P01
GRMZM2G017159_P01	GRMZM2G010321_P01	GRMZM2G020320_P01	GRMZM2G013773_P01
GRMZM2G017186_P01	GRMZM2G010323_P01	GRMZM2G020401_P03	GRMZM2G013783_P01
GRMZM2G017229_P01	GRMZM2G010328_P01	GRMZM2G020409_P01	GRMZM2G013794_P01
GRMZM2G017249_P01	GRMZM2G010342_P01	GRMZM2G020423_P01	GRMZM2G013798_P01
GRMZM2G017254_P01	GRMZM2G010348_P01	GRMZM2G020438_P01	GRMZM2G013811_P01
GRMZM2G017257_P01	GRMZM2G010349_P02	GRMZM2G020446_P01	GRMZM2G013814_P01
GRMZM2G017269_P01	GRMZM2G010353_P01	GRMZM2G020484_P01	GRMZM2G013821_P01
GRMZM2G017299_P01	GRMZM2G010356_P01	GRMZM2G020500_P01	GRMZM2G013884_P01
GRMZM2G017305_P01	GRMZM2G010357_P01	GRMZM2G020544_P02	GRMZM2G013890_P01
GRMZM2G017334_P01	GRMZM2G010362_P01	GRMZM2G020620_P01	GRMZM2G013908_P01
GRMZM2G017351_P01	GRMZM2G010363_P01	GRMZM2G020631_P01	GRMZM2G013957_P01
GRMZM2G017355_P01	GRMZM2G010389_P01	GRMZM2G020653_P01	GRMZM2G013970_P01
GRMZM2G017368_P01	GRMZM2G010406_P06	GRMZM2G020661_P01	GRMZM2G013986_P01
GRMZM2G017382_P01	GRMZM2G010435_P01	GRMZM2G020766_P01	GRMZM2G014004_P01
GRMZM2G017386_P01	GRMZM2G010439_P01	GRMZM2G020775_P01	GRMZM2G014066_P01
GRMZM2G017411_P01	GRMZM2G010452_P01	GRMZM2G020785_P01	GRMZM2G014069_P01
GRMZM2G017419_P01	GRMZM2G010468_P01	GRMZM2G020801_P01	GRMZM2G014071_P02
GRMZM2G017421_P01	GRMZM2G010488_P01	GRMZM2G020840_P01	GRMZM2G014076_P01
GRMZM2G017429_P01	GRMZM2G010490_P01	GRMZM2G020898_P01	GRMZM2G014099_P01
GRMZM2G017460_P01	GRMZM2G010491_P01	GRMZM2G020920_P01	GRMZM2G014106_P01
GRMZM2G017520_P01	GRMZM2G010494_P01	GRMZM2G020938_P02	GRMZM2G014116_P01
GRMZM2G017525_P01	GRMZM2G010551_P01	GRMZM2G020940_P01	GRMZM2G014136_P01
GRMZM2G017532_P01	GRMZM2G010555_P02	GRMZM2G021015_P01	GRMZM2G014154_P04
GRMZM2G017537_P01	GRMZM2G010596_P01	GRMZM2G021044_P01	GRMZM2G014170_P01
GRMZM2G017550_P01	GRMZM2G010599_P02	GRMZM2G021069_P01	GRMZM2G014180_P04
GRMZM2G017555_P01	GRMZM2G010636_P01	GRMZM2G021074_P01	GRMZM2G014240_P01
GRMZM2G017578_P01	GRMZM2G010637_P02	GRMZM2G021110_P01	GRMZM2G014276_P01
GRMZM2G017616_P01	GRMZM2G010649_P02	GRMZM2G021129_P01	GRMZM2G014313_P02
GRMZM2G017647_P01	GRMZM2G010657_P01	GRMZM2G021149_P01	GRMZM2G014341_P01
GRMZM2G017654_P01	GRMZM2G010743_P01	GRMZM2G021170_P01	GRMZM2G014376_P01
GRMZM2G017666_P01	GRMZM2G010754_P01	GRMZM2G021194_P01	GRMZM2G014376_P02
GRMZM2G017670_P01	GRMZM2G010765_P01	GRMZM2G021219_P01	GRMZM2G014382_P01
GRMZM2G017671_P01	GRMZM2G010775_P01	GRMZM2G021223_P01	GRMZM2G014387_P01
GRMZM2G017730_P01	GRMZM2G010783_P02	GRMZM2G021225_P01	GRMZM2G014397_P02
GRMZM2G017761_P01	GRMZM2G010797_P01	GRMZM2G021256_P01	GRMZM2G014400_P01
GRMZM2G017789_P01	GRMZM2G010801_P02	GRMZM2G021270_P01	GRMZM2G014409_P01
GRMZM2G017804_P01	GRMZM2G010804_P01	GRMZM2G021299_P01	GRMZM2G014419_P01
GRMZM2G017815_P01	GRMZM2G010823_P01	GRMZM2G021331_P01	GRMZM2G014441_P01
GRMZM2G017821_P01	GRMZM2G010831_P01	GRMZM2G021406_P01	GRMZM2G014444_P02
GRMZM2G017831_P01	GRMZM2G010834_P01	GRMZM2G021470_P01	GRMZM2G014452_P01
GRMZM2G017835_P01	GRMZM2G010836_P02	GRMZM2G021482_P01	GRMZM2G014499_P01
GRMZM2G017845_P01	GRMZM2G010861_P01	GRMZM2G021483_P01	GRMZM2G014508_P01
GRMZM2G017853_P01	GRMZM2G010863_P01	GRMZM2G021549_P01	GRMZM2G014526_P01
GRMZM2G017869_P01	GRMZM2G010868_P01	GRMZM2G021567_P01	GRMZM2G014558_P01
GRMZM2G017923_P01	GRMZM2G010871_P01	GRMZM2G021598_P02	GRMZM2G014577_P01
GRMZM2G017933_P01	GRMZM2G010884_P01	GRMZM2G021605_P01	GRMZM2G014612_P02
GRMZM2G017957_P01	GRMZM2G010925_P01	GRMZM2G021617_P01	GRMZM2G014676_P01
GRMZM2G017957_P02	GRMZM2G010929_P01	GRMZM2G021619_P01	GRMZM2G014695_P01
GRMZM2G017991_P01	GRMZM2G010937_P01	GRMZM2G021621_P02	GRMZM2G014709_P01
GRMZM2G018006_P01	GRMZM2G010944_P01	GRMZM2G021635_P01	GRMZM2G014720_P01
GRMZM2G018020_P01	GRMZM2G010953_P02	GRMZM2G021687_P01	GRMZM2G014750_P01
GRMZM2G018030_P01	GRMZM2G010960_P01	GRMZM2G021704_P01	GRMZM2G014780_P01
GRMZM2G018044_P01	GRMZM2G010973_P01	GRMZM2G021742_P01	GRMZM2G014788_P01
GRMZM2G018074_P01	GRMZM2G010987_P01	GRMZM2G021784_P01	GRMZM2G014793_P01
GRMZM2G018080_P01	GRMZM2G010991_P01	GRMZM2G021794_P01	GRMZM2G014805_P01
GRMZM2G018082_P01	GRMZM2G011015_P01	GRMZM2G021816_P01	GRMZM2G014813_P01
GRMZM2G018105_P03	GRMZM2G011030_P01	GRMZM2G021834_P01	GRMZM2G014832_P01
GRMZM2G018126_P01	GRMZM2G011031_P01	GRMZM2G021846_P01	GRMZM2G014833_P01
GRMZM2G018177_P01	GRMZM2G011068_P01	GRMZM2G021864_P01	GRMZM2G014844_P01
GRMZM2G018189_P01	GRMZM2G011070_P01	GRMZM2G021896_P01	GRMZM2G014872_P01
GRMZM2G018197_P01	GRMZM2G011078_P01	GRMZM2G021912_P01	GRMZM2G014914_P01
GRMZM2G018223_P01	GRMZM2G011079_P02	GRMZM2G022019_P01	GRMZM2G014917_P01
GRMZM2G018229_P01	GRMZM2G011085_P01	GRMZM2G022032_P01	GRMZM2G014981_P01
GRMZM2G018238_P01	GRMZM2G011101_P01	GRMZM2G022054_P01	GRMZM2G014994_P01
GRMZM2G018241_P01	GRMZM2G011129_P01	GRMZM2G022054_P02	GRMZM2G015005_P03
GRMZM2G018251_P01	GRMZM2G011136_P01	GRMZM2G022061_P05	GRMZM2G015011_P01
GRMZM2G018275_P01	GRMZM2G011169_P01	GRMZM2G022088_P02	GRMZM2G015024_P01
GRMZM2G018375_P02	GRMZM2G011173_P01	GRMZM2G022090_P01	GRMZM2G015033_P01
GRMZM2G018403_P01	GRMZM2G011213_P01	GRMZM2G022130_P04	GRMZM2G015040_P01
GRMZM2G018416_P01	GRMZM2G011219_P01	GRMZM2G022175_P01	GRMZM2G015067_P01
GRMZM2G018417_P01	GRMZM2G011253_P01	GRMZM2G022180_P02	GRMZM2G015073_P01
GRMZM2G018441_P01	GRMZM2G011314_P01	GRMZM2G022192_P01	GRMZM2G015080_P01
GRMZM2G018447_P01	GRMZM2G011315_P01	GRMZM2G022206_P02	GRMZM2G015090_P02
GRMZM2G018484_P01	GRMZM2G011319_P02	GRMZM2G022229_P01	GRMZM2G015097_P01
GRMZM2G018508_P01	GRMZM2G011355_P02	GRMZM2G022242_P01	GRMZM2G015100_P01
GRMZM2G018566_P01	GRMZM2G011357_P01	GRMZM2G022252_P02	GRMZM2G015126_P01
GRMZM2G018586_P01	GRMZM2G011364_P01	GRMZM2G022258_P01	GRMZM2G015132_P01
GRMZM2G018607_P01	GRMZM2G011373_P01	GRMZM2G022266_P01	GRMZM2G015190_P01
GRMZM2G018619_P03	GRMZM2G011404_P01	GRMZM2G022269_P01	GRMZM2G015200_P01
GRMZM2G018689_P01	GRMZM2G011456_P02	GRMZM2G022275_P01	GRMZM2G015219_P01
GRMZM2G018697_P01	GRMZM2G011473_P01	GRMZM2G022279_P02	GRMZM2G015226_P01
GRMZM2G018728_P01	GRMZM2G011479_P01	GRMZM2G022308_P01	GRMZM2G015238_P01
GRMZM2G018771_P01	GRMZM2G011483_P01	GRMZM2G022313_P01	GRMZM2G015267_P02
GRMZM2G018775_P01	GRMZM2G011491_P01	GRMZM2G022359_P01	GRMZM2G015285_P01
GRMZM2G018786_P03	GRMZM2G011513_P01	GRMZM2G022365_P01	GRMZM2G015289_P02
GRMZM2G018820_P01	GRMZM2G011518_P02	GRMZM2G022383_P01	GRMZM2G015291_P01
GRMZM2G018849_P01	GRMZM2G011518_P04	GRMZM2G022403_P01	GRMZM2G015295_P01
GRMZM2G018901_P01	GRMZM2G011520_P01	GRMZM2G022413_P01	GRMZM2G015324_P01
GRMZM2G018926_P01	GRMZM2G011523_P01	GRMZM2G022547_P02	GRMZM2G015344_P01
GRMZM2G018929_P02	GRMZM2G011523_P02	GRMZM2G022558_P01	GRMZM2G015352_P01
GRMZM2G018941_P01	GRMZM2G011523_P06	GRMZM2G022563_P01	GRMZM2G015384_P01
GRMZM2G018943_P01	GRMZM2G011526_P01	GRMZM2G022619_P01	GRMZM2G015419_P02
GRMZM2G018947_P01	GRMZM2G011553_P01	GRMZM2G022625_P01	GRMZM2G015502_P01
GRMZM2G018962_P01	GRMZM2G011575_P01	GRMZM2G022768_P01	GRMZM2G015571_P01
GRMZM2G019050_P02	GRMZM2G011588_P01	GRMZM2G022777_P01	GRMZM2G015588_P01
GRMZM2G019084_P02	GRMZM2G011590_P01	GRMZM2G022793_P01	GRMZM2G015592_P01
GRMZM2G019119_P01	GRMZM2G011592_P01	GRMZM2G022837_P01	GRMZM2G015596_P01
GRMZM2G019121_P01	GRMZM2G011615_P01	GRMZM2G022856_P01	GRMZM2G015610_P01
GRMZM2G019144_P01	GRMZM2G011624_P01	GRMZM2G022866_P02	GRMZM2G015642_P01
GRMZM2G019166_P01	GRMZM2G011631_P01	GRMZM2G022876_P01	GRMZM2G015703_P01
GRMZM2G019183_P02	GRMZM2G011636_P02	GRMZM2G022897_P01	GRMZM2G015727_P01
GRMZM2G019200_P03	GRMZM2G011662_P02	GRMZM2G022921_P01	GRMZM2G015735_P01
GRMZM2G019236_P01	GRMZM2G011731_P01	GRMZM2G022958_P01	GRMZM2G015767_P01
GRMZM2G019251_P02	GRMZM2G011742_P01	GRMZM2G022987_P01	GRMZM2G015784_P01
GRMZM2G019260_P01	GRMZM2G011743_P01	GRMZM2G022997_P01	GRMZM2G015804_P03
GRMZM2G019266_P01	GRMZM2G011746_P01	GRMZM2G023008_P01	GRMZM2G015818_P01
GRMZM2G019267_P01	GRMZM2G011777_P01	GRMZM2G023020_P01	GRMZM2G015861_P02
GRMZM2G019284_P01	GRMZM2G011800_P01	GRMZM2G023023_P01	GRMZM2G015875_P01
GRMZM2G019317_P01	GRMZM2G011858_P01	GRMZM2G023037_P01	GRMZM2G015880_P02
GRMZM2G019358_P01	GRMZM2G011888_P01	GRMZM2G023073_P02	GRMZM2G015881_P01
GRMZM2G019373_P01	GRMZM2G011893_P02	GRMZM2G023080_P01	GRMZM2G015886_P01
GRMZM2G019386_P01	GRMZM2G011912_P01	GRMZM2G023105_P01	GRMZM2G015889_P01
GRMZM2G019404_P01	GRMZM2G011915_P01	GRMZM2G023110_P01	GRMZM2G015902_P01
GRMZM2G019411_P01	GRMZM2G011932_P01	GRMZM2G023163_P01	GRMZM2G015906_P02
GRMZM2G019411_P02	GRMZM2G011980_P01	GRMZM2G023194_P01	GRMZM2G015908_P01
GRMZM2G019434_P01	GRMZM2G011998_P01	GRMZM2G023214_P02	GRMZM2G015925_P01
GRMZM2G019437_P01	GRMZM2G012021_P01	GRMZM2G023232_P01	GRMZM2G015967_P01
GRMZM2G019446_P01	GRMZM2G012030_P01	GRMZM2G023242_P01	GRMZM2G015972_P01
GRMZM2G019450_P02	GRMZM2G012031_P01	GRMZM2G023257_P01	GRMZM2G015983_P01
GRMZM2G019468_P01	GRMZM2G012041_P01	GRMZM2G023279_P01	GRMZM2G015989_P01
GRMZM2G019500_P01	GRMZM2G012046_P01	GRMZM2G023289_P01	GRMZM2G016066_P01
GRMZM2G019538_P01	GRMZM2G012052_P01	GRMZM2G023289_P03	GRMZM2G016068_P01
GRMZM2G019586_P01	GRMZM2G012088_P01	GRMZM2G023328_P02	GRMZM2G016084_P01
GRMZM2G019597_P01	GRMZM2G012102_P01	GRMZM2G023335_P01	GRMZM2G016088_P01
GRMZM2G019621_P01	GRMZM2G012119_P01	GRMZM2G023347_P01	GRMZM2G016106_P01
GRMZM2G019673_P01	GRMZM2G012119_P02	GRMZM2G023372_P01	GRMZM2G016150_P01
GRMZM2G019673_P04	GRMZM2G012123_P02	GRMZM2G023387_P01	GRMZM2G016168_P01
GRMZM2G019681_P01	GRMZM2G012143_P01	GRMZM2G023392_P01	GRMZM2G016189_P02
GRMZM2G019686_P01	GRMZM2G012148_P01	GRMZM2G023418_P01	GRMZM2G016236_P01
GRMZM2G019695_P01	GRMZM2G012156_P01	GRMZM2G023438_P02	GRMZM2G016250_P01
GRMZM2G019738_P02	GRMZM2G012160_P01	GRMZM2G023520_P01	GRMZM2G016290_P01
GRMZM2G019744_P01	GRMZM2G012174_P01	GRMZM2G023528_P03	GRMZM2G016296_P01
GRMZM2G019746_P01	GRMZM2G012176_P01	GRMZM2G023575_P01	GRMZM2G016323_P01
GRMZM2G019799_P01	GRMZM2G012178_P01	GRMZM2G023585_P02	GRMZM2G016439_P01
GRMZM2G019807_P01	GRMZM2G012200_P01	GRMZM2G023591_P01	GRMZM2G016443_P01
GRMZM2G019812_P01	GRMZM2G012209_P01	GRMZM2G023625_P01	GRMZM2G016457_P01
GRMZM2G019838_P01	GRMZM2G012213_P01	GRMZM2G023652_P01	GRMZM2G016477_P01
GRMZM2G019872_P01	GRMZM2G012220_P01	GRMZM2G023667_P02	GRMZM2G016480_P01
GRMZM2G019876_P01	GRMZM2G012224_P01	GRMZM2G023715_P01	GRMZM2G016503_P01
GRMZM2G019901_P02	GRMZM2G012229_P01	GRMZM2G023748_P01	GRMZM2G016511_P01
GRMZM2G019919_P01	GRMZM2G012262_P01	GRMZM2G023798_P01	GRMZM2G016546_P01
GRMZM2G019926_P03	GRMZM2G012269_P01	GRMZM2G023833_P01	GRMZM2G016561_P01
GRMZM2G019958_P01	GRMZM2G012276_P02	GRMZM2G023840_P01	GRMZM2G016583_P01
GRMZM2G019986_P01	GRMZM2G012280_P01	GRMZM2G023858_P01	GRMZM2G016602_P02
GRMZM2G019986_P04	GRMZM2G012319_P01	GRMZM2G023906_P01	GRMZM2G016622_P02
GRMZM2G019991_P02	GRMZM2G012324_P01	GRMZM2G024051_P01	GRMZM2G016649_P01
GRMZM2G019999_P01	GRMZM2G012326_P01	GRMZM2G024054_P07	GRMZM2G016655_P01
GRMZM2G020002_P01	GRMZM2G012340_P01	GRMZM2G024073_P01	GRMZM2G016660_P01
GRMZM2G020034_P01	GRMZM2G012342_P01	GRMZM2G024099_P01	GRMZM2G016671_P01
GRMZM2G020040_P02	GRMZM2G012391_P01	GRMZM2G024104_P01	GRMZM2G016677_P01
GRMZM2G020073_P01	GRMZM2G012397_P01	GRMZM2G024150_P01	GRMZM2G016705_P01
GRMZM2G020091_P01	GRMZM2G012399_P01	GRMZM2G024159_P01	GRMZM2G016817_P02
GRMZM2G020096_P01	GRMZM2G012404_P01	GRMZM2G024211_P01	GRMZM2G016819_P01
GRMZM2G020140_P01	GRMZM2G012413_P01	GRMZM2G024231_P01	GRMZM2G016827_P02
GRMZM2G020146_P01	GRMZM2G012416_P01	GRMZM2G024247_P01	GRMZM2G016836_P01
GRMZM2G020148_P02	GRMZM2G012434_P01	GRMZM2G024267_P01	GRMZM2G016844_P01
GRMZM2G020156_P01	GRMZM2G012453_P01	GRMZM2G024293_P01	GRMZM2G016858_P01
GRMZM2G020187_P01	GRMZM2G012455_P01	GRMZM2G024303_P01	GRMZM2G016875_P01
GRMZM2G020216_P01	GRMZM2G012479_P01	GRMZM2G024310_P01	GRMZM2G016878_P01
GRMZM2G020255_P01	GRMZM2G012501_P01	GRMZM2G024315_P01	GRMZM2G016886_P01
GRMZM2G020295_P02	GRMZM2G012546_P01	GRMZM2G024354_P01	GRMZM2G016890_P01
GRMZM2G020320_P01	GRMZM2G012566_P02	GRMZM2G024451_P01	GRMZM2G016892_P01
GRMZM2G020401_P03	GRMZM2G012584_P01	GRMZM2G024482_P02	GRMZM2G016894_P01
GRMZM2G020409_P01	GRMZM2G012600_P01	GRMZM2G024484_P01	GRMZM2G016926_P01
GRMZM2G020411_P01	GRMZM2G012601_P01	GRMZM2G024533_P01	GRMZM2G016930_P03
GRMZM2G020423_P01	GRMZM2G012628_P01	GRMZM2G024550_P01	GRMZM2G016939_P01
GRMZM2G020438_P01	GRMZM2G012631_P01	GRMZM2G024563_P01	GRMZM2G016958_P01
GRMZM2G020446_P01	GRMZM2G012648_P01	GRMZM2G024576_P01	GRMZM2G017013_P04
GRMZM2G020484_P01	GRMZM2G012654_P01	GRMZM2G024607_P01	GRMZM2G017016_P02
GRMZM2G020500_P01	GRMZM2G012690_P01	GRMZM2G024612_P01	GRMZM2G017031_P01
GRMZM2G020544_P02	GRMZM2G012761_P01	GRMZM2G024647_P01	GRMZM2G017045_P01
GRMZM2G020620_P01	GRMZM2G012841_P01	GRMZM2G024657_P01	GRMZM2G017077_P01
GRMZM2G020631_P01	GRMZM2G012861_P03	GRMZM2G024686_P01	GRMZM2G017080_P01
GRMZM2G020653_P01	GRMZM2G012863_P01	GRMZM2G024693_P01	GRMZM2G017086_P01
GRMZM2G020661_P01	GRMZM2G012874_P01	GRMZM2G024718_P01	GRMZM2G017089_P01
GRMZM2G020766_P01	GRMZM2G012901_P01	GRMZM2G024730_P01	GRMZM2G017110_P03
GRMZM2G020775_P01	GRMZM2G012904_P01	GRMZM2G024738_P04	GRMZM2G017142_P01
GRMZM2G020785_P01	GRMZM2G012932_P01	GRMZM2G024739_P01	GRMZM2G017145_P02
GRMZM2G020801_P01	GRMZM2G012942_P01	GRMZM2G024775_P01	GRMZM2G017159_P01
GRMZM2G020805_P01	GRMZM2G012958_P01	GRMZM2G024811_P01	GRMZM2G017186_P03
GRMZM2G020840_P01	GRMZM2G012964_P01	GRMZM2G024823_P01	GRMZM2G017229_P01
GRMZM2G020898_P01	GRMZM2G012966_P03	GRMZM2G024838_P01	GRMZM2G017249_P01
GRMZM2G020920_P01	GRMZM2G012970_P01	GRMZM2G024851_P01	GRMZM2G017254_P01
GRMZM2G020938_P02	GRMZM2G012999_P01	GRMZM2G024882_P01	GRMZM2G017257_P01
GRMZM2G020940_P01	GRMZM2G013002_P01	GRMZM2G024933_P02	GRMZM2G017269_P01
GRMZM2G021015_P01	GRMZM2G013042_P01	GRMZM2G024958_P01	GRMZM2G017290_P01
GRMZM2G021044_P01	GRMZM2G013065_P01	GRMZM2G024959_P01	GRMZM2G017299_P01
GRMZM2G021069_P01	GRMZM2G013082_P01	GRMZM2G024992_P01	GRMZM2G017305_P01
GRMZM2G021074_P01	GRMZM2G013100_P01	GRMZM2G025014_P01	GRMZM2G017329_P01
GRMZM2G021110_P01	GRMZM2G013114_P01	GRMZM2G025024_P01	GRMZM2G017334_P01
GRMZM2G021129_P01	GRMZM2G013176_P01	GRMZM2G025037_P01	GRMZM2G017351_P01
GRMZM2G021149_P01	GRMZM2G013200_P01	GRMZM2G025042_P01	GRMZM2G017355_P01
GRMZM2G021170_P01	GRMZM2G013201_P01	GRMZM2G025054_P01	GRMZM2G017365_P08
GRMZM2G021194_P01	GRMZM2G013206_P01	GRMZM2G025059_P01	GRMZM2G017368_P01
GRMZM2G021219_P01	GRMZM2G013214_P01	GRMZM2G025074_P01	GRMZM2G017386_P01
GRMZM2G021223_P01	GRMZM2G013255_P01	GRMZM2G025078_P01	GRMZM2G017409_P01
GRMZM2G021225_P01	GRMZM2G013271_P01	GRMZM2G025095_P01	GRMZM2G017411_P01
GRMZM2G021256_P01	GRMZM2G013283_P01	GRMZM2G025123_P01	GRMZM2G017414_P03
GRMZM2G021270_P01	GRMZM2G013318_P01	GRMZM2G025126_P01	GRMZM2G017419_P01
GRMZM2G021270_P02	GRMZM2G013324_P01	GRMZM2G025171_P01	GRMZM2G017421_P01
GRMZM2G021299_P01	GRMZM2G013342_P01	GRMZM2G025182_P01	GRMZM2G017429_P01
GRMZM2G021331_P01	GRMZM2G013357_P01	GRMZM2G025190_P01	GRMZM2G017460_P01
GRMZM2G021406_P01	GRMZM2G013378_P01	GRMZM2G025214_P02	GRMZM2G017470_P01
GRMZM2G021416_P02	GRMZM2G013430_P01	GRMZM2G025215_P01	GRMZM2G017520_P01
GRMZM2G021470_P01	GRMZM2G013448_P04	GRMZM2G025231_P02	GRMZM2G017525_P01
GRMZM2G021480_P01	GRMZM2G013450_P03	GRMZM2G025243_P01	GRMZM2G017528_P01
GRMZM2G021482_P01	GRMZM2G013457_P01	GRMZM2G025294_P01	GRMZM2G017532_P01
GRMZM2G021483_P01	GRMZM2G013461_P01	GRMZM2G025322_P01	GRMZM2G017537_P01
GRMZM2G021514_P01	GRMZM2G013471_P01	GRMZM2G025356_P01	GRMZM2G017555_P01
GRMZM2G021549_P01	GRMZM2G013478_P01	GRMZM2G025366_P01	GRMZM2G017616_P01
GRMZM2G021567_P01	GRMZM2G013546_P01	GRMZM2G025387_P01	GRMZM2G017647_P01
GRMZM2G021598_P02	GRMZM2G013555_P01	GRMZM2G025396_P01	GRMZM2G017654_P01
GRMZM2G021605_P01	GRMZM2G013588_P01	GRMZM2G025409_P01	GRMZM2G017666_P01
GRMZM2G021617_P01	GRMZM2G013607_P01	GRMZM2G025488_P01	GRMZM2G017670_P01
GRMZM2G021619_P01	GRMZM2G013619_P01	GRMZM2G025488_P03	GRMZM2G017671_P01
GRMZM2G021621_P02	GRMZM2G013625_P04	GRMZM2G025531_P01	GRMZM2G017678_P01
GRMZM2G021635_P01	GRMZM2G013634_P01	GRMZM2G025592_P01	GRMZM2G017682_P01
GRMZM2G021687_P01	GRMZM2G013639_P01	GRMZM2G025598_P01	GRMZM2G017730_P01
GRMZM2G021694_P01	GRMZM2G013650_P01	GRMZM2G025646_P01	GRMZM2G017741_P01
GRMZM2G021704_P01	GRMZM2G013652_P01	GRMZM2G025793_P01	GRMZM2G017789_P01
GRMZM2G021742_P01	GRMZM2G013677_P01	GRMZM2G025854_P01	GRMZM2G017804_P01
GRMZM2G021784_P01	GRMZM2G013695_P01	GRMZM2G025855_P01	GRMZM2G017821_P01
GRMZM2G021794_P01	GRMZM2G013750_P02	GRMZM2G025857_P01	GRMZM2G017831_P01
GRMZM2G021816_P01	GRMZM2G013765_P01	GRMZM2G025870_P01	GRMZM2G017835_P01
GRMZM2G021834_P01	GRMZM2G013773_P01	GRMZM2G025882_P01	GRMZM2G017845_P01
GRMZM2G021846_P01	GRMZM2G013783_P01	GRMZM2G025906_P01	GRMZM2G017852_P01
GRMZM2G021864_P01	GRMZM2G013790_P01	GRMZM2G025954_P01	GRMZM2G017853_P01
GRMZM2G021896_P01	GRMZM2G013794_P01	GRMZM2G025959_P01	GRMZM2G017865_P01
GRMZM2G021912_P01	GRMZM2G013794_P02	GRMZM2G025977_P01	GRMZM2G017869_P01
GRMZM2G022019_P01	GRMZM2G013798_P01	GRMZM2G025992_P01	GRMZM2G017923_P01
GRMZM2G022032_P01	GRMZM2G013811_P01	GRMZM2G026013_P02	GRMZM2G017941_P01
GRMZM2G022054_P01	GRMZM2G013814_P01	GRMZM2G026024_P01	GRMZM2G017957_P01
GRMZM2G022054_P02	GRMZM2G013821_P01	GRMZM2G026043_P01	GRMZM2G017957_P02
GRMZM2G022061_P05	GRMZM2G013884_P01	GRMZM2G026085_P01	GRMZM2G017991_P01
GRMZM2G022088_P02	GRMZM2G013890_P01	GRMZM2G026095_P01	GRMZM2G018006_P01
GRMZM2G022090_P01	GRMZM2G013908_P01	GRMZM2G026117_P01	GRMZM2G018020_P01
GRMZM2G022130_P04	GRMZM2G013957_P01	GRMZM2G026216_P01	GRMZM2G018030_P01
GRMZM2G022159_P01	GRMZM2G013970_P01	GRMZM2G026218_P02	GRMZM2G018044_P01
GRMZM2G022175_P01	GRMZM2G013986_P01	GRMZM2G026301_P01	GRMZM2G018074_P01
GRMZM2G022180_P02	GRMZM2G014004_P01	GRMZM2G026309_P01	GRMZM2G018080_P01
GRMZM2G022192_P01	GRMZM2G014066_P01	GRMZM2G026311_P02	GRMZM2G018082_P01
GRMZM2G022206_P02	GRMZM2G014069_P01	GRMZM2G026371_P01	GRMZM2G018105_P03
GRMZM2G022229_P01	GRMZM2G014071_P02	GRMZM2G026417_P01	GRMZM2G018126_P01
GRMZM2G022242_P01	GRMZM2G014076_P01	GRMZM2G026442_P01	GRMZM2G018177_P01
GRMZM2G022252_P02	GRMZM2G014099_P01	GRMZM2G026459_P04	GRMZM2G018189_P01
GRMZM2G022258_P01	GRMZM2G014106_P01	GRMZM2G026470_P01	GRMZM2G018197_P01
GRMZM2G022266_P01	GRMZM2G014116_P01	GRMZM2G026560_P01	GRMZM2G018217_P01
GRMZM2G022269_P01	GRMZM2G014136_P01	GRMZM2G026614_P01	GRMZM2G018223_P01
GRMZM2G022275_P01	GRMZM2G014154_P04	GRMZM2G026656_P01	GRMZM2G018229_P01
GRMZM2G022279_P02	GRMZM2G014170_P01	GRMZM2G026800_P01	GRMZM2G018238_P01
GRMZM2G022308_P01	GRMZM2G014180_P04	GRMZM2G026855_P04	GRMZM2G018241_P01
GRMZM2G022313_P01	GRMZM2G014193_P01	GRMZM2G026868_P01	GRMZM2G018251_P02
GRMZM2G022359_P01	GRMZM2G014240_P01	GRMZM2G026869_P03	GRMZM2G018275_P01
GRMZM2G022365_P01	GRMZM2G014276_P01	GRMZM2G026881_P01	GRMZM2G018281_P02
GRMZM2G022383_P01	GRMZM2G014295_P01	GRMZM2G026900_P01	GRMZM2G018375_P02
GRMZM2G022403_P01	GRMZM2G014313_P02	GRMZM2G026952_P01	GRMZM2G018403_P01
GRMZM2G022413_P01	GRMZM2G014341_P01	GRMZM2G026962_P01	GRMZM2G018416_P01
GRMZM2G022499_P01	GRMZM2G014376_P01	GRMZM2G026969_P01	GRMZM2G018417_P01
GRMZM2G022506_P01	GRMZM2G014376_P02	GRMZM2G026980_P01	GRMZM2G018441_P01
GRMZM2G022547_P02	GRMZM2G014382_P01	GRMZM2G026991_P01	GRMZM2G018447_P01
GRMZM2G022558_P01	GRMZM2G014387_P01	GRMZM2G027021_P01	GRMZM2G018484_P01
GRMZM2G022563_P01	GRMZM2G014395_P01	GRMZM2G027059_P01	GRMZM2G018508_P01
GRMZM2G022619_P01	GRMZM2G014397_P02	GRMZM2G027105_P01	GRMZM2G018566_P01
GRMZM2G022625_P01	GRMZM2G014400_P01	GRMZM2G027115_P01	GRMZM2G018573_P01
GRMZM2G022768_P01	GRMZM2G014409_P01	GRMZM2G027219_P01	GRMZM2G018586_P01
GRMZM2G022777_P01	GRMZM2G014419_P01	GRMZM2G027232_P01	GRMZM2G018595_P01
GRMZM2G022793_P01	GRMZM2G014441_P01	GRMZM2G027272_P01	GRMZM2G018607_P01
GRMZM2G022837_P01	GRMZM2G014444_P02	GRMZM2G027282_P01	GRMZM2G018619_P01
GRMZM2G022856_P01	GRMZM2G014452_P01	GRMZM2G027311_P01	GRMZM2G018689_P01
GRMZM2G022859_P01	GRMZM2G014499_P01	GRMZM2G027331_P01	GRMZM2G018692_P01
GRMZM2G022866_P02	GRMZM2G014508_P01	GRMZM2G027392_P01	GRMZM2G018695_P01
GRMZM2G022876_P01	GRMZM2G014526_P01	GRMZM2G027420_P01	GRMZM2G018697_P01
GRMZM2G022897_P01	GRMZM2G014558_P01	GRMZM2G027431_P01	GRMZM2G018728_P01
GRMZM2G022915_P01	GRMZM2G014577_P01	GRMZM2G027437_P01	GRMZM2G018771_P02
GRMZM2G022921_P01	GRMZM2G014612_P02	GRMZM2G027451_P03	GRMZM2G018775_P01
GRMZM2G022958_P01	GRMZM2G014676_P01	GRMZM2G027462_P01	GRMZM2G018786_P03
GRMZM2G022987_P01	GRMZM2G014695_P01	GRMZM2G027478_P01	GRMZM2G018820_P01
GRMZM2G022997_P01	GRMZM2G014709_P01	GRMZM2G027479_P01	GRMZM2G018837_P01
GRMZM2G023008_P01	GRMZM2G014720_P01	GRMZM2G027535_P01	GRMZM2G018869_P01
GRMZM2G023020_P01	GRMZM2G014750_P01	GRMZM2G027627_P01	GRMZM2G018901_P01
GRMZM2G023023_P01	GRMZM2G014780_P01	GRMZM2G027640_P01	GRMZM2G018923_P01
GRMZM2G023037_P01	GRMZM2G014788_P01	GRMZM2G027663_P01	GRMZM2G018926_P01
GRMZM2G023073_P02	GRMZM2G014793_P01	GRMZM2G027723_P01	GRMZM2G018929_P02
GRMZM2G023080_P01	GRMZM2G014805_P01	GRMZM2G027741_P02	GRMZM2G018941_P01
GRMZM2G023105_P01	GRMZM2G014813_P01	GRMZM2G027750_P01	GRMZM2G018943_P01
GRMZM2G023110_P01	GRMZM2G014832_P01	GRMZM2G027756_P01	GRMZM2G018947_P01
GRMZM2G023163_P01	GRMZM2G014833_P01	GRMZM2G027794_P01	GRMZM2G018950_P01
GRMZM2G023194_P01	GRMZM2G014836_P01	GRMZM2G027821_P01	GRMZM2G018951_P01
GRMZM2G023214_P02	GRMZM2G014844_P01	GRMZM2G027835_P01	GRMZM2G018955_P01
GRMZM2G023232_P01	GRMZM2G014872_P01	GRMZM2G027862_P01	GRMZM2G018962_P01
GRMZM2G023242_P01	GRMZM2G014914_P01	GRMZM2G027867_P01	GRMZM2G019029_P01
GRMZM2G023257_P01	GRMZM2G014917_P01	GRMZM2G027875_P01	GRMZM2G019050_P01
GRMZM2G023275_P01	GRMZM2G014955_P01	GRMZM2G027886_P01	GRMZM2G019084_P03
GRMZM2G023279_P01	GRMZM2G014981_P01	GRMZM2G027932_P01	GRMZM2G019119_P01
GRMZM2G023289_P01	GRMZM2G014994_P01	GRMZM2G027955_P02	GRMZM2G019121_P01
GRMZM2G023289_P03	GRMZM2G015005_P03	GRMZM2G028004_P05	GRMZM2G019144_P01
GRMZM2G023328_P02	GRMZM2G015011_P01	GRMZM2G028005_P02	GRMZM2G019166_P01
GRMZM2G023335_P01	GRMZM2G015024_P01	GRMZM2G028086_P01	GRMZM2G019183_P02
GRMZM2G023347_P01	GRMZM2G015033_P01	GRMZM2G028089_P01	GRMZM2G019185_P01
GRMZM2G023372_P01	GRMZM2G015037_P01	GRMZM2G028096_P02	GRMZM2G019200_P01
GRMZM2G023387_P01	GRMZM2G015040_P01	GRMZM2G028104_P01	GRMZM2G019236_P01
GRMZM2G023392_P01	GRMZM2G015067_P01	GRMZM2G028129_P01	GRMZM2G019251_P02
GRMZM2G023418_P01	GRMZM2G015073_P01	GRMZM2G028132_P01	GRMZM2G019260_P01
GRMZM2G023438_P02	GRMZM2G015080_P01	GRMZM2G028136_P01	GRMZM2G019266_P01
GRMZM2G023520_P01	GRMZM2G015090_P02	GRMZM2G028139_P01	GRMZM2G019267_P01
GRMZM2G023528_P03	GRMZM2G015097_P01	GRMZM2G028156_P01	GRMZM2G019284_P01
GRMZM2G023575_P01	GRMZM2G015100_P01	GRMZM2G028190_P01	GRMZM2G019317_P01
GRMZM2G023585_P02	GRMZM2G015126_P01	GRMZM2G028216_P01	GRMZM2G019356_P01
GRMZM2G023591_P01	GRMZM2G015132_P01	GRMZM2G028302_P01	GRMZM2G019358_P01
GRMZM2G023625_P01	GRMZM2G015159_P01	GRMZM2G028307_P02	GRMZM2G019361_P01
GRMZM2G023652_P01	GRMZM2G015190_P01	GRMZM2G028313_P03	GRMZM2G019363_P02
GRMZM2G023667_P02	GRMZM2G015200_P01	GRMZM2G028346_P01	GRMZM2G019373_P01
GRMZM2G023711_P01	GRMZM2G015219_P01	GRMZM2G028346_P02	GRMZM2G019404_P01
GRMZM2G023715_P01	GRMZM2G015226_P01	GRMZM2G028369_P01	GRMZM2G019411_P01
GRMZM2G023748_P01	GRMZM2G015238_P01	GRMZM2G028379_P01	GRMZM2G019430_P01
GRMZM2G023798_P01	GRMZM2G015267_P02	GRMZM2G028393_P01	GRMZM2G019434_P01
GRMZM2G023833_P01	GRMZM2G015285_P01	GRMZM2G028413_P01	GRMZM2G019437_P01
GRMZM2G023840_P01	GRMZM2G015289_P02	GRMZM2G028500_P01	GRMZM2G019446_P01
GRMZM2G023858_P01	GRMZM2G015291_P01	GRMZM2G028516_P01	GRMZM2G019450_P02
GRMZM2G023906_P01	GRMZM2G015295_P01	GRMZM2G028521_P02	GRMZM2G019468_P01
GRMZM2G024051_P01	GRMZM2G015324_P01	GRMZM2G028552_P01	GRMZM2G019500_P01
GRMZM2G024054_P07	GRMZM2G015344_P01	GRMZM2G028637_P01	GRMZM2G019515_P01
GRMZM2G024073_P01	GRMZM2G015352_P01	GRMZM2G028700_P01	GRMZM2G019538_P01
GRMZM2G024099_P01	GRMZM2G015364_P01	GRMZM2G028730_P02	GRMZM2G019553_P01
GRMZM2G024104_P01	GRMZM2G015384_P01	GRMZM2G028733_P02	GRMZM2G019586_P01
GRMZM2G024150_P01	GRMZM2G015419_P02	GRMZM2G028758_P01	GRMZM2G019597_P01
GRMZM2G024159_P01	GRMZM2G015441_P01	GRMZM2G028766_P01	GRMZM2G019621_P01
GRMZM2G024211_P01	GRMZM2G015502_P01	GRMZM2G028834_P01	GRMZM2G019673_P01
GRMZM2G024231_P01	GRMZM2G015571_P01	GRMZM2G028855_P01	GRMZM2G019673_P04
GRMZM2G024247_P01	GRMZM2G015578_P01	GRMZM2G028883_P01	GRMZM2G019681_P01
GRMZM2G024267_P01	GRMZM2G015588_P01	GRMZM2G028900_P01	GRMZM2G019686_P01
GRMZM2G024293_P01	GRMZM2G015592_P01	GRMZM2G028902_P01	GRMZM2G019695_P01
GRMZM2G024303_P01	GRMZM2G015596_P01	GRMZM2G028914_P01	GRMZM2G019738_P01
GRMZM2G024310_P01	GRMZM2G015610_P01	GRMZM2G028928_P01	GRMZM2G019744_P01
GRMZM2G024315_P01	GRMZM2G015642_P01	GRMZM2G028929_P02	GRMZM2G019746_P01
GRMZM2G024335_P02	GRMZM2G015692_P01	GRMZM2G028955_P01	GRMZM2G019783_P01
GRMZM2G024354_P01	GRMZM2G015703_P01	GRMZM2G028986_P01	GRMZM2G019799_P01
GRMZM2G024451_P01	GRMZM2G015709_P01	GRMZM2G029001_P01	GRMZM2G019807_P01
GRMZM2G024482_P02	GRMZM2G015727_P01	GRMZM2G029027_P01	GRMZM2G019812_P01
GRMZM2G024484_P01	GRMZM2G015730_P02	GRMZM2G029029_P01	GRMZM2G019838_P01
GRMZM2G024533_P01	GRMZM2G015735_P01	GRMZM2G029048_P01	GRMZM2G019863_P01
GRMZM2G024550_P01	GRMZM2G015767_P01	GRMZM2G029055_P01	GRMZM2G019872_P02
GRMZM2G024563_P01	GRMZM2G015784_P01	GRMZM2G029058_P01	GRMZM2G019876_P01
GRMZM2G024576_P01	GRMZM2G015804_P03	GRMZM2G029065_P01	GRMZM2G019901_P02
GRMZM2G024607_P01	GRMZM2G015818_P01	GRMZM2G029077_P01	GRMZM2G019919_P01
GRMZM2G024612_P01	GRMZM2G015854_P01	GRMZM2G029101_P01	GRMZM2G019926_P03
GRMZM2G024647_P01	GRMZM2G015861_P02	GRMZM2G029113_P01	GRMZM2G019958_P01
GRMZM2G024657_P01	GRMZM2G015875_P01	GRMZM2G029184_P01	GRMZM2G019986_P01
GRMZM2G024680_P01	GRMZM2G015880_P02	GRMZM2G029186_P01	GRMZM2G019991_P02
GRMZM2G024686_P01	GRMZM2G015881_P01	GRMZM2G029194_P01	GRMZM2G019999_P01
GRMZM2G024693_P01	GRMZM2G015886_P01	GRMZM2G029258_P01	GRMZM2G020002_P02
GRMZM2G024705_P01	GRMZM2G015889_P01	GRMZM2G029262_P01	GRMZM2G020034_P01
GRMZM2G024718_P01	GRMZM2G015892_P01	GRMZM2G029307_P01	GRMZM2G020040_P02
GRMZM2G024730_P01	GRMZM2G015902_P01	GRMZM2G029400_P01	GRMZM2G020073_P01
GRMZM2G024738_P04	GRMZM2G015906_P02	GRMZM2G029407_P01	GRMZM2G020091_P01
GRMZM2G024739_P01	GRMZM2G015908_P01	GRMZM2G029486_P01	GRMZM2G020096_P01
GRMZM2G024775_P01	GRMZM2G015925_P01	GRMZM2G029506_P01	GRMZM2G020140_P01
GRMZM2G024799_P01	GRMZM2G015967_P01	GRMZM2G029519_P03	GRMZM2G020146_P01
GRMZM2G024811_P01	GRMZM2G015972_P01	GRMZM2G029530_P01	GRMZM2G020156_P01
GRMZM2G024823_P01	GRMZM2G015983_P01	GRMZM2G029543_P01	GRMZM2G020187_P01
GRMZM2G024834_P02	GRMZM2G015989_P01	GRMZM2G029547_P01	GRMZM2G020216_P01
GRMZM2G024838_P01	GRMZM2G016066_P01	GRMZM2G029559_P02	GRMZM2G020255_P01
GRMZM2G024851_P01	GRMZM2G016068_P01	GRMZM2G029566_P01	GRMZM2G020295_P02
GRMZM2G024882_P01	GRMZM2G016084_P01	GRMZM2G029573_P01	GRMZM2G020320_P01
GRMZM2G024933_P02	GRMZM2G016088_P01	GRMZM2G029583_P02	GRMZM2G020401_P03
GRMZM2G024958_P01	GRMZM2G016106_P01	GRMZM2G029641_P01	GRMZM2G020409_P01
GRMZM2G024959_P01	GRMZM2G016150_P01	GRMZM2G029685_P01	GRMZM2G020423_P01
GRMZM2G024976_P01	GRMZM2G016168_P01	GRMZM2G029713_P01	GRMZM2G020438_P01
GRMZM2G024992_P01	GRMZM2G016189_P02	GRMZM2G029731_P01	GRMZM2G020446_P01
GRMZM2G025014_P01	GRMZM2G016210_P01	GRMZM2G029824_P01	GRMZM2G020484_P02
GRMZM2G025024_P01	GRMZM2G016236_P01	GRMZM2G029845_P01	GRMZM2G020500_P01
GRMZM2G025031_P01	GRMZM2G016240_P01	GRMZM2G029856_P01	GRMZM2G020523_P01
GRMZM2G025037_P01	GRMZM2G016241_P01	GRMZM2G029859_P01	GRMZM2G020544_P02
GRMZM2G025042_P01	GRMZM2G016250_P01	GRMZM2G029922_P01	GRMZM2G020548_P02
GRMZM2G025054_P01	GRMZM2G016290_P01	GRMZM2G029933_P01	GRMZM2G020553_P01
GRMZM2G025059_P01	GRMZM2G016296_P01	GRMZM2G030016_P01	GRMZM2G020574_P07
GRMZM2G025074_P01	GRMZM2G016323_P01	GRMZM2G030038_P01	GRMZM2G020594_P01
GRMZM2G025078_P01	GRMZM2G016382_P01	GRMZM2G030072_P01	GRMZM2G020606_P01
GRMZM2G025095_P01	GRMZM2G016439_P01	GRMZM2G030106_P02	GRMZM2G020620_P01
GRMZM2G025123_P01	GRMZM2G016443_P01	GRMZM2G030128_P01	GRMZM2G020631_P01
GRMZM2G025126_P01	GRMZM2G016457_P01	GRMZM2G030139_P01	GRMZM2G020653_P01
GRMZM2G025132_P01	GRMZM2G016477_P01	GRMZM2G030144_P01	GRMZM2G020661_P01
GRMZM2G025154_P01	GRMZM2G016480_P01	GRMZM2G030165_P01	GRMZM2G020721_P01
GRMZM2G025171_P01	GRMZM2G016503_P01	GRMZM2G030167_P01	GRMZM2G020740_P01
GRMZM2G025182_P01	GRMZM2G016511_P01	GRMZM2G030169_P01	GRMZM2G020766_P01
GRMZM2G025190_P01	GRMZM2G016546_P01	GRMZM2G030173_P01	GRMZM2G020775_P01
GRMZM2G025214_P02	GRMZM2G016561_P01	GRMZM2G030203_P01	GRMZM2G020785_P01
GRMZM2G025215_P01	GRMZM2G016583_P01	GRMZM2G030235_P01	GRMZM2G020801_P01
GRMZM2G025227_P02	GRMZM2G016602_P02	GRMZM2G030240_P01	GRMZM2G020805_P01
GRMZM2G025231_P02	GRMZM2G016622_P02	GRMZM2G030241_P01	GRMZM2G020840_P01
GRMZM2G025243_P01	GRMZM2G016649_P01	GRMZM2G030275_P01	GRMZM2G020843_P01
GRMZM2G025294_P01	GRMZM2G016655_P01	GRMZM2G030280_P01	GRMZM2G020898_P01
GRMZM2G025322_P01	GRMZM2G016657_P01	GRMZM2G030299_P01	GRMZM2G020912_P01
GRMZM2G025356_P01	GRMZM2G016660_P01	GRMZM2G030312_P01	GRMZM2G020915_P01
GRMZM2G025366_P01	GRMZM2G016671_P01	GRMZM2G030341_P01	GRMZM2G020920_P01
GRMZM2G025387_P01	GRMZM2G016677_P01	GRMZM2G030384_P01	GRMZM2G020938_P02
GRMZM2G025396_P01	GRMZM2G016705_P01	GRMZM2G030422_P01	GRMZM2G020940_P01
GRMZM2G025409_P01	GRMZM2G016802_P01	GRMZM2G030458_P01	GRMZM2G020986_P01
GRMZM2G025451_P01	GRMZM2G016805_P01	GRMZM2G030463_P01	GRMZM2G020996_P01
GRMZM2G025480_P01	GRMZM2G016817_P02	GRMZM2G030523_P01	GRMZM2G021015_P01
GRMZM2G025488_P01	GRMZM2G016819_P01	GRMZM2G030529_P01	GRMZM2G021044_P01
GRMZM2G025488_P03	GRMZM2G016827_P02	GRMZM2G030567_P01	GRMZM2G021069_P01
GRMZM2G025528_P01	GRMZM2G016836_P01	GRMZM2G030578_P01	GRMZM2G021110_P01
GRMZM2G025528_P06	GRMZM2G016844_P01	GRMZM2G030596_P01	GRMZM2G021129_P01
GRMZM2G025531_P01	GRMZM2G016858_P01	GRMZM2G030606_P01	GRMZM2G021149_P01
GRMZM2G025592_P01	GRMZM2G016875_P01	GRMZM2G030628_P01	GRMZM2G021170_P01
GRMZM2G025598_P01	GRMZM2G016878_P01	GRMZM2G030646_P01	GRMZM2G021194_P01
GRMZM2G025646_P01	GRMZM2G016886_P01	GRMZM2G030659_P01	GRMZM2G021219_P01
GRMZM2G025659_P01	GRMZM2G016890_P01	GRMZM2G030673_P01	GRMZM2G021223_P01
GRMZM2G025793_P01	GRMZM2G016892_P01	GRMZM2G030713_P01	GRMZM2G021243_P01
GRMZM2G025817_P01	GRMZM2G016894_P01	GRMZM2G030731_P01	GRMZM2G021256_P01
GRMZM2G025854_P01	GRMZM2G016926_P01	GRMZM2G030784_P01	GRMZM2G021270_P01
GRMZM2G025855_P01	GRMZM2G016930_P03	GRMZM2G030805_P01	GRMZM2G021299_P01
GRMZM2G025857_P01	GRMZM2G016939_P01	GRMZM2G030831_P01	GRMZM2G021313_P01
GRMZM2G025860_P01	GRMZM2G016958_P01	GRMZM2G030839_P05	GRMZM2G021331_P01
GRMZM2G025870_P01	GRMZM2G017013_P04	GRMZM2G030850_P01	GRMZM2G021339_P01
GRMZM2G025882_P01	GRMZM2G017016_P02	GRMZM2G030858_P01	GRMZM2G021406_P01
GRMZM2G025906_P01	GRMZM2G017031_P01	GRMZM2G030880_P01	GRMZM2G021416_P02
GRMZM2G025924_P01	GRMZM2G017045_P01	GRMZM2G030882_P01	GRMZM2G021439_P01
GRMZM2G025939_P01	GRMZM2G017077_P01	GRMZM2G030902_P01	GRMZM2G021482_P01
GRMZM2G025954_P01	GRMZM2G017080_P01	GRMZM2G030915_P01	GRMZM2G021483_P01
GRMZM2G025959_P01	GRMZM2G017086_P01	GRMZM2G031028_P02	GRMZM2G021549_P01
GRMZM2G025977_P01	GRMZM2G017089_P01	GRMZM2G031033_P01	GRMZM2G021567_P01
GRMZM2G025977_P04	GRMZM2G017110_P03	GRMZM2G031053_P01	GRMZM2G021598_P02
GRMZM2G025992_P01	GRMZM2G017142_P01	GRMZM2G031057_P01	GRMZM2G021605_P01
GRMZM2G026013_P02	GRMZM2G017145_P02	GRMZM2G031107_P01	GRMZM2G021607_P01
GRMZM2G026015_P01	GRMZM2G017159_P01	GRMZM2G031138_P01	GRMZM2G021610_P01
GRMZM2G026024_P01	GRMZM2G017186_P03	GRMZM2G031169_P01	GRMZM2G021617_P01
GRMZM2G026043_P01	GRMZM2G017187_P02	GRMZM2G031213_P01	GRMZM2G021619_P01
GRMZM2G026085_P01	GRMZM2G017193_P01	GRMZM2G031308_P01	GRMZM2G021621_P02
GRMZM2G026095_P01	GRMZM2G017229_P01	GRMZM2G031311_P02	GRMZM2G021624_P02
GRMZM2G026117_P01	GRMZM2G017249_P01	GRMZM2G031326_P01	GRMZM2G021635_P01
GRMZM2G026147_P01	GRMZM2G017254_P01	GRMZM2G031338_P01	GRMZM2G021687_P01
GRMZM2G026216_P01	GRMZM2G017257_P01	GRMZM2G031352_P01	GRMZM2G021694_P01
GRMZM2G026218_P02	GRMZM2G017268_P01	GRMZM2G031352_P02	GRMZM2G021704_P01
GRMZM2G026301_P01	GRMZM2G017269_P01	GRMZM2G031354_P01	GRMZM2G021710_P01
GRMZM2G026309_P01	GRMZM2G017290_P01	GRMZM2G031360_P01	GRMZM2G021742_P01
GRMZM2G026311_P02	GRMZM2G017299_P01	GRMZM2G031461_P01	GRMZM2G021777_P01
GRMZM2G026371_P01	GRMZM2G017305_P01	GRMZM2G031496_P01	GRMZM2G021784_P01
GRMZM2G026417_P01	GRMZM2G017329_P01	GRMZM2G031501_P03	GRMZM2G021786_P01
GRMZM2G026442_P01	GRMZM2G017334_P01	GRMZM2G031523_P01	GRMZM2G021794_P01
GRMZM2G026459_P04	GRMZM2G017351_P01	GRMZM2G031529_P01	GRMZM2G021816_P01
GRMZM2G026470_P01	GRMZM2G017355_P01	GRMZM2G031545_P01	GRMZM2G021834_P01
GRMZM2G026560_P01	GRMZM2G017365_P08	GRMZM2G031568_P01	GRMZM2G021846_P01
GRMZM2G026576_P01	GRMZM2G017368_P01	GRMZM2G031572_P01	GRMZM2G021864_P01
GRMZM2G026614_P01	GRMZM2G017382_P01	GRMZM2G031586_P01	GRMZM2G021885_P01
GRMZM2G026656_P01	GRMZM2G017386_P01	GRMZM2G031607_P01	GRMZM2G021896_P01
GRMZM2G026780_P01	GRMZM2G017404_P01	GRMZM2G031721_P01	GRMZM2G021912_P01
GRMZM2G026800_P01	GRMZM2G017409_P01	GRMZM2G031761_P02	GRMZM2G022019_P01
GRMZM2G026855_P04	GRMZM2G017411_P01	GRMZM2G031825_P01	GRMZM2G022032_P01
GRMZM2G026868_P01	GRMZM2G017414_P03	GRMZM2G031846_P01	GRMZM2G022052_P01
GRMZM2G026869_P03	GRMZM2G017419_P01	GRMZM2G031850_P01	GRMZM2G022054_P01
GRMZM2G026881_P01	GRMZM2G017421_P01	GRMZM2G031859_P01	GRMZM2G022054_P02
GRMZM2G026900_P01	GRMZM2G017429_P01	GRMZM2G031930_P01	GRMZM2G022061_P05
GRMZM2G026952_P01	GRMZM2G017460_P01	GRMZM2G031941_P01	GRMZM2G022065_P01
GRMZM2G026962_P01	GRMZM2G017470_P01	GRMZM2G031981_P01	GRMZM2G022088_P02
GRMZM2G026969_P01	GRMZM2G017486_P01	GRMZM2G032003_P02	GRMZM2G022090_P01
GRMZM2G026980_P01	GRMZM2G017520_P01	GRMZM2G032049_P01	GRMZM2G022130_P04
GRMZM2G026991_P01	GRMZM2G017525_P01	GRMZM2G032071_P01	GRMZM2G022159_P01
GRMZM2G027021_P01	GRMZM2G017528_P01	GRMZM2G032095_P01	GRMZM2G022175_P01
GRMZM2G027059_P01	GRMZM2G017532_P01	GRMZM2G032104_P01	GRMZM2G022180_P02
GRMZM2G027105_P01	GRMZM2G017537_P01	GRMZM2G032110_P01	GRMZM2G022192_P01
GRMZM2G027115_P01	GRMZM2G017555_P01	GRMZM2G032160_P01	GRMZM2G022206_P02
GRMZM2G027209_P01	GRMZM2G017606_P01	GRMZM2G032163_P01	GRMZM2G022229_P01
GRMZM2G027219_P01	GRMZM2G017616_P01	GRMZM2G032190_P01	GRMZM2G022242_P01
GRMZM2G027232_P01	GRMZM2G017634_P03	GRMZM2G032222_P01	GRMZM2G022252_P02
GRMZM2G027272_P01	GRMZM2G017647_P01	GRMZM2G032252_P01	GRMZM2G022258_P01
GRMZM2G027282_P01	GRMZM2G017654_P01	GRMZM2G032253_P01	GRMZM2G022266_P01
GRMZM2G027311_P01	GRMZM2G017666_P01	GRMZM2G032258_P01	GRMZM2G022269_P01
GRMZM2G027331_P01	GRMZM2G017670_P01	GRMZM2G032260_P02	GRMZM2G022275_P01
GRMZM2G027392_P01	GRMZM2G017671_P01	GRMZM2G032266_P01	GRMZM2G022279_P02
GRMZM2G027420_P01	GRMZM2G017678_P01	GRMZM2G032267_P01	GRMZM2G022283_P02
GRMZM2G027431_P01	GRMZM2G017682_P01	GRMZM2G032276_P01	GRMZM2G022308_P01
GRMZM2G027437_P01	GRMZM2G017730_P01	GRMZM2G032280_P01	GRMZM2G022313_P01
GRMZM2G027451_P03	GRMZM2G017741_P01	GRMZM2G032282_P01	GRMZM2G022318_P01
GRMZM2G027462_P01	GRMZM2G017789_P01	GRMZM2G032336_P01	GRMZM2G022359_P01
GRMZM2G027478_P01	GRMZM2G017804_P01	GRMZM2G032348_P04	GRMZM2G022365_P01
GRMZM2G027479_P01	GRMZM2G017821_P01	GRMZM2G032351_P01	GRMZM2G022383_P01
GRMZM2G027499_P01	GRMZM2G017831_P01	GRMZM2G032367_P01	GRMZM2G022403_P01
GRMZM2G027535_P01	GRMZM2G017835_P01	GRMZM2G032376_P01	GRMZM2G022413_P01
GRMZM2G027627_P01	GRMZM2G017845_P01	GRMZM2G032409_P01	GRMZM2G022453_P01
GRMZM2G027640_P01	GRMZM2G017852_P01	GRMZM2G032419_P01	GRMZM2G022499_P01
GRMZM2G027663_P01	GRMZM2G017853_P01	GRMZM2G032423_P03	GRMZM2G022506_P01
GRMZM2G027723_P01	GRMZM2G017865_P01	GRMZM2G032478_P01	GRMZM2G022547_P02
GRMZM2G027741_P02	GRMZM2G017869_P01	GRMZM2G032484_P01	GRMZM2G022558_P01
GRMZM2G027750_P01	GRMZM2G017894_P01	GRMZM2G032496_P01	GRMZM2G022563_P01
GRMZM2G027756_P01	GRMZM2G017923_P01	GRMZM2G032505_P03	GRMZM2G022611_P01
GRMZM2G027794_P01	GRMZM2G017933_P01	GRMZM2G032628_P01	GRMZM2G022619_P01
GRMZM2G027821_P01	GRMZM2G017941_P01	GRMZM2G032684_P01	GRMZM2G022625_P02
GRMZM2G027825_P01	GRMZM2G017957_P01	GRMZM2G032694_P01	GRMZM2G022645_P01
GRMZM2G027835_P01	GRMZM2G017957_P02	GRMZM2G032699_P02	GRMZM2G022662_P01
GRMZM2G027862_P01	GRMZM2G017966_P01	GRMZM2G032711_P01	GRMZM2G022694_P01
GRMZM2G027867_P01	GRMZM2G017991_P01	GRMZM2G032766_P01	GRMZM2G022763_P03
GRMZM2G027875_P01	GRMZM2G018006_P01	GRMZM2G032821_P01	GRMZM2G022768_P01
GRMZM2G027886_P01	GRMZM2G018020_P01	GRMZM2G032847_P03	GRMZM2G022777_P01
GRMZM2G027932_P01	GRMZM2G018030_P01	GRMZM2G032878_P01	GRMZM2G022799_P01
GRMZM2G027955_P02	GRMZM2G018044_P01	GRMZM2G032910_P01	GRMZM2G022837_P01
GRMZM2G028004_P05	GRMZM2G018059_P01	GRMZM2G032936_P01	GRMZM2G022841_P01
GRMZM2G028005_P02	GRMZM2G018074_P01	GRMZM2G032944_P01	GRMZM2G022856_P01
GRMZM2G028046_P01	GRMZM2G018080_P01	GRMZM2G032977_P01	GRMZM2G022859_P01
GRMZM2G028086_P01	GRMZM2G018082_P01	GRMZM2G033022_P01	GRMZM2G022866_P02
GRMZM2G028089_P01	GRMZM2G018105_P01	GRMZM2G033029_P01	GRMZM2G022876_P01
GRMZM2G028096_P02	GRMZM2G018105_P03	GRMZM2G033074_P01	GRMZM2G022897_P01
GRMZM2G028104_P01	GRMZM2G018126_P01	GRMZM2G033098_P01	GRMZM2G022904_P01
GRMZM2G028129_P01	GRMZM2G018146_P01	GRMZM2G033130_P01	GRMZM2G022921_P01
GRMZM2G028132_P01	GRMZM2G018177_P01	GRMZM2G033198_P01	GRMZM2G022931_P01
GRMZM2G028136_P01	GRMZM2G018189_P01	GRMZM2G033199_P01	GRMZM2G022947_P01
GRMZM2G028139_P01	GRMZM2G018197_P01	GRMZM2G033208_P01	GRMZM2G022958_P01
GRMZM2G028156_P01	GRMZM2G018217_P01	GRMZM2G033219_P01	GRMZM2G022997_P01
GRMZM2G028190_P01	GRMZM2G018223_P01	GRMZM2G033283_P01	GRMZM2G023020_P01
GRMZM2G028216_P01	GRMZM2G018229_P01	GRMZM2G033413_P01	GRMZM2G023023_P01
GRMZM2G028302_P01	GRMZM2G018238_P01	GRMZM2G033478_P01	GRMZM2G023037_P01
GRMZM2G028307_P02	GRMZM2G018241_P01	GRMZM2G033491_P01	GRMZM2G023049_P01
GRMZM2G028313_P03	GRMZM2G018251_P02	GRMZM2G033493_P01	GRMZM2G023059_P01
GRMZM2G028346_P01	GRMZM2G018275_P01	GRMZM2G033515_P01	GRMZM2G023073_P02
GRMZM2G028346_P02	GRMZM2G018281_P02	GRMZM2G033526_P01	GRMZM2G023080_P01
GRMZM2G028369_P01	GRMZM2G018356_P01	GRMZM2G033544_P01	GRMZM2G023105_P01
GRMZM2G028379_P01	GRMZM2G018375_P02	GRMZM2G033555_P01	GRMZM2G023110_P01
GRMZM2G028393_P01	GRMZM2G018403_P01	GRMZM2G033592_P01	GRMZM2G023152_P01
GRMZM2G028413_P01	GRMZM2G018416_P01	GRMZM2G033619_P01	GRMZM2G023163_P01
GRMZM2G028492_P01	GRMZM2G018417_P01	GRMZM2G033626_P01	GRMZM2G023194_P01
GRMZM2G028500_P01	GRMZM2G018441_P01	GRMZM2G033626_P04	GRMZM2G023232_P01
GRMZM2G028501_P01	GRMZM2G018447_P01	GRMZM2G033630_P01	GRMZM2G023239_P01
GRMZM2G028516_P01	GRMZM2G018484_P01	GRMZM2G033634_P01	GRMZM2G023242_P01
GRMZM2G028521_P02	GRMZM2G018508_P01	GRMZM2G033641_P01	GRMZM2G023257_P01
GRMZM2G028552_P01	GRMZM2G018566_P01	GRMZM2G033644_P01	GRMZM2G023275_P01
GRMZM2G028637_P01	GRMZM2G018573_P01	GRMZM2G033649_P01	GRMZM2G023279_P03
GRMZM2G028676_P01	GRMZM2G018586_P01	GRMZM2G033653_P01	GRMZM2G023285_P01
GRMZM2G028700_P01	GRMZM2G018595_P01	GRMZM2G033799_P01	GRMZM2G023289_P01
GRMZM2G028709_P01	GRMZM2G018607_P01	GRMZM2G033805_P01	GRMZM2G023289_P03
GRMZM2G028726_P02	GRMZM2G018619_P01	GRMZM2G033829_P01	GRMZM2G023335_P01
GRMZM2G028730_P02	GRMZM2G018689_P01	GRMZM2G033846_P01	GRMZM2G023347_P01
GRMZM2G028733_P02	GRMZM2G018692_P01	GRMZM2G033876_P01	GRMZM2G023372_P01
GRMZM2G028758_P01	GRMZM2G018695_P01	GRMZM2G033885_P01	GRMZM2G023387_P01
GRMZM2G028766_P01	GRMZM2G018697_P01	GRMZM2G033894_P01	GRMZM2G023392_P01
GRMZM2G028834_P01	GRMZM2G018728_P01	GRMZM2G033926_P01	GRMZM2G023418_P01
GRMZM2G028855_P01	GRMZM2G018771_P02	GRMZM2G033931_P01	GRMZM2G023444_P01
GRMZM2G028883_P01	GRMZM2G018775_P01	GRMZM2G033937_P01	GRMZM2G023520_P01
GRMZM2G028900_P01	GRMZM2G018786_P03	GRMZM2G034005_P01	GRMZM2G023528_P03
GRMZM2G028902_P01	GRMZM2G018820_P01	GRMZM2G034019_P01	GRMZM2G023575_P01
GRMZM2G028914_P01	GRMZM2G018837_P01	GRMZM2G034025_P01	GRMZM2G023585_P02
GRMZM2G028928_P01	GRMZM2G018869_P01	GRMZM2G034043_P01	GRMZM2G023591_P01
GRMZM2G028929_P02	GRMZM2G018901_P01	GRMZM2G034043_P03	GRMZM2G023625_P01
GRMZM2G028955_P01	GRMZM2G018923_P01	GRMZM2G034069_P01	GRMZM2G023652_P01
GRMZM2G028986_P01	GRMZM2G018926_P01	GRMZM2G034083_P01	GRMZM2G023667_P01
GRMZM2G029001_P01	GRMZM2G018929_P02	GRMZM2G034120_P01	GRMZM2G023667_P02
GRMZM2G029027_P01	GRMZM2G018941_P01	GRMZM2G034122_P01	GRMZM2G023694_P01
GRMZM2G029029_P01	GRMZM2G018943_P01	GRMZM2G034143_P01	GRMZM2G023711_P01
GRMZM2G029048_P01	GRMZM2G018947_P01	GRMZM2G034152_P01	GRMZM2G023715_P01
GRMZM2G029055_P01	GRMZM2G018950_P01	GRMZM2G034152_P03	GRMZM2G023748_P01
GRMZM2G029058_P01	GRMZM2G018951_P01	GRMZM2G034152_P04	GRMZM2G023798_P01
GRMZM2G029065_P01	GRMZM2G018955_P01	GRMZM2G034206_P01	GRMZM2G023840_P01
GRMZM2G029077_P01	GRMZM2G018962_P01	GRMZM2G034225_P01	GRMZM2G023847_P01
GRMZM2G029101_P01	GRMZM2G019029_P01	GRMZM2G034243_P01	GRMZM2G023858_P01
GRMZM2G029113_P01	GRMZM2G019050_P01	GRMZM2G034276_P01	GRMZM2G023906_P01
GRMZM2G029135_P01	GRMZM2G019084_P03	GRMZM2G034302_P01	GRMZM2G023992_P01
GRMZM2G029184_P01	GRMZM2G019119_P01	GRMZM2G034313_P01	GRMZM2G024024_P01
GRMZM2G029186_P01	GRMZM2G019121_P01	GRMZM2G034326_P01	GRMZM2G024051_P01
GRMZM2G029194_P01	GRMZM2G019144_P01	GRMZM2G034360_P01	GRMZM2G024054_P01
GRMZM2G029258_P01	GRMZM2G019166_P01	GRMZM2G034362_P01	GRMZM2G024073_P01
GRMZM2G029262_P01	GRMZM2G019183_P02	GRMZM2G034372_P01	GRMZM2G024099_P01
GRMZM2G029307_P01	GRMZM2G019185_P01	GRMZM2G034410_P01	GRMZM2G024104_P01
GRMZM2G029400_P01	GRMZM2G019200_P01	GRMZM2G034417_P02	GRMZM2G024109_P01
GRMZM2G029407_P01	GRMZM2G019236_P01	GRMZM2G034430_P01	GRMZM2G024119_P07
GRMZM2G029486_P01	GRMZM2G019251_P02	GRMZM2G034453_P01	GRMZM2G024150_P01
GRMZM2G029506_P01	GRMZM2G019260_P01	GRMZM2G034503_P01	GRMZM2G024151_P02
GRMZM2G029519_P03	GRMZM2G019266_P01	GRMZM2G034503_P03	GRMZM2G024159_P01
GRMZM2G029530_P01	GRMZM2G019267_P01	GRMZM2G034511_P01	GRMZM2G024180_P01
GRMZM2G029536_P01	GRMZM2G019284_P01	GRMZM2G034526_P01	GRMZM2G024211_P01
GRMZM2G029543_P01	GRMZM2G019317_P01	GRMZM2G034572_P01	GRMZM2G024231_P01
GRMZM2G029547_P01	GRMZM2G019356_P01	GRMZM2G034575_P01	GRMZM2G024247_P01
GRMZM2G029559_P02	GRMZM2G019358_P01	GRMZM2G034598_P01	GRMZM2G024264_P03
GRMZM2G029566_P01	GRMZM2G019361_P01	GRMZM2G034638_P01	GRMZM2G024267_P01
GRMZM2G029573_P01	GRMZM2G019363_P02	GRMZM2G034639_P01	GRMZM2G024293_P01
GRMZM2G029583_P02	GRMZM2G019373_P01	GRMZM2G034724_P01	GRMZM2G024303_P01
GRMZM2G029641_P01	GRMZM2G019404_P01	GRMZM2G034764_P01	GRMZM2G024310_P01
GRMZM2G029685_P01	GRMZM2G019411_P01	GRMZM2G034794_P01	GRMZM2G024315_P01
GRMZM2G029713_P01	GRMZM2G019430_P01	GRMZM2G034804_P02	GRMZM2G024354_P01
GRMZM2G029731_P01	GRMZM2G019434_P01	GRMZM2G034848_P01	GRMZM2G024389_P02
GRMZM2G029824_P01	GRMZM2G019437_P01	GRMZM2G034855_P01	GRMZM2G024395_P01
GRMZM2G029845_P01	GRMZM2G019446_P01	GRMZM2G034917_P01	GRMZM2G024451_P01
GRMZM2G029856_P01	GRMZM2G019450_P02	GRMZM2G034947_P02	GRMZM2G024466_P01
GRMZM2G029859_P01	GRMZM2G019468_P01	GRMZM2G034975_P01	GRMZM2G024482_P02
GRMZM2G029863_P01	GRMZM2G019500_P01	GRMZM2G034985_P01	GRMZM2G024482_P03
GRMZM2G029879_P02	GRMZM2G019515_P01	GRMZM2G035017_P01	GRMZM2G024484_P01
GRMZM2G029922_P01	GRMZM2G019538_P01	GRMZM2G035023_P01	GRMZM2G024530_P01
GRMZM2G029933_P01	GRMZM2G019553_P01	GRMZM2G035042_P01	GRMZM2G024533_P01
GRMZM2G029951_P01	GRMZM2G019586_P01	GRMZM2G035063_P01	GRMZM2G024550_P01
GRMZM2G030016_P01	GRMZM2G019597_P01	GRMZM2G035118_P01	GRMZM2G024563_P01
GRMZM2G030038_P01	GRMZM2G019621_P01	GRMZM2G035134_P02	GRMZM2G024576_P01
GRMZM2G030072_P01	GRMZM2G019673_P01	GRMZM2G035213_P01	GRMZM2G024592_P01
GRMZM2G030099_P01	GRMZM2G019673_P04	GRMZM2G035256_P01	GRMZM2G024607_P01
GRMZM2G030106_P02	GRMZM2G019681_P01	GRMZM2G035268_P01	GRMZM2G024612_P01
GRMZM2G030128_P01	GRMZM2G019686_P01	GRMZM2G035278_P01	GRMZM2G024647_P01
GRMZM2G030139_P01	GRMZM2G019695_P01	GRMZM2G035298_P02	GRMZM2G024657_P01
GRMZM2G030144_P01	GRMZM2G019738_P01	GRMZM2G035325_P01	GRMZM2G024686_P01
GRMZM2G030165_P01	GRMZM2G019744_P01	GRMZM2G035338_P02	GRMZM2G024693_P01
GRMZM2G030167_P01	GRMZM2G019746_P01	GRMZM2G035356_P01	GRMZM2G024708_P01
GRMZM2G030169_P01	GRMZM2G019783_P01	GRMZM2G035395_P01	GRMZM2G024718_P01
GRMZM2G030173_P01	GRMZM2G019799_P01	GRMZM2G035417_P01	GRMZM2G024730_P01
GRMZM2G030203_P01	GRMZM2G019807_P01	GRMZM2G035430_P01	GRMZM2G024738_P04
GRMZM2G030235_P01	GRMZM2G019812_P01	GRMZM2G035465_P01	GRMZM2G024739_P01
GRMZM2G030240_P01	GRMZM2G019838_P01	GRMZM2G035477_P01	GRMZM2G024775_P01
GRMZM2G030241_P01	GRMZM2G019863_P01	GRMZM2G035502_P01	GRMZM2G024799_P01
GRMZM2G030275_P01	GRMZM2G019866_P02	GRMZM2G035503_P01	GRMZM2G024808_P01
GRMZM2G030280_P01	GRMZM2G019872_P02	GRMZM2G035520_P01	GRMZM2G024811_P01
GRMZM2G030299_P01	GRMZM2G019876_P01	GRMZM2G035526_P01	GRMZM2G024823_P01
GRMZM2G030312_P01	GRMZM2G019901_P02	GRMZM2G035557_P01	GRMZM2G024838_P01
GRMZM2G030341_P01	GRMZM2G019919_P01	GRMZM2G035584_P01	GRMZM2G024851_P01
GRMZM2G030384_P01	GRMZM2G019926_P03	GRMZM2G035594_P01	GRMZM2G024882_P01
GRMZM2G030422_P01	GRMZM2G019958_P01	GRMZM2G035620_P01	GRMZM2G024933_P02
GRMZM2G030458_P01	GRMZM2G019986_P01	GRMZM2G035636_P01	GRMZM2G024958_P01
GRMZM2G030463_P01	GRMZM2G019991_P02	GRMZM2G035651_P01	GRMZM2G024959_P01
GRMZM2G030523_P01	GRMZM2G019999_P01	GRMZM2G035665_P01	GRMZM2G024992_P01
GRMZM2G030529_P01	GRMZM2G020002_P02	GRMZM2G035708_P01	GRMZM2G025014_P01
GRMZM2G030567_P01	GRMZM2G020034_P01	GRMZM2G035709_P02	GRMZM2G025024_P01
GRMZM2G030578_P01	GRMZM2G020040_P02	GRMZM2G035719_P01	GRMZM2G025031_P01
GRMZM2G030596_P01	GRMZM2G020073_P01	GRMZM2G035779_P01	GRMZM2G025037_P01
GRMZM2G030606_P01	GRMZM2G020091_P01	GRMZM2G035785_P01	GRMZM2G025042_P01
GRMZM2G030628_P01	GRMZM2G020096_P01	GRMZM2G035807_P01	GRMZM2G025054_P01
GRMZM2G030646_P01	GRMZM2G020140_P01	GRMZM2G035820_P01	GRMZM2G025059_P01
GRMZM2G030659_P01	GRMZM2G020146_P01	GRMZM2G035843_P01	GRMZM2G025072_P01
GRMZM2G030673_P01	GRMZM2G020156_P01	GRMZM2G035893_P01	GRMZM2G025074_P01
GRMZM2G030713_P01	GRMZM2G020187_P01	GRMZM2G035922_P01	GRMZM2G025078_P01
GRMZM2G030731_P01	GRMZM2G020216_P01	GRMZM2G035928_P01	GRMZM2G025095_P02
GRMZM2G030784_P01	GRMZM2G020255_P01	GRMZM2G035948_P01	GRMZM2G025123_P01
GRMZM2G030805_P01	GRMZM2G020291_P01	GRMZM2G035985_P01	GRMZM2G025126_P01
GRMZM2G030831_P01	GRMZM2G020295_P02	GRMZM2G035994_P01	GRMZM2G025127_P01
GRMZM2G030839_P05	GRMZM2G020320_P01	GRMZM2G035997_P01	GRMZM2G025154_P01
GRMZM2G030850_P01	GRMZM2G020401_P03	GRMZM2G036007_P02	GRMZM2G025171_P01
GRMZM2G030858_P01	GRMZM2G020409_P01	GRMZM2G036019_P02	GRMZM2G025182_P01
GRMZM2G030873_P01	GRMZM2G020411_P01	GRMZM2G036034_P01	GRMZM2G025190_P01
GRMZM2G030880_P01	GRMZM2G020423_P01	GRMZM2G036050_P01	GRMZM2G025214_P02
GRMZM2G030882_P01	GRMZM2G020438_P01	GRMZM2G036070_P02	GRMZM2G025215_P01
GRMZM2G030902_P01	GRMZM2G020446_P01	GRMZM2G036099_P03	GRMZM2G025231_P02
GRMZM2G030915_P01	GRMZM2G020484_P02	GRMZM2G036134_P01	GRMZM2G025240_P01
GRMZM2G031028_P02	GRMZM2G020500_P01	GRMZM2G036169_P01	GRMZM2G025242_P01
GRMZM2G031033_P01	GRMZM2G020523_P01	GRMZM2G036186_P01	GRMZM2G025243_P01
GRMZM2G031053_P01	GRMZM2G020544_P02	GRMZM2G036217_P01	GRMZM2G025248_P01
GRMZM2G031057_P01	GRMZM2G020548_P02	GRMZM2G036427_P01	GRMZM2G025281_P01
GRMZM2G031065_P01	GRMZM2G020553_P01	GRMZM2G036455_P01	GRMZM2G025294_P01
GRMZM2G031107_P01	GRMZM2G020574_P07	GRMZM2G036464_P01	GRMZM2G025322_P01
GRMZM2G031138_P01	GRMZM2G020594_P01	GRMZM2G036502_P01	GRMZM2G025342_P01
GRMZM2G031143_P07	GRMZM2G020606_P01	GRMZM2G036505_P01	GRMZM2G025356_P01
GRMZM2G031169_P01	GRMZM2G020620_P01	GRMZM2G036534_P01	GRMZM2G025366_P01
GRMZM2G031213_P01	GRMZM2G020631_P01	GRMZM2G036543_P01	GRMZM2G025387_P01
GRMZM2G031308_P01	GRMZM2G020653_P01	GRMZM2G036590_P01	GRMZM2G025396_P01
GRMZM2G031311_P02	GRMZM2G020661_P01	GRMZM2G036596_P02	GRMZM2G025409_P01
GRMZM2G031326_P01	GRMZM2G020721_P01	GRMZM2G036609_P01	GRMZM2G025451_P01
GRMZM2G031338_P01	GRMZM2G020740_P01	GRMZM2G036697_P01	GRMZM2G025459_P01
GRMZM2G031352_P01	GRMZM2G020766_P01	GRMZM2G036708_P01	GRMZM2G025480_P01
GRMZM2G031352_P02	GRMZM2G020775_P01	GRMZM2G036720_P01	GRMZM2G025488_P01
GRMZM2G031354_P01	GRMZM2G020785_P01	GRMZM2G036752_P01	GRMZM2G025528_P01
GRMZM2G031360_P01	GRMZM2G020801_P01	GRMZM2G036765_P01	GRMZM2G025531_P01
GRMZM2G031461_P01	GRMZM2G020805_P01	GRMZM2G036826_P01	GRMZM2G025592_P01
GRMZM2G031496_P01	GRMZM2G020840_P01	GRMZM2G036829_P01	GRMZM2G025598_P01
GRMZM2G031501_P03	GRMZM2G020843_P01	GRMZM2G036837_P01	GRMZM2G025646_P01
GRMZM2G031523_P01	GRMZM2G020864_P01	GRMZM2G036861_P01	GRMZM2G025659_P01
GRMZM2G031529_P01	GRMZM2G020898_P01	GRMZM2G036872_P01	GRMZM2G025731_P01
GRMZM2G031545_P01	GRMZM2G020912_P01	GRMZM2G036880_P01	GRMZM2G025783_P01
GRMZM2G031568_P01	GRMZM2G020915_P01	GRMZM2G036905_P01	GRMZM2G025793_P01
GRMZM2G031572_P01	GRMZM2G020920_P01	GRMZM2G036918_P01	GRMZM2G025854_P01
GRMZM2G031586_P01	GRMZM2G020938_P02	GRMZM2G036921_P01	GRMZM2G025855_P01
GRMZM2G031607_P01	GRMZM2G020940_P01	GRMZM2G037064_P01	GRMZM2G025857_P01
GRMZM2G031609_P01	GRMZM2G020986_P01	GRMZM2G037128_P02	GRMZM2G025860_P01
GRMZM2G031613_P02	GRMZM2G020996_P01	GRMZM2G037134_P03	GRMZM2G025870_P01
GRMZM2G031721_P01	GRMZM2G021015_P01	GRMZM2G037146_P01	GRMZM2G025882_P01
GRMZM2G031761_P02	GRMZM2G021044_P01	GRMZM2G037150_P01	GRMZM2G025906_P01
GRMZM2G031790_P01	GRMZM2G021049_P01	GRMZM2G037164_P01	GRMZM2G025924_P01
GRMZM2G031825_P01	GRMZM2G021069_P01	GRMZM2G037177_P01	GRMZM2G025939_P01
GRMZM2G031846_P01	GRMZM2G021110_P01	GRMZM2G037185_P01	GRMZM2G025954_P01
GRMZM2G031850_P01	GRMZM2G021129_P01	GRMZM2G037200_P01	GRMZM2G025959_P01
GRMZM2G031859_P01	GRMZM2G021149_P01	GRMZM2G037226_P01	GRMZM2G025977_P01
GRMZM2G031893_P01	GRMZM2G021170_P01	GRMZM2G037255_P01	GRMZM2G025992_P03
GRMZM2G031930_P01	GRMZM2G021194_P01	GRMZM2G037265_P01	GRMZM2G026013_P02
GRMZM2G031941_P01	GRMZM2G021219_P01	GRMZM2G037280_P01	GRMZM2G026015_P01
GRMZM2G031954_P01	GRMZM2G021223_P01	GRMZM2G037284_P01	GRMZM2G026020_P01
GRMZM2G031981_P01	GRMZM2G021243_P01	GRMZM2G037308_P01	GRMZM2G026024_P01
GRMZM2G031983_P01	GRMZM2G021256_P01	GRMZM2G037322_P02	GRMZM2G026043_P01
GRMZM2G032003_P02	GRMZM2G021270_P01	GRMZM2G037350_P01	GRMZM2G026050_P01
GRMZM2G032049_P01	GRMZM2G021270_P02	GRMZM2G037378_P01	GRMZM2G026065_P01
GRMZM2G032071_P01	GRMZM2G021299_P01	GRMZM2G037379_P03	GRMZM2G026085_P01
GRMZM2G032095_P01	GRMZM2G021313_P01	GRMZM2G037413_P01	GRMZM2G026095_P01
GRMZM2G032104_P01	GRMZM2G021331_P01	GRMZM2G037614_P01	GRMZM2G026117_P01
GRMZM2G032110_P01	GRMZM2G021339_P01	GRMZM2G037624_P01	GRMZM2G026117_P03
GRMZM2G032160_P01	GRMZM2G021406_P01	GRMZM2G037644_P01	GRMZM2G026147_P01
GRMZM2G032163_P01	GRMZM2G021416_P02	GRMZM2G037683_P01	GRMZM2G026180_P02
GRMZM2G032190_P01	GRMZM2G021439_P01	GRMZM2G037694_P01	GRMZM2G026216_P01
GRMZM2G032222_P01	GRMZM2G021482_P01	GRMZM2G037698_P01	GRMZM2G026218_P02
GRMZM2G032252_P01	GRMZM2G021483_P01	GRMZM2G037725_P01	GRMZM2G026301_P01
GRMZM2G032253_P01	GRMZM2G021514_P01	GRMZM2G037743_P02	GRMZM2G026309_P01
GRMZM2G032258_P01	GRMZM2G021517_P01	GRMZM2G037778_P01	GRMZM2G026311_P02
GRMZM2G032260_P02	GRMZM2G021549_P01	GRMZM2G037865_P01	GRMZM2G026371_P01
GRMZM2G032266_P01	GRMZM2G021567_P01	GRMZM2G037923_P01	GRMZM2G026417_P01
GRMZM2G032267_P01	GRMZM2G021598_P02	GRMZM2G037955_P01	GRMZM2G026442_P01
GRMZM2G032276_P01	GRMZM2G021605_P01	GRMZM2G038013_P01	GRMZM2G026459_P01
GRMZM2G032280_P01	GRMZM2G021607_P01	GRMZM2G038032_P01	GRMZM2G026470_P01
GRMZM2G032282_P01	GRMZM2G021610_P01	GRMZM2G038066_P01	GRMZM2G026490_P01
GRMZM2G032336_P01	GRMZM2G021617_P01	GRMZM2G038108_P01	GRMZM2G026523_P01
GRMZM2G032348_P04	GRMZM2G021619_P01	GRMZM2G038126_P01	GRMZM2G026560_P01
GRMZM2G032351_P01	GRMZM2G021621_P02	GRMZM2G038153_P01	GRMZM2G026576_P01
GRMZM2G032367_P01	GRMZM2G021624_P02	GRMZM2G038195_P01	GRMZM2G026614_P01
GRMZM2G032376_P01	GRMZM2G021635_P01	GRMZM2G038217_P01	GRMZM2G026639_P01
GRMZM2G032409_P01	GRMZM2G021687_P01	GRMZM2G038243_P01	GRMZM2G026643_P01
GRMZM2G032419_P01	GRMZM2G021694_P01	GRMZM2G038281_P01	GRMZM2G026656_P01
GRMZM2G032423_P03	GRMZM2G021704_P01	GRMZM2G038284_P01	GRMZM2G026742_P01
GRMZM2G032430_P01	GRMZM2G021706_P01	GRMZM2G038301_P01	GRMZM2G026767_P02
GRMZM2G032478_P01	GRMZM2G021710_P01	GRMZM2G038313_P01	GRMZM2G026800_P01
GRMZM2G032484_P01	GRMZM2G021742_P01	GRMZM2G038356_P01	GRMZM2G026804_P01
GRMZM2G032496_P01	GRMZM2G021777_P01	GRMZM2G038365_P01	GRMZM2G026807_P01
GRMZM2G032505_P03	GRMZM2G021784_P01	GRMZM2G038374_P01	GRMZM2G026833_P01
GRMZM2G032628_P01	GRMZM2G021786_P01	GRMZM2G038375_P01	GRMZM2G026855_P04
GRMZM2G032684_P01	GRMZM2G021794_P01	GRMZM2G038401_P01	GRMZM2G026868_P01
GRMZM2G032694_P01	GRMZM2G021802_P01	GRMZM2G038449_P01	GRMZM2G026869_P01
GRMZM2G032699_P02	GRMZM2G021816_P01	GRMZM2G038487_P03	GRMZM2G026881_P01
GRMZM2G032711_P01	GRMZM2G021834_P01	GRMZM2G038494_P01	GRMZM2G026900_P01
GRMZM2G032766_P01	GRMZM2G021846_P01	GRMZM2G038519_P01	GRMZM2G026918_P01
GRMZM2G032821_P01	GRMZM2G021849_P02	GRMZM2G038536_P01	GRMZM2G026930_P01
GRMZM2G032847_P03	GRMZM2G021864_P01	GRMZM2G038588_P01	GRMZM2G026952_P01
GRMZM2G032878_P01	GRMZM2G021877_P01	GRMZM2G038606_P01	GRMZM2G026962_P01
GRMZM2G032910_P01	GRMZM2G021881_P01	GRMZM2G038636_P01	GRMZM2G026969_P01
GRMZM2G032936_P01	GRMZM2G021885_P01	GRMZM2G038783_P01	GRMZM2G026980_P01
GRMZM2G032944_P01	GRMZM2G021896_P01	GRMZM2G038791_P01	GRMZM2G026991_P01
GRMZM2G032977_P01	GRMZM2G021912_P01	GRMZM2G038801_P01	GRMZM2G027021_P01
GRMZM2G033022_P01	GRMZM2G022019_P01	GRMZM2G038820_P01	GRMZM2G027043_P01
GRMZM2G033029_P01	GRMZM2G022032_P01	GRMZM2G038833_P01	GRMZM2G027059_P01
GRMZM2G033074_P01	GRMZM2G022052_P01	GRMZM2G038848_P02	GRMZM2G027098_P01
GRMZM2G033098_P01	GRMZM2G022054_P01	GRMZM2G038934_P01	GRMZM2G027105_P01
GRMZM2G033130_P01	GRMZM2G022054_P02	GRMZM2G038953_P01	GRMZM2G027115_P01
GRMZM2G033198_P01	GRMZM2G022061_P05	GRMZM2G038964_P01	GRMZM2G027166_P01
GRMZM2G033199_P01	GRMZM2G022065_P01	GRMZM2G038967_P01	GRMZM2G027209_P01
GRMZM2G033208_P01	GRMZM2G022088_P02	GRMZM2G039011_P01	GRMZM2G027219_P01
GRMZM2G033219_P01	GRMZM2G022090_P01	GRMZM2G039089_P03	GRMZM2G027232_P01
GRMZM2G033267_P01	GRMZM2G022107_P01	GRMZM2G039155_P01	GRMZM2G027272_P01
GRMZM2G033283_P01	GRMZM2G022130_P01	GRMZM2G039214_P01	GRMZM2G027282_P01
GRMZM2G033413_P01	GRMZM2G022130_P04	GRMZM2G039238_P01	GRMZM2G027298_P01
GRMZM2G033478_P01	GRMZM2G022159_P01	GRMZM2G039251_P01	GRMZM2G027307_P01
GRMZM2G033491_P01	GRMZM2G022175_P01	GRMZM2G039263_P01	GRMZM2G027311_P01
GRMZM2G033493_P01	GRMZM2G022180_P02	GRMZM2G039278_P01	GRMZM2G027331_P03
GRMZM2G033515_P01	GRMZM2G022192_P01	GRMZM2G039325_P01	GRMZM2G027392_P01
GRMZM2G033526_P01	GRMZM2G022206_P02	GRMZM2G039345_P01	GRMZM2G027420_P01
GRMZM2G033544_P01	GRMZM2G022229_P01	GRMZM2G039365_P05	GRMZM2G027431_P01
GRMZM2G033555_P01	GRMZM2G022242_P01	GRMZM2G039373_P01	GRMZM2G027462_P01
GRMZM2G033592_P01	GRMZM2G022252_P02	GRMZM2G039383_P01	GRMZM2G027478_P02
GRMZM2G033619_P01	GRMZM2G022258_P01	GRMZM2G039385_P04	GRMZM2G027479_P02
GRMZM2G033626_P01	GRMZM2G022266_P01	GRMZM2G039396_P01	GRMZM2G027535_P01
GRMZM2G033626_P04	GRMZM2G022269_P01	GRMZM2G039419_P01	GRMZM2G027627_P01
GRMZM2G033630_P01	GRMZM2G022275_P01	GRMZM2G039455_P01	GRMZM2G027640_P01
GRMZM2G033634_P01	GRMZM2G022279_P02	GRMZM2G039588_P03	GRMZM2G027663_P01
GRMZM2G033641_P01	GRMZM2G022283_P02	GRMZM2G039592_P01	GRMZM2G027695_P01
GRMZM2G033644_P01	GRMZM2G022298_P01	GRMZM2G039600_P01	GRMZM2G027723_P01
GRMZM2G033649_P01	GRMZM2G022308_P01	GRMZM2G039639_P01	GRMZM2G027741_P02
GRMZM2G033653_P01	GRMZM2G022313_P01	GRMZM2G039650_P01	GRMZM2G027750_P01
GRMZM2G033694_P01	GRMZM2G022318_P01	GRMZM2G039711_P01	GRMZM2G027756_P01
GRMZM2G033767_P01	GRMZM2G022359_P01	GRMZM2G039746_P01	GRMZM2G027794_P01
GRMZM2G033799_P01	GRMZM2G022365_P01	GRMZM2G039757_P01	GRMZM2G027821_P01
GRMZM2G033805_P01	GRMZM2G022383_P01	GRMZM2G039797_P01	GRMZM2G027825_P01
GRMZM2G033829_P01	GRMZM2G022398_P02	GRMZM2G039824_P01	GRMZM2G027835_P01
GRMZM2G033846_P01	GRMZM2G022403_P01	GRMZM2G039828_P01	GRMZM2G027860_P02
GRMZM2G033876_P01	GRMZM2G022413_P01	GRMZM2G039841_P01	GRMZM2G027862_P01
GRMZM2G033885_P01	GRMZM2G022453_P01	GRMZM2G039867_P01	GRMZM2G027867_P01
GRMZM2G033894_P01	GRMZM2G022499_P01	GRMZM2G039886_P01	GRMZM2G027875_P01
GRMZM2G033926_P01	GRMZM2G022506_P01	GRMZM2G039889_P05	GRMZM2G027886_P01
GRMZM2G033931_P01	GRMZM2G022547_P02	GRMZM2G039900_P01	GRMZM2G027932_P01
GRMZM2G033937_P01	GRMZM2G022558_P01	GRMZM2G039930_P02	GRMZM2G027955_P02
GRMZM2G034005_P01	GRMZM2G022563_P01	GRMZM2G039954_P03	GRMZM2G027976_P01
GRMZM2G034019_P01	GRMZM2G022611_P01	GRMZM2G039982_P01	GRMZM2G027991_P01
GRMZM2G034025_P01	GRMZM2G022619_P01	GRMZM2G039983_P01	GRMZM2G027995_P01
GRMZM2G034043_P01	GRMZM2G022625_P02	GRMZM2G039996_P01	GRMZM2G028005_P02
GRMZM2G034043_P03	GRMZM2G022645_P01	GRMZM2G040079_P01	GRMZM2G028036_P01
GRMZM2G034069_P01	GRMZM2G022662_P01	GRMZM2G040090_P01	GRMZM2G028037_P01
GRMZM2G034083_P01	GRMZM2G022694_P01	GRMZM2G040095_P02	GRMZM2G028046_P01
GRMZM2G034120_P01	GRMZM2G022763_P03	GRMZM2G040117_P01	GRMZM2G028086_P01
GRMZM2G034122_P01	GRMZM2G022768_P01	GRMZM2G040131_P01	GRMZM2G028089_P01
GRMZM2G034143_P01	GRMZM2G022777_P01	GRMZM2G040145_P01	GRMZM2G028096_P02
GRMZM2G034152_P01	GRMZM2G022799_P01	GRMZM2G040164_P01	GRMZM2G028104_P01
GRMZM2G034152_P03	GRMZM2G022820_P01	GRMZM2G040207_P01	GRMZM2G028114_P01
GRMZM2G034152_P04	GRMZM2G022837_P01	GRMZM2G040209_P01	GRMZM2G028129_P01
GRMZM2G034206_P01	GRMZM2G022841_P01	GRMZM2G040247_P01	GRMZM2G028132_P01
GRMZM2G034225_P01	GRMZM2G022856_P01	GRMZM2G040296_P01	GRMZM2G028134_P01
GRMZM2G034243_P01	GRMZM2G022859_P01	GRMZM2G040300_P02	GRMZM2G028136_P01
GRMZM2G034276_P01	GRMZM2G022866_P02	GRMZM2G040320_P01	GRMZM2G028139_P01
GRMZM2G034302_P01	GRMZM2G022876_P01	GRMZM2G040326_P01	GRMZM2G028156_P01
GRMZM2G034313_P01	GRMZM2G022892_P01	GRMZM2G040382_P01	GRMZM2G028183_P01
GRMZM2G034326_P01	GRMZM2G022897_P01	GRMZM2G040389_P01	GRMZM2G028183_P02
GRMZM2G034360_P01	GRMZM2G022904_P01	GRMZM2G040397_P01	GRMZM2G028190_P01
GRMZM2G034362_P01	GRMZM2G022921_P01	GRMZM2G040401_P01	GRMZM2G028216_P01
GRMZM2G034372_P01	GRMZM2G022931_P01	GRMZM2G040453_P01	GRMZM2G028302_P01
GRMZM2G034410_P01	GRMZM2G022947_P01	GRMZM2G040467_P01	GRMZM2G028307_P02
GRMZM2G034417_P02	GRMZM2G022958_P01	GRMZM2G040477_P01	GRMZM2G028313_P03
GRMZM2G034430_P01	GRMZM2G022987_P01	GRMZM2G040511_P01	GRMZM2G028346_P01
GRMZM2G034453_P01	GRMZM2G022997_P01	GRMZM2G040513_P01	GRMZM2G028346_P02
GRMZM2G034503_P01	GRMZM2G023008_P01	GRMZM2G040559_P01	GRMZM2G028353_P01
GRMZM2G034503_P03	GRMZM2G023020_P01	GRMZM2G040561_P02	GRMZM2G028369_P01
GRMZM2G034511_P01	GRMZM2G023023_P01	GRMZM2G040587_P01	GRMZM2G028379_P01
GRMZM2G034526_P01	GRMZM2G023037_P01	GRMZM2G040618_P01	GRMZM2G028393_P01
GRMZM2G034572_P01	GRMZM2G023049_P01	GRMZM2G040627_P01	GRMZM2G028413_P01
GRMZM2G034575_P01	GRMZM2G023059_P01	GRMZM2G040642_P01	GRMZM2G028492_P01
GRMZM2G034598_P01	GRMZM2G023073_P02	GRMZM2G040672_P01	GRMZM2G028501_P01
GRMZM2G034622_P02	GRMZM2G023080_P01	GRMZM2G040720_P01	GRMZM2G028516_P01
GRMZM2G034638_P01	GRMZM2G023105_P01	GRMZM2G040843_P01	GRMZM2G028521_P02
GRMZM2G034639_P01	GRMZM2G023110_P01	GRMZM2G040878_P01	GRMZM2G028535_P01
GRMZM2G034724_P01	GRMZM2G023152_P01	GRMZM2G040933_P01	GRMZM2G028552_P01
GRMZM2G034764_P01	GRMZM2G023163_P01	GRMZM2G040945_P01	GRMZM2G028556_P01
GRMZM2G034779_P01	GRMZM2G023194_P01	GRMZM2G040968_P01	GRMZM2G028594_P01
GRMZM2G034794_P01	GRMZM2G023214_P02	GRMZM2G040970_P01	GRMZM2G028637_P01
GRMZM2G034804_P02	GRMZM2G023232_P01	GRMZM2G040991_P02	GRMZM2G028676_P01
GRMZM2G034848_P01	GRMZM2G023237_P01	GRMZM2G040995_P01	GRMZM2G028700_P01
GRMZM2G034855_P01	GRMZM2G023239_P01	GRMZM2G041015_P01	GRMZM2G028709_P01
GRMZM2G034917_P01	GRMZM2G023242_P01	GRMZM2G041028_P01	GRMZM2G028726_P01
GRMZM2G034947_P02	GRMZM2G023257_P01	GRMZM2G041050_P01	GRMZM2G028730_P02
GRMZM2G034975_P01	GRMZM2G023275_P01	GRMZM2G041060_P01	GRMZM2G028736_P01
GRMZM2G034985_P01	GRMZM2G023279_P03	GRMZM2G041159_P01	GRMZM2G028758_P01
GRMZM2G035017_P01	GRMZM2G023285_P01	GRMZM2G041181_P01	GRMZM2G028766_P01
GRMZM2G035023_P01	GRMZM2G023289_P01	GRMZM2G041238_P01	GRMZM2G028774_P01
GRMZM2G035042_P01	GRMZM2G023289_P03	GRMZM2G041258_P03	GRMZM2G028796_P01
GRMZM2G035063_P01	GRMZM2G023313_P01	GRMZM2G041275_P01	GRMZM2G028830_P01
GRMZM2G035118_P01	GRMZM2G023335_P01	GRMZM2G041328_P01	GRMZM2G028834_P01
GRMZM2G035134_P02	GRMZM2G023347_P01	GRMZM2G041352_P01	GRMZM2G028887_P02
GRMZM2G035213_P01	GRMZM2G023372_P01	GRMZM2G041394_P01	GRMZM2G028900_P01
GRMZM2G035256_P01	GRMZM2G023387_P01	GRMZM2G041561_P01	GRMZM2G028902_P01
GRMZM2G035268_P01	GRMZM2G023392_P01	GRMZM2G041613_P03	GRMZM2G028905_P01
GRMZM2G035278_P01	GRMZM2G023418_P01	GRMZM2G041642_P02	GRMZM2G028914_P01
GRMZM2G035298_P02	GRMZM2G023436_P02	GRMZM2G041697_P01	GRMZM2G028928_P01
GRMZM2G035325_P01	GRMZM2G023438_P02	GRMZM2G041732_P01	GRMZM2G028929_P01
GRMZM2G035338_P02	GRMZM2G023444_P01	GRMZM2G041765_P01	GRMZM2G028945_P01
GRMZM2G035356_P01	GRMZM2G023520_P01	GRMZM2G041770_P01	GRMZM2G028955_P01
GRMZM2G035395_P01	GRMZM2G023528_P03	GRMZM2G041797_P01	GRMZM2G028980_P01
GRMZM2G035405_P02	GRMZM2G023575_P01	GRMZM2G041799_P01	GRMZM2G028986_P01
GRMZM2G035417_P01	GRMZM2G023585_P02	GRMZM2G041818_P01	GRMZM2G029001_P01
GRMZM2G035430_P01	GRMZM2G023591_P01	GRMZM2G041822_P01	GRMZM2G029027_P01
GRMZM2G035444_P01	GRMZM2G023625_P01	GRMZM2G041831_P01	GRMZM2G029029_P01
GRMZM2G035465_P01	GRMZM2G023652_P01	GRMZM2G041842_P01	GRMZM2G029048_P01
GRMZM2G035477_P01	GRMZM2G023667_P01	GRMZM2G041876_P01	GRMZM2G029055_P01
[truncated: 13,209 more rows]

## Sheet: Phosphoproteome
Table S3 The proteins used for drawing Venn diagrams
Proteins used for drawing Venn diagram
All Identified Protein	All quantified Protein	Phosphoprotein
AC148152.3_FGP005	AC148152.3_FGP005	AC148167.6_FGP001
AC148152.3_FGP008	AC148152.3_FGP008	AC149475.2_FGP003
AC148167.6_FGP001	AC148167.6_FGP001	AC149810.2_FGP004
AC149475.2_FGP002	AC149475.2_FGP003	AC149829.2_FGP003
AC149475.2_FGP003	AC149475.2_FGP007	AC149829.2_FGP006
AC149475.2_FGP005	AC149810.2_FGP004	AC155376.2_FGP004
AC149475.2_FGP007	AC149818.2_FGP004	AC155377.1_FGP001
AC149810.2_FGP004	AC149828.2_FGP002	AC155434.2_FGP004
AC149810.2_FGP008	AC149828.2_FGP005	AC155622.2_FGP004
AC149818.2_FGP001	AC149829.2_FGP003	AC187098.4_FGP011
AC149818.2_FGP004	AC155377.1_FGP001	AC187157.4_FGP002
AC149818.2_FGP006	AC155377.1_FGP002	AC187895.2_FGP002
AC149828.2_FGP002	AC155434.2_FGP004	AC190628.4_FGP007
AC149828.2_FGP005	AC155496.2_FGP009	AC191676.3_FGP011
AC149829.2_FGP003	AC155610.2_FGP007	AC194022.3_FGP013
AC149829.2_FGP004	AC155622.2_FGP001	AC195340.3_FGP001
AC149829.2_FGP006	AC155622.2_FGP004	AC196059.3_FGP003
AC152495.1_FGP003	AC155624.2_FGP011	AC196475.3_FGP005
AC152495.1_FGP012	AC159612.1_FGP007	AC197146.3_FGP001
AC155352.2_FGP001	AC177850.2_FGP005	AC197246.3_FGP001
AC155376.2_FGP004	AC177897.2_FGP022	AC197555.3_FGP008
AC155377.1_FGP001	AC177936.6_FGP008	AC197705.4_FGP006
AC155377.1_FGP002	AC182617.3_FGP001	AC198418.3_FGP005
AC155434.2_FGP001	AC186147.3_FGP008	AC198518.3_FGP003
AC155434.2_FGP004	AC187098.4_FGP011	AC199067.2_FGP004
AC155496.2_FGP009	AC187157.4_FGP002	AC199315.4_FGP001
AC155610.2_FGP007	AC188023.3_FGP005	AC199526.5_FGP002
AC155610.2_FGP009	AC188838.3_FGP005	AC200057.4_FGP007
AC155622.2_FGP001	AC189750.4_FGP004	AC203173.3_FGP004
AC155622.2_FGP004	AC190609.3_FGP002	AC203535.4_FGP001
AC155624.2_FGP011	AC190636.3_FGP005	AC203571.3_FGP001
AC159612.1_FGP007	AC190915.3_FGP007	AC203862.4_FGP002
AC177850.2_FGP005	AC191009.3_FGP004	AC203985.4_FGP005
AC177897.2_FGP022	AC191048.2_FGP006	AC204502.4_FGP006
AC177908.3_FGP002	AC191069.3_FGP004	AC205376.4_FGP008
AC177920.3_FGP008	AC191771.3_FGP008	AC205419.3_FGP001
AC177936.6_FGP008	AC192244.3_FGP007	AC205484.3_FGP005
AC182617.3_FGP001	AC193645.3_FGP006	AC205521.3_FGP003
AC183514.3_FGP006	AC194341.4_FGP002	AC205730.3_FGP002
AC183938.4_FGP011	AC194914.3_FGP002	AC206764.4_FGP003
AC184130.4_FGP012	AC194970.5_FGP001	AC207628.4_FGP009
AC184169.3_FGP001	AC194970.5_FGP004	AC207628.4_FGP011
AC185281.5_FGP006	AC194970.5_FGP005	AC207722.2_FGP009
AC185300.4_FGP002	AC194970.5_FGP009	AC207890.3_FGP002
AC185466.3_FGP001	AC195172.3_FGP001	AC208113.3_FGP005
AC185530.2_FGP004	AC195340.3_FGP001	AC208204.3_FGP006
AC186145.3_FGP002	AC195340.3_FGP002	AC209208.3_FGP001
AC186147.3_FGP008	AC195860.3_FGP005	AC209208.3_FGP005
AC186519.4_FGP002	AC195860.3_FGP006	AC209819.3_FGP008
AC186590.3_FGP005	AC195874.2_FGP002	AC209858.4_FGP002
AC186592.3_FGP003	AC196156.3_FGP003	AC209877.3_FGP002
AC187092.6_FGP003	AC196278.2_FGP003	AC209898.2_FGP004
AC187098.4_FGP011	AC196278.2_FGP004	AC210013.4_FGP011
AC187157.4_FGP002	AC196475.3_FGP004	AC210013.4_FGP014
AC187212.3_FGP011	AC196475.3_FGP005	AC210013.4_FGP019
AC188023.3_FGP005	AC196489.3_FGP002	AC212112.4_FGP002
AC188721.3_FGP001	AC197013.3_FGP003	AC212835.3_FGP007
AC188752.3_FGP008	AC197038.3_FGP001	AC214817.3_FGP004
AC188838.3_FGP005	AC197056.3_FGP005	AC215244.3_FGP002
AC189750.4_FGP004	AC197118.3_FGP005	AC217050.4_FGP006
AC189879.3_FGP003	AC197122.3_FGP003	AC217271.3_FGP002
AC190576.2_FGP002	AC197246.3_FGP001	AC217556.3_FGP003
AC190609.3_FGP002	AC197545.3_FGP002	AC217962.3_FGP005
AC190636.3_FGP005	AC197555.3_FGP008	AC218972.3_FGP004
AC190789.3_FGP005	AC197672.3_FGP002	AC225193.3_FGP004
AC190915.3_FGP007	AC197699.3_FGP003	AC225790.2_FGP003
AC191009.3_FGP004	AC197705.4_FGP003	AC226230.2_FGP001
AC191048.2_FGP006	AC197705.4_FGP006	AC226235.2_FGP002
AC191069.3_FGP004	AC197705.4_FGP007	AC226235.2_FGP003
AC191360.3_FGP004	AC197705.4_FGP011	AC226248.1_FGP002
AC191622.3_FGP003	AC198169.4_FGP004	AC229978.2_FGP002
AC191622.3_FGP005	AC198206.5_FGP001	AC231180.2_FGP001
AC191771.3_FGP008	AC198361.3_FGP004	AC233866.1_FGP006
AC192175.3_FGP001	AC198418.3_FGP005	AC233870.1_FGP003
AC192244.3_FGP007	AC198481.3_FGP004	AC233870.1_FGP006
AC192362.3_FGP003	AC198518.3_FGP003	AC233871.1_FGP004
AC192381.3_FGP004	AC198725.4_FGP007	AC233880.1_FGP006
AC192451.3_FGP001	AC198982.3_FGP006	AC233893.1_FGP003
AC193598.3_FGP002	AC199068.2_FGP017	AC233893.1_FGP006
AC193632.2_FGP002	AC199363.4_FGP003	AC233895.1_FGP001
AC193645.3_FGP006	AC199439.4_FGP005	AC233935.1_FGP005
AC193745.3_FGP003	AC199526.5_FGP002	AC233961.1_FGP001
AC194022.3_FGP013	AC199526.5_FGP003	AC233979.1_FGP009
AC194039.4_FGP009	AC199541.4_FGP001	AC234152.1_FGP002
AC194264.3_FGP006	AC199765.4_FGP008	AC234203.1_FGP010
AC194341.4_FGP002	AC199782.5_FGP001	AC234528.1_FGP004
AC194425.3_FGP005	AC199782.5_FGP002	AC235535.1_FGP001
AC194485.3_FGP002	AC200057.4_FGP007	AC235541.1_FGP002
AC194712.3_FGP002	AC202185.4_FGP004	AC235544.1_FGP004
AC194898.3_FGP003	AC202915.3_FGP002	AC235546.1_FGP001
AC194914.3_FGP002	AC202974.3_FGP004	GRMZM2G000039_P01
AC194970.5_FGP001	AC203031.3_FGP002	GRMZM2G000219_P01
AC194970.5_FGP002	AC203173.3_FGP004	GRMZM2G000245_P01
AC194970.5_FGP004	AC203316.3_FGP003	GRMZM2G000451_P01
AC194970.5_FGP005	AC203424.3_FGP001	GRMZM2G000540_P01
AC194970.5_FGP009	AC203535.4_FGP001	GRMZM2G000615_P02
AC194974.3_FGP005	AC203535.4_FGP004	GRMZM2G000645_P01
AC195172.3_FGP001	AC203752.5_FGP002	GRMZM2G000753_P01
AC195340.3_FGP001	AC203753.4_FGP006	GRMZM2G000937_P03
AC195340.3_FGP002	AC203753.4_FGP007	GRMZM2G000980_P01
AC195608.3_FGP006	AC203754.4_FGP008	GRMZM2G001033_P01
AC195825.3_FGP001	AC203761.3_FGP002	GRMZM2G001088_P01
AC195860.3_FGP005	AC203841.3_FGP009	GRMZM2G001169_P01
AC195860.3_FGP006	AC203966.5_FGP003	GRMZM2G001272_P03
AC195874.2_FGP002	AC203972.3_FGP001	GRMZM2G001415_P01
AC195980.2_FGP004	AC203985.4_FGP005	GRMZM2G001451_P01
AC196059.3_FGP003	AC204292.4_FGP005	GRMZM2G001457_P02
AC196090.3_FGP006	AC204530.4_FGP002	GRMZM2G001696_P01
AC196156.3_FGP003	AC204711.3_FGP002	GRMZM2G001850_P01
AC196202.3_FGP007	AC205122.4_FGP003	GRMZM2G001895_P01
AC196278.2_FGP003	AC205165.3_FGP002	GRMZM2G001973_P01
AC196278.2_FGP004	AC205320.3_FGP004	GRMZM2G002002_P01
AC196475.3_FGP004	AC205419.3_FGP001	GRMZM2G002440_P01
AC196475.3_FGP005	AC205521.3_FGP003	GRMZM2G002440_P02
AC196489.3_FGP002	AC205574.3_FGP006	GRMZM2G002548_P01
AC196642.4_FGP003	AC205677.3_FGP001	GRMZM2G002559_P01
AC196779.3_FGP003	AC205703.4_FGP002	GRMZM2G002616_P01
AC197013.3_FGP003	AC205703.4_FGP006	GRMZM2G002646_P01
AC197038.3_FGP001	AC205703.4_FGP010	GRMZM2G002786_P01
AC197047.3_FGP001	AC206223.3_FGP010	GRMZM2G002959_P01
AC197056.3_FGP005	AC206425.3_FGP002	GRMZM2G002993_P01
AC197118.3_FGP005	AC206642.4_FGP001	GRMZM2G003002_P01
AC197122.3_FGP003	AC206788.3_FGP015	GRMZM2G003043_P02
AC197146.3_FGP002	AC206832.3_FGP004	GRMZM2G003090_P01
AC197246.3_FGP001	AC206968.3_FGP003	GRMZM2G003306_P01
AC197544.3_FGP002	AC207265.3_FGP002	GRMZM2G003377_P02
AC197545.3_FGP002	AC207628.4_FGP010	GRMZM2G003385_P01
AC197555.3_FGP008	AC207628.4_FGP011	GRMZM2G003426_P01
AC197578.4_FGP001	AC207722.2_FGP009	GRMZM2G003488_P01
AC197672.3_FGP002	AC207890.3_FGP002	GRMZM2G003493_P01
AC197699.3_FGP003	AC208110.2_FGP007	GRMZM2G003501_P01
AC197705.4_FGP001	AC208201.3_FGP001	GRMZM2G003563_P02
AC197705.4_FGP003	AC208201.3_FGP003	GRMZM2G003565_P03
AC197705.4_FGP006	AC208204.3_FGP006	GRMZM2G003656_P03
AC197705.4_FGP007	AC208327.4_FGP003	GRMZM2G003718_P01
AC197705.4_FGP011	AC208341.4_FGP005	GRMZM2G003765_P04
AC197758.3_FGP004	AC208860.3_FGP002	GRMZM2G003947_P01
AC198169.4_FGP004	AC208892.3_FGP005	GRMZM2G003992_P01
AC198206.5_FGP001	AC208915.3_FGP010	GRMZM2G004057_P02
AC198357.3_FGP002	AC209208.3_FGP001	GRMZM2G004305_P02
AC198361.3_FGP004	AC209208.3_FGP002	GRMZM2G004349_P02
AC198418.3_FGP005	AC209208.3_FGP005	GRMZM2G004455_P01
AC198481.3_FGP004	AC209242.3_FGP003	GRMZM2G004534_P01
AC198518.3_FGP003	AC209374.4_FGP002	GRMZM2G004572_P01
AC198721.3_FGP002	AC209460.3_FGP002	GRMZM2G004619_P02
AC198725.4_FGP007	AC209626.2_FGP013	GRMZM2G004736_P02
AC198937.4_FGP003	AC209636.2_FGP003	GRMZM2G004741_P01
AC198937.4_FGP005	AC209664.3_FGP002	GRMZM2G004748_P02
AC198982.3_FGP006	AC209705.3_FGP004	GRMZM2G004878_P01
AC199001.3_FGP005	AC209784.3_FGP007	GRMZM2G004924_P01
AC199067.2_FGP004	AC209784.3_FGP011	GRMZM2G004932_P01
AC199068.2_FGP017	AC209819.3_FGP005	GRMZM2G004957_P01
AC199217.3_FGP004	AC209819.3_FGP012	GRMZM2G004959_P01
AC199363.4_FGP003	AC209835.4_FGP004	GRMZM2G004990_P03
AC199421.3_FGP001	AC209858.4_FGP002	GRMZM2G004997_P02
AC199439.4_FGP005	AC209858.4_FGP003	GRMZM2G005036_P02
AC199526.5_FGP002	AC209858.4_FGP004	GRMZM2G005052_P01
AC199526.5_FGP003	AC209877.3_FGP002	GRMZM2G005126_P01
AC199541.4_FGP001	AC209987.4_FGP002	GRMZM2G005170_P02
AC199638.4_FGP001	AC210003.2_FGP004	GRMZM2G005209_P02
AC199705.3_FGP008	AC210003.2_FGP015	GRMZM2G005236_P01
AC199765.4_FGP008	AC210013.4_FGP002	GRMZM2G005293_P03
AC199782.5_FGP001	AC210013.4_FGP006	GRMZM2G005308_P01
AC199782.5_FGP002	AC210013.4_FGP011	GRMZM2G005310_P01
AC199956.4_FGP003	AC210013.4_FGP014	GRMZM2G005350_P01
AC199961.4_FGP004	AC210013.4_FGP016	GRMZM2G005456_P02
AC200057.4_FGP007	AC210013.4_FGP019	GRMZM2G005552_P01
AC200138.3_FGP003	AC210193.4_FGP002	GRMZM2G005583_P01
AC200287.4_FGP006	AC210204.3_FGP002	GRMZM2G005592_P01
AC200753.3_FGP003	AC210303.3_FGP001	GRMZM2G005646_P01
AC200754.4_FGP004	AC210517.3_FGP003	GRMZM2G005737_P01
AC200904.3_FGP003	AC211257.3_FGP002	GRMZM2G005753_P01
AC201815.4_FGP001	AC211349.4_FGP001	GRMZM2G005887_P08
AC201977.3_FGP005	AC211357.4_FGP004	GRMZM2G005947_P01
AC202073.4_FGP001	AC211394.4_FGP004	GRMZM2G005973_P01
AC202179.3_FGP004	AC211651.4_FGP001	GRMZM2G006107_P02
AC202185.4_FGP004	AC211652.4_FGP001	GRMZM2G006246_P02
AC202187.4_FGP003	AC211737.3_FGP012	GRMZM2G006252_P03
AC202435.3_FGP003	AC212068.4_FGP005	GRMZM2G006297_P01
AC202439.3_FGP001	AC212112.4_FGP002	GRMZM2G006363_P02
AC202707.3_FGP002	AC212570.3_FGP006	GRMZM2G006404_P01
AC202915.3_FGP002	AC212835.3_FGP002	GRMZM2G006428_P01
AC202974.3_FGP004	AC212835.3_FGP007	GRMZM2G006661_P01
AC203031.3_FGP002	AC212859.3_FGP007	GRMZM2G006673_P02
AC203173.3_FGP004	AC213099.3_FGP001	GRMZM2G006707_P01
AC203265.3_FGP002	AC213099.3_FGP002	GRMZM2G006781_P04
AC203316.3_FGP003	AC213521.3_FGP005	GRMZM2G006953_P02
AC203366.4_FGP001	AC213600.3_FGP002	GRMZM2G007120_P01
AC203424.3_FGP001	AC213654.3_FGP001	GRMZM2G007206_P02
AC203535.4_FGP001	AC213654.3_FGP003	GRMZM2G007229_P01
AC203535.4_FGP002	AC213884.3_FGP001	GRMZM2G007276_P03
AC203535.4_FGP004	AC214350.3_FGP007	GRMZM2G007277_P01
AC203570.4_FGP005	AC214448.3_FGP007	GRMZM2G007283_P02
AC203752.5_FGP002	AC214640.3_FGP003	GRMZM2G007466_P01
AC203753.4_FGP006	AC214648.3_FGP003	GRMZM2G007514_P01
AC203753.4_FGP007	AC214817.3_FGP004	GRMZM2G007615_P01
AC203754.4_FGP008	AC215201.3_FGP005	GRMZM2G007695_P01
AC203761.3_FGP002	AC215244.3_FGP002	GRMZM2G007729_P02
AC203841.3_FGP002	AC215260.3_FGP003	GRMZM2G007734_P01
AC203841.3_FGP009	AC215260.3_FGP004	GRMZM2G007791_P02
AC203862.4_FGP002	AC215690.3_FGP002	GRMZM2G007854_P01
AC203909.3_FGP003	AC216010.3_FGP001	GRMZM2G007914_P01
AC203955.3_FGP005	AC216067.3_FGP002	GRMZM2G008326_P01
AC203966.5_FGP003	AC217050.4_FGP001	GRMZM2G008356_P01
AC203972.3_FGP001	AC217050.4_FGP006	GRMZM2G008410_P01
AC203985.4_FGP005	AC217271.3_FGP002	GRMZM2G008444_P01
AC204070.3_FGP004	AC217293.3_FGP007	GRMZM2G008456_P02
AC204277.3_FGP006	AC217300.3_FGP005	GRMZM2G008507_P01
AC204292.4_FGP002	AC217358.3_FGP003	GRMZM2G008556_P01
AC204292.4_FGP005	AC217358.3_FGP005	GRMZM2G008558_P01
AC204530.4_FGP002	AC217358.3_FGP011	GRMZM2G008862_P02
AC204573.3_FGP015	AC217401.3_FGP001	GRMZM2G009019_P02
AC204641.5_FGP001	AC217401.3_FGP002	GRMZM2G009144_P01
AC204679.3_FGP003	AC217401.3_FGP003	GRMZM2G009478_P06
AC204707.4_FGP001	AC217499.3_FGP003	GRMZM2G009479_P02
AC204711.3_FGP002	AC217556.3_FGP003	GRMZM2G009538_P01
AC205012.3_FGP002	AC217840.3_FGP001	GRMZM2G009575_P01
AC205122.4_FGP003	AC217842.3_FGP001	GRMZM2G009661_P01
AC205154.3_FGP005	AC217887.3_FGP004	GRMZM2G009703_P01
AC205165.3_FGP002	AC217887.3_FGP005	GRMZM2G009795_P01
AC205320.3_FGP004	AC217947.4_FGP002	GRMZM2G009843_P01
AC205362.4_FGP002	AC217965.2_FGP012	GRMZM2G009849_P02
AC205419.3_FGP001	AC217975.3_FGP001	GRMZM2G009968_P01
AC205484.3_FGP005	AC218148.2_FGP008	GRMZM2G009994_P02
AC205485.3_FGP011	AC218457.2_FGP013	GRMZM2G009995_P02
AC205521.3_FGP003	AC218900.3_FGP001	GRMZM2G010075_P01
AC205574.3_FGP006	AC218972.3_FGP001	GRMZM2G010075_P02
AC205677.3_FGP001	AC218972.3_FGP004	GRMZM2G010085_P02
AC205703.4_FGP002	AC220927.3_FGP007	GRMZM2G010095_P02
AC205703.4_FGP006	AC225185.3_FGP004	GRMZM2G010105_P01
AC205703.4_FGP010	AC225308.2_FGP005	GRMZM2G010136_P04
AC205730.3_FGP002	AC226235.2_FGP001	GRMZM2G010196_P01
AC205886.3_FGP001	AC226235.2_FGP002	GRMZM2G010315_P01
AC206156.3_FGP003	AC226235.2_FGP003	GRMZM2G010323_P02
AC206165.3_FGP007	AC226248.1_FGP002	GRMZM2G010342_P01
AC206223.3_FGP001	AC230013.2_FGP002	GRMZM2G010357_P04
AC206223.3_FGP004	AC230013.2_FGP007	GRMZM2G010460_P09
AC206223.3_FGP006	AC231180.2_FGP006	GRMZM2G010599_P03
AC206223.3_FGP010	AC231745.1_FGP003	GRMZM2G010637_P02
AC206325.3_FGP003	AC231747.1_FGP001	GRMZM2G010657_P01
AC206425.3_FGP002	AC232238.2_FGP005	GRMZM2G010702_P01
AC206642.4_FGP001	AC233850.1_FGP002	GRMZM2G010797_P01
AC206788.3_FGP015	AC233851.1_FGP014	GRMZM2G010831_P01
AC206832.3_FGP004	AC233853.1_FGP003	GRMZM2G010863_P02
AC206840.3_FGP002	AC233865.1_FGP006	GRMZM2G010953_P02
AC206968.3_FGP003	AC233870.1_FGP006	GRMZM2G010960_P01
AC206989.4_FGP002	AC233872.1_FGP003	GRMZM2G011006_P01
AC207043.3_FGP002	AC233879.1_FGP002	GRMZM2G011068_P01
AC207265.3_FGP002	AC233880.1_FGP006	GRMZM2G011070_P01
AC207628.4_FGP003	AC233880.1_FGP009	GRMZM2G011079_P02
AC207628.4_FGP009	AC233893.1_FGP006	GRMZM2G011219_P02
AC207628.4_FGP010	AC233895.1_FGP001	GRMZM2G011315_P01
AC207628.4_FGP011	AC233901.1_FGP005	GRMZM2G011319_P02
AC207652.3_FGP001	AC233901.1_FGP010	GRMZM2G011357_P01
AC207722.2_FGP009	AC233914.1_FGP001	GRMZM2G011456_P01
AC207755.3_FGP005	AC233922.1_FGP004	GRMZM2G011588_P01
AC207756.3_FGP001	AC233922.1_FGP005	GRMZM2G011592_P03
AC207890.3_FGP002	AC233935.1_FGP005	GRMZM2G011742_P02
AC208110.2_FGP006	AC233939.1_FGP003	GRMZM2G011998_P01
AC208110.2_FGP007	AC233949.1_FGP004	GRMZM2G012031_P01
AC208113.3_FGP005	AC233952.1_FGP006	GRMZM2G012041_P01
AC208201.3_FGP001	AC233961.1_FGP001	GRMZM2G012123_P02
AC208201.3_FGP003	AC233979.1_FGP009	GRMZM2G012156_P01
AC208204.3_FGP006	AC234091.1_FGP001	GRMZM2G012160_P01
AC208327.4_FGP003	AC234152.1_FGP002	GRMZM2G012176_P01
AC208327.4_FGP006	AC234156.1_FGP005	GRMZM2G012229_P02
AC208341.4_FGP005	AC234157.1_FGP002	GRMZM2G012319_P02
AC208341.4_FGP008	AC234158.1_FGP005	GRMZM2G012584_P01
AC208346.3_FGP004	AC234159.1_FGP002	GRMZM2G012631_P01
AC208358.3_FGP005	AC234161.1_FGP010	GRMZM2G012761_P01
AC208440.3_FGP003	AC234165.1_FGP002	GRMZM2G012891_P02
AC208539.3_FGP003	AC234171.1_FGP003	GRMZM2G012901_P01
AC208571.4_FGP001	AC234183.1_FGP002	GRMZM2G012932_P01
AC208579.3_FGP001	AC234201.1_FGP003	GRMZM2G012942_P01
AC208860.3_FGP002	AC234203.1_FGP004	GRMZM2G012958_P04
AC208892.3_FGP005	AC234515.1_FGP003	GRMZM2G012964_P01
AC208915.3_FGP010	AC234520.1_FGP005	GRMZM2G013065_P01
AC209208.3_FGP001	AC234522.1_FGP005	GRMZM2G013114_P01
AC209208.3_FGP002	AC234528.1_FGP004	GRMZM2G013176_P01
AC209208.3_FGP005	AC234528.1_FGP005	GRMZM2G013342_P01
AC209242.3_FGP003	AC235535.1_FGP001	GRMZM2G013378_P01
AC209332.3_FGP011	AC235540.1_FGP002	GRMZM2G013461_P01
AC209364.3_FGP009	AC235541.1_FGP002	GRMZM2G013478_P01
AC209374.4_FGP002	AC235543.1_FGP003	GRMZM2G013546_P01
AC209377.3_FGP003	AC235544.1_FGP004	GRMZM2G013765_P01
AC209460.3_FGP002	AC235544.1_FGP006	GRMZM2G013794_P01
AC209626.2_FGP013	AC235546.1_FGP001	GRMZM2G013981_P02
AC209629.2_FGP007	AF466202.2_FGP007	GRMZM2G014170_P02
AC209636.2_FGP003	EF517601.1_FGP010	GRMZM2G014180_P03
AC209664.3_FGP002	EF517601.1_FGP015	GRMZM2G014240_P02
AC209705.3_FGP004	EF517601.1_FGP016	GRMZM2G014452_P02
AC209784.3_FGP007	GRMZM2G000039_P01	GRMZM2G014458_P01
AC209784.3_FGP011	GRMZM2G000166_P01	GRMZM2G014716_P01
AC209811.3_FGP001	GRMZM2G000177_P01	GRMZM2G014914_P01
AC209819.3_FGP005	GRMZM2G000219_P01	GRMZM2G015073_P01
AC209819.3_FGP012	GRMZM2G000245_P01	GRMZM2G015080_P02
AC209835.4_FGP004	GRMZM2G000256_P01	GRMZM2G015097_P01
AC209845.4_FGP010	GRMZM2G000280_P01	GRMZM2G015100_P01
AC209858.4_FGP002	GRMZM2G000339_P01	GRMZM2G015277_P01
AC209858.4_FGP003	GRMZM2G000361_P01	GRMZM2G015295_P01
AC209858.4_FGP004	GRMZM2G000393_P01	GRMZM2G015384_P03
AC209860.3_FGP001	GRMZM2G000481_P01	GRMZM2G015419_P05
AC209860.3_FGP004	GRMZM2G000489_P01	GRMZM2G015596_P02
AC209877.3_FGP002	GRMZM2G000510_P03	GRMZM2G015610_P02
AC209898.2_FGP004	GRMZM2G000540_P02	GRMZM2G015703_P01
AC209966.4_FGP005	GRMZM2G000581_P01	GRMZM2G015875_P01
AC209987.4_FGP002	GRMZM2G000601_P01	GRMZM2G015881_P01
AC209987.4_FGP010	GRMZM2G000615_P03	GRMZM2G015889_P01
AC210003.2_FGP004	GRMZM2G000622_P01	GRMZM2G015902_P01
AC210003.2_FGP015	GRMZM2G000632_P01	GRMZM2G015989_P01
AC210013.4_FGP002	GRMZM2G000645_P01	GRMZM2G016296_P02
AC210013.4_FGP003	GRMZM2G000650_P01	GRMZM2G016480_P01
AC210013.4_FGP005	GRMZM2G000660_P01	GRMZM2G016521_P01
AC210013.4_FGP006	GRMZM2G000710_P01	GRMZM2G016551_P01
AC210013.4_FGP008	GRMZM2G000718_P01	GRMZM2G016649_P02
AC210013.4_FGP009	GRMZM2G000719_P01	GRMZM2G016671_P02
AC210013.4_FGP011	GRMZM2G000764_P01	GRMZM2G016805_P01
AC210013.4_FGP013	GRMZM2G000777_P01	GRMZM2G016817_P02
AC210013.4_FGP014	GRMZM2G000823_P01	GRMZM2G016827_P01
AC210013.4_FGP016	GRMZM2G000909_P01	GRMZM2G016886_P01
AC210013.4_FGP019	GRMZM2G000923_P01	GRMZM2G016923_P01
AC210035.3_FGP002	GRMZM2G000964_P01	GRMZM2G017013_P03
AC210168.4_FGP003	GRMZM2G000973_P01	GRMZM2G017016_P02
AC210173.4_FGP005	GRMZM2G001033_P01	GRMZM2G017089_P02
AC210193.4_FGP002	GRMZM2G001048_P01	GRMZM2G017159_P01
AC210204.3_FGP002	GRMZM2G001079_P02	GRMZM2G017249_P01
AC210303.3_FGP001	GRMZM2G001088_P01	GRMZM2G017254_P01
AC210314.3_FGP006	GRMZM2G001191_P01	GRMZM2G017257_P02
AC210517.3_FGP003	GRMZM2G001241_P01	GRMZM2G017305_P01
AC210616.4_FGP003	GRMZM2G001255_P01	GRMZM2G017365_P04
AC210848.3_FGP004	GRMZM2G001296_P01	GRMZM2G017368_P01
AC210961.3_FGP005	GRMZM2G001297_P01	GRMZM2G017386_P01
AC211164.5_FGP004	GRMZM2G001363_P01	GRMZM2G017414_P02
AC211175.3_FGP005	GRMZM2G001415_P01	GRMZM2G017525_P02
AC211190.4_FGP004	GRMZM2G001457_P02	GRMZM2G017634_P03
AC211257.3_FGP002	GRMZM2G001500_P02	GRMZM2G017636_P01
AC211276.4_FGP008	GRMZM2G001514_P01	GRMZM2G017654_P01
AC211332.4_FGP005	GRMZM2G001530_P01	GRMZM2G017845_P01
AC211349.4_FGP001	GRMZM2G001551_P01	GRMZM2G018030_P01
AC211357.4_FGP004	GRMZM2G001645_P01	GRMZM2G018103_P01
AC211390.3_FGP001	GRMZM2G001652_P01	GRMZM2G018142_P01
AC211394.4_FGP004	GRMZM2G001653_P01	GRMZM2G018177_P01
AC211401.4_FGP003	GRMZM2G001668_P01	GRMZM2G018197_P01
AC211651.4_FGP001	GRMZM2G001696_P01	GRMZM2G018241_P01
AC211652.4_FGP001	GRMZM2G001750_P01	GRMZM2G018251_P01
AC211737.3_FGP012	GRMZM2G001755_P01	GRMZM2G018403_P01
AC212068.4_FGP005	GRMZM2G001803_P01	GRMZM2G018573_P02
AC212112.4_FGP002	GRMZM2G001820_P01	GRMZM2G018607_P01
AC212323.4_FGP007	GRMZM2G001850_P01	GRMZM2G018837_P01
AC212332.2_FGP003	GRMZM2G001869_P01	GRMZM2G018943_P01
AC212449.4_FGP002	GRMZM2G001887_P01	GRMZM2G018971_P01
AC212463.3_FGP009	GRMZM2G001895_P01	GRMZM2G019106_P01
AC212570.3_FGP006	GRMZM2G001898_P01	GRMZM2G019166_P01
AC212835.3_FGP002	GRMZM2G001904_P01	GRMZM2G019267_P01
AC212835.3_FGP007	GRMZM2G001918_P01	GRMZM2G019317_P01
AC212859.3_FGP007	GRMZM2G001930_P01	GRMZM2G019363_P02
AC213099.3_FGP001	GRMZM2G001934_P01	GRMZM2G019404_P01
AC213099.3_FGP002	GRMZM2G001956_P01	GRMZM2G019446_P02
AC213398.3_FGP007	GRMZM2G002002_P01	GRMZM2G019500_P01
AC213521.3_FGP005	GRMZM2G002023_P01	GRMZM2G019538_P02
AC213600.3_FGP002	GRMZM2G002100_P01	GRMZM2G019586_P01
AC213654.3_FGP001	GRMZM2G002121_P01	GRMZM2G019597_P01
AC213654.3_FGP003	GRMZM2G002130_P01	GRMZM2G019695_P01
AC213884.3_FGP001	GRMZM2G002165_P01	GRMZM2G019738_P01
AC214051.3_FGP003	GRMZM2G002173_P03	GRMZM2G019879_P02
AC214119.3_FGP009	GRMZM2G002178_P01	GRMZM2G019919_P01
AC214147.3_FGP002	GRMZM2G002220_P01	GRMZM2G019991_P02
AC214266.3_FGP002	GRMZM2G002260_P01	GRMZM2G020040_P02
AC214350.3_FGP007	GRMZM2G002286_P01	GRMZM2G020156_P01
AC214448.3_FGP007	GRMZM2G002361_P01	GRMZM2G020548_P01
AC214503.3_FGP008	GRMZM2G002416_P01	GRMZM2G020606_P01
AC214507.3_FGP001	GRMZM2G002440_P01	GRMZM2G020620_P01
AC214640.3_FGP003	GRMZM2G002440_P02	GRMZM2G020840_P01
AC214648.3_FGP001	GRMZM2G002578_P02	GRMZM2G020982_P01
AC214648.3_FGP003	GRMZM2G002616_P01	GRMZM2G021015_P01
AC214744.3_FGP004	GRMZM2G002617_P01	GRMZM2G021044_P01
AC214771.3_FGP002	GRMZM2G002652_P01	GRMZM2G021074_P01
AC214817.3_FGP004	GRMZM2G002687_P01	GRMZM2G021170_P01
AC215201.3_FGP005	GRMZM2G002699_P02	GRMZM2G021194_P01
AC215244.3_FGP002	GRMZM2G002754_P01	GRMZM2G021219_P01
AC215260.3_FGP001	GRMZM2G002756_P01	GRMZM2G021223_P03
AC215260.3_FGP003	GRMZM2G002786_P01	GRMZM2G021225_P02
AC215260.3_FGP004	GRMZM2G002807_P01	GRMZM2G021483_P02
AC215605.2_FGP007	GRMZM2G002825_P01	GRMZM2G021549_P01
AC215690.3_FGP002	GRMZM2G002828_P01	GRMZM2G021635_P01
AC216010.3_FGP001	GRMZM2G002851_P01	GRMZM2G021742_P01
AC216067.3_FGP002	GRMZM2G002859_P02	GRMZM2G021786_P01
AC216070.2_FGP005	GRMZM2G002874_P01	GRMZM2G021834_P01
AC216242.3_FGP001	GRMZM2G002879_P01	GRMZM2G021912_P02
AC216247.3_FGP005	GRMZM2G002903_P01	GRMZM2G022061_P01
AC216871.3_FGP004	GRMZM2G002910_P01	GRMZM2G022088_P02
AC216886.3_FGP002	GRMZM2G002959_P01	GRMZM2G022180_P02
AC217050.4_FGP001	GRMZM2G002978_P02	GRMZM2G022308_P01
AC217050.4_FGP006	GRMZM2G003002_P01	GRMZM2G022313_P02
AC217050.4_FGP007	GRMZM2G003022_P01	GRMZM2G022359_P01
AC217121.3_FGP007	GRMZM2G003028_P02	GRMZM2G022499_P01
AC217271.3_FGP001	GRMZM2G003033_P01	GRMZM2G022547_P02
AC217271.3_FGP002	GRMZM2G003038_P01	GRMZM2G022856_P01
AC217293.3_FGP007	GRMZM2G003043_P01	GRMZM2G022921_P01
AC217300.3_FGP005	GRMZM2G003057_P01	GRMZM2G022987_P01
AC217358.3_FGP003	GRMZM2G003068_P01	GRMZM2G023232_P01
AC217358.3_FGP005	GRMZM2G003096_P01	GRMZM2G023279_P05
AC217358.3_FGP010	GRMZM2G003109_P01	GRMZM2G023291_P01
AC217358.3_FGP011	GRMZM2G003157_P01	GRMZM2G023328_P04
AC217401.3_FGP001	GRMZM2G003165_P01	GRMZM2G023418_P01
AC217401.3_FGP002	GRMZM2G003172_P01	GRMZM2G023575_P01
AC217401.3_FGP003	GRMZM2G003190_P01	GRMZM2G023585_P02
AC217499.3_FGP003	GRMZM2G003246_P01	GRMZM2G023652_P01
AC217556.3_FGP003	GRMZM2G003252_P01	GRMZM2G023748_P01
AC217665.3_FGP005	GRMZM2G003307_P01	GRMZM2G024145_P03
AC217840.3_FGP001	GRMZM2G003318_P01	GRMZM2G024159_P01
AC217842.3_FGP001	GRMZM2G003331_P01	GRMZM2G024231_P01
AC217887.3_FGP004	GRMZM2G003377_P01	GRMZM2G024533_P01
AC217887.3_FGP005	GRMZM2G003384_P01	GRMZM2G024571_P01
AC217947.4_FGP002	GRMZM2G003385_P01	GRMZM2G024576_P01
AC217962.3_FGP005	GRMZM2G003409_P01	GRMZM2G024612_P01
AC217965.2_FGP012	GRMZM2G003417_P01	GRMZM2G024615_P06
AC217975.3_FGP001	GRMZM2G003424_P02	GRMZM2G024657_P01
AC217977.3_FGP003	GRMZM2G003501_P01	GRMZM2G024718_P01
AC218035.3_FGP004	GRMZM2G003509_P03	GRMZM2G024730_P01
AC218148.2_FGP008	GRMZM2G003563_P01	GRMZM2G024799_P01
AC218457.2_FGP013	GRMZM2G003565_P03	GRMZM2G024811_P01
AC218900.3_FGP001	GRMZM2G003595_P01	GRMZM2G024851_P01
AC218972.3_FGP001	GRMZM2G003607_P01	GRMZM2G025014_P01
AC218972.3_FGP004	GRMZM2G003638_P01	GRMZM2G025024_P01
AC219020.4_FGP001	GRMZM2G003642_P01	GRMZM2G025095_P01
AC219056.2_FGP004	GRMZM2G003656_P01	GRMZM2G025127_P01
AC219061.2_FGP007	GRMZM2G003720_P01	GRMZM2G025215_P01
AC219080.3_FGP002	GRMZM2G003732_P01	GRMZM2G025281_P04
AC220927.3_FGP007	GRMZM2G003734_P01	GRMZM2G025387_P01
AC220954.3_FGP005	GRMZM2G003752_P01	GRMZM2G025451_P01
AC220970.4_FGP002	GRMZM2G003762_P03	GRMZM2G025488_P03
AC225176.2_FGP003	GRMZM2G003765_P01	GRMZM2G025592_P01
AC225185.3_FGP004	GRMZM2G003794_P04	GRMZM2G026065_P01
AC225193.3_FGP003	GRMZM2G003814_P01	GRMZM2G026117_P01
AC225193.3_FGP004	GRMZM2G003861_P01	GRMZM2G026151_P01
AC225205.3_FGP003	GRMZM2G003869_P01	GRMZM2G026218_P02
AC225308.2_FGP005	GRMZM2G003875_P01	GRMZM2G026301_P01
AC226203.1_FGP002	GRMZM2G003883_P01	GRMZM2G026309_P01
AC226227.2_FGP003	GRMZM2G003897_P01	GRMZM2G026927_P01
AC226230.2_FGP001	GRMZM2G003944_P01	GRMZM2G027049_P01
AC226235.2_FGP001	GRMZM2G003979_P01	GRMZM2G027105_P01
AC226235.2_FGP002	GRMZM2G003984_P01	GRMZM2G027272_P01
AC226235.2_FGP003	GRMZM2G003992_P01	GRMZM2G027431_P02
AC226248.1_FGP002	GRMZM2G004006_P01	GRMZM2G027451_P02
AC226368.2_FGP006	GRMZM2G004012_P01	GRMZM2G027499_P01
AC226373.2_FGP010	GRMZM2G004040_P01	GRMZM2G027535_P01
AC226606.2_FGP006	GRMZM2G004057_P01	GRMZM2G027663_P01
AC230011.2_FGP001	GRMZM2G004057_P03	GRMZM2G027723_P01
AC230013.2_FGP002	GRMZM2G004087_P01	GRMZM2G027741_P01
AC230013.2_FGP007	GRMZM2G004106_P01	GRMZM2G027756_P02
AC231180.2_FGP001	GRMZM2G004111_P01	GRMZM2G027794_P01
AC231180.2_FGP006	GRMZM2G004128_P01	GRMZM2G027821_P01
AC231745.1_FGP003	GRMZM2G004131_P01	GRMZM2G027851_P02
AC231745.1_FGP004	GRMZM2G004138_P01	GRMZM2G027932_P02
AC231747.1_FGP001	GRMZM2G004172_P01	GRMZM2G028037_P01
AC232238.2_FGP005	GRMZM2G004183_P01	GRMZM2G028089_P01
AC233850.1_FGP002	GRMZM2G004211_P01	GRMZM2G028129_P01
AC233850.1_FGP003	GRMZM2G004222_P01	GRMZM2G028132_P01
AC233851.1_FGP009	GRMZM2G004259_P01	GRMZM2G028183_P03
AC233851.1_FGP014	GRMZM2G004290_P01	GRMZM2G028190_P01
AC233853.1_FGP003	GRMZM2G004334_P01	GRMZM2G028234_P01
AC233865.1_FGP004	GRMZM2G004349_P03	GRMZM2G028286_P03
AC233865.1_FGP006	GRMZM2G004377_P01	GRMZM2G028335_P01
AC233867.1_FGP004	GRMZM2G004382_P01	GRMZM2G028521_P04
AC233870.1_FGP003	GRMZM2G004397_P01	GRMZM2G028594_P02
AC233870.1_FGP006	GRMZM2G004455_P01	GRMZM2G028637_P01
AC233872.1_FGP003	GRMZM2G004459_P01	GRMZM2G028709_P01
AC233878.1_FGP004	GRMZM2G004466_P01	GRMZM2G028726_P02
AC233879.1_FGP002	GRMZM2G004475_P02	GRMZM2G028758_P02
AC233880.1_FGP006	GRMZM2G004511_P01	GRMZM2G028887_P02
AC233880.1_FGP009	GRMZM2G004528_P02	GRMZM2G028900_P01
AC233885.1_FGP001	GRMZM2G004534_P01	GRMZM2G028955_P01
AC233887.1_FGP006	GRMZM2G004572_P01	GRMZM2G028980_P02
AC233888.1_FGP002	GRMZM2G004582_P01	GRMZM2G029001_P02
AC233893.1_FGP003	GRMZM2G004583_P01	GRMZM2G029029_P01
AC233893.1_FGP006	GRMZM2G004619_P01	GRMZM2G029058_P01
AC233895.1_FGP001	GRMZM2G004641_P01	GRMZM2G029077_P01
AC233899.1_FGP005	GRMZM2G004699_P01	GRMZM2G029186_P03
AC233901.1_FGP005	GRMZM2G004736_P01	GRMZM2G029194_P02
AC233901.1_FGP010	GRMZM2G004748_P01	GRMZM2G029242_P02
AC233903.1_FGP001	GRMZM2G004768_P01	GRMZM2G029258_P01
AC233910.1_FGP002	GRMZM2G004828_P01	GRMZM2G029486_P01
AC233910.1_FGP004	GRMZM2G004835_P01	GRMZM2G029506_P01
AC233914.1_FGP001	GRMZM2G004847_P01	GRMZM2G029527_P01
AC233922.1_FGP004	GRMZM2G004878_P01	GRMZM2G029530_P02
AC233922.1_FGP005	GRMZM2G004880_P01	GRMZM2G029559_P02
AC233922.1_FGP008	GRMZM2G004909_P01	GRMZM2G030038_P01
AC233935.1_FGP005	GRMZM2G004924_P01	GRMZM2G030280_P01
AC233939.1_FGP003	GRMZM2G004932_P01	GRMZM2G030529_P01
AC233949.1_FGP004	GRMZM2G004959_P01	GRMZM2G030596_P02
AC233952.1_FGP006	GRMZM2G004996_P02	GRMZM2G030646_P02
AC233953.1_FGP005	GRMZM2G004997_P02	GRMZM2G030659_P01
AC233955.1_FGP008	GRMZM2G005024_P01	GRMZM2G030710_P01
AC233960.1_FGP002	GRMZM2G005036_P01	GRMZM2G030882_P01
AC233961.1_FGP001	GRMZM2G005061_P01	GRMZM2G030915_P08
AC233967.1_FGP002	GRMZM2G005080_P01	GRMZM2G031210_P01
AC233979.1_FGP009	GRMZM2G005082_P01	GRMZM2G031308_P01
AC234091.1_FGP001	GRMZM2G005107_P01	GRMZM2G031326_P01
AC234149.1_FGP002	GRMZM2G005126_P01	GRMZM2G031338_P01
AC234152.1_FGP002	GRMZM2G005170_P02	GRMZM2G031352_P01
AC234154.1_FGP007	GRMZM2G005205_P02	GRMZM2G031360_P02
AC234156.1_FGP005	GRMZM2G005209_P01	GRMZM2G031370_P01
AC234157.1_FGP002	GRMZM2G005251_P03	GRMZM2G031461_P01
AC234158.1_FGP005	GRMZM2G005256_P01	GRMZM2G031529_P01
AC234159.1_FGP002	GRMZM2G005260_P04	GRMZM2G031609_P02
AC234160.1_FGP003	GRMZM2G005293_P01	GRMZM2G031620_P01
AC234161.1_FGP010	GRMZM2G005298_P01	GRMZM2G031825_P05
AC234163.1_FGP002	GRMZM2G005304_P01	GRMZM2G031846_P01
AC234165.1_FGP002	GRMZM2G005308_P01	GRMZM2G031893_P01
AC234171.1_FGP003	GRMZM2G005310_P02	GRMZM2G031904_P01
AC234175.1_FGP010	GRMZM2G005346_P01	GRMZM2G032071_P01
AC234183.1_FGP002	GRMZM2G005350_P01	GRMZM2G032110_P04
AC234185.1_FGP007	GRMZM2G005433_P01	GRMZM2G032190_P01
AC234201.1_FGP003	GRMZM2G005444_P01	GRMZM2G032218_P02
AC234203.1_FGP004	GRMZM2G005456_P02	GRMZM2G032219_P02
AC234203.1_FGP009	GRMZM2G005459_P01	GRMZM2G032252_P01
AC234203.1_FGP010	GRMZM2G005483_P01	GRMZM2G032258_P01
AC234513.1_FGP005	GRMZM2G005493_P01	GRMZM2G032315_P03
AC234515.1_FGP003	GRMZM2G005516_P01	GRMZM2G032336_P01
AC234519.1_FGP003	GRMZM2G005552_P01	GRMZM2G032351_P02
AC234520.1_FGP003	GRMZM2G005583_P01	GRMZM2G032484_P01
AC234520.1_FGP005	GRMZM2G005592_P01	GRMZM2G032619_P04
AC234522.1_FGP005	GRMZM2G005633_P02	GRMZM2G032694_P02
AC234528.1_FGP001	GRMZM2G005646_P01	GRMZM2G032763_P01
AC234528.1_FGP004	GRMZM2G005680_P01	GRMZM2G032958_P01
AC234528.1_FGP005	GRMZM2G005737_P01	GRMZM2G033022_P01
AC235535.1_FGP001	GRMZM2G005753_P03	GRMZM2G033130_P04
AC235540.1_FGP002	GRMZM2G005771_P01	GRMZM2G033135_P01
AC235541.1_FGP002	GRMZM2G005788_P01	GRMZM2G033138_P03
AC235543.1_FGP003	GRMZM2G005848_P01	GRMZM2G033208_P02
AC235544.1_FGP002	GRMZM2G005849_P02	GRMZM2G033267_P01
AC235544.1_FGP004	GRMZM2G005886_P01	GRMZM2G033283_P01
AC235544.1_FGP006	GRMZM2G005887_P01	GRMZM2G033413_P01
AC235546.1_FGP001	GRMZM2G005938_P01	GRMZM2G033478_P01
AF466202.2_FGP007	GRMZM2G005947_P01	GRMZM2G033634_P05
AF466202.2_FGP008	GRMZM2G005955_P02	GRMZM2G033641_P01
AY530952.1_FGP001	GRMZM2G005973_P01	GRMZM2G033724_P01
EF517601.1_FGP010	GRMZM2G005980_P01	GRMZM2G033828_P03
EF517601.1_FGP015	GRMZM2G005984_P01	GRMZM2G033876_P01
EF517601.1_FGP016	GRMZM2G005990_P01	GRMZM2G033885_P02
GRMZM2G000039_P01	GRMZM2G005991_P01	GRMZM2G033931_P01
GRMZM2G000052_P01	GRMZM2G005998_P03	GRMZM2G034019_P01
GRMZM2G000166_P01	GRMZM2G006006_P01	GRMZM2G034043_P01
GRMZM2G000177_P01	GRMZM2G006042_P01	GRMZM2G034143_P02
GRMZM2G000195_P01	GRMZM2G006047_P01	GRMZM2G034313_P01
GRMZM2G000219_P01	GRMZM2G006071_P01	GRMZM2G034526_P01
GRMZM2G000221_P01	GRMZM2G006080_P01	GRMZM2G034572_P01
GRMZM2G000231_P01	GRMZM2G006085_P01	GRMZM2G034639_P01
GRMZM2G000236_P01	GRMZM2G006107_P01	GRMZM2G034690_P01
GRMZM2G000245_P01	GRMZM2G006117_P01	GRMZM2G034764_P01
GRMZM2G000256_P01	GRMZM2G006121_P01	GRMZM2G034804_P05
GRMZM2G000261_P01	GRMZM2G006130_P01	GRMZM2G034833_P01
GRMZM2G000268_P03	GRMZM2G006144_P01	GRMZM2G034855_P02
GRMZM2G000278_P01	GRMZM2G006178_P01	GRMZM2G035017_P01
GRMZM2G000280_P01	GRMZM2G006219_P01	GRMZM2G035118_P01
GRMZM2G000339_P01	GRMZM2G006229_P01	GRMZM2G035213_P01
GRMZM2G000361_P01	GRMZM2G006297_P01	GRMZM2G035243_P01
GRMZM2G000393_P01	GRMZM2G006363_P01	GRMZM2G035395_P01
GRMZM2G000411_P01	GRMZM2G006377_P01	GRMZM2G035417_P02
GRMZM2G000423_P01	GRMZM2G006416_P01	GRMZM2G035430_P01
GRMZM2G000431_P01	GRMZM2G006429_P01	GRMZM2G035520_P01
GRMZM2G000451_P01	GRMZM2G006452_P01	GRMZM2G035719_P02
GRMZM2G000453_P01	GRMZM2G006468_P02	GRMZM2G036099_P03
GRMZM2G000481_P01	GRMZM2G006474_P01	GRMZM2G036502_P01
GRMZM2G000489_P01	GRMZM2G006477_P01	GRMZM2G036554_P01
GRMZM2G000510_P03	GRMZM2G006493_P01	GRMZM2G036590_P01
GRMZM2G000540_P01	GRMZM2G006507_P03	GRMZM2G036697_P01
GRMZM2G000540_P02	GRMZM2G006554_P01	GRMZM2G036720_P01
GRMZM2G000581_P01	GRMZM2G006661_P01	GRMZM2G036765_P01
GRMZM2G000601_P01	GRMZM2G006672_P02	GRMZM2G036837_P01
GRMZM2G000603_P01	GRMZM2G006673_P01	GRMZM2G036872_P02
GRMZM2G000610_P01	GRMZM2G006707_P01	GRMZM2G036905_P01
GRMZM2G000614_P01	GRMZM2G006765_P02	GRMZM2G036912_P01
GRMZM2G000615_P03	GRMZM2G006781_P01	GRMZM2G036916_P01
GRMZM2G000620_P01	GRMZM2G006791_P01	GRMZM2G037128_P02
GRMZM2G000622_P01	GRMZM2G006791_P05	GRMZM2G037130_P01
GRMZM2G000623_P01	GRMZM2G006806_P01	GRMZM2G037164_P01
GRMZM2G000632_P01	GRMZM2G006894_P02	GRMZM2G037185_P01
GRMZM2G000632_P02	GRMZM2G006937_P01	GRMZM2G037308_P01
GRMZM2G000645_P01	GRMZM2G006942_P01	GRMZM2G037342_P02
GRMZM2G000650_P01	GRMZM2G006953_P02	GRMZM2G037378_P01
GRMZM2G000660_P01	GRMZM2G006977_P01	GRMZM2G037585_P02
GRMZM2G000674_P02	GRMZM2G007012_P01	GRMZM2G037725_P01
GRMZM2G000692_P01	GRMZM2G007021_P01	GRMZM2G037823_P01
GRMZM2G000710_P01	GRMZM2G007038_P01	GRMZM2G037865_P01
GRMZM2G000718_P01	GRMZM2G007080_P01	GRMZM2G038066_P02
GRMZM2G000719_P01	GRMZM2G007103_P01	GRMZM2G038374_P01
GRMZM2G000739_P01	GRMZM2G007120_P01	GRMZM2G038412_P01
GRMZM2G000749_P01	GRMZM2G007122_P02	GRMZM2G039011_P01
GRMZM2G000753_P01	GRMZM2G007151_P01	GRMZM2G039155_P02
GRMZM2G000764_P01	GRMZM2G007195_P02	GRMZM2G039214_P01
GRMZM2G000777_P01	GRMZM2G007201_P02	GRMZM2G039325_P01
GRMZM2G000781_P01	GRMZM2G007229_P01	GRMZM2G039385_P04
GRMZM2G000823_P01	GRMZM2G007249_P01	GRMZM2G039419_P01
GRMZM2G000909_P01	GRMZM2G007260_P01	GRMZM2G039454_P02
GRMZM2G000923_P01	GRMZM2G007276_P01	GRMZM2G039455_P02
GRMZM2G000937_P01	GRMZM2G007277_P01	GRMZM2G039588_P03
GRMZM2G000959_P01	GRMZM2G007372_P01	GRMZM2G039600_P01
GRMZM2G000964_P01	GRMZM2G007384_P01	GRMZM2G039650_P01
GRMZM2G000973_P01	GRMZM2G007385_P01	GRMZM2G039711_P01
GRMZM2G000976_P01	GRMZM2G007404_P01	GRMZM2G039828_P01
GRMZM2G000980_P01	GRMZM2G007441_P01	GRMZM2G039889_P01
GRMZM2G001033_P01	GRMZM2G007453_P01	GRMZM2G039895_P01
GRMZM2G001048_P01	GRMZM2G007466_P02	GRMZM2G039922_P02
GRMZM2G001079_P02	GRMZM2G007486_P02	GRMZM2G039983_P01
GRMZM2G001084_P01	GRMZM2G007489_P01	GRMZM2G040145_P01
GRMZM2G001088_P01	GRMZM2G007514_P01	GRMZM2G040207_P02
GRMZM2G001116_P01	GRMZM2G007590_P01	GRMZM2G040230_P01
GRMZM2G001160_P01	GRMZM2G007615_P01	GRMZM2G040320_P01
GRMZM2G001180_P01	GRMZM2G007630_P01	GRMZM2G040389_P02
GRMZM2G001191_P01	GRMZM2G007647_P01	GRMZM2G040401_P04
GRMZM2G001241_P01	GRMZM2G007651_P01	GRMZM2G040453_P01
GRMZM2G001255_P01	GRMZM2G007681_P01	GRMZM2G040627_P01
GRMZM2G001288_P01	GRMZM2G007695_P01	GRMZM2G040890_P01
GRMZM2G001296_P01	GRMZM2G007734_P01	GRMZM2G040954_P01
GRMZM2G001297_P01	GRMZM2G007757_P01	GRMZM2G041015_P03
GRMZM2G001304_P01	GRMZM2G007791_P01	GRMZM2G041381_P01
GRMZM2G001334_P01	GRMZM2G007835_P01	GRMZM2G041549_P01
GRMZM2G001334_P05	GRMZM2G007871_P01	GRMZM2G041697_P01
GRMZM2G001363_P01	GRMZM2G007885_P01	GRMZM2G041697_P02
GRMZM2G001401_P02	GRMZM2G007915_P02	GRMZM2G041732_P02
GRMZM2G001405_P01	GRMZM2G007922_P01	GRMZM2G041765_P01
GRMZM2G001415_P01	GRMZM2G007928_P01	GRMZM2G041799_P01
GRMZM2G001421_P01	GRMZM2G007933_P01	GRMZM2G041809_P01
GRMZM2G001426_P01	GRMZM2G007939_P01	GRMZM2G041818_P01
GRMZM2G001444_P01	GRMZM2G007953_P01	GRMZM2G041876_P01
GRMZM2G001444_P03	GRMZM2G008058_P01	GRMZM2G041878_P01
GRMZM2G001451_P01	GRMZM2G008095_P01	GRMZM2G042032_P01
GRMZM2G001457_P02	GRMZM2G008196_P01	GRMZM2G042074_P01
GRMZM2G001500_P02	GRMZM2G008209_P01	GRMZM2G042089_P02
GRMZM2G001508_P01	GRMZM2G008216_P02	GRMZM2G042118_P01
GRMZM2G001514_P01	GRMZM2G008216_P03	GRMZM2G042173_P01
GRMZM2G001530_P01	GRMZM2G008247_P01	GRMZM2G042198_P01
GRMZM2G001541_P01	GRMZM2G008252_P01	GRMZM2G042231_P01
GRMZM2G001551_P01	GRMZM2G008259_P02	GRMZM2G042313_P01
GRMZM2G001566_P01	GRMZM2G008263_P01	GRMZM2G042506_P01
GRMZM2G001577_P01	GRMZM2G008273_P01	GRMZM2G042548_P01
GRMZM2G001645_P01	GRMZM2G008287_P01	GRMZM2G042666_P01
GRMZM2G001652_P01	GRMZM2G008290_P01	GRMZM2G042683_P01
GRMZM2G001653_P01	GRMZM2G008353_P01	GRMZM2G042865_P01
GRMZM2G001661_P01	GRMZM2G008410_P01	GRMZM2G042867_P01
GRMZM2G001663_P01	GRMZM2G008430_P01	GRMZM2G043056_P01
GRMZM2G001668_P01	GRMZM2G008456_P01	GRMZM2G043295_P01
GRMZM2G001696_P01	GRMZM2G008497_P01	GRMZM2G043350_P01
GRMZM2G001724_P01	GRMZM2G008507_P01	GRMZM2G043383_P02
GRMZM2G001750_P01	GRMZM2G008513_P01	GRMZM2G043456_P01
GRMZM2G001755_P01	GRMZM2G008556_P01	GRMZM2G043737_P05
GRMZM2G001772_P01	GRMZM2G008607_P01	GRMZM2G043764_P02
GRMZM2G001777_P01	GRMZM2G008623_P01	GRMZM2G043822_P02
GRMZM2G001803_P01	GRMZM2G008649_P01	GRMZM2G044004_P04
GRMZM2G001805_P01	GRMZM2G008657_P01	GRMZM2G044044_P01
GRMZM2G001820_P01	GRMZM2G008714_P01	GRMZM2G044055_P01
GRMZM2G001850_P01	GRMZM2G008715_P01	GRMZM2G044128_P01
GRMZM2G001869_P01	GRMZM2G008728_P02	GRMZM2G044132_P01
GRMZM2G001887_P01	GRMZM2G008748_P02	GRMZM2G044143_P01
GRMZM2G001895_P01	GRMZM2G008765_P01	GRMZM2G044306_P01
GRMZM2G001898_P01	GRMZM2G008862_P01	GRMZM2G044343_P01
GRMZM2G001904_P01	GRMZM2G008864_P01	GRMZM2G044359_P01
GRMZM2G001915_P01	GRMZM2G009030_P01	GRMZM2G044398_P04
GRMZM2G001918_P01	GRMZM2G009048_P01	GRMZM2G044460_P01
GRMZM2G001930_P01	GRMZM2G009070_P01	GRMZM2G044531_P01
GRMZM2G001934_P01	GRMZM2G009136_P01	GRMZM2G044557_P01
GRMZM2G001953_P01	GRMZM2G009188_P01	GRMZM2G044581_P01
GRMZM2G001956_P01	GRMZM2G009189_P01	GRMZM2G044681_P01
GRMZM2G001973_P01	GRMZM2G009196_P01	GRMZM2G044733_P01
GRMZM2G001977_P01	GRMZM2G009232_P01	GRMZM2G044752_P05
GRMZM2G002002_P01	GRMZM2G009253_P01	GRMZM2G044762_P02
GRMZM2G002023_P01	GRMZM2G009282_P01	GRMZM2G044800_P01
GRMZM2G002100_P01	GRMZM2G009320_P01	GRMZM2G044862_P01
GRMZM2G002121_P01	GRMZM2G009323_P01	GRMZM2G044866_P02
GRMZM2G002130_P01	GRMZM2G009326_P01	GRMZM2G045005_P01
GRMZM2G002142_P01	GRMZM2G009346_P01	GRMZM2G045280_P01
GRMZM2G002147_P01	GRMZM2G009413_P01	GRMZM2G045366_P01
GRMZM2G002149_P01	GRMZM2G009443_P01	GRMZM2G045404_P02
GRMZM2G002165_P01	GRMZM2G009448_P01	GRMZM2G045421_P01
GRMZM2G002173_P03	GRMZM2G009464_P01	GRMZM2G045503_P01
GRMZM2G002178_P01	GRMZM2G009465_P01	GRMZM2G045544_P01
GRMZM2G002220_P01	GRMZM2G009479_P01	GRMZM2G045664_P01
GRMZM2G002260_P01	GRMZM2G009538_P01	GRMZM2G045688_P05
GRMZM2G002276_P01	GRMZM2G009591_P02	GRMZM2G045714_P01
GRMZM2G002286_P01	GRMZM2G009593_P01	GRMZM2G045716_P01
GRMZM2G002297_P01	GRMZM2G009627_P01	GRMZM2G046055_P01
GRMZM2G002309_P01	GRMZM2G009638_P01	GRMZM2G046098_P02
GRMZM2G002361_P01	GRMZM2G009655_P01	GRMZM2G046163_P01
GRMZM2G002391_P02	GRMZM2G009661_P01	GRMZM2G046284_P02
GRMZM2G002416_P01	GRMZM2G009683_P01	GRMZM2G046402_P01
GRMZM2G002427_P01	GRMZM2G009703_P01	GRMZM2G046658_P02
GRMZM2G002440_P01	GRMZM2G009715_P01	GRMZM2G046729_P01
GRMZM2G002440_P02	GRMZM2G009719_P01	GRMZM2G046804_P02
GRMZM2G002440_P03	GRMZM2G009724_P01	GRMZM2G046824_P02
GRMZM2G002523_P01	GRMZM2G009785_P01	GRMZM2G046846_P01
GRMZM2G002531_P01	GRMZM2G009795_P01	GRMZM2G046933_P01
GRMZM2G002536_P01	GRMZM2G009808_P01	GRMZM2G046961_P01
GRMZM2G002548_P01	GRMZM2G009843_P01	GRMZM2G047002_P01
GRMZM2G002578_P02	GRMZM2G009845_P01	GRMZM2G047038_P01
GRMZM2G002616_P01	GRMZM2G009849_P02	GRMZM2G047042_P02
GRMZM2G002617_P01	GRMZM2G009871_P01	GRMZM2G047143_P02
GRMZM2G002642_P01	GRMZM2G009876_P01	GRMZM2G047204_P01
GRMZM2G002642_P02	GRMZM2G009888_P01	GRMZM2G047214_P01
GRMZM2G002646_P01	GRMZM2G009895_P01	GRMZM2G047255_P01
GRMZM2G002652_P01	GRMZM2G009928_P01	GRMZM2G047274_P01
GRMZM2G002656_P01	GRMZM2G009928_P03	GRMZM2G047310_P03
GRMZM2G002687_P01	GRMZM2G009936_P01	GRMZM2G047384_P03
GRMZM2G002699_P02	GRMZM2G009940_P01	GRMZM2G047590_P03
GRMZM2G002754_P01	GRMZM2G009948_P01	GRMZM2G047791_P01
GRMZM2G002756_P01	GRMZM2G009958_P01	GRMZM2G047813_P01
GRMZM2G002756_P02	GRMZM2G009968_P01	GRMZM2G048022_P01
GRMZM2G002765_P02	GRMZM2G009994_P01	GRMZM2G048045_P01
GRMZM2G002786_P01	GRMZM2G009995_P01	GRMZM2G048067_P02
GRMZM2G002807_P01	GRMZM2G010044_P01	GRMZM2G048210_P01
GRMZM2G002815_P01	GRMZM2G010054_P01	GRMZM2G048243_P01
GRMZM2G002825_P01	GRMZM2G010056_P03	GRMZM2G048257_P01
GRMZM2G002828_P01	GRMZM2G010065_P01	GRMZM2G048276_P01
GRMZM2G002830_P01	GRMZM2G010075_P01	GRMZM2G048281_P02
GRMZM2G002851_P01	GRMZM2G010085_P01	GRMZM2G048294_P01
GRMZM2G002858_P01	GRMZM2G010095_P01	GRMZM2G048305_P01
GRMZM2G002859_P02	GRMZM2G010136_P01	GRMZM2G048411_P01
GRMZM2G002859_P03	GRMZM2G010146_P01	GRMZM2G048494_P01
GRMZM2G002874_P01	GRMZM2G010196_P01	GRMZM2G048549_P02
GRMZM2G002879_P01	GRMZM2G010202_P01	GRMZM2G048551_P01
GRMZM2G002898_P01	GRMZM2G010221_P01	GRMZM2G048644_P01
GRMZM2G002898_P02	GRMZM2G010238_P01	GRMZM2G048819_P02
GRMZM2G002903_P01	GRMZM2G010257_P01	GRMZM2G048846_P04
GRMZM2G002910_P01	GRMZM2G010298_P01	GRMZM2G048883_P01
GRMZM2G002948_P01	GRMZM2G010315_P01	GRMZM2G048907_P01
GRMZM2G002959_P01	GRMZM2G010321_P01	GRMZM2G049155_P01
GRMZM2G002961_P01	GRMZM2G010323_P01	GRMZM2G049185_P01
GRMZM2G002978_P02	GRMZM2G010328_P01	GRMZM2G049194_P01
GRMZM2G002993_P01	GRMZM2G010342_P01	GRMZM2G049296_P02
GRMZM2G003002_P01	GRMZM2G010348_P01	GRMZM2G049373_P01
GRMZM2G003022_P01	GRMZM2G010349_P02	GRMZM2G049422_P01
GRMZM2G003023_P01	GRMZM2G010356_P01	GRMZM2G049568_P01
GRMZM2G003023_P02	GRMZM2G010357_P01	GRMZM2G049613_P01
GRMZM2G003028_P02	GRMZM2G010362_P01	GRMZM2G049641_P01
GRMZM2G003033_P01	GRMZM2G010363_P01	GRMZM2G049687_P01
GRMZM2G003038_P01	GRMZM2G010389_P01	GRMZM2G049839_P02
GRMZM2G003043_P01	GRMZM2G010406_P01	GRMZM2G049866_P01
GRMZM2G003057_P01	GRMZM2G010435_P01	GRMZM2G049877_P01
GRMZM2G003068_P01	GRMZM2G010445_P01	GRMZM2G049912_P01
GRMZM2G003090_P01	GRMZM2G010452_P01	GRMZM2G050072_P01
GRMZM2G003096_P01	GRMZM2G010490_P01	GRMZM2G050131_P01
GRMZM2G003108_P01	GRMZM2G010596_P01	GRMZM2G050166_P01
GRMZM2G003109_P01	GRMZM2G010599_P02	GRMZM2G050218_P01
GRMZM2G003124_P05	GRMZM2G010637_P02	GRMZM2G050309_P01
GRMZM2G003157_P01	GRMZM2G010657_P01	GRMZM2G050647_P01
GRMZM2G003165_P01	GRMZM2G010743_P01	GRMZM2G050649_P02
GRMZM2G003172_P01	GRMZM2G010754_P01	GRMZM2G050658_P05
GRMZM2G003179_P01	GRMZM2G010775_P01	GRMZM2G050701_P02
GRMZM2G003182_P01	GRMZM2G010797_P01	GRMZM2G050714_P02
GRMZM2G003186_P02	GRMZM2G010801_P02	GRMZM2G050861_P01
GRMZM2G003190_P01	GRMZM2G010823_P01	GRMZM2G050885_P01
GRMZM2G003246_P01	GRMZM2G010836_P02	GRMZM2G050912_P01
GRMZM2G003252_P01	GRMZM2G010861_P01	GRMZM2G051004_P01
GRMZM2G003306_P01	GRMZM2G010863_P01	GRMZM2G051050_P01
GRMZM2G003307_P01	GRMZM2G010868_P01	GRMZM2G051247_P01
GRMZM2G003318_P01	GRMZM2G010884_P01	GRMZM2G051374_P08
GRMZM2G003331_P01	GRMZM2G010929_P01	GRMZM2G051932_P02
GRMZM2G003331_P02	GRMZM2G010933_P01	GRMZM2G051974_P02
GRMZM2G003354_P02	GRMZM2G010937_P01	GRMZM2G052036_P01
GRMZM2G003368_P01	GRMZM2G010944_P01	GRMZM2G052078_P01
GRMZM2G003377_P01	GRMZM2G010953_P02	GRMZM2G052100_P01
GRMZM2G003384_P01	GRMZM2G010960_P01	GRMZM2G052166_P02
GRMZM2G003385_P01	GRMZM2G010973_P01	GRMZM2G052206_P02
GRMZM2G003406_P01	GRMZM2G010987_P01	GRMZM2G052373_P01
GRMZM2G003409_P01	GRMZM2G010991_P01	GRMZM2G052569_P01
GRMZM2G003411_P01	GRMZM2G011031_P01	GRMZM2G052658_P01
GRMZM2G003417_P01	GRMZM2G011070_P01	GRMZM2G052666_P01
GRMZM2G003424_P02	GRMZM2G011078_P01	GRMZM2G052685_P01
GRMZM2G003488_P01	GRMZM2G011079_P02	GRMZM2G052750_P01
GRMZM2G003493_P01	GRMZM2G011101_P01	GRMZM2G052869_P03
GRMZM2G003501_P01	GRMZM2G011129_P01	GRMZM2G052880_P01
GRMZM2G003509_P03	GRMZM2G011173_P01	GRMZM2G053223_P01
GRMZM2G003520_P01	GRMZM2G011213_P01	GRMZM2G053261_P03
GRMZM2G003530_P01	GRMZM2G011219_P01	GRMZM2G053273_P01
GRMZM2G003563_P01	GRMZM2G011253_P01	GRMZM2G053299_P01
GRMZM2G003565_P03	GRMZM2G011315_P01	GRMZM2G053500_P01
GRMZM2G003595_P01	GRMZM2G011319_P02	GRMZM2G053707_P01
GRMZM2G003607_P01	GRMZM2G011355_P02	GRMZM2G053722_P01
GRMZM2G003635_P01	GRMZM2G011364_P01	GRMZM2G053803_P01
GRMZM2G003638_P01	GRMZM2G011373_P01	GRMZM2G053831_P01
GRMZM2G003640_P03	GRMZM2G011404_P01	GRMZM2G053839_P01
GRMZM2G003642_P01	GRMZM2G011456_P03	GRMZM2G053869_P01
GRMZM2G003648_P01	GRMZM2G011479_P01	GRMZM2G054012_P01
GRMZM2G003656_P01	GRMZM2G011483_P01	GRMZM2G054040_P01
GRMZM2G003662_P01	GRMZM2G011491_P01	GRMZM2G054123_P01
GRMZM2G003682_P01	GRMZM2G011513_P01	GRMZM2G054133_P01
GRMZM2G003692_P05	GRMZM2G011518_P02	GRMZM2G054136_P01
GRMZM2G003692_P06	GRMZM2G011520_P01	GRMZM2G054136_P08
GRMZM2G003715_P01	GRMZM2G011523_P01	GRMZM2G054136_P09
GRMZM2G003720_P01	GRMZM2G011523_P06	GRMZM2G054152_P01
GRMZM2G003724_P01	GRMZM2G011588_P01	GRMZM2G054162_P01
GRMZM2G003732_P01	GRMZM2G011592_P01	GRMZM2G054332_P01
GRMZM2G003734_P01	GRMZM2G011615_P01	GRMZM2G054354_P02
GRMZM2G003742_P01	GRMZM2G011624_P01	GRMZM2G054418_P01
GRMZM2G003752_P01	GRMZM2G011631_P01	GRMZM2G054715_P01
GRMZM2G003762_P03	GRMZM2G011636_P02	GRMZM2G054811_P01
GRMZM2G003765_P01	GRMZM2G011651_P01	GRMZM2G054821_P01
GRMZM2G003789_P01	GRMZM2G011662_P02	GRMZM2G055089_P01
GRMZM2G003794_P04	GRMZM2G011742_P01	GRMZM2G055116_P01
GRMZM2G003814_P01	GRMZM2G011743_P01	GRMZM2G055135_P02
GRMZM2G003852_P01	GRMZM2G011777_P01	GRMZM2G055276_P01
GRMZM2G003853_P01	GRMZM2G011858_P01	GRMZM2G055331_P01
GRMZM2G003861_P01	GRMZM2G011888_P01	GRMZM2G055435_P01
GRMZM2G003869_P01	GRMZM2G011893_P02	GRMZM2G055520_P01
GRMZM2G003875_P01	GRMZM2G011915_P01	GRMZM2G055578_P03
GRMZM2G003883_P01	GRMZM2G011998_P01	GRMZM2G055657_P01
GRMZM2G003897_P01	GRMZM2G012030_P01	GRMZM2G055682_P01
GRMZM2G003909_P01	GRMZM2G012031_P01	GRMZM2G055844_P01
GRMZM2G003944_P01	GRMZM2G012046_P01	GRMZM2G055859_P01
GRMZM2G003953_P02	GRMZM2G012052_P01	GRMZM2G056039_P01
GRMZM2G003963_P01	GRMZM2G012102_P01	GRMZM2G056093_P01
GRMZM2G003970_P02	GRMZM2G012119_P01	GRMZM2G056145_P03
GRMZM2G003979_P01	GRMZM2G012160_P01	GRMZM2G056166_P01
GRMZM2G003984_P01	GRMZM2G012174_P01	GRMZM2G056373_P02
GRMZM2G003992_P01	GRMZM2G012176_P01	GRMZM2G056377_P02
GRMZM2G004006_P01	GRMZM2G012178_P01	GRMZM2G056431_P03
GRMZM2G004012_P01	GRMZM2G012209_P01	GRMZM2G056442_P01
GRMZM2G004023_P01	GRMZM2G012224_P01	GRMZM2G056495_P02
GRMZM2G004040_P01	GRMZM2G012229_P01	GRMZM2G056500_P01
GRMZM2G004057_P01	GRMZM2G012262_P01	GRMZM2G056501_P04
GRMZM2G004057_P03	GRMZM2G012269_P01	GRMZM2G056612_P01
GRMZM2G004087_P01	GRMZM2G012276_P01	GRMZM2G056661_P02
GRMZM2G004092_P01	GRMZM2G012280_P01	GRMZM2G056750_P02
GRMZM2G004106_P01	GRMZM2G012319_P01	GRMZM2G056766_P01
GRMZM2G004111_P01	GRMZM2G012326_P01	GRMZM2G056773_P01
GRMZM2G004128_P01	GRMZM2G012340_P01	GRMZM2G056786_P01
GRMZM2G004131_P01	GRMZM2G012342_P01	GRMZM2G056815_P01
GRMZM2G004138_P01	GRMZM2G012391_P01	GRMZM2G057057_P01
GRMZM2G004140_P01	GRMZM2G012397_P01	GRMZM2G057075_P01
GRMZM2G004160_P01	GRMZM2G012399_P01	GRMZM2G057084_P01
GRMZM2G004172_P01	GRMZM2G012404_P01	GRMZM2G057113_P01
GRMZM2G004183_P01	GRMZM2G012416_P01	GRMZM2G057247_P01
GRMZM2G004188_P01	GRMZM2G012434_P01	GRMZM2G057436_P01
GRMZM2G004211_P01	GRMZM2G012455_P01	GRMZM2G057437_P01
GRMZM2G004222_P01	GRMZM2G012479_P01	GRMZM2G057616_P02
GRMZM2G004259_P01	GRMZM2G012501_P01	GRMZM2G057618_P02
GRMZM2G004259_P02	GRMZM2G012566_P02	GRMZM2G057642_P02
GRMZM2G004290_P01	GRMZM2G012584_P01	GRMZM2G057646_P03
GRMZM2G004305_P02	GRMZM2G012600_P01	GRMZM2G057674_P01
GRMZM2G004334_P01	GRMZM2G012628_P01	GRMZM2G057743_P01
GRMZM2G004349_P01	GRMZM2G012631_P01	GRMZM2G057768_P02
GRMZM2G004349_P03	GRMZM2G012648_P01	GRMZM2G057823_P01
GRMZM2G004352_P01	GRMZM2G012654_P01	GRMZM2G057852_P01
GRMZM2G004356_P01	GRMZM2G012690_P01	GRMZM2G057973_P01
GRMZM2G004377_P01	GRMZM2G012841_P01	GRMZM2G057983_P01
GRMZM2G004382_P01	GRMZM2G012863_P02	GRMZM2G058004_P01
GRMZM2G004397_P01	GRMZM2G012874_P01	GRMZM2G058120_P01
GRMZM2G004414_P01	GRMZM2G012901_P01	GRMZM2G058158_P02
GRMZM2G004445_P01	GRMZM2G012923_P01	GRMZM2G058197_P01
GRMZM2G004455_P01	GRMZM2G012942_P01	GRMZM2G058289_P01
GRMZM2G004459_P01	GRMZM2G012958_P01	GRMZM2G058456_P01
GRMZM2G004466_P01	GRMZM2G012964_P01	GRMZM2G058522_P05
GRMZM2G004468_P05	GRMZM2G012966_P03	GRMZM2G058690_P02
GRMZM2G004475_P02	GRMZM2G013065_P01	GRMZM2G058734_P01
GRMZM2G004511_P01	GRMZM2G013082_P01	GRMZM2G058870_P01
GRMZM2G004528_P02	GRMZM2G013114_P01	GRMZM2G058948_P01
GRMZM2G004528_P03	GRMZM2G013176_P01	GRMZM2G059015_P01
GRMZM2G004531_P01	GRMZM2G013200_P03	GRMZM2G059106_P02
GRMZM2G004534_P01	GRMZM2G013201_P01	GRMZM2G059225_P02
GRMZM2G004548_P01	GRMZM2G013206_P01	GRMZM2G059266_P01
GRMZM2G004572_P01	GRMZM2G013214_P01	GRMZM2G059432_P01
GRMZM2G004582_P01	GRMZM2G013255_P01	GRMZM2G059453_P01
GRMZM2G004583_P01	GRMZM2G013283_P01	GRMZM2G059590_P01
GRMZM2G004619_P01	GRMZM2G013324_P01	GRMZM2G059671_P02
GRMZM2G004641_P01	GRMZM2G013342_P01	GRMZM2G059893_P02
GRMZM2G004683_P01	GRMZM2G013378_P01	GRMZM2G059965_P01
GRMZM2G004694_P01	GRMZM2G013448_P03	GRMZM2G060001_P02
GRMZM2G004699_P01	GRMZM2G013457_P01	GRMZM2G060045_P01
GRMZM2G004715_P01	GRMZM2G013461_P01	GRMZM2G060079_P02
GRMZM2G004736_P01	GRMZM2G013471_P01	GRMZM2G060170_P04
GRMZM2G004741_P01	GRMZM2G013478_P01	GRMZM2G060185_P02
GRMZM2G004748_P01	GRMZM2G013546_P01	GRMZM2G060213_P01
GRMZM2G004752_P01	GRMZM2G013607_P01	GRMZM2G060296_P04
GRMZM2G004768_P01	GRMZM2G013619_P01	GRMZM2G060355_P02
GRMZM2G004828_P01	GRMZM2G013625_P01	GRMZM2G060467_P01
GRMZM2G004835_P01	GRMZM2G013634_P01	GRMZM2G060540_P02
GRMZM2G004847_P01	GRMZM2G013639_P01	GRMZM2G060567_P01
GRMZM2G004858_P01	GRMZM2G013650_P01	GRMZM2G060611_P02
GRMZM2G004878_P01	GRMZM2G013652_P01	GRMZM2G060659_P01
GRMZM2G004880_P01	GRMZM2G013677_P01	GRMZM2G060742_P01
GRMZM2G004908_P01	GRMZM2G013695_P01	GRMZM2G060765_P01
GRMZM2G004909_P01	GRMZM2G013750_P02	GRMZM2G060817_P01
GRMZM2G004924_P01	GRMZM2G013765_P01	GRMZM2G060947_P01
GRMZM2G004927_P01	GRMZM2G013773_P01	GRMZM2G061018_P01
GRMZM2G004932_P01	GRMZM2G013781_P01	GRMZM2G061043_P01
GRMZM2G004955_P01	GRMZM2G013783_P01	GRMZM2G061156_P02
GRMZM2G004959_P01	GRMZM2G013794_P01	GRMZM2G061398_P01
GRMZM2G004988_P01	GRMZM2G013811_P01	GRMZM2G061596_P01
GRMZM2G004996_P02	GRMZM2G013814_P01	GRMZM2G061629_P01
GRMZM2G004997_P02	GRMZM2G013821_P01	GRMZM2G061735_P01
GRMZM2G005024_P01	GRMZM2G013890_P01	GRMZM2G061798_P01
GRMZM2G005036_P01	GRMZM2G013908_P01	GRMZM2G061885_P01
GRMZM2G005061_P01	GRMZM2G013957_P01	GRMZM2G061928_P04
GRMZM2G005080_P01	GRMZM2G013986_P01	GRMZM2G062024_P01
GRMZM2G005082_P01	GRMZM2G014004_P01	GRMZM2G062156_P02
GRMZM2G005107_P01	GRMZM2G014069_P01	GRMZM2G062373_P01
GRMZM2G005126_P01	GRMZM2G014071_P02	GRMZM2G062391_P02
GRMZM2G005170_P02	GRMZM2G014076_P01	GRMZM2G062476_P01
GRMZM2G005187_P01	GRMZM2G014099_P01	GRMZM2G062499_P01
GRMZM2G005195_P02	GRMZM2G014116_P01	GRMZM2G062541_P01
GRMZM2G005199_P01	GRMZM2G014136_P01	GRMZM2G062683_P01
GRMZM2G005205_P02	GRMZM2G014180_P04	GRMZM2G062738_P01
GRMZM2G005209_P01	GRMZM2G014240_P01	GRMZM2G062761_P01
GRMZM2G005251_P03	GRMZM2G014295_P01	GRMZM2G062885_P01
GRMZM2G005256_P01	GRMZM2G014313_P02	GRMZM2G062953_P02
GRMZM2G005256_P02	GRMZM2G014341_P01	GRMZM2G063060_P01
GRMZM2G005260_P04	GRMZM2G014376_P01	GRMZM2G063151_P01
GRMZM2G005281_P01	GRMZM2G014376_P02	GRMZM2G063203_P02
GRMZM2G005290_P01	GRMZM2G014382_P01	GRMZM2G063223_P01
GRMZM2G005293_P01	GRMZM2G014387_P01	GRMZM2G063287_P01
GRMZM2G005298_P01	GRMZM2G014397_P02	GRMZM2G063298_P01
GRMZM2G005304_P01	GRMZM2G014400_P01	GRMZM2G063328_P01
GRMZM2G005308_P01	GRMZM2G014444_P02	GRMZM2G063363_P01
GRMZM2G005310_P02	GRMZM2G014452_P01	GRMZM2G063492_P01
GRMZM2G005339_P01	GRMZM2G014499_P01	GRMZM2G063517_P05
GRMZM2G005346_P01	GRMZM2G014508_P02	GRMZM2G063544_P01
GRMZM2G005350_P01	GRMZM2G014558_P01	GRMZM2G063603_P01
GRMZM2G005365_P01	GRMZM2G014577_P01	GRMZM2G063617_P01
GRMZM2G005374_P01	GRMZM2G014612_P02	GRMZM2G063643_P01
GRMZM2G005374_P03	GRMZM2G014676_P01	GRMZM2G063684_P01
GRMZM2G005384_P01	GRMZM2G014695_P01	GRMZM2G063688_P04
GRMZM2G005433_P01	GRMZM2G014720_P01	GRMZM2G063700_P01
GRMZM2G005433_P02	GRMZM2G014750_P01	GRMZM2G063756_P01
GRMZM2G005435_P02	GRMZM2G014788_P01	GRMZM2G063806_P01
GRMZM2G005444_P01	GRMZM2G014793_P01	GRMZM2G063850_P01
GRMZM2G005456_P02	GRMZM2G014805_P01	GRMZM2G063868_P04
GRMZM2G005459_P01	GRMZM2G014813_P01	GRMZM2G063972_P02
GRMZM2G005461_P01	GRMZM2G014829_P01	GRMZM2G064111_P01
GRMZM2G005483_P01	GRMZM2G014832_P01	GRMZM2G064133_P01
GRMZM2G005486_P01	GRMZM2G014833_P01	GRMZM2G064302_P03
GRMZM2G005493_P01	GRMZM2G014844_P01	GRMZM2G064328_P01
GRMZM2G005516_P01	GRMZM2G014872_P01	GRMZM2G064330_P03
GRMZM2G005522_P01	GRMZM2G014914_P01	GRMZM2G064352_P01
GRMZM2G005536_P01	GRMZM2G014917_P01	GRMZM2G064390_P01
GRMZM2G005552_P01	GRMZM2G014994_P01	GRMZM2G064437_P01
GRMZM2G005557_P01	GRMZM2G015005_P03	GRMZM2G064518_P01
GRMZM2G005562_P05	GRMZM2G015011_P01	GRMZM2G064537_P01
GRMZM2G005583_P01	GRMZM2G015024_P01	GRMZM2G064612_P01
GRMZM2G005592_P01	GRMZM2G015033_P01	GRMZM2G064640_P01
GRMZM2G005630_P01	GRMZM2G015067_P01	GRMZM2G064725_P01
GRMZM2G005633_P02	GRMZM2G015073_P01	GRMZM2G064732_P03
GRMZM2G005646_P01	GRMZM2G015090_P02	GRMZM2G064841_P03
GRMZM2G005652_P01	GRMZM2G015097_P01	GRMZM2G065066_P01
GRMZM2G005680_P01	GRMZM2G015132_P01	GRMZM2G065076_P02
GRMZM2G005710_P03	GRMZM2G015190_P01	GRMZM2G065276_P02
GRMZM2G005737_P01	GRMZM2G015200_P01	GRMZM2G065292_P01
GRMZM2G005753_P03	GRMZM2G015238_P01	GRMZM2G065298_P01
GRMZM2G005753_P04	GRMZM2G015285_P01	GRMZM2G065355_P01
GRMZM2G005771_P01	GRMZM2G015295_P01	GRMZM2G065829_P02
GRMZM2G005788_P01	GRMZM2G015344_P01	GRMZM2G065908_P10
GRMZM2G005791_P01	GRMZM2G015384_P01	GRMZM2G065971_P01
GRMZM2G005798_P01	GRMZM2G015419_P02	GRMZM2G066101_P01
GRMZM2G005834_P01	GRMZM2G015432_P04	GRMZM2G066274_P01
GRMZM2G005848_P01	GRMZM2G015578_P01	GRMZM2G066373_P01
GRMZM2G005849_P02	GRMZM2G015588_P01	GRMZM2G066440_P01
GRMZM2G005859_P01	GRMZM2G015592_P01	GRMZM2G066460_P01
GRMZM2G005886_P01	GRMZM2G015596_P01	GRMZM2G066528_P02
GRMZM2G005887_P01	GRMZM2G015610_P01	GRMZM2G066575_P01
GRMZM2G005938_P01	GRMZM2G015642_P01	GRMZM2G066815_P01
GRMZM2G005947_P01	GRMZM2G015703_P01	GRMZM2G066876_P01
GRMZM2G005954_P01	GRMZM2G015727_P01	GRMZM2G067156_P03
GRMZM2G005955_P02	GRMZM2G015730_P01	GRMZM2G067225_P01
GRMZM2G005973_P01	GRMZM2G015735_P01	GRMZM2G067313_P02
GRMZM2G005980_P01	GRMZM2G015784_P01	GRMZM2G067371_P01
GRMZM2G005984_P01	GRMZM2G015818_P01	GRMZM2G067426_P02
GRMZM2G005990_P01	GRMZM2G015861_P02	GRMZM2G067456_P01
GRMZM2G005991_P01	GRMZM2G015875_P01	GRMZM2G067522_P01
GRMZM2G005998_P03	GRMZM2G015880_P02	GRMZM2G067555_P01
GRMZM2G006006_P01	GRMZM2G015902_P01	GRMZM2G067727_P01
GRMZM2G006042_P01	GRMZM2G015925_P01	GRMZM2G067985_P09
GRMZM2G006047_P01	GRMZM2G015967_P01	GRMZM2G068028_P01
GRMZM2G006069_P01	GRMZM2G015989_P01	GRMZM2G068192_P02
GRMZM2G006071_P01	GRMZM2G016066_P01	GRMZM2G068212_P01
GRMZM2G006080_P01	GRMZM2G016068_P01	GRMZM2G068217_P01
GRMZM2G006085_P01	GRMZM2G016068_P02	GRMZM2G068330_P01
GRMZM2G006107_P01	GRMZM2G016084_P01	GRMZM2G068350_P01
GRMZM2G006117_P01	GRMZM2G016097_P01	GRMZM2G068382_P01
GRMZM2G006121_P01	GRMZM2G016106_P01	GRMZM2G068392_P03
GRMZM2G006130_P01	GRMZM2G016150_P01	GRMZM2G068471_P01
GRMZM2G006144_P01	GRMZM2G016189_P02	GRMZM2G068657_P01
GRMZM2G006178_P01	GRMZM2G016236_P01	GRMZM2G068715_P01
GRMZM2G006197_P01	GRMZM2G016250_P01	GRMZM2G068755_P03
GRMZM2G006206_P01	GRMZM2G016290_P01	GRMZM2G068917_P06
GRMZM2G006219_P01	GRMZM2G016296_P01	GRMZM2G068952_P01
GRMZM2G006229_P01	GRMZM2G016323_P01	GRMZM2G069009_P02
GRMZM2G006234_P01	GRMZM2G016457_P01	GRMZM2G069099_P03
GRMZM2G006246_P01	GRMZM2G016480_P01	GRMZM2G069099_P04
GRMZM2G006252_P01	GRMZM2G016511_P01	GRMZM2G069455_P01
GRMZM2G006277_P01	GRMZM2G016521_P01	GRMZM2G069476_P04
GRMZM2G006297_P01	GRMZM2G016546_P01	GRMZM2G069486_P02
GRMZM2G006363_P01	GRMZM2G016602_P02	GRMZM2G069542_P01
GRMZM2G006377_P01	GRMZM2G016622_P02	GRMZM2G069631_P01
GRMZM2G006416_P01	GRMZM2G016649_P01	GRMZM2G069678_P01
GRMZM2G006424_P01	GRMZM2G016655_P01	GRMZM2G069687_P01
GRMZM2G006428_P01	GRMZM2G016660_P01	GRMZM2G069976_P01
GRMZM2G006429_P01	GRMZM2G016671_P01	GRMZM2G070038_P02
GRMZM2G006452_P01	GRMZM2G016677_P01	GRMZM2G070111_P03
GRMZM2G006453_P01	GRMZM2G016705_P01	GRMZM2G070138_P01
GRMZM2G006468_P02	GRMZM2G016774_P01	GRMZM2G070211_P01
GRMZM2G006474_P01	GRMZM2G016802_P01	GRMZM2G070239_P04
GRMZM2G006477_P01	GRMZM2G016817_P02	GRMZM2G070252_P01
GRMZM2G006480_P01	GRMZM2G016827_P02	GRMZM2G070284_P01
GRMZM2G006493_P01	GRMZM2G016836_P01	GRMZM2G070305_P01
GRMZM2G006493_P02	GRMZM2G016858_P01	GRMZM2G070323_P01
GRMZM2G006505_P01	GRMZM2G016866_P01	GRMZM2G070515_P01
GRMZM2G006507_P03	GRMZM2G016875_P01	GRMZM2G070553_P01
GRMZM2G006554_P01	GRMZM2G016886_P01	GRMZM2G070673_P01
GRMZM2G006565_P01	GRMZM2G016890_P01	GRMZM2G070807_P02
GRMZM2G006644_P01	GRMZM2G016890_P03	GRMZM2G071010_P02
GRMZM2G006661_P01	GRMZM2G016894_P01	GRMZM2G071025_P03
GRMZM2G006672_P02	GRMZM2G016958_P01	GRMZM2G071147_P02
GRMZM2G006673_P01	GRMZM2G017013_P04	GRMZM2G071249_P01
GRMZM2G006673_P02	GRMZM2G017016_P02	GRMZM2G071272_P01
GRMZM2G006678_P01	GRMZM2G017045_P01	GRMZM2G071304_P01
GRMZM2G006707_P01	GRMZM2G017077_P01	GRMZM2G071378_P04
GRMZM2G006752_P02	GRMZM2G017086_P01	GRMZM2G071573_P01
GRMZM2G006765_P02	GRMZM2G017089_P01	GRMZM2G071582_P02
GRMZM2G006781_P01	GRMZM2G017110_P02	GRMZM2G071589_P01
GRMZM2G006790_P01	GRMZM2G017159_P01	GRMZM2G071630_P02
GRMZM2G006791_P01	GRMZM2G017186_P01	GRMZM2G071645_P01
GRMZM2G006791_P05	GRMZM2G017229_P01	GRMZM2G071959_P01
GRMZM2G006806_P01	GRMZM2G017249_P01	GRMZM2G071977_P01
GRMZM2G006821_P01	GRMZM2G017254_P01	GRMZM2G072107_P02
GRMZM2G006871_P01	GRMZM2G017257_P01	GRMZM2G072146_P01
GRMZM2G006894_P01	GRMZM2G017269_P01	GRMZM2G072156_P01
GRMZM2G006894_P02	GRMZM2G017299_P01	GRMZM2G072210_P01
GRMZM2G006937_P01	GRMZM2G017305_P01	GRMZM2G072315_P02
GRMZM2G006942_P01	GRMZM2G017334_P01	GRMZM2G072462_P01
GRMZM2G006943_P02	GRMZM2G017351_P01	GRMZM2G072569_P01
GRMZM2G006953_P02	GRMZM2G017355_P01	GRMZM2G072573_P01
GRMZM2G006965_P01	GRMZM2G017368_P01	GRMZM2G072868_P01
GRMZM2G006977_P01	GRMZM2G017386_P01	GRMZM2G073045_P03
GRMZM2G007012_P01	GRMZM2G017411_P01	GRMZM2G073150_P01
GRMZM2G007021_P01	GRMZM2G017419_P01	GRMZM2G073199_P01
GRMZM2G007038_P01	GRMZM2G017421_P01	GRMZM2G073351_P04
GRMZM2G007057_P01	GRMZM2G017429_P01	GRMZM2G073399_P01
GRMZM2G007063_P01	GRMZM2G017460_P01	GRMZM2G073504_P01
GRMZM2G007080_P01	GRMZM2G017520_P01	GRMZM2G073521_P02
GRMZM2G007103_P01	GRMZM2G017525_P01	GRMZM2G073630_P01
GRMZM2G007120_P01	GRMZM2G017532_P01	GRMZM2G073755_P01
GRMZM2G007122_P02	GRMZM2G017537_P01	GRMZM2G073934_P02
GRMZM2G007146_P01	GRMZM2G017555_P01	GRMZM2G073979_P01
GRMZM2G007151_P01	GRMZM2G017616_P01	GRMZM2G073988_P01
GRMZM2G007160_P02	GRMZM2G017647_P01	GRMZM2G074102_P02
GRMZM2G007188_P01	GRMZM2G017654_P01	GRMZM2G074262_P01
GRMZM2G007195_P02	GRMZM2G017666_P01	GRMZM2G074267_P01
GRMZM2G007201_P02	GRMZM2G017670_P01	GRMZM2G074323_P01
GRMZM2G007229_P01	GRMZM2G017671_P01	GRMZM2G074351_P02
GRMZM2G007249_P01	GRMZM2G017730_P01	GRMZM2G074373_P01
GRMZM2G007260_P01	GRMZM2G017761_P01	GRMZM2G074377_P01
GRMZM2G007276_P01	GRMZM2G017789_P01	GRMZM2G074393_P01
GRMZM2G007276_P03	GRMZM2G017804_P01	GRMZM2G074436_P01
GRMZM2G007277_P01	GRMZM2G017821_P01	GRMZM2G074604_P02
GRMZM2G007283_P01	GRMZM2G017831_P01	GRMZM2G074634_P03
GRMZM2G007324_P01	GRMZM2G017835_P01	GRMZM2G074687_P01
GRMZM2G007339_P02	GRMZM2G017845_P01	GRMZM2G074718_P01
GRMZM2G007372_P01	GRMZM2G017853_P01	GRMZM2G074792_P02
GRMZM2G007381_P01	GRMZM2G017869_P01	GRMZM2G074896_P01
GRMZM2G007384_P01	GRMZM2G017923_P01	GRMZM2G074957_P01
GRMZM2G007385_P01	GRMZM2G017933_P01	GRMZM2G075051_P01
GRMZM2G007399_P01	GRMZM2G017957_P01	GRMZM2G075124_P01
GRMZM2G007404_P01	GRMZM2G017957_P02	GRMZM2G075320_P01
GRMZM2G007441_P01	GRMZM2G017991_P01	GRMZM2G075470_P02
GRMZM2G007453_P01	GRMZM2G018006_P01	GRMZM2G075485_P02
GRMZM2G007466_P02	GRMZM2G018020_P01	GRMZM2G075551_P03
GRMZM2G007475_P01	GRMZM2G018030_P01	GRMZM2G075582_P01
GRMZM2G007486_P02	GRMZM2G018074_P01	GRMZM2G075584_P02
GRMZM2G007489_P01	GRMZM2G018080_P01	GRMZM2G075628_P01
GRMZM2G007514_P01	GRMZM2G018082_P01	GRMZM2G075690_P03
GRMZM2G007546_P03	GRMZM2G018126_P01	GRMZM2G075744_P01
GRMZM2G007590_P01	GRMZM2G018177_P01	GRMZM2G075839_P01
GRMZM2G007615_P01	GRMZM2G018189_P01	GRMZM2G075921_P02
GRMZM2G007630_P01	GRMZM2G018197_P01	GRMZM2G075942_P01
GRMZM2G007647_P01	GRMZM2G018223_P01	GRMZM2G076062_P01
GRMZM2G007651_P01	GRMZM2G018229_P01	GRMZM2G076206_P01
GRMZM2G007651_P02	GRMZM2G018238_P01	GRMZM2G076303_P01
GRMZM2G007675_P01	GRMZM2G018251_P01	GRMZM2G076389_P01
GRMZM2G007681_P01	GRMZM2G018275_P01	GRMZM2G076484_P01
GRMZM2G007683_P01	GRMZM2G018375_P02	GRMZM2G076597_P05
GRMZM2G007695_P01	GRMZM2G018403_P01	GRMZM2G076602_P01
GRMZM2G007715_P01	GRMZM2G018416_P01	GRMZM2G076657_P02
GRMZM2G007715_P02	GRMZM2G018417_P01	GRMZM2G076827_P02
GRMZM2G007729_P01	GRMZM2G018441_P01	GRMZM2G077024_P01
GRMZM2G007734_P01	GRMZM2G018484_P01	GRMZM2G077079_P01
GRMZM2G007736_P02	GRMZM2G018508_P01	GRMZM2G077125_P01
GRMZM2G007757_P01	GRMZM2G018566_P01	GRMZM2G077208_P02
GRMZM2G007791_P01	GRMZM2G018586_P01	GRMZM2G077222_P02
GRMZM2G007801_P01	GRMZM2G018607_P01	GRMZM2G077253_P01
GRMZM2G007810_P01	GRMZM2G018689_P01	GRMZM2G077406_P01
GRMZM2G007835_P01	GRMZM2G018697_P01	GRMZM2G077596_P01
GRMZM2G007848_P01	GRMZM2G018728_P01	GRMZM2G077607_P07
GRMZM2G007854_P01	GRMZM2G018771_P01	GRMZM2G077711_P01
GRMZM2G007871_P01	GRMZM2G018775_P01	GRMZM2G077744_P01
GRMZM2G007885_P01	GRMZM2G018786_P03	GRMZM2G077755_P01
GRMZM2G007907_P01	GRMZM2G018820_P01	GRMZM2G077757_P01
GRMZM2G007914_P01	GRMZM2G018901_P01	GRMZM2G077823_P05
GRMZM2G007915_P02	GRMZM2G018926_P01	GRMZM2G077844_P02
GRMZM2G007922_P01	GRMZM2G018929_P02	GRMZM2G077895_P02
GRMZM2G007928_P01	GRMZM2G018941_P01	GRMZM2G077897_P01
GRMZM2G007933_P01	GRMZM2G018943_P01	GRMZM2G078022_P01
GRMZM2G007939_P01	GRMZM2G018947_P01	GRMZM2G078090_P01
GRMZM2G007953_P01	GRMZM2G018962_P01	GRMZM2G078143_P01
GRMZM2G008058_P01	GRMZM2G019050_P02	GRMZM2G078360_P01
GRMZM2G008060_P01	GRMZM2G019084_P02	GRMZM2G078379_P01
GRMZM2G008093_P01	GRMZM2G019119_P01	GRMZM2G078401_P01
GRMZM2G008095_P01	GRMZM2G019121_P01	GRMZM2G078440_P02
GRMZM2G008196_P01	GRMZM2G019144_P01	GRMZM2G078541_P01
GRMZM2G008209_P01	GRMZM2G019166_P01	GRMZM2G078641_P01
GRMZM2G008216_P02	GRMZM2G019183_P02	GRMZM2G078725_P01
GRMZM2G008216_P03	GRMZM2G019200_P03	GRMZM2G078826_P01
GRMZM2G008226_P01	GRMZM2G019236_P01	GRMZM2G078832_P01
GRMZM2G008232_P01	GRMZM2G019251_P02	GRMZM2G078924_P01
GRMZM2G008242_P01	GRMZM2G019260_P01	GRMZM2G078941_P01
GRMZM2G008247_P01	GRMZM2G019266_P01	GRMZM2G079013_P02
GRMZM2G008252_P01	GRMZM2G019267_P01	GRMZM2G079034_P01
GRMZM2G008259_P02	GRMZM2G019284_P01	GRMZM2G079089_P01
GRMZM2G008263_P01	GRMZM2G019317_P01	GRMZM2G079143_P02
GRMZM2G008273_P01	GRMZM2G019358_P01	GRMZM2G079263_P01
GRMZM2G008287_P01	GRMZM2G019373_P01	GRMZM2G079316_P02
GRMZM2G008290_P01	GRMZM2G019404_P01	GRMZM2G079348_P03
GRMZM2G008290_P02	GRMZM2G019411_P01	GRMZM2G079365_P01
GRMZM2G008309_P01	GRMZM2G019434_P01	GRMZM2G079625_P01
GRMZM2G008326_P01	GRMZM2G019437_P01	GRMZM2G079832_P01
GRMZM2G008327_P01	GRMZM2G019446_P01	GRMZM2G079956_P01
GRMZM2G008353_P01	GRMZM2G019450_P02	GRMZM2G080139_P02
GRMZM2G008356_P01	GRMZM2G019500_P01	GRMZM2G080270_P01
GRMZM2G008406_P01	GRMZM2G019538_P01	GRMZM2G080466_P04
GRMZM2G008410_P01	GRMZM2G019586_P01	GRMZM2G080499_P01
GRMZM2G008425_P01	GRMZM2G019597_P01	GRMZM2G080519_P01
GRMZM2G008430_P01	GRMZM2G019621_P01	GRMZM2G080521_P03
GRMZM2G008456_P01	GRMZM2G019673_P01	GRMZM2G080530_P01
GRMZM2G008490_P01	GRMZM2G019681_P01	GRMZM2G080567_P01
GRMZM2G008497_P01	GRMZM2G019686_P01	GRMZM2G080603_P03
GRMZM2G008501_P01	GRMZM2G019695_P01	GRMZM2G080652_P01
GRMZM2G008501_P02	GRMZM2G019738_P02	GRMZM2G080746_P01
GRMZM2G008507_P01	GRMZM2G019744_P01	GRMZM2G080912_P01
GRMZM2G008513_P01	GRMZM2G019746_P01	GRMZM2G081013_P01
GRMZM2G008556_P01	GRMZM2G019799_P01	GRMZM2G081037_P02
GRMZM2G008558_P01	GRMZM2G019807_P01	GRMZM2G081114_P01
GRMZM2G008583_P01	GRMZM2G019812_P01	GRMZM2G081127_P01
GRMZM2G008607_P01	GRMZM2G019838_P01	GRMZM2G081310_P02
GRMZM2G008623_P01	GRMZM2G019872_P01	GRMZM2G081474_P01
GRMZM2G008642_P01	GRMZM2G019876_P01	GRMZM2G081538_P06
GRMZM2G008649_P01	GRMZM2G019901_P02	GRMZM2G081652_P01
GRMZM2G008657_P01	GRMZM2G019919_P01	GRMZM2G081812_P03
GRMZM2G008663_P01	GRMZM2G019926_P03	GRMZM2G081857_P01
GRMZM2G008687_P01	GRMZM2G019958_P01	GRMZM2G081949_P03
GRMZM2G008714_P01	GRMZM2G019986_P01	GRMZM2G081957_P01
GRMZM2G008715_P01	GRMZM2G019986_P04	GRMZM2G081957_P02
GRMZM2G008726_P01	GRMZM2G019991_P02	GRMZM2G082037_P01
GRMZM2G008728_P02	GRMZM2G019999_P01	GRMZM2G082167_P01
GRMZM2G008748_P02	GRMZM2G020002_P01	GRMZM2G082203_P01
GRMZM2G008751_P01	GRMZM2G020034_P01	GRMZM2G082322_P02
GRMZM2G008765_P01	GRMZM2G020040_P02	GRMZM2G082365_P01
GRMZM2G008862_P01	GRMZM2G020096_P01	GRMZM2G082372_P01
GRMZM2G008864_P01	GRMZM2G020140_P01	GRMZM2G082387_P01
GRMZM2G008892_P01	GRMZM2G020146_P01	GRMZM2G082390_P03
GRMZM2G008919_P01	GRMZM2G020156_P01	GRMZM2G082529_P01
GRMZM2G008923_P01	GRMZM2G020187_P01	GRMZM2G082544_P01
GRMZM2G008935_P01	GRMZM2G020216_P01	GRMZM2G082640_P01
GRMZM2G009021_P02	GRMZM2G020255_P01	GRMZM2G082809_P01
GRMZM2G009030_P01	GRMZM2G020295_P02	GRMZM2G082853_P01
GRMZM2G009048_P01	GRMZM2G020320_P01	GRMZM2G082916_P02
GRMZM2G009060_P01	GRMZM2G020401_P03	GRMZM2G082931_P01
GRMZM2G009070_P01	GRMZM2G020409_P01	GRMZM2G082974_P03
GRMZM2G009091_P01	GRMZM2G020423_P01	GRMZM2G083173_P01
GRMZM2G009136_P01	GRMZM2G020438_P01	GRMZM2G083176_P01
GRMZM2G009188_P01	GRMZM2G020446_P01	GRMZM2G083243_P01
GRMZM2G009189_P01	GRMZM2G020484_P01	GRMZM2G083309_P01
GRMZM2G009196_P01	GRMZM2G020500_P01	GRMZM2G083382_P01
GRMZM2G009208_P01	GRMZM2G020544_P02	GRMZM2G083418_P01
GRMZM2G009214_P01	GRMZM2G020620_P01	GRMZM2G083475_P02
GRMZM2G009232_P01	GRMZM2G020631_P01	GRMZM2G083546_P01
GRMZM2G009253_P01	GRMZM2G020653_P01	GRMZM2G083716_P02
GRMZM2G009282_P01	GRMZM2G020661_P01	GRMZM2G083763_P01
GRMZM2G009320_P01	GRMZM2G020766_P01	GRMZM2G083788_P01
GRMZM2G009320_P02	GRMZM2G020775_P01	GRMZM2G083813_P01
GRMZM2G009323_P01	GRMZM2G020785_P01	GRMZM2G083841_P01
GRMZM2G009326_P01	GRMZM2G020801_P01	GRMZM2G083886_P01
GRMZM2G009346_P01	GRMZM2G020840_P01	GRMZM2G083964_P01
GRMZM2G009406_P01	GRMZM2G020898_P01	GRMZM2G084046_P04
GRMZM2G009413_P01	GRMZM2G020920_P01	GRMZM2G084347_P02
GRMZM2G009443_P01	GRMZM2G020938_P02	GRMZM2G084406_P03
GRMZM2G009448_P01	GRMZM2G020940_P01	GRMZM2G084540_P01
GRMZM2G009464_P01	GRMZM2G021015_P01	GRMZM2G084684_P02
GRMZM2G009465_P01	GRMZM2G021044_P01	GRMZM2G084819_P02
GRMZM2G009479_P01	GRMZM2G021069_P01	GRMZM2G084899_P01
GRMZM2G009510_P01	GRMZM2G021074_P01	GRMZM2G084942_P03
GRMZM2G009538_P01	GRMZM2G021110_P01	GRMZM2G084958_P06
GRMZM2G009544_P01	GRMZM2G021129_P01	GRMZM2G085022_P01
GRMZM2G009571_P01	GRMZM2G021149_P01	GRMZM2G085236_P03
GRMZM2G009575_P01	GRMZM2G021170_P01	GRMZM2G085246_P02
GRMZM2G009588_P01	GRMZM2G021194_P01	GRMZM2G085254_P01
GRMZM2G009591_P02	GRMZM2G021219_P01	GRMZM2G085530_P01
GRMZM2G009593_P01	GRMZM2G021223_P01	GRMZM2G085547_P05
GRMZM2G009624_P01	GRMZM2G021225_P01	GRMZM2G085661_P01
GRMZM2G009624_P02	GRMZM2G021256_P01	GRMZM2G085713_P01
GRMZM2G009626_P02	GRMZM2G021270_P01	GRMZM2G085924_P01
GRMZM2G009627_P01	GRMZM2G021299_P01	GRMZM2G086030_P01
GRMZM2G009638_P01	GRMZM2G021331_P01	GRMZM2G086069_P01
GRMZM2G009655_P01	GRMZM2G021406_P01	GRMZM2G086123_P01
GRMZM2G009661_P01	GRMZM2G021470_P01	GRMZM2G086464_P02
GRMZM2G009681_P01	GRMZM2G021482_P01	GRMZM2G086489_P01
GRMZM2G009683_P01	GRMZM2G021483_P01	GRMZM2G086496_P01
GRMZM2G009690_P01	GRMZM2G021549_P01	GRMZM2G086553_P01
GRMZM2G009703_P01	GRMZM2G021567_P01	GRMZM2G086587_P01
GRMZM2G009715_P01	GRMZM2G021598_P02	GRMZM2G086637_P02
GRMZM2G009715_P02	GRMZM2G021605_P01	GRMZM2G086801_P01
GRMZM2G009719_P01	GRMZM2G021617_P01	GRMZM2G086876_P01
GRMZM2G009724_P01	GRMZM2G021619_P01	GRMZM2G086887_P03
GRMZM2G009785_P01	GRMZM2G021621_P02	GRMZM2G086906_P01
GRMZM2G009795_P01	GRMZM2G021635_P01	GRMZM2G086925_P01
GRMZM2G009804_P01	GRMZM2G021687_P01	GRMZM2G086994_P01
GRMZM2G009808_P01	GRMZM2G021704_P01	GRMZM2G087032_P03
GRMZM2G009843_P01	GRMZM2G021742_P01	GRMZM2G087041_P01
GRMZM2G009845_P01	GRMZM2G021784_P01	GRMZM2G087146_P01
GRMZM2G009849_P02	GRMZM2G021794_P01	GRMZM2G087161_P01
GRMZM2G009869_P02	GRMZM2G021816_P01	GRMZM2G087482_P01
GRMZM2G009871_P01	GRMZM2G021834_P01	GRMZM2G087531_P01
GRMZM2G009876_P01	GRMZM2G021846_P01	GRMZM2G087600_P01
GRMZM2G009888_P01	GRMZM2G021864_P01	GRMZM2G087749_P01
GRMZM2G009894_P01	GRMZM2G021896_P01	GRMZM2G088140_P02
GRMZM2G009895_P01	GRMZM2G021912_P01	GRMZM2G088299_P01
GRMZM2G009928_P01	GRMZM2G022019_P01	GRMZM2G088361_P01
GRMZM2G009928_P03	GRMZM2G022032_P01	GRMZM2G088524_P02
GRMZM2G009936_P01	GRMZM2G022054_P01	GRMZM2G088539_P03
GRMZM2G009940_P01	GRMZM2G022054_P02	GRMZM2G088590_P01
GRMZM2G009948_P01	GRMZM2G022061_P05	GRMZM2G088930_P04
GRMZM2G009958_P01	GRMZM2G022088_P02	GRMZM2G089010_P01
GRMZM2G009968_P01	GRMZM2G022090_P01	GRMZM2G089136_P01
GRMZM2G009987_P01	GRMZM2G022130_P04	GRMZM2G089343_P01
GRMZM2G009994_P01	GRMZM2G022175_P01	GRMZM2G089351_P01
GRMZM2G009995_P01	GRMZM2G022180_P02	GRMZM2G089355_P01
GRMZM2G010011_P01	GRMZM2G022192_P01	GRMZM2G089406_P01
GRMZM2G010017_P01	GRMZM2G022206_P02	GRMZM2G089484_P01
GRMZM2G010034_P01	GRMZM2G022229_P01	GRMZM2G089498_P06
GRMZM2G010037_P01	GRMZM2G022242_P01	GRMZM2G089501_P05
GRMZM2G010044_P01	GRMZM2G022252_P02	GRMZM2G089562_P01
GRMZM2G010054_P01	GRMZM2G022258_P01	GRMZM2G089676_P01
GRMZM2G010056_P03	GRMZM2G022266_P01	GRMZM2G089713_P01
GRMZM2G010065_P01	GRMZM2G022269_P01	GRMZM2G089819_P01
GRMZM2G010075_P01	GRMZM2G022275_P01	GRMZM2G090213_P02
GRMZM2G010085_P01	GRMZM2G022279_P02	GRMZM2G090274_P01
GRMZM2G010095_P01	GRMZM2G022308_P01	GRMZM2G090500_P01
GRMZM2G010136_P01	GRMZM2G022313_P01	GRMZM2G090595_P01
GRMZM2G010142_P02	GRMZM2G022359_P01	GRMZM2G090595_P04
GRMZM2G010146_P01	GRMZM2G022365_P01	GRMZM2G090647_P05
GRMZM2G010196_P01	GRMZM2G022383_P01	GRMZM2G090719_P01
GRMZM2G010202_P01	GRMZM2G022403_P01	GRMZM2G090865_P03
GRMZM2G010221_P01	GRMZM2G022413_P01	GRMZM2G090869_P01
GRMZM2G010235_P01	GRMZM2G022547_P02	GRMZM2G090935_P01
GRMZM2G010238_P01	GRMZM2G022558_P01	GRMZM2G091006_P02
GRMZM2G010257_P01	GRMZM2G022563_P01	GRMZM2G091047_P01
GRMZM2G010282_P01	GRMZM2G022619_P01	GRMZM2G091119_P02
GRMZM2G010298_P01	GRMZM2G022625_P01	GRMZM2G091124_P01
GRMZM2G010302_P01	GRMZM2G022768_P01	GRMZM2G091151_P02
GRMZM2G010306_P01	GRMZM2G022777_P01	GRMZM2G091258_P05
GRMZM2G010315_P01	GRMZM2G022793_P01	GRMZM2G091265_P01
GRMZM2G010321_P01	GRMZM2G022837_P01	GRMZM2G091362_P01
GRMZM2G010323_P01	GRMZM2G022856_P01	GRMZM2G091433_P04
GRMZM2G010328_P01	GRMZM2G022866_P02	GRMZM2G091586_P01
GRMZM2G010342_P01	GRMZM2G022876_P01	GRMZM2G091973_P01
GRMZM2G010348_P01	GRMZM2G022897_P01	GRMZM2G092085_P01
GRMZM2G010349_P02	GRMZM2G022921_P01	GRMZM2G092107_P01
GRMZM2G010353_P01	GRMZM2G022958_P01	GRMZM2G092258_P03
GRMZM2G010356_P01	GRMZM2G022987_P01	GRMZM2G092281_P01
GRMZM2G010357_P01	GRMZM2G022997_P01	GRMZM2G092286_P02
GRMZM2G010362_P01	GRMZM2G023008_P01	GRMZM2G092409_P01
GRMZM2G010363_P01	GRMZM2G023020_P01	GRMZM2G092497_P03
GRMZM2G010389_P01	GRMZM2G023023_P01	GRMZM2G092550_P01
GRMZM2G010406_P01	GRMZM2G023037_P01	GRMZM2G092648_P06
GRMZM2G010406_P06	GRMZM2G023073_P02	GRMZM2G092661_P01
GRMZM2G010435_P01	GRMZM2G023080_P01	GRMZM2G092672_P01
GRMZM2G010439_P01	GRMZM2G023105_P01	GRMZM2G092723_P02
GRMZM2G010445_P01	GRMZM2G023110_P01	GRMZM2G092888_P01
GRMZM2G010452_P01	GRMZM2G023163_P01	GRMZM2G093119_P03
GRMZM2G010468_P01	GRMZM2G023194_P01	GRMZM2G093239_P02
GRMZM2G010488_P01	GRMZM2G023214_P02	GRMZM2G093305_P02
GRMZM2G010490_P01	GRMZM2G023232_P01	GRMZM2G093316_P01
GRMZM2G010491_P01	GRMZM2G023242_P01	GRMZM2G093325_P02
GRMZM2G010494_P01	GRMZM2G023257_P01	GRMZM2G093436_P01
GRMZM2G010551_P01	GRMZM2G023279_P01	GRMZM2G093731_P03
GRMZM2G010555_P02	GRMZM2G023289_P01	GRMZM2G093826_P01
GRMZM2G010596_P01	GRMZM2G023289_P03	GRMZM2G093858_P02
GRMZM2G010599_P02	GRMZM2G023328_P02	GRMZM2G093902_P04
GRMZM2G010636_P01	GRMZM2G023335_P01	GRMZM2G093945_P01
GRMZM2G010637_P02	GRMZM2G023347_P01	GRMZM2G094050_P01
GRMZM2G010649_P02	GRMZM2G023372_P01	GRMZM2G094051_P01
GRMZM2G010657_P01	GRMZM2G023387_P01	GRMZM2G094072_P02
GRMZM2G010743_P01	GRMZM2G023392_P01	GRMZM2G094390_P01
GRMZM2G010754_P01	GRMZM2G023418_P01	GRMZM2G094532_P01
GRMZM2G010765_P01	GRMZM2G023438_P02	GRMZM2G094742_P03
GRMZM2G010775_P01	GRMZM2G023520_P01	GRMZM2G094884_P01
GRMZM2G010783_P02	GRMZM2G023528_P03	GRMZM2G094935_P01
GRMZM2G010797_P01	GRMZM2G023575_P01	GRMZM2G095078_P02
GRMZM2G010801_P02	GRMZM2G023585_P02	GRMZM2G095194_P04
GRMZM2G010804_P01	GRMZM2G023591_P01	GRMZM2G095211_P01
GRMZM2G010823_P01	GRMZM2G023625_P01	GRMZM2G095239_P03
GRMZM2G010831_P01	GRMZM2G023652_P01	GRMZM2G095252_P02
GRMZM2G010834_P01	GRMZM2G023667_P02	GRMZM2G095302_P01
GRMZM2G010836_P02	GRMZM2G023715_P01	GRMZM2G095308_P02
GRMZM2G010861_P01	GRMZM2G023748_P01	GRMZM2G095392_P02
GRMZM2G010863_P01	GRMZM2G023798_P01	GRMZM2G095689_P01
GRMZM2G010868_P01	GRMZM2G023833_P01	GRMZM2G095695_P02
GRMZM2G010871_P01	GRMZM2G023840_P01	GRMZM2G095727_P04
GRMZM2G010884_P01	GRMZM2G023858_P01	GRMZM2G095763_P01
GRMZM2G010925_P01	GRMZM2G023906_P01	GRMZM2G095892_P02
GRMZM2G010929_P01	GRMZM2G024051_P01	GRMZM2G095905_P01
GRMZM2G010933_P01	GRMZM2G024054_P07	GRMZM2G095921_P01
GRMZM2G010937_P01	GRMZM2G024073_P01	GRMZM2G095964_P01
GRMZM2G010944_P01	GRMZM2G024099_P01	GRMZM2G096008_P01
GRMZM2G010953_P02	GRMZM2G024104_P01	GRMZM2G096070_P01
GRMZM2G010960_P01	GRMZM2G024150_P01	GRMZM2G096123_P01
GRMZM2G010973_P01	GRMZM2G024159_P01	GRMZM2G096153_P01
GRMZM2G010987_P01	GRMZM2G024211_P01	GRMZM2G096240_P01
GRMZM2G010991_P01	GRMZM2G024231_P01	GRMZM2G096252_P01
GRMZM2G011015_P01	GRMZM2G024247_P01	GRMZM2G096348_P01
GRMZM2G011030_P01	GRMZM2G024267_P01	GRMZM2G096355_P01
GRMZM2G011031_P01	GRMZM2G024293_P01	GRMZM2G096365_P01
GRMZM2G011068_P01	GRMZM2G024303_P01	GRMZM2G096370_P01
GRMZM2G011070_P01	GRMZM2G024310_P01	GRMZM2G096470_P02
GRMZM2G011078_P01	GRMZM2G024315_P01	GRMZM2G096475_P01
GRMZM2G011079_P02	GRMZM2G024354_P01	GRMZM2G096491_P01
GRMZM2G011085_P01	GRMZM2G024451_P01	GRMZM2G096553_P02
GRMZM2G011101_P01	GRMZM2G024482_P02	GRMZM2G096596_P01
GRMZM2G011129_P01	GRMZM2G024484_P01	GRMZM2G096705_P01
GRMZM2G011136_P01	GRMZM2G024533_P01	GRMZM2G096709_P01
GRMZM2G011169_P01	GRMZM2G024550_P01	GRMZM2G096806_P01
GRMZM2G011173_P01	GRMZM2G024563_P01	GRMZM2G097021_P01
GRMZM2G011213_P01	GRMZM2G024576_P01	GRMZM2G097043_P02
GRMZM2G011219_P01	GRMZM2G024607_P01	GRMZM2G097103_P02
GRMZM2G011233_P01	GRMZM2G024612_P01	GRMZM2G097249_P01
GRMZM2G011253_P01	GRMZM2G024647_P01	GRMZM2G097258_P01
GRMZM2G011281_P01	GRMZM2G024657_P01	GRMZM2G097289_P01
GRMZM2G011314_P01	GRMZM2G024686_P01	GRMZM2G097457_P02
GRMZM2G011315_P01	GRMZM2G024693_P01	GRMZM2G097499_P01
GRMZM2G011319_P02	GRMZM2G024718_P01	GRMZM2G097502_P02
GRMZM2G011355_P02	GRMZM2G024730_P01	GRMZM2G097593_P01
GRMZM2G011357_P01	GRMZM2G024738_P04	GRMZM2G097662_P01
GRMZM2G011364_P01	GRMZM2G024739_P01	GRMZM2G097704_P01
GRMZM2G011373_P01	GRMZM2G024775_P01	GRMZM2G097726_P02
GRMZM2G011404_P01	GRMZM2G024811_P01	GRMZM2G097739_P01
GRMZM2G011456_P02	GRMZM2G024823_P01	GRMZM2G097768_P01
GRMZM2G011456_P03	GRMZM2G024838_P01	GRMZM2G097775_P01
GRMZM2G011473_P01	GRMZM2G024851_P01	GRMZM2G097802_P04
GRMZM2G011479_P01	GRMZM2G024882_P01	GRMZM2G097821_P01
GRMZM2G011483_P01	GRMZM2G024933_P02	GRMZM2G097843_P01
GRMZM2G011491_P01	GRMZM2G024958_P01	GRMZM2G097900_P01
GRMZM2G011513_P01	GRMZM2G024959_P01	GRMZM2G098056_P01
GRMZM2G011518_P02	GRMZM2G024992_P01	GRMZM2G098076_P01
GRMZM2G011518_P04	GRMZM2G025014_P01	GRMZM2G098153_P03
GRMZM2G011520_P01	GRMZM2G025024_P01	GRMZM2G098305_P01
GRMZM2G011523_P01	GRMZM2G025037_P01	GRMZM2G098520_P01
GRMZM2G011523_P02	GRMZM2G025042_P01	GRMZM2G098643_P01
GRMZM2G011523_P06	GRMZM2G025054_P01	GRMZM2G098747_P01
GRMZM2G011526_P01	GRMZM2G025059_P01	GRMZM2G098815_P04
GRMZM2G011553_P01	GRMZM2G025074_P01	GRMZM2G098884_P01
GRMZM2G011575_P01	GRMZM2G025078_P01	GRMZM2G098900_P02
GRMZM2G011588_P01	GRMZM2G025095_P01	GRMZM2G098999_P01
GRMZM2G011590_P01	GRMZM2G025123_P01	GRMZM2G099049_P02
GRMZM2G011592_P01	GRMZM2G025126_P01	GRMZM2G099160_P04
GRMZM2G011615_P01	GRMZM2G025171_P01	GRMZM2G099186_P02
GRMZM2G011624_P01	GRMZM2G025182_P01	GRMZM2G099191_P03
GRMZM2G011631_P01	GRMZM2G025190_P01	GRMZM2G099239_P02
GRMZM2G011636_P02	GRMZM2G025214_P02	GRMZM2G099270_P01
GRMZM2G011651_P01	GRMZM2G025215_P01	GRMZM2G099317_P04
GRMZM2G011662_P02	GRMZM2G025231_P02	GRMZM2G099319_P01
GRMZM2G011731_P01	GRMZM2G025243_P01	GRMZM2G099328_P04
GRMZM2G011742_P01	GRMZM2G025294_P01	GRMZM2G099334_P01
GRMZM2G011743_P01	GRMZM2G025322_P01	GRMZM2G099481_P01
GRMZM2G011746_P01	GRMZM2G025356_P01	GRMZM2G099487_P01
GRMZM2G011777_P01	GRMZM2G025366_P01	GRMZM2G099542_P02
GRMZM2G011800_P01	GRMZM2G025387_P01	GRMZM2G099583_P01
GRMZM2G011858_P01	GRMZM2G025396_P01	GRMZM2G099630_P03
GRMZM2G011888_P01	GRMZM2G025409_P01	GRMZM2G099745_P01
GRMZM2G011893_P02	GRMZM2G025488_P01	GRMZM2G099758_P01
GRMZM2G011912_P01	GRMZM2G025488_P03	GRMZM2G099780_P01
GRMZM2G011915_P01	GRMZM2G025531_P01	GRMZM2G099860_P03
GRMZM2G011932_P01	GRMZM2G025592_P01	GRMZM2G100043_P01
GRMZM2G011980_P01	GRMZM2G025598_P01	GRMZM2G100090_P01
GRMZM2G011998_P01	GRMZM2G025646_P01	GRMZM2G100114_P01
GRMZM2G012021_P01	GRMZM2G025793_P01	GRMZM2G100146_P01
GRMZM2G012030_P01	GRMZM2G025854_P01	GRMZM2G100225_P01
GRMZM2G012031_P01	GRMZM2G025855_P01	GRMZM2G100229_P01
GRMZM2G012041_P01	GRMZM2G025857_P01	GRMZM2G100286_P01
GRMZM2G012046_P01	GRMZM2G025870_P01	GRMZM2G100403_P02
GRMZM2G012052_P01	GRMZM2G025882_P01	GRMZM2G100431_P01
GRMZM2G012088_P01	GRMZM2G025906_P01	GRMZM2G100462_P03
GRMZM2G012102_P01	GRMZM2G025954_P01	GRMZM2G100641_P01
GRMZM2G012119_P01	GRMZM2G025959_P01	GRMZM2G100652_P03
GRMZM2G012119_P02	GRMZM2G025977_P01	GRMZM2G100714_P01
GRMZM2G012123_P02	GRMZM2G025992_P01	GRMZM2G100794_P01
GRMZM2G012143_P01	GRMZM2G026013_P02	GRMZM2G100881_P02
GRMZM2G012148_P01	GRMZM2G026024_P01	GRMZM2G100913_P02
GRMZM2G012156_P01	GRMZM2G026043_P01	GRMZM2G101001_P01
GRMZM2G012160_P01	GRMZM2G026085_P01	GRMZM2G101062_P02
GRMZM2G012174_P01	GRMZM2G026095_P01	GRMZM2G101250_P02
GRMZM2G012176_P01	GRMZM2G026117_P01	GRMZM2G101270_P01
GRMZM2G012178_P01	GRMZM2G026216_P01	GRMZM2G101390_P01
GRMZM2G012200_P01	GRMZM2G026218_P02	GRMZM2G101408_P01
GRMZM2G012209_P01	GRMZM2G026301_P01	GRMZM2G101446_P01
GRMZM2G012213_P01	GRMZM2G026309_P01	GRMZM2G101480_P04
GRMZM2G012220_P01	GRMZM2G026311_P02	GRMZM2G101515_P01
GRMZM2G012224_P01	GRMZM2G026371_P01	GRMZM2G101523_P02
GRMZM2G012229_P01	GRMZM2G026417_P01	GRMZM2G101707_P01
GRMZM2G012262_P01	GRMZM2G026442_P01	GRMZM2G101760_P01
GRMZM2G012269_P01	GRMZM2G026459_P04	GRMZM2G101867_P02
GRMZM2G012276_P01	GRMZM2G026470_P01	GRMZM2G102196_P02
GRMZM2G012276_P02	GRMZM2G026560_P01	GRMZM2G102243_P01
GRMZM2G012280_P01	GRMZM2G026614_P01	GRMZM2G102346_P01
GRMZM2G012319_P01	GRMZM2G026656_P01	GRMZM2G102347_P07
GRMZM2G012324_P01	GRMZM2G026800_P01	GRMZM2G102447_P03
GRMZM2G012326_P01	GRMZM2G026855_P04	GRMZM2G102497_P01
GRMZM2G012328_P01	GRMZM2G026868_P01	GRMZM2G102514_P01
GRMZM2G012340_P01	GRMZM2G026869_P03	GRMZM2G102560_P01
GRMZM2G012342_P01	GRMZM2G026881_P01	GRMZM2G102596_P02
GRMZM2G012384_P01	GRMZM2G026900_P01	GRMZM2G102601_P01
GRMZM2G012391_P01	GRMZM2G026952_P01	GRMZM2G102625_P03
GRMZM2G012397_P01	GRMZM2G026962_P01	GRMZM2G102829_P02
GRMZM2G012399_P01	GRMZM2G026969_P01	GRMZM2G102851_P02
GRMZM2G012404_P01	GRMZM2G026980_P01	GRMZM2G102891_P01
GRMZM2G012413_P01	GRMZM2G026991_P01	GRMZM2G102944_P02
GRMZM2G012416_P01	GRMZM2G027021_P01	GRMZM2G103070_P01
GRMZM2G012434_P01	GRMZM2G027059_P01	GRMZM2G103079_P01
GRMZM2G012453_P01	GRMZM2G027105_P01	GRMZM2G103113_P01
GRMZM2G012455_P01	GRMZM2G027115_P01	GRMZM2G103281_P01
GRMZM2G012479_P01	GRMZM2G027219_P01	GRMZM2G103345_P01
GRMZM2G012501_P01	GRMZM2G027232_P01	GRMZM2G103430_P04
GRMZM2G012546_P01	GRMZM2G027272_P01	GRMZM2G103490_P01
GRMZM2G012566_P02	GRMZM2G027282_P01	GRMZM2G103843_P01
GRMZM2G012584_P01	GRMZM2G027311_P01	GRMZM2G103884_P01
GRMZM2G012600_P01	GRMZM2G027331_P01	GRMZM2G103896_P01
GRMZM2G012601_P01	GRMZM2G027392_P01	GRMZM2G103955_P02
GRMZM2G012628_P01	GRMZM2G027420_P01	GRMZM2G104047_P01
GRMZM2G012631_P01	GRMZM2G027431_P01	GRMZM2G104070_P01
GRMZM2G012648_P01	GRMZM2G027437_P01	GRMZM2G104179_P01
GRMZM2G012654_P01	GRMZM2G027451_P03	GRMZM2G104199_P02
GRMZM2G012690_P01	GRMZM2G027462_P01	GRMZM2G104294_P01
GRMZM2G012724_P01	GRMZM2G027478_P01	GRMZM2G104353_P01
GRMZM2G012761_P01	GRMZM2G027479_P01	GRMZM2G104377_P03
GRMZM2G012841_P01	GRMZM2G027535_P01	GRMZM2G104464_P01
GRMZM2G012861_P03	GRMZM2G027627_P01	GRMZM2G104468_P03
GRMZM2G012863_P01	GRMZM2G027640_P01	GRMZM2G104481_P04
GRMZM2G012863_P02	GRMZM2G027663_P01	GRMZM2G104504_P01
GRMZM2G012874_P01	GRMZM2G027723_P01	GRMZM2G104542_P01
GRMZM2G012901_P01	GRMZM2G027741_P02	GRMZM2G104632_P01
GRMZM2G012904_P01	GRMZM2G027750_P01	GRMZM2G104649_P02
GRMZM2G012923_P01	GRMZM2G027756_P01	GRMZM2G104907_P01
GRMZM2G012932_P01	GRMZM2G027794_P01	GRMZM2G104918_P01
GRMZM2G012942_P01	GRMZM2G027821_P01	GRMZM2G104920_P01
GRMZM2G012958_P01	GRMZM2G027835_P01	GRMZM2G104955_P01
GRMZM2G012964_P01	GRMZM2G027862_P01	GRMZM2G104958_P02
GRMZM2G012966_P03	GRMZM2G027867_P01	GRMZM2G105019_P01
GRMZM2G012970_P01	GRMZM2G027875_P01	GRMZM2G105192_P03
GRMZM2G012999_P01	GRMZM2G027886_P01	GRMZM2G105253_P03
GRMZM2G013002_P01	GRMZM2G027932_P01	GRMZM2G105400_P01
GRMZM2G013042_P01	GRMZM2G027955_P02	GRMZM2G105770_P01
GRMZM2G013065_P01	GRMZM2G028004_P05	GRMZM2G105863_P01
GRMZM2G013082_P01	GRMZM2G028005_P02	GRMZM2G105901_P01
GRMZM2G013100_P01	GRMZM2G028086_P01	GRMZM2G106039_P01
GRMZM2G013114_P01	GRMZM2G028089_P01	GRMZM2G106056_P03
GRMZM2G013176_P01	GRMZM2G028096_P02	GRMZM2G106133_P02
GRMZM2G013200_P01	GRMZM2G028104_P01	GRMZM2G106216_P07
GRMZM2G013200_P03	GRMZM2G028129_P01	GRMZM2G106265_P01
GRMZM2G013201_P01	GRMZM2G028132_P01	GRMZM2G106276_P01
GRMZM2G013206_P01	GRMZM2G028136_P01	GRMZM2G106308_P01
GRMZM2G013214_P01	GRMZM2G028139_P01	GRMZM2G106578_P02
GRMZM2G013255_P01	GRMZM2G028156_P01	GRMZM2G106604_P01
GRMZM2G013271_P01	GRMZM2G028190_P01	GRMZM2G106613_P01
GRMZM2G013283_P01	GRMZM2G028216_P01	GRMZM2G106618_P01
GRMZM2G013318_P01	GRMZM2G028302_P01	GRMZM2G106690_P01
GRMZM2G013324_P01	GRMZM2G028307_P02	GRMZM2G106730_P02
GRMZM2G013342_P01	GRMZM2G028313_P03	GRMZM2G106819_P03
GRMZM2G013357_P01	GRMZM2G028346_P01	GRMZM2G106903_P01
GRMZM2G013378_P01	GRMZM2G028346_P02	GRMZM2G106945_P01
GRMZM2G013430_P01	GRMZM2G028369_P01	GRMZM2G107031_P01
GRMZM2G013448_P03	GRMZM2G028379_P01	GRMZM2G107106_P06
GRMZM2G013448_P04	GRMZM2G028393_P01	GRMZM2G107187_P01
GRMZM2G013450_P03	GRMZM2G028413_P01	GRMZM2G107205_P01
GRMZM2G013457_P01	GRMZM2G028500_P01	GRMZM2G107362_P03
GRMZM2G013461_P01	GRMZM2G028516_P01	GRMZM2G107473_P01
GRMZM2G013471_P01	GRMZM2G028521_P02	GRMZM2G107532_P01
GRMZM2G013478_P01	GRMZM2G028552_P01	GRMZM2G107565_P02
GRMZM2G013546_P01	GRMZM2G028637_P01	GRMZM2G107651_P01
GRMZM2G013555_P01	GRMZM2G028700_P01	GRMZM2G107711_P01
GRMZM2G013588_P01	GRMZM2G028730_P02	GRMZM2G107867_P03
GRMZM2G013607_P01	GRMZM2G028733_P02	GRMZM2G107886_P01
GRMZM2G013619_P01	GRMZM2G028758_P01	GRMZM2G107896_P01
GRMZM2G013625_P01	GRMZM2G028766_P01	GRMZM2G108084_P01
GRMZM2G013625_P04	GRMZM2G028834_P01	GRMZM2G108348_P01
GRMZM2G013634_P01	GRMZM2G028855_P01	GRMZM2G108424_P02
GRMZM2G013639_P01	GRMZM2G028883_P01	GRMZM2G108463_P02
GRMZM2G013650_P01	GRMZM2G028900_P01	GRMZM2G108474_P05
GRMZM2G013652_P01	GRMZM2G028902_P01	GRMZM2G108655_P02
GRMZM2G013677_P01	GRMZM2G028914_P01	GRMZM2G108677_P01
GRMZM2G013695_P01	GRMZM2G028928_P01	GRMZM2G108716_P01
GRMZM2G013750_P02	GRMZM2G028929_P02	GRMZM2G108741_P01
GRMZM2G013765_P01	GRMZM2G028955_P01	GRMZM2G108996_P02
GRMZM2G013773_P01	GRMZM2G028986_P01	GRMZM2G109009_P02
GRMZM2G013781_P01	GRMZM2G029001_P01	GRMZM2G109165_P04
GRMZM2G013783_P01	GRMZM2G029027_P01	GRMZM2G109284_P01
GRMZM2G013790_P01	GRMZM2G029029_P01	GRMZM2G109348_P01
GRMZM2G013794_P01	GRMZM2G029048_P01	GRMZM2G109352_P01
GRMZM2G013794_P02	GRMZM2G029055_P01	GRMZM2G109383_P02
GRMZM2G013798_P01	GRMZM2G029058_P01	GRMZM2G109448_P01
GRMZM2G013811_P01	GRMZM2G029065_P01	GRMZM2G109472_P01
GRMZM2G013814_P01	GRMZM2G029077_P01	GRMZM2G109480_P01
GRMZM2G013821_P01	GRMZM2G029101_P01	GRMZM2G109564_P01
GRMZM2G013884_P01	GRMZM2G029113_P01	GRMZM2G109624_P01
GRMZM2G013890_P01	GRMZM2G029184_P01	GRMZM2G109677_P01
GRMZM2G013908_P01	GRMZM2G029186_P01	GRMZM2G109818_P01
GRMZM2G013957_P01	GRMZM2G029194_P01	GRMZM2G109865_P01
GRMZM2G013970_P01	GRMZM2G029258_P01	GRMZM2G109869_P02
GRMZM2G013986_P01	GRMZM2G029262_P01	GRMZM2G109885_P01
GRMZM2G014004_P01	GRMZM2G029307_P01	GRMZM2G110107_P02
GRMZM2G014066_P01	GRMZM2G029400_P01	GRMZM2G110109_P01
GRMZM2G014069_P01	GRMZM2G029407_P01	GRMZM2G110143_P03
GRMZM2G014071_P02	GRMZM2G029486_P01	GRMZM2G110185_P01
GRMZM2G014076_P01	GRMZM2G029506_P01	GRMZM2G110233_P03
GRMZM2G014099_P01	GRMZM2G029519_P03	GRMZM2G110298_P01
GRMZM2G014106_P01	GRMZM2G029530_P01	GRMZM2G110309_P01
GRMZM2G014116_P01	GRMZM2G029543_P01	GRMZM2G110358_P01
GRMZM2G014136_P01	GRMZM2G029547_P01	GRMZM2G110398_P03
GRMZM2G014154_P04	GRMZM2G029559_P02	GRMZM2G110406_P01
GRMZM2G014170_P01	GRMZM2G029566_P01	GRMZM2G110408_P01
GRMZM2G014180_P04	GRMZM2G029573_P01	GRMZM2G110504_P01
GRMZM2G014193_P01	GRMZM2G029583_P02	GRMZM2G110548_P01
GRMZM2G014240_P01	GRMZM2G029641_P01	GRMZM2G110572_P02
GRMZM2G014276_P01	GRMZM2G029685_P01	GRMZM2G110582_P02
GRMZM2G014295_P01	GRMZM2G029713_P01	GRMZM2G110735_P01
GRMZM2G014313_P02	GRMZM2G029731_P01	GRMZM2G110908_P01
GRMZM2G014341_P01	GRMZM2G029824_P01	GRMZM2G111191_P02
GRMZM2G014376_P01	GRMZM2G029845_P01	GRMZM2G111224_P01
GRMZM2G014376_P02	GRMZM2G029856_P01	GRMZM2G111247_P01
GRMZM2G014382_P01	GRMZM2G029859_P01	GRMZM2G111269_P01
GRMZM2G014387_P01	GRMZM2G029922_P01	GRMZM2G111304_P02
GRMZM2G014395_P01	GRMZM2G029933_P01	GRMZM2G111394_P01
GRMZM2G014397_P02	GRMZM2G030016_P01	GRMZM2G111510_P01
GRMZM2G014400_P01	GRMZM2G030038_P01	GRMZM2G111642_P02
GRMZM2G014409_P01	GRMZM2G030072_P01	GRMZM2G111672_P01
GRMZM2G014419_P01	GRMZM2G030106_P02	GRMZM2G111907_P01
GRMZM2G014441_P01	GRMZM2G030128_P01	GRMZM2G112057_P01
GRMZM2G014444_P02	GRMZM2G030139_P01	GRMZM2G112165_P01
GRMZM2G014452_P01	GRMZM2G030144_P01	GRMZM2G112336_P01
GRMZM2G014499_P01	GRMZM2G030165_P01	GRMZM2G112337_P04
GRMZM2G014508_P01	GRMZM2G030167_P01	GRMZM2G112352_P02
GRMZM2G014508_P02	GRMZM2G030169_P01	GRMZM2G112429_P02
GRMZM2G014526_P01	GRMZM2G030173_P01	GRMZM2G112659_P01
GRMZM2G014558_P01	GRMZM2G030203_P01	GRMZM2G112764_P01
GRMZM2G014577_P01	GRMZM2G030235_P01	GRMZM2G112769_P01
GRMZM2G014580_P01	GRMZM2G030240_P01	GRMZM2G112782_P01
GRMZM2G014612_P02	GRMZM2G030241_P01	GRMZM2G112836_P01
GRMZM2G014676_P01	GRMZM2G030275_P01	GRMZM2G113033_P02
GRMZM2G014695_P01	GRMZM2G030280_P01	GRMZM2G113073_P01
GRMZM2G014709_P01	GRMZM2G030299_P01	GRMZM2G113096_P01
GRMZM2G014720_P01	GRMZM2G030312_P01	GRMZM2G113098_P01
GRMZM2G014750_P01	GRMZM2G030341_P01	GRMZM2G113129_P01
GRMZM2G014780_P01	GRMZM2G030384_P01	GRMZM2G113139_P01
GRMZM2G014788_P01	GRMZM2G030422_P01	GRMZM2G113156_P01
GRMZM2G014793_P01	GRMZM2G030458_P01	GRMZM2G113159_P01
GRMZM2G014805_P01	GRMZM2G030463_P01	GRMZM2G113202_P01
GRMZM2G014813_P01	GRMZM2G030523_P01	GRMZM2G113203_P03
GRMZM2G014829_P01	GRMZM2G030529_P01	GRMZM2G113232_P01
GRMZM2G014832_P01	GRMZM2G030567_P01	GRMZM2G113252_P03
GRMZM2G014833_P01	GRMZM2G030578_P01	GRMZM2G113267_P01
GRMZM2G014836_P01	GRMZM2G030596_P01	GRMZM2G113355_P02
GRMZM2G014844_P01	GRMZM2G030606_P01	GRMZM2G113364_P02
GRMZM2G014872_P01	GRMZM2G030628_P01	GRMZM2G113391_P02
GRMZM2G014914_P01	GRMZM2G030646_P01	GRMZM2G113409_P01
GRMZM2G014917_P01	GRMZM2G030659_P01	GRMZM2G113423_P01
GRMZM2G014955_P01	GRMZM2G030673_P01	GRMZM2G113569_P01
GRMZM2G014981_P01	GRMZM2G030713_P01	GRMZM2G113592_P02
GRMZM2G014994_P01	GRMZM2G030731_P01	GRMZM2G113696_P01
GRMZM2G015005_P03	GRMZM2G030784_P01	GRMZM2G113911_P01
GRMZM2G015011_P01	GRMZM2G030805_P01	GRMZM2G113911_P02
GRMZM2G015024_P01	GRMZM2G030831_P01	GRMZM2G114093_P01
GRMZM2G015033_P01	GRMZM2G030839_P05	GRMZM2G114098_P01
GRMZM2G015037_P01	GRMZM2G030850_P01	GRMZM2G114107_P02
GRMZM2G015040_P01	GRMZM2G030858_P01	GRMZM2G114182_P01
GRMZM2G015067_P01	GRMZM2G030880_P01	GRMZM2G114315_P01
GRMZM2G015073_P01	GRMZM2G030882_P01	GRMZM2G114371_P01
GRMZM2G015080_P01	GRMZM2G030902_P01	GRMZM2G114399_P01
GRMZM2G015090_P02	GRMZM2G030915_P01	GRMZM2G114570_P01
GRMZM2G015097_P01	GRMZM2G031028_P02	GRMZM2G114617_P01
GRMZM2G015100_P01	GRMZM2G031033_P01	GRMZM2G114681_P01
GRMZM2G015126_P01	GRMZM2G031053_P01	GRMZM2G114793_P01
GRMZM2G015132_P01	GRMZM2G031057_P01	GRMZM2G114873_P01
GRMZM2G015159_P01	GRMZM2G031107_P01	GRMZM2G114954_P01
GRMZM2G015190_P01	GRMZM2G031138_P01	GRMZM2G115176_P03
GRMZM2G015200_P01	GRMZM2G031169_P01	GRMZM2G115280_P01
GRMZM2G015219_P01	GRMZM2G031213_P01	GRMZM2G115342_P01
GRMZM2G015226_P01	GRMZM2G031308_P01	GRMZM2G115388_P01
GRMZM2G015238_P01	GRMZM2G031311_P02	GRMZM2G115755_P01
GRMZM2G015267_P02	GRMZM2G031326_P01	GRMZM2G115775_P06
GRMZM2G015285_P01	GRMZM2G031338_P01	GRMZM2G115812_P01
GRMZM2G015289_P02	GRMZM2G031352_P01	GRMZM2G115812_P02
GRMZM2G015291_P01	GRMZM2G031352_P02	GRMZM2G115939_P03
GRMZM2G015295_P01	GRMZM2G031354_P01	GRMZM2G115975_P02
GRMZM2G015324_P01	GRMZM2G031360_P01	GRMZM2G116079_P05
GRMZM2G015344_P01	GRMZM2G031461_P01	GRMZM2G116135_P01
GRMZM2G015352_P01	GRMZM2G031496_P01	GRMZM2G116190_P01
GRMZM2G015364_P01	GRMZM2G031501_P03	GRMZM2G116258_P01
GRMZM2G015384_P01	GRMZM2G031523_P01	GRMZM2G116282_P02
GRMZM2G015419_P02	GRMZM2G031529_P01	GRMZM2G116327_P03
GRMZM2G015432_P04	GRMZM2G031545_P01	GRMZM2G116563_P01
GRMZM2G015441_P01	GRMZM2G031568_P01	GRMZM2G116592_P01
GRMZM2G015502_P01	GRMZM2G031572_P01	GRMZM2G116620_P02
GRMZM2G015571_P01	GRMZM2G031586_P01	GRMZM2G116658_P01
GRMZM2G015578_P01	GRMZM2G031607_P01	GRMZM2G117007_P01
GRMZM2G015588_P01	GRMZM2G031721_P01	GRMZM2G117060_P02
GRMZM2G015592_P01	GRMZM2G031761_P02	GRMZM2G117100_P02
GRMZM2G015596_P01	GRMZM2G031825_P01	GRMZM2G117329_P01
GRMZM2G015610_P01	GRMZM2G031846_P01	GRMZM2G117346_P01
GRMZM2G015642_P01	GRMZM2G031850_P01	GRMZM2G117458_P02
GRMZM2G015692_P01	GRMZM2G031859_P01	GRMZM2G117574_P01
GRMZM2G015703_P01	GRMZM2G031930_P01	GRMZM2G117763_P01
GRMZM2G015709_P01	GRMZM2G031941_P01	GRMZM2G117854_P01
GRMZM2G015727_P01	GRMZM2G031981_P01	GRMZM2G118098_P01
GRMZM2G015730_P01	GRMZM2G032003_P02	GRMZM2G118309_P01
GRMZM2G015730_P02	GRMZM2G032049_P01	GRMZM2G118363_P01
GRMZM2G015735_P01	GRMZM2G032071_P01	GRMZM2G118453_P01
GRMZM2G015767_P01	GRMZM2G032095_P01	GRMZM2G118462_P01
GRMZM2G015784_P01	GRMZM2G032104_P01	GRMZM2G118485_P01
GRMZM2G015804_P02	GRMZM2G032110_P01	GRMZM2G118628_P01
GRMZM2G015804_P03	GRMZM2G032160_P01	GRMZM2G118714_P01
GRMZM2G015818_P01	GRMZM2G032163_P01	GRMZM2G118737_P01
GRMZM2G015854_P01	GRMZM2G032190_P01	GRMZM2G118939_P02
GRMZM2G015861_P02	GRMZM2G032222_P01	GRMZM2G119168_P01
GRMZM2G015875_P01	GRMZM2G032252_P01	GRMZM2G119169_P04
GRMZM2G015880_P02	GRMZM2G032253_P01	GRMZM2G119261_P02
GRMZM2G015881_P01	GRMZM2G032258_P01	GRMZM2G119357_P01
GRMZM2G015886_P01	GRMZM2G032260_P02	GRMZM2G119361_P02
GRMZM2G015889_P01	GRMZM2G032266_P01	GRMZM2G119383_P01
GRMZM2G015892_P01	GRMZM2G032267_P01	GRMZM2G119393_P01
GRMZM2G015902_P01	GRMZM2G032276_P01	GRMZM2G119426_P03
GRMZM2G015906_P02	GRMZM2G032280_P01	GRMZM2G119521_P01
GRMZM2G015908_P01	GRMZM2G032282_P01	GRMZM2G119571_P01
GRMZM2G015925_P01	GRMZM2G032336_P01	GRMZM2G119627_P01
GRMZM2G015967_P01	GRMZM2G032348_P04	GRMZM2G119640_P03
GRMZM2G015972_P01	GRMZM2G032351_P01	GRMZM2G119714_P01
GRMZM2G015983_P01	GRMZM2G032367_P01	GRMZM2G119722_P01
GRMZM2G015989_P01	GRMZM2G032376_P01	GRMZM2G119886_P01
GRMZM2G016066_P01	GRMZM2G032409_P01	GRMZM2G119930_P01
GRMZM2G016068_P01	GRMZM2G032419_P01	GRMZM2G120151_P01
GRMZM2G016068_P02	GRMZM2G032423_P03	GRMZM2G120271_P02
GRMZM2G016084_P01	GRMZM2G032478_P01	GRMZM2G120300_P02
GRMZM2G016088_P01	GRMZM2G032484_P01	GRMZM2G120329_P02
GRMZM2G016097_P01	GRMZM2G032496_P01	GRMZM2G120530_P02
GRMZM2G016106_P01	GRMZM2G032505_P03	GRMZM2G120572_P01
GRMZM2G016150_P01	GRMZM2G032628_P01	GRMZM2G120575_P01
GRMZM2G016168_P01	GRMZM2G032684_P01	GRMZM2G120652_P01
GRMZM2G016189_P02	GRMZM2G032694_P01	GRMZM2G120740_P03
GRMZM2G016210_P01	GRMZM2G032699_P02	GRMZM2G120933_P01
GRMZM2G016236_P01	GRMZM2G032711_P01	GRMZM2G120942_P04
GRMZM2G016240_P01	GRMZM2G032766_P01	GRMZM2G120973_P01
GRMZM2G016241_P01	GRMZM2G032821_P01	GRMZM2G120975_P01
GRMZM2G016250_P01	GRMZM2G032847_P03	GRMZM2G121063_P02
GRMZM2G016290_P01	GRMZM2G032878_P01	GRMZM2G121117_P01
GRMZM2G016296_P01	GRMZM2G032910_P01	GRMZM2G121123_P01
GRMZM2G016323_P01	GRMZM2G032936_P01	GRMZM2G121128_P01
GRMZM2G016382_P01	GRMZM2G032944_P01	GRMZM2G121166_P03
GRMZM2G016439_P01	GRMZM2G032977_P01	GRMZM2G121176_P03
GRMZM2G016443_P01	GRMZM2G033022_P01	GRMZM2G121186_P01
GRMZM2G016457_P01	GRMZM2G033029_P01	GRMZM2G121210_P02
GRMZM2G016477_P01	GRMZM2G033074_P01	GRMZM2G121269_P02
GRMZM2G016480_P01	GRMZM2G033098_P01	GRMZM2G121510_P01
GRMZM2G016487_P01	GRMZM2G033130_P01	GRMZM2G121573_P02
GRMZM2G016503_P01	GRMZM2G033198_P01	GRMZM2G121649_P02
GRMZM2G016511_P01	GRMZM2G033199_P01	GRMZM2G121663_P01
GRMZM2G016521_P01	GRMZM2G033208_P01	GRMZM2G121683_P01
GRMZM2G016546_P01	GRMZM2G033219_P01	GRMZM2G121715_P02
GRMZM2G016561_P01	GRMZM2G033283_P01	GRMZM2G121840_P01
GRMZM2G016583_P01	GRMZM2G033413_P01	GRMZM2G121871_P01
GRMZM2G016602_P02	GRMZM2G033478_P01	GRMZM2G121878_P01
GRMZM2G016622_P02	GRMZM2G033491_P01	GRMZM2G122061_P02
GRMZM2G016649_P01	GRMZM2G033493_P01	GRMZM2G122231_P01
GRMZM2G016655_P01	GRMZM2G033515_P01	GRMZM2G122267_P02
GRMZM2G016657_P01	GRMZM2G033526_P01	GRMZM2G122277_P01
GRMZM2G016660_P01	GRMZM2G033544_P01	GRMZM2G122337_P01
GRMZM2G016671_P01	GRMZM2G033555_P01	GRMZM2G122532_P01
GRMZM2G016677_P01	GRMZM2G033592_P01	GRMZM2G122569_P01
GRMZM2G016705_P01	GRMZM2G033619_P01	GRMZM2G122577_P01
GRMZM2G016774_P01	GRMZM2G033626_P01	GRMZM2G122715_P02
GRMZM2G016802_P01	GRMZM2G033626_P04	GRMZM2G122740_P01
GRMZM2G016805_P01	GRMZM2G033630_P01	GRMZM2G122811_P01
GRMZM2G016817_P02	GRMZM2G033634_P01	GRMZM2G122871_P01
GRMZM2G016819_P01	GRMZM2G033641_P01	GRMZM2G122937_P02
GRMZM2G016827_P02	GRMZM2G033644_P01	GRMZM2G122999_P01
GRMZM2G016836_P01	GRMZM2G033649_P01	GRMZM2G123140_P04
GRMZM2G016844_P01	GRMZM2G033653_P01	GRMZM2G123159_P01
GRMZM2G016858_P01	GRMZM2G033799_P01	GRMZM2G123277_P01
GRMZM2G016866_P01	GRMZM2G033805_P01	GRMZM2G123440_P01
GRMZM2G016875_P01	GRMZM2G033829_P01	GRMZM2G123537_P02
GRMZM2G016878_P01	GRMZM2G033846_P01	GRMZM2G123558_P01
GRMZM2G016886_P01	GRMZM2G033876_P01	GRMZM2G123719_P01
GRMZM2G016890_P01	GRMZM2G033885_P01	GRMZM2G123791_P01
GRMZM2G016890_P03	GRMZM2G033894_P01	GRMZM2G123796_P05
GRMZM2G016892_P01	GRMZM2G033926_P01	GRMZM2G123969_P01
GRMZM2G016894_P01	GRMZM2G033931_P01	GRMZM2G124096_P01
GRMZM2G016926_P01	GRMZM2G033937_P01	GRMZM2G124254_P01
GRMZM2G016930_P03	GRMZM2G034005_P01	GRMZM2G124288_P01
GRMZM2G016939_P01	GRMZM2G034019_P01	GRMZM2G124307_P01
GRMZM2G016958_P01	GRMZM2G034025_P01	GRMZM2G124317_P03
GRMZM2G017013_P02	GRMZM2G034043_P01	GRMZM2G124321_P01
GRMZM2G017013_P04	GRMZM2G034043_P03	GRMZM2G124441_P01
GRMZM2G017016_P02	GRMZM2G034069_P01	GRMZM2G124476_P01
GRMZM2G017031_P01	GRMZM2G034083_P01	GRMZM2G124532_P03
GRMZM2G017045_P01	GRMZM2G034120_P01	GRMZM2G124573_P01
GRMZM2G017077_P01	GRMZM2G034122_P01	GRMZM2G124576_P02
GRMZM2G017080_P01	GRMZM2G034143_P01	GRMZM2G124638_P01
GRMZM2G017086_P01	GRMZM2G034152_P01	GRMZM2G124715_P03
GRMZM2G017089_P01	GRMZM2G034152_P03	GRMZM2G124876_P01
GRMZM2G017110_P02	GRMZM2G034152_P04	GRMZM2G124883_P01
GRMZM2G017110_P03	GRMZM2G034206_P01	GRMZM2G124886_P02
GRMZM2G017142_P01	GRMZM2G034225_P01	GRMZM2G125044_P02
GRMZM2G017145_P02	GRMZM2G034243_P01	GRMZM2G125148_P01
GRMZM2G017159_P01	GRMZM2G034276_P01	GRMZM2G125239_P01
GRMZM2G017186_P01	GRMZM2G034302_P01	GRMZM2G125294_P01
GRMZM2G017186_P03	GRMZM2G034313_P01	GRMZM2G125320_P01
GRMZM2G017187_P02	GRMZM2G034326_P01	GRMZM2G125345_P01
GRMZM2G017193_P01	GRMZM2G034360_P01	GRMZM2G125424_P03
GRMZM2G017229_P01	GRMZM2G034362_P01	GRMZM2G125487_P01
GRMZM2G017249_P01	GRMZM2G034372_P01	GRMZM2G125531_P04
GRMZM2G017254_P01	GRMZM2G034410_P01	GRMZM2G125596_P01
GRMZM2G017257_P01	GRMZM2G034417_P02	GRMZM2G125648_P02
GRMZM2G017268_P01	GRMZM2G034430_P01	GRMZM2G125728_P01
GRMZM2G017269_P01	GRMZM2G034453_P01	GRMZM2G125935_P03
GRMZM2G017290_P01	GRMZM2G034503_P01	GRMZM2G125969_P03
GRMZM2G017299_P01	GRMZM2G034503_P03	GRMZM2G126170_P02
GRMZM2G017305_P01	GRMZM2G034511_P01	GRMZM2G126260_P02
GRMZM2G017329_P01	GRMZM2G034526_P01	GRMZM2G126266_P02
GRMZM2G017334_P01	GRMZM2G034572_P01	GRMZM2G126507_P02
GRMZM2G017351_P01	GRMZM2G034575_P01	GRMZM2G126555_P02
GRMZM2G017355_P01	GRMZM2G034598_P01	GRMZM2G126582_P01
GRMZM2G017365_P08	GRMZM2G034638_P01	GRMZM2G126656_P03
GRMZM2G017368_P01	GRMZM2G034639_P01	GRMZM2G126665_P01
GRMZM2G017382_P01	GRMZM2G034724_P01	GRMZM2G126682_P01
GRMZM2G017386_P01	GRMZM2G034764_P01	GRMZM2G126691_P01
GRMZM2G017404_P01	GRMZM2G034794_P01	GRMZM2G126774_P03
GRMZM2G017409_P01	GRMZM2G034804_P02	GRMZM2G126781_P01
GRMZM2G017411_P01	GRMZM2G034848_P01	GRMZM2G126795_P02
GRMZM2G017414_P03	GRMZM2G034855_P01	GRMZM2G126834_P01
GRMZM2G017419_P01	GRMZM2G034917_P01	GRMZM2G126839_P01
GRMZM2G017421_P01	GRMZM2G034947_P02	GRMZM2G126853_P02
GRMZM2G017429_P01	GRMZM2G034975_P01	GRMZM2G126946_P05
GRMZM2G017460_P01	GRMZM2G034985_P01	GRMZM2G126972_P02
GRMZM2G017470_P01	GRMZM2G035017_P01	GRMZM2G127050_P02
GRMZM2G017486_P01	GRMZM2G035023_P01	GRMZM2G127115_P01
GRMZM2G017520_P01	GRMZM2G035042_P01	GRMZM2G127297_P01
GRMZM2G017525_P01	GRMZM2G035063_P01	GRMZM2G127299_P01
GRMZM2G017528_P01	GRMZM2G035118_P01	GRMZM2G127340_P01
GRMZM2G017532_P01	GRMZM2G035134_P02	GRMZM2G127490_P01
GRMZM2G017537_P01	GRMZM2G035213_P01	GRMZM2G127548_P01
GRMZM2G017550_P01	GRMZM2G035256_P01	GRMZM2G127598_P01
GRMZM2G017555_P01	GRMZM2G035268_P01	GRMZM2G127609_P01
GRMZM2G017578_P01	GRMZM2G035278_P01	GRMZM2G127632_P01
GRMZM2G017606_P01	GRMZM2G035298_P02	GRMZM2G127729_P02
GRMZM2G017616_P01	GRMZM2G035325_P01	GRMZM2G127756_P02
GRMZM2G017634_P03	GRMZM2G035338_P02	GRMZM2G127780_P02
GRMZM2G017647_P01	GRMZM2G035356_P01	GRMZM2G127798_P01
GRMZM2G017654_P01	GRMZM2G035395_P01	GRMZM2G127812_P05
GRMZM2G017666_P01	GRMZM2G035417_P01	GRMZM2G127821_P01
GRMZM2G017670_P01	GRMZM2G035430_P01	GRMZM2G127911_P02
GRMZM2G017671_P01	GRMZM2G035465_P01	GRMZM2G128057_P01
GRMZM2G017678_P01	GRMZM2G035477_P01	GRMZM2G128176_P02
GRMZM2G017682_P01	GRMZM2G035502_P01	GRMZM2G128206_P03
GRMZM2G017730_P01	GRMZM2G035503_P01	GRMZM2G128228_P01
GRMZM2G017741_P01	GRMZM2G035520_P01	GRMZM2G128248_P01
GRMZM2G017761_P01	GRMZM2G035526_P01	GRMZM2G128466_P02
GRMZM2G017789_P01	GRMZM2G035557_P01	GRMZM2G128579_P01
GRMZM2G017804_P01	GRMZM2G035584_P01	GRMZM2G128613_P01
GRMZM2G017815_P01	GRMZM2G035594_P01	GRMZM2G128658_P01
GRMZM2G017821_P01	GRMZM2G035620_P01	GRMZM2G128663_P01
GRMZM2G017831_P01	GRMZM2G035636_P01	GRMZM2G128737_P01
GRMZM2G017835_P01	GRMZM2G035651_P01	GRMZM2G128877_P01
GRMZM2G017845_P01	GRMZM2G035665_P01	GRMZM2G128895_P01
GRMZM2G017852_P01	GRMZM2G035708_P01	GRMZM2G128934_P02
GRMZM2G017853_P01	GRMZM2G035709_P02	GRMZM2G128969_P02
GRMZM2G017865_P01	GRMZM2G035719_P01	GRMZM2G128981_P01
GRMZM2G017869_P01	GRMZM2G035779_P01	GRMZM2G128995_P06
GRMZM2G017894_P01	GRMZM2G035785_P01	GRMZM2G129261_P01
GRMZM2G017923_P01	GRMZM2G035807_P01	GRMZM2G129304_P01
GRMZM2G017933_P01	GRMZM2G035820_P01	GRMZM2G129444_P03
GRMZM2G017941_P01	GRMZM2G035843_P01	GRMZM2G129482_P01
GRMZM2G017957_P01	GRMZM2G035893_P01	GRMZM2G129569_P02
GRMZM2G017957_P02	GRMZM2G035922_P01	GRMZM2G129575_P01
GRMZM2G017966_P01	GRMZM2G035928_P01	GRMZM2G129615_P03
GRMZM2G017991_P01	GRMZM2G035948_P01	GRMZM2G129675_P01
GRMZM2G018006_P01	GRMZM2G035985_P01	GRMZM2G129781_P01
GRMZM2G018020_P01	GRMZM2G035994_P01	GRMZM2G129804_P01
GRMZM2G018030_P01	GRMZM2G035997_P01	GRMZM2G129806_P02
GRMZM2G018044_P01	GRMZM2G036007_P02	GRMZM2G129817_P02
GRMZM2G018059_P01	GRMZM2G036019_P02	GRMZM2G129973_P01
GRMZM2G018074_P01	GRMZM2G036034_P01	GRMZM2G129987_P01
GRMZM2G018080_P01	GRMZM2G036050_P01	GRMZM2G130018_P03
GRMZM2G018082_P01	GRMZM2G036070_P02	GRMZM2G130095_P03
GRMZM2G018105_P01	GRMZM2G036099_P03	GRMZM2G130230_P01
GRMZM2G018105_P03	GRMZM2G036134_P01	GRMZM2G130232_P03
GRMZM2G018126_P01	GRMZM2G036169_P01	GRMZM2G130287_P01
GRMZM2G018146_P01	GRMZM2G036186_P01	GRMZM2G130305_P01
GRMZM2G018177_P01	GRMZM2G036217_P01	GRMZM2G130459_P04
GRMZM2G018189_P01	GRMZM2G036427_P01	GRMZM2G130544_P02
GRMZM2G018197_P01	GRMZM2G036455_P01	GRMZM2G130678_P01
GRMZM2G018217_P01	GRMZM2G036464_P01	GRMZM2G130749_P02
GRMZM2G018223_P01	GRMZM2G036502_P01	GRMZM2G130854_P01
GRMZM2G018229_P01	GRMZM2G036505_P01	GRMZM2G130905_P01
GRMZM2G018238_P01	GRMZM2G036534_P01	GRMZM2G130927_P01
GRMZM2G018241_P01	GRMZM2G036543_P01	GRMZM2G131070_P04
GRMZM2G018251_P01	GRMZM2G036590_P01	GRMZM2G131228_P01
GRMZM2G018251_P02	GRMZM2G036596_P02	GRMZM2G131332_P01
GRMZM2G018275_P01	GRMZM2G036609_P01	GRMZM2G131443_P02
GRMZM2G018281_P02	GRMZM2G036697_P01	GRMZM2G131482_P02
GRMZM2G018356_P01	GRMZM2G036708_P01	GRMZM2G131611_P02
GRMZM2G018375_P02	GRMZM2G036720_P01	GRMZM2G131623_P02
GRMZM2G018403_P01	GRMZM2G036752_P01	GRMZM2G131638_P01
GRMZM2G018416_P01	GRMZM2G036765_P01	GRMZM2G131723_P03
GRMZM2G018417_P01	GRMZM2G036826_P01	GRMZM2G131749_P01
GRMZM2G018441_P01	GRMZM2G036829_P01	GRMZM2G131822_P01
GRMZM2G018447_P01	GRMZM2G036837_P01	GRMZM2G131939_P01
GRMZM2G018484_P01	GRMZM2G036861_P01	GRMZM2G131943_P02
GRMZM2G018508_P01	GRMZM2G036872_P01	GRMZM2G131957_P01
GRMZM2G018566_P01	GRMZM2G036880_P01	GRMZM2G132007_P01
GRMZM2G018573_P01	GRMZM2G036905_P01	GRMZM2G132060_P02
GRMZM2G018586_P01	GRMZM2G036918_P01	GRMZM2G132373_P01
GRMZM2G018595_P01	GRMZM2G036921_P01	GRMZM2G132465_P04
GRMZM2G018607_P01	GRMZM2G037064_P01	GRMZM2G132468_P01
GRMZM2G018619_P01	GRMZM2G037128_P02	GRMZM2G132633_P02
GRMZM2G018619_P03	GRMZM2G037134_P03	GRMZM2G132653_P04
GRMZM2G018689_P01	GRMZM2G037146_P01	GRMZM2G132686_P01
GRMZM2G018692_P01	GRMZM2G037150_P01	GRMZM2G132704_P01
GRMZM2G018695_P01	GRMZM2G037164_P01	GRMZM2G132847_P01
GRMZM2G018697_P01	GRMZM2G037177_P01	GRMZM2G132854_P01
GRMZM2G018728_P01	GRMZM2G037185_P01	GRMZM2G132857_P01
GRMZM2G018771_P01	GRMZM2G037200_P01	GRMZM2G132936_P02
GRMZM2G018771_P02	GRMZM2G037226_P01	GRMZM2G132944_P03
GRMZM2G018775_P01	GRMZM2G037255_P01	GRMZM2G133023_P02
GRMZM2G018786_P03	GRMZM2G037265_P01	GRMZM2G133314_P01
GRMZM2G018820_P01	GRMZM2G037280_P01	GRMZM2G133358_P01
GRMZM2G018837_P01	GRMZM2G037284_P01	GRMZM2G133621_P02
GRMZM2G018849_P01	GRMZM2G037308_P01	GRMZM2G133652_P02
GRMZM2G018869_P01	GRMZM2G037322_P02	GRMZM2G133756_P01
GRMZM2G018901_P01	GRMZM2G037350_P01	GRMZM2G133757_P02
GRMZM2G018923_P01	GRMZM2G037378_P01	GRMZM2G133802_P04
GRMZM2G018926_P01	GRMZM2G037379_P03	GRMZM2G133819_P02
GRMZM2G018929_P02	GRMZM2G037413_P01	GRMZM2G133854_P01
GRMZM2G018941_P01	GRMZM2G037614_P01	GRMZM2G133919_P01
GRMZM2G018943_P01	GRMZM2G037624_P01	GRMZM2G133926_P01
GRMZM2G018947_P01	GRMZM2G037644_P01	GRMZM2G134044_P01
GRMZM2G018950_P01	GRMZM2G037683_P01	GRMZM2G134045_P01
GRMZM2G018951_P01	GRMZM2G037694_P01	GRMZM2G134062_P01
GRMZM2G018955_P01	GRMZM2G037698_P01	GRMZM2G134182_P01
GRMZM2G018962_P01	GRMZM2G037725_P01	GRMZM2G134234_P01
GRMZM2G019029_P01	GRMZM2G037743_P02	GRMZM2G134235_P01
GRMZM2G019050_P01	GRMZM2G037778_P01	GRMZM2G134260_P01
GRMZM2G019050_P02	GRMZM2G037865_P01	GRMZM2G134264_P01
GRMZM2G019084_P02	GRMZM2G037923_P01	GRMZM2G134284_P01
GRMZM2G019084_P03	GRMZM2G037955_P01	GRMZM2G134367_P01
GRMZM2G019119_P01	GRMZM2G038013_P01	GRMZM2G134396_P02
GRMZM2G019121_P01	GRMZM2G038032_P01	GRMZM2G134415_P01
GRMZM2G019144_P01	GRMZM2G038066_P01	GRMZM2G134424_P01
GRMZM2G019166_P01	GRMZM2G038108_P01	GRMZM2G134539_P01
GRMZM2G019183_P02	GRMZM2G038126_P01	GRMZM2G134552_P02
GRMZM2G019185_P01	GRMZM2G038153_P01	GRMZM2G134668_P02
GRMZM2G019200_P01	GRMZM2G038195_P01	GRMZM2G134731_P01
GRMZM2G019200_P03	GRMZM2G038217_P01	GRMZM2G134753_P01
GRMZM2G019236_P01	GRMZM2G038243_P01	GRMZM2G134770_P04
GRMZM2G019251_P02	GRMZM2G038281_P01	GRMZM2G134806_P01
GRMZM2G019260_P01	GRMZM2G038284_P01	GRMZM2G134857_P01
GRMZM2G019266_P01	GRMZM2G038301_P01	GRMZM2G134888_P01
GRMZM2G019267_P01	GRMZM2G038313_P01	GRMZM2G134951_P07
GRMZM2G019284_P01	GRMZM2G038356_P01	GRMZM2G135089_P01
GRMZM2G019317_P01	GRMZM2G038365_P01	GRMZM2G135095_P04
GRMZM2G019356_P01	GRMZM2G038374_P01	GRMZM2G135320_P02
GRMZM2G019358_P01	GRMZM2G038375_P01	GRMZM2G135400_P01
GRMZM2G019361_P01	GRMZM2G038401_P01	GRMZM2G135410_P01
GRMZM2G019363_P02	GRMZM2G038449_P01	GRMZM2G135756_P02
GRMZM2G019373_P01	GRMZM2G038487_P03	GRMZM2G135808_P01
GRMZM2G019386_P01	GRMZM2G038494_P01	GRMZM2G135817_P01
GRMZM2G019404_P01	GRMZM2G038519_P01	GRMZM2G135990_P01
GRMZM2G019411_P01	GRMZM2G038536_P01	GRMZM2G136067_P01
GRMZM2G019411_P02	GRMZM2G038588_P01	GRMZM2G136085_P01
GRMZM2G019430_P01	GRMZM2G038606_P01	GRMZM2G136143_P01
GRMZM2G019434_P01	GRMZM2G038636_P01	GRMZM2G136266_P02
GRMZM2G019437_P01	GRMZM2G038783_P01	GRMZM2G136369_P01
GRMZM2G019446_P01	GRMZM2G038791_P01	GRMZM2G136665_P01
GRMZM2G019450_P02	GRMZM2G038801_P01	GRMZM2G136700_P01
GRMZM2G019468_P01	GRMZM2G038820_P01	GRMZM2G137046_P01
GRMZM2G019500_P01	GRMZM2G038833_P01	GRMZM2G137108_P01
GRMZM2G019515_P01	GRMZM2G038848_P02	GRMZM2G137118_P01
GRMZM2G019538_P01	GRMZM2G038934_P01	GRMZM2G137139_P01
GRMZM2G019553_P01	GRMZM2G038953_P01	GRMZM2G137211_P01
GRMZM2G019586_P01	GRMZM2G038964_P01	GRMZM2G137352_P02
GRMZM2G019597_P01	GRMZM2G038967_P01	GRMZM2G137366_P02
GRMZM2G019621_P01	GRMZM2G039011_P01	GRMZM2G137435_P02
GRMZM2G019673_P01	GRMZM2G039089_P03	GRMZM2G137477_P02
GRMZM2G019673_P04	GRMZM2G039155_P01	GRMZM2G137479_P01
GRMZM2G019681_P01	GRMZM2G039214_P01	GRMZM2G137558_P01
GRMZM2G019686_P01	GRMZM2G039238_P01	GRMZM2G137788_P01
GRMZM2G019695_P01	GRMZM2G039251_P01	GRMZM2G137965_P02
GRMZM2G019738_P01	GRMZM2G039263_P01	GRMZM2G138067_P01
GRMZM2G019738_P02	GRMZM2G039278_P01	GRMZM2G138077_P01
GRMZM2G019744_P01	GRMZM2G039325_P01	GRMZM2G138103_P01
GRMZM2G019746_P01	GRMZM2G039345_P01	GRMZM2G138125_P03
GRMZM2G019783_P01	GRMZM2G039365_P05	GRMZM2G138152_P03
GRMZM2G019799_P01	GRMZM2G039373_P01	GRMZM2G138338_P01
GRMZM2G019807_P01	GRMZM2G039383_P01	GRMZM2G138349_P01
GRMZM2G019812_P01	GRMZM2G039385_P04	GRMZM2G138494_P02
GRMZM2G019838_P01	GRMZM2G039396_P01	GRMZM2G138585_P01
GRMZM2G019863_P01	GRMZM2G039419_P01	GRMZM2G138814_P01
GRMZM2G019866_P02	GRMZM2G039455_P01	GRMZM2G139022_P02
GRMZM2G019872_P01	GRMZM2G039588_P03	GRMZM2G139038_P01
GRMZM2G019872_P02	GRMZM2G039592_P01	GRMZM2G139041_P01
GRMZM2G019876_P01	GRMZM2G039600_P01	GRMZM2G139160_P01
GRMZM2G019901_P02	GRMZM2G039639_P01	GRMZM2G139296_P01
GRMZM2G019919_P01	GRMZM2G039650_P01	GRMZM2G139614_P01
GRMZM2G019926_P03	GRMZM2G039711_P01	GRMZM2G139617_P01
GRMZM2G019958_P01	GRMZM2G039746_P01	GRMZM2G139657_P03
GRMZM2G019986_P01	GRMZM2G039757_P01	GRMZM2G139710_P01
GRMZM2G019986_P04	GRMZM2G039797_P01	GRMZM2G139786_P01
GRMZM2G019991_P02	GRMZM2G039824_P01	GRMZM2G139858_P01
GRMZM2G019999_P01	GRMZM2G039828_P01	GRMZM2G139892_P01
GRMZM2G020002_P01	GRMZM2G039841_P01	GRMZM2G139894_P02
GRMZM2G020002_P02	GRMZM2G039867_P01	GRMZM2G139931_P01
GRMZM2G020034_P01	GRMZM2G039886_P01	GRMZM2G139952_P02
GRMZM2G020040_P02	GRMZM2G039889_P05	GRMZM2G140032_P01
GRMZM2G020073_P01	GRMZM2G039900_P01	GRMZM2G140070_P01
GRMZM2G020091_P01	GRMZM2G039930_P02	GRMZM2G140095_P04
GRMZM2G020096_P01	GRMZM2G039954_P03	GRMZM2G140116_P01
GRMZM2G020140_P01	GRMZM2G039982_P01	GRMZM2G140150_P01
GRMZM2G020146_P01	GRMZM2G039983_P01	GRMZM2G140352_P02
GRMZM2G020148_P02	GRMZM2G039996_P01	GRMZM2G140394_P01
GRMZM2G020156_P01	GRMZM2G040079_P01	GRMZM2G140500_P01
GRMZM2G020187_P01	GRMZM2G040090_P01	GRMZM2G140537_P01
GRMZM2G020216_P01	GRMZM2G040095_P02	GRMZM2G140577_P01
GRMZM2G020255_P01	GRMZM2G040117_P01	GRMZM2G140587_P02
GRMZM2G020291_P01	GRMZM2G040131_P01	GRMZM2G140590_P03
GRMZM2G020295_P02	GRMZM2G040145_P01	GRMZM2G140614_P01
GRMZM2G020320_P01	GRMZM2G040164_P01	GRMZM2G140726_P01
GRMZM2G020401_P03	GRMZM2G040207_P01	GRMZM2G140737_P01
GRMZM2G020409_P01	GRMZM2G040209_P01	GRMZM2G140763_P01
GRMZM2G020411_P01	GRMZM2G040247_P01	GRMZM2G140811_P01
GRMZM2G020423_P01	GRMZM2G040296_P01	GRMZM2G140885_P02
GRMZM2G020438_P01	GRMZM2G040300_P02	GRMZM2G140893_P02
GRMZM2G020446_P01	GRMZM2G040320_P01	GRMZM2G140917_P01
GRMZM2G020484_P01	GRMZM2G040326_P01	GRMZM2G140970_P01
GRMZM2G020484_P02	GRMZM2G040382_P01	GRMZM2G141258_P01
GRMZM2G020500_P01	GRMZM2G040389_P01	GRMZM2G141288_P04
GRMZM2G020523_P01	GRMZM2G040397_P01	GRMZM2G141379_P01
GRMZM2G020544_P02	GRMZM2G040401_P01	GRMZM2G141517_P01
GRMZM2G020548_P02	GRMZM2G040453_P01	GRMZM2G141647_P01
GRMZM2G020553_P01	GRMZM2G040467_P01	GRMZM2G141784_P02
GRMZM2G020574_P07	GRMZM2G040477_P01	GRMZM2G141818_P01
GRMZM2G020594_P01	GRMZM2G040511_P01	GRMZM2G142072_P01
GRMZM2G020606_P01	GRMZM2G040513_P01	GRMZM2G142088_P01
GRMZM2G020620_P01	GRMZM2G040559_P01	GRMZM2G142111_P01
GRMZM2G020631_P01	GRMZM2G040561_P02	GRMZM2G142157_P01
GRMZM2G020653_P01	GRMZM2G040587_P01	GRMZM2G142168_P01
GRMZM2G020661_P01	GRMZM2G040618_P01	GRMZM2G142334_P02
GRMZM2G020721_P01	GRMZM2G040627_P01	GRMZM2G142413_P01
GRMZM2G020740_P01	GRMZM2G040642_P01	GRMZM2G142597_P02
GRMZM2G020766_P01	GRMZM2G040672_P01	GRMZM2G142705_P01
GRMZM2G020775_P01	GRMZM2G040720_P01	GRMZM2G142740_P01
GRMZM2G020785_P01	GRMZM2G040843_P01	GRMZM2G142757_P02
GRMZM2G020801_P01	GRMZM2G040878_P01	GRMZM2G142802_P01
GRMZM2G020805_P01	GRMZM2G040933_P01	GRMZM2G142820_P01
GRMZM2G020840_P01	GRMZM2G040945_P01	GRMZM2G142870_P01
GRMZM2G020843_P01	GRMZM2G040968_P01	GRMZM2G142873_P02
GRMZM2G020864_P01	GRMZM2G040970_P01	GRMZM2G142898_P02
GRMZM2G020898_P01	GRMZM2G040991_P02	GRMZM2G143238_P01
GRMZM2G020912_P01	GRMZM2G040995_P01	GRMZM2G143443_P01
GRMZM2G020915_P01	GRMZM2G041015_P01	GRMZM2G143450_P02
GRMZM2G020920_P01	GRMZM2G041028_P01	GRMZM2G143568_P01
GRMZM2G020938_P02	GRMZM2G041050_P01	GRMZM2G143613_P01
GRMZM2G020940_P01	GRMZM2G041060_P01	GRMZM2G143723_P01
GRMZM2G020986_P01	GRMZM2G041159_P01	GRMZM2G143878_P01
GRMZM2G020996_P01	GRMZM2G041181_P01	GRMZM2G143883_P05
GRMZM2G021015_P01	GRMZM2G041238_P01	GRMZM2G144146_P01
GRMZM2G021044_P01	GRMZM2G041258_P03	GRMZM2G144153_P01
GRMZM2G021049_P01	GRMZM2G041275_P01	GRMZM2G144282_P01
GRMZM2G021069_P01	GRMZM2G041328_P01	GRMZM2G144387_P01
GRMZM2G021074_P01	GRMZM2G041352_P01	GRMZM2G144403_P01
GRMZM2G021110_P01	GRMZM2G041394_P01	GRMZM2G144501_P02
GRMZM2G021129_P01	GRMZM2G041561_P01	GRMZM2G144645_P01
GRMZM2G021149_P01	GRMZM2G041613_P03	GRMZM2G144653_P01
GRMZM2G021170_P01	GRMZM2G041642_P02	GRMZM2G144890_P01
GRMZM2G021194_P01	GRMZM2G041697_P01	GRMZM2G144971_P03
GRMZM2G021219_P01	GRMZM2G041732_P01	GRMZM2G144995_P03
GRMZM2G021223_P01	GRMZM2G041765_P01	GRMZM2G145008_P01
GRMZM2G021225_P01	GRMZM2G041770_P01	GRMZM2G145088_P01
GRMZM2G021243_P01	GRMZM2G041797_P01	GRMZM2G145112_P01
GRMZM2G021256_P01	GRMZM2G041799_P01	GRMZM2G145152_P01
GRMZM2G021270_P01	GRMZM2G041818_P01	GRMZM2G145175_P04
GRMZM2G021270_P02	GRMZM2G041822_P01	GRMZM2G145258_P01
GRMZM2G021299_P01	GRMZM2G041831_P01	GRMZM2G145280_P02
GRMZM2G021313_P01	GRMZM2G041842_P01	GRMZM2G145300_P01
GRMZM2G021331_P01	GRMZM2G041876_P01	GRMZM2G145346_P01
[truncated: 14,423 more rows]

## Sheet: TF
Table S3 The proteins used for drawing Venn diagrams
TFs used for drawing Venn diagram
TF in identified proteins	TF in quantified proteins	Protein
AC149475.2_FGP005	AC149829.2_FGP004	AC196475.3_FGP005
AC149829.2_FGP004	AC194970.5_FGP002	AC200057.4_FGP007
AC194970.5_FGP002	AC196475.3_FGP005	AC203535.4_FGP001
AC196475.3_FGP005	AC200057.4_FGP007	AC205484.3_FGP005
AC197146.3_FGP002	AC203535.4_FGP001	AC233880.1_FGP006
AC198937.4_FGP005	AC205574.3_FGP006	AC233935.1_FGP005
AC200057.4_FGP007	AC209784.3_FGP011	GRMZM2G004619_P02
AC203535.4_FGP001	AC233880.1_FGP006	GRMZM2G004957_P01
AC203535.4_FGP002	AC233935.1_FGP005	GRMZM2G005126_P01
AC205484.3_FGP005	AC234149.1_FGP002	GRMZM2G008356_P01
AC205574.3_FGP006	EF517601.1_FGP010	GRMZM2G008558_P01
AC206165.3_FGP007	GRMZM2G001048_P01	GRMZM2G009478_P06
AC209784.3_FGP011	GRMZM2G001426_P01	GRMZM2G010323_P02
AC233880.1_FGP006	GRMZM2G001663_P01	GRMZM2G011357_P01
AC233888.1_FGP002	GRMZM2G001777_P01	GRMZM2G011588_P01
AC233935.1_FGP005	GRMZM2G001930_P01	GRMZM2G015080_P02
AC234149.1_FGP002	GRMZM2G002978_P02	GRMZM2G015097_P01
AC234520.1_FGP003	GRMZM2G003509_P03	GRMZM2G016649_P02
EF517601.1_FGP010	GRMZM2G003944_P01	GRMZM2G019106_P01
GRMZM2G001048_P01	GRMZM2G004334_P01	GRMZM2G019446_P02
GRMZM2G001426_P01	GRMZM2G004531_P01	GRMZM2G021834_P01
GRMZM2G001663_P01	GRMZM2G004619_P01	GRMZM2G022359_P01
GRMZM2G001777_P01	GRMZM2G004641_P01	GRMZM2G022499_P01
GRMZM2G001930_P01	GRMZM2G005126_P01	GRMZM2G023291_P01
GRMZM2G002978_P02	GRMZM2G006042_P01	GRMZM2G024851_P01
GRMZM2G003406_P01	GRMZM2G006477_P01	GRMZM2G028594_P02
GRMZM2G003509_P03	GRMZM2G006493_P01	GRMZM2G028980_P02
GRMZM2G003715_P01	GRMZM2G006493_P02	GRMZM2G030280_P01
GRMZM2G003944_P01	GRMZM2G006871_P01	GRMZM2G030710_P01
GRMZM2G004334_P01	GRMZM2G007063_P01	GRMZM2G032258_P01
GRMZM2G004356_P01	GRMZM2G008356_P01	GRMZM2G032336_P01
GRMZM2G004531_P01	GRMZM2G008558_P01	GRMZM2G033138_P03
GRMZM2G004619_P01	GRMZM2G009060_P01	GRMZM2G033413_P01
GRMZM2G004641_P01	GRMZM2G009406_P01	GRMZM2G036554_P01
GRMZM2G005126_P01	GRMZM2G010323_P01	GRMZM2G036837_P01
GRMZM2G006042_P01	GRMZM2G010929_P01	GRMZM2G037128_P02
GRMZM2G006477_P01	GRMZM2G011357_P01	GRMZM2G037823_P01
GRMZM2G006493_P01	GRMZM2G011588_P01	GRMZM2G039828_P01
GRMZM2G006493_P02	GRMZM2G011932_P01	GRMZM2G039889_P01
GRMZM2G006752_P02	GRMZM2G012262_P01	GRMZM2G041799_P01
GRMZM2G006871_P01	GRMZM2G012654_P01	GRMZM2G041818_P01
GRMZM2G007063_P01	GRMZM2G015080_P01	GRMZM2G042198_P01
GRMZM2G008356_P01	GRMZM2G015097_P01	GRMZM2G042666_P01
GRMZM2G008558_P01	GRMZM2G016150_P01	GRMZM2G044752_P05
GRMZM2G009060_P01	GRMZM2G016649_P01	GRMZM2G049194_P01
GRMZM2G009406_P01	GRMZM2G017145_P02	GRMZM2G050912_P01
GRMZM2G010323_P01	GRMZM2G017470_P01	GRMZM2G055135_P02
GRMZM2G010871_P01	GRMZM2G017520_P01	GRMZM2G058197_P01
GRMZM2G010929_P01	GRMZM2G017923_P01	GRMZM2G060170_P04
GRMZM2G011357_P01	GRMZM2G019446_P01	GRMZM2G062391_P02
GRMZM2G011588_P01	GRMZM2G020805_P01	GRMZM2G062541_P01
GRMZM2G011932_P01	GRMZM2G021339_P01	GRMZM2G063203_P02
GRMZM2G012262_P01	GRMZM2G021777_P01	GRMZM2G065829_P02
GRMZM2G012654_P01	GRMZM2G021834_P01	GRMZM2G066373_P01
GRMZM2G012724_P01	GRMZM2G022359_P01	GRMZM2G068330_P01
GRMZM2G015037_P01	GRMZM2G022499_P01	GRMZM2G069009_P02
GRMZM2G015080_P01	GRMZM2G023667_P01	GRMZM2G069486_P02
GRMZM2G015097_P01	GRMZM2G023667_P02	GRMZM2G070211_P01
GRMZM2G016150_P01	GRMZM2G024054_P01	GRMZM2G071977_P01
GRMZM2G016649_P01	GRMZM2G024054_P07	GRMZM2G074373_P01
GRMZM2G017145_P02	GRMZM2G024530_P01	GRMZM2G076602_P01
GRMZM2G017187_P02	GRMZM2G024851_P01	GRMZM2G076657_P02
GRMZM2G017268_P01	GRMZM2G026417_P01	GRMZM2G077755_P01
GRMZM2G017470_P01	GRMZM2G026643_P01	GRMZM2G079365_P01
GRMZM2G017520_P01	GRMZM2G026742_P01	GRMZM2G081127_P01
GRMZM2G017606_P01	GRMZM2G026833_P01	GRMZM2G081812_P03
GRMZM2G017923_P01	GRMZM2G027298_P01	GRMZM2G082387_P01
GRMZM2G019446_P01	GRMZM2G027976_P01	GRMZM2G083886_P01
GRMZM2G020805_P01	GRMZM2G028046_P01	GRMZM2G083964_P01
GRMZM2G021339_P01	GRMZM2G028492_P01	GRMZM2G084684_P02
GRMZM2G021777_P01	GRMZM2G028594_P01	GRMZM2G086994_P01
GRMZM2G021834_P01	GRMZM2G028766_P01	GRMZM2G087032_P03
GRMZM2G022359_P01	GRMZM2G028980_P01	GRMZM2G088140_P02
GRMZM2G022499_P01	GRMZM2G030280_P01	GRMZM2G088524_P02
GRMZM2G023667_P01	GRMZM2G030458_P01	GRMZM2G089406_P01
GRMZM2G023667_P02	GRMZM2G032258_P01	GRMZM2G089501_P05
GRMZM2G024054_P01	GRMZM2G032336_P01	GRMZM2G090595_P01
GRMZM2G024054_P07	GRMZM2G033356_P01	GRMZM2G090595_P04
GRMZM2G024530_P01	GRMZM2G033413_P01	GRMZM2G091433_P04
GRMZM2G024655_P01	GRMZM2G034638_P01	GRMZM2G092409_P01
GRMZM2G024851_P01	GRMZM2G034868_P01	GRMZM2G093305_P02
GRMZM2G024948_P01	GRMZM2G035405_P02	GRMZM2G094935_P01
GRMZM2G026417_P01	GRMZM2G036092_P01	GRMZM2G095078_P02
GRMZM2G026643_P01	GRMZM2G036837_P01	GRMZM2G095239_P03
GRMZM2G026742_P01	GRMZM2G037128_P02	GRMZM2G096709_P01
GRMZM2G026833_P01	GRMZM2G037200_P01	GRMZM2G098884_P01
GRMZM2G027298_P01	GRMZM2G037200_P02	GRMZM2G099319_P01
GRMZM2G027333_P01	GRMZM2G037823_P01	GRMZM2G100794_P01
GRMZM2G027976_P01	GRMZM2G038783_P01	GRMZM2G102514_P01
GRMZM2G028046_P01	GRMZM2G039586_P01	GRMZM2G106276_P01
GRMZM2G028492_P01	GRMZM2G039828_P01	GRMZM2G106613_P01
GRMZM2G028594_P01	GRMZM2G039889_P05	GRMZM2G107031_P01
GRMZM2G028766_P01	GRMZM2G041127_P01	GRMZM2G107886_P01
GRMZM2G028980_P01	GRMZM2G041415_P01	GRMZM2G108424_P02
GRMZM2G030280_P01	GRMZM2G041799_P01	GRMZM2G109480_P01
GRMZM2G030458_P01	GRMZM2G041818_P01	GRMZM2G109869_P02
GRMZM2G031398_P01	GRMZM2G041991_P01	GRMZM2G110107_P02
GRMZM2G031983_P01	GRMZM2G042250_P01	GRMZM2G110582_P02
GRMZM2G032258_P01	GRMZM2G042666_P01	GRMZM2G112764_P01
GRMZM2G032336_P01	GRMZM2G043250_P01	GRMZM2G113098_P01
GRMZM2G033138_P01	GRMZM2G046968_P01	GRMZM2G114873_P01
GRMZM2G033230_P01	GRMZM2G047370_P01	GRMZM2G115388_P01
GRMZM2G033356_P01	GRMZM2G048403_P01	GRMZM2G116658_P01
GRMZM2G033413_P01	GRMZM2G048987_P01	GRMZM2G117007_P01
GRMZM2G033570_P01	GRMZM2G049194_P01	GRMZM2G117854_P01
GRMZM2G034638_P01	GRMZM2G049378_P01	GRMZM2G118453_P01
GRMZM2G034868_P01	GRMZM2G051793_P01	GRMZM2G118485_P01
GRMZM2G035405_P02	GRMZM2G051955_P01	GRMZM2G119640_P03
GRMZM2G036092_P01	GRMZM2G052102_P01	GRMZM2G120151_P01
GRMZM2G036837_P01	GRMZM2G052515_P01	GRMZM2G120740_P03
GRMZM2G037128_P02	GRMZM2G055135_P01	GRMZM2G123140_P04
GRMZM2G037200_P01	GRMZM2G055243_P01	GRMZM2G124476_P01
GRMZM2G037200_P02	GRMZM2G056099_P01	GRMZM2G124715_P03
GRMZM2G037823_P01	GRMZM2G056600_P01	GRMZM2G125239_P01
GRMZM2G038783_P01	GRMZM2G056929_P02	GRMZM2G125294_P01
GRMZM2G039074_P01	GRMZM2G058197_P01	GRMZM2G125596_P01
GRMZM2G039586_P01	GRMZM2G058479_P01	GRMZM2G125969_P03
GRMZM2G039828_P01	GRMZM2G058518_P01	GRMZM2G126170_P02
GRMZM2G039889_P05	GRMZM2G059167_P03	GRMZM2G126834_P01
GRMZM2G041127_P01	GRMZM2G060170_P04	GRMZM2G127490_P01
GRMZM2G041415_P01	GRMZM2G060541_P01	GRMZM2G129261_P01
GRMZM2G041799_P01	GRMZM2G061487_P01	GRMZM2G129817_P02
GRMZM2G041818_P01	GRMZM2G062391_P01	GRMZM2G130459_P04
GRMZM2G041991_P01	GRMZM2G062651_P01	GRMZM2G130854_P01
GRMZM2G042198_P01	GRMZM2G063203_P01	GRMZM2G134260_P01
GRMZM2G042250_P01	GRMZM2G063387_P01	GRMZM2G136266_P02
GRMZM2G042666_P01	GRMZM2G064197_P01	GRMZM2G136369_P01
GRMZM2G043250_P01	GRMZM2G064426_P01	GRMZM2G137046_P01
GRMZM2G044752_P01	GRMZM2G064541_P01	GRMZM2G139160_P01
GRMZM2G045236_P01	GRMZM2G064630_P01	GRMZM2G143723_P01
GRMZM2G046968_P01	GRMZM2G064744_P01	GRMZM2G146020_P01
GRMZM2G047370_P01	GRMZM2G066373_P01	GRMZM2G146286_P02
GRMZM2G048403_P01	GRMZM2G067171_P01	GRMZM2G147623_P02
GRMZM2G048450_P01	GRMZM2G068330_P01	GRMZM2G147712_P01
GRMZM2G048826_P01	GRMZM2G068710_P01	GRMZM2G147880_P01
GRMZM2G048987_P01	GRMZM2G069009_P01	GRMZM2G148022_P02
GRMZM2G049194_P01	GRMZM2G069274_P01	GRMZM2G149040_P01
GRMZM2G049378_P01	GRMZM2G069486_P01	GRMZM2G149150_P01
GRMZM2G051793_P01	GRMZM2G070371_P01	GRMZM2G150262_P01
GRMZM2G051955_P01	GRMZM2G071034_P01	GRMZM2G151295_P01
GRMZM2G052102_P01	GRMZM2G073892_P01	GRMZM2G153333_P01
GRMZM2G052515_P01	GRMZM2G074124_P03	GRMZM2G153454_P01
GRMZM2G052720_P01	GRMZM2G074373_P01	GRMZM2G153594_P01
GRMZM2G055135_P01	GRMZM2G074543_P01	GRMZM2G153754_P01
GRMZM2G055243_P01	GRMZM2G075122_P01	GRMZM2G157722_P03
GRMZM2G055413_P01	GRMZM2G076602_P01	GRMZM2G159032_P03
GRMZM2G056099_P01	GRMZM2G076636_P01	GRMZM2G159134_P04
GRMZM2G056600_P01	GRMZM2G076657_P01	GRMZM2G159937_P01
GRMZM2G056929_P02	GRMZM2G077002_P01	GRMZM2G161315_P01
GRMZM2G057116_P02	GRMZM2G077755_P01	GRMZM2G162409_P01
GRMZM2G057408_P01	GRMZM2G078274_P01	GRMZM2G163157_P01
GRMZM2G057955_P01	GRMZM2G078691_P01	GRMZM2G163641_P01
GRMZM2G058197_P01	GRMZM2G079365_P01	GRMZM2G164359_P01
GRMZM2G058479_P01	GRMZM2G080509_P01	GRMZM2G169316_P02
GRMZM2G058518_P01	GRMZM2G080583_P01	GRMZM2G169580_P01
GRMZM2G059167_P03	GRMZM2G081127_P01	GRMZM2G171370_P04
GRMZM2G060057_P01	GRMZM2G081158_P01	GRMZM2G171428_P02
GRMZM2G060170_P04	GRMZM2G081671_P01	GRMZM2G171600_P01
GRMZM2G060216_P01	GRMZM2G081782_P01	GRMZM2G171781_P01
GRMZM2G060507_P01	GRMZM2G081812_P02	GRMZM2G171912_P01
GRMZM2G060541_P01	GRMZM2G081919_P01	GRMZM2G172621_P01
GRMZM2G061101_P01	GRMZM2G082318_P01	GRMZM2G173680_P01
GRMZM2G061487_P01	GRMZM2G082387_P01	GRMZM2G173943_P01
GRMZM2G062391_P01	GRMZM2G083374_P01	GRMZM2G175000_P01
GRMZM2G062651_P01	GRMZM2G083504_P01	GRMZM2G175280_P01
GRMZM2G063203_P01	GRMZM2G083886_P01	GRMZM2G177974_P01
GRMZM2G063387_P01	GRMZM2G083964_P01	GRMZM2G178261_P05
GRMZM2G063522_P01	GRMZM2G084130_P01	GRMZM2G179677_P01
GRMZM2G064197_P01	GRMZM2G084684_P01	GRMZM2G179677_P05
GRMZM2G064426_P01	GRMZM2G085467_P01	GRMZM2G180847_P01
GRMZM2G064541_P01	GRMZM2G086277_P01	GRMZM2G180979_P01
GRMZM2G064630_P01	GRMZM2G086994_P01	GRMZM2G305582_P01
GRMZM2G064744_P01	GRMZM2G087032_P01	GRMZM2G314546_P01
GRMZM2G066373_P01	GRMZM2G087787_P01	GRMZM2G314660_P01
GRMZM2G067171_P01	GRMZM2G087817_P02	GRMZM2G334722_P01
GRMZM2G068330_P01	GRMZM2G088309_P01	GRMZM2G339848_P01
GRMZM2G068604_P01	GRMZM2G089050_P01	GRMZM2G339957_P01
GRMZM2G068710_P01	GRMZM2G089244_P01	GRMZM2G351018_P01
GRMZM2G068710_P05	GRMZM2G089361_P01	GRMZM2G361842_P02
GRMZM2G068967_P01	GRMZM2G089501_P01	GRMZM2G370332_P01
GRMZM2G069009_P01	GRMZM2G089638_P01	GRMZM2G375307_P02
GRMZM2G069274_P01	GRMZM2G089812_P01	GRMZM2G380094_P01
GRMZM2G069365_P01	GRMZM2G090595_P01	GRMZM2G384528_P01
GRMZM2G069486_P01	GRMZM2G090595_P04	GRMZM2G396114_P01
GRMZM2G069525_P01	GRMZM2G091433_P01	GRMZM2G416701_P01
GRMZM2G070371_P01	GRMZM2G092214_P01	GRMZM2G417597_P02
GRMZM2G071034_P01	GRMZM2G092409_P01	GRMZM2G423292_P01
GRMZM2G071468_P02	GRMZM2G093020_P02	GRMZM2G425236_P01
GRMZM2G071907_P01	GRMZM2G093895_P01	GRMZM2G428184_P01
GRMZM2G073779_P01	GRMZM2G094892_P01	GRMZM2G428555_P04
GRMZM2G073892_P01	GRMZM2G094935_P01	GRMZM2G438438_P02
GRMZM2G074124_P03	GRMZM2G095078_P01	GRMZM2G458728_P01
GRMZM2G074358_P01	GRMZM2G095239_P01	GRMZM2G469873_P01
GRMZM2G074373_P01	GRMZM2G096600_P01	GRMZM2G471600_P01
GRMZM2G074543_P01	GRMZM2G096709_P01	GRMZM2G475017_P01
GRMZM2G075122_P01	GRMZM2G096759_P02	GRMZM2G478417_P01
GRMZM2G076602_P01	GRMZM2G098696_P01	GRMZM2G481163_P01
GRMZM2G076636_P01	GRMZM2G098784_P01	GRMZM2G549512_P01
GRMZM2G076657_P01	GRMZM2G098800_P02	GRMZM2G702026_P01
GRMZM2G077002_P01	GRMZM2G098884_P01	GRMZM5G812774_P01
GRMZM2G077755_P01	GRMZM2G098904_P01	GRMZM5G821024_P02
GRMZM2G077789_P01	GRMZM2G099144_P01	GRMZM5G821755_P01
GRMZM2G078077_P01	GRMZM2G099319_P01	GRMZM5G842019_P01
GRMZM2G078274_P01	GRMZM2G099461_P01	GRMZM5G845366_P01
GRMZM2G078691_P01	GRMZM2G099622_P03	GRMZM5G858197_P01
GRMZM2G079365_P01	GRMZM2G099797_P01	GRMZM5G879527_P01
GRMZM2G079470_P01	GRMZM2G100146_P01	GRMZM5G880069_P02
GRMZM2G080509_P01	GRMZM2G100583_P01
GRMZM2G080583_P01	GRMZM2G100794_P01
GRMZM2G081127_P01	GRMZM2G102059_P01
GRMZM2G081158_P01	GRMZM2G102218_P01
GRMZM2G081445_P01	GRMZM2G102514_P01
GRMZM2G081671_P01	GRMZM2G102845_P01
GRMZM2G081782_P01	GRMZM2G103783_P01
GRMZM2G081812_P02	GRMZM2G104268_P01
GRMZM2G081919_P01	GRMZM2G105004_P01
GRMZM2G082318_P01	GRMZM2G105224_P01
GRMZM2G082387_P01	GRMZM2G105317_P01
GRMZM2G082630_P01	GRMZM2G105348_P01
GRMZM2G083347_P02	GRMZM2G106613_P01
GRMZM2G083374_P01	GRMZM2G106653_P01
GRMZM2G083504_P01	GRMZM2G107031_P01
GRMZM2G083886_P01	GRMZM2G107491_P01
GRMZM2G083964_P01	GRMZM2G108424_P02
GRMZM2G084130_P01	GRMZM2G108892_P01
GRMZM2G084684_P01	GRMZM2G109480_P02
GRMZM2G085467_P01	GRMZM2G110402_P02
GRMZM2G085467_P02	GRMZM2G110582_P01
GRMZM2G085964_P01	GRMZM2G111204_P01
GRMZM2G086277_P01	GRMZM2G111760_P01
GRMZM2G086994_P01	GRMZM2G112483_P01
GRMZM2G087032_P01	GRMZM2G112681_P01
GRMZM2G087787_P01	GRMZM2G112764_P01
GRMZM2G087804_P01	GRMZM2G113127_P01
GRMZM2G087817_P01	GRMZM2G113888_P01
GRMZM2G087817_P02	GRMZM2G114461_P01
GRMZM2G088309_P01	GRMZM2G114613_P01
GRMZM2G089050_P01	GRMZM2G114688_P01
GRMZM2G089244_P01	GRMZM2G114873_P01
GRMZM2G089361_P01	GRMZM2G115388_P01
GRMZM2G089406_P01	GRMZM2G115456_P01
GRMZM2G089501_P01	GRMZM2G116638_P01
GRMZM2G089638_P01	GRMZM2G116646_P02
GRMZM2G089812_P01	GRMZM2G116658_P01
GRMZM2G089850_P01	GRMZM2G117007_P01
GRMZM2G090595_P01	GRMZM2G117108_P01
GRMZM2G090595_P04	GRMZM2G117854_P01
GRMZM2G091433_P01	GRMZM2G118250_P01
GRMZM2G092214_P01	GRMZM2G118453_P01
GRMZM2G092409_P01	GRMZM2G118690_P01
GRMZM2G093020_P02	GRMZM2G119640_P01
GRMZM2G093895_P01	GRMZM2G119999_P01
GRMZM2G094352_P01	GRMZM2G120151_P01
GRMZM2G094892_P01	GRMZM2G120167_P01
GRMZM2G094935_P01	GRMZM2G120740_P03
GRMZM2G095078_P01	GRMZM2G122076_P01
GRMZM2G095239_P01	GRMZM2G122750_P01
GRMZM2G095598_P01	GRMZM2G123140_P04
GRMZM2G096600_P01	GRMZM2G124421_P01
GRMZM2G096709_P01	GRMZM2G124476_P02
GRMZM2G096759_P02	GRMZM2G125239_P01
GRMZM2G098557_P01	GRMZM2G125294_P01
GRMZM2G098696_P01	GRMZM2G125596_P01
GRMZM2G098784_P01	GRMZM2G125777_P01
GRMZM2G098800_P02	GRMZM2G125969_P01
GRMZM2G098884_P01	GRMZM2G126148_P01
GRMZM2G098904_P01	GRMZM2G126170_P02
GRMZM2G099144_P01	GRMZM2G126197_P01
GRMZM2G099319_P01	GRMZM2G126646_P01
GRMZM2G099461_P01	GRMZM2G126834_P01
GRMZM2G099622_P03	GRMZM2G127490_P01
GRMZM2G099797_P01	GRMZM2G129261_P01
GRMZM2G100146_P01	GRMZM2G129817_P02
GRMZM2G100583_P01	GRMZM2G129872_P01
GRMZM2G100794_P01	GRMZM2G130442_P01
GRMZM2G101058_P01	GRMZM2G130459_P01
GRMZM2G101499_P02	GRMZM2G130854_P01
GRMZM2G102059_P01	GRMZM2G134439_P01
GRMZM2G102218_P01	GRMZM2G134866_P01
GRMZM2G102514_P01	GRMZM2G135381_P01
GRMZM2G102583_P02	GRMZM2G136266_P01
GRMZM2G102845_P01	GRMZM2G136266_P02
GRMZM2G103783_P01	GRMZM2G136369_P01
GRMZM2G104268_P01	GRMZM2G136887_P02
GRMZM2G104396_P01	GRMZM2G137046_P01
GRMZM2G105004_P01	GRMZM2G137426_P01
GRMZM2G105224_P01	GRMZM2G138421_P01
GRMZM2G105317_P01	GRMZM2G139160_P01
GRMZM2G105348_P01	GRMZM2G139369_P01
GRMZM2G106336_P01	GRMZM2G140016_P01
GRMZM2G106613_P01	GRMZM2G142502_P02
GRMZM2G106653_P01	GRMZM2G142751_P01
GRMZM2G106798_P01	GRMZM2G142932_P01
GRMZM2G107031_P01	GRMZM2G143205_P01
GRMZM2G107491_P01	GRMZM2G143723_P01
GRMZM2G107886_P01	GRMZM2G144744_P01
GRMZM2G108424_P02	GRMZM2G145690_P02
GRMZM2G108892_P01	GRMZM2G146020_P02
GRMZM2G108959_P01	GRMZM2G146514_P01
GRMZM2G109480_P02	GRMZM2G147424_P01
GRMZM2G109509_P01	GRMZM2G147623_P02
GRMZM2G109869_P01	GRMZM2G147712_P01
GRMZM2G109987_P01	GRMZM2G147880_P01
GRMZM2G110295_P01	GRMZM2G148022_P02
GRMZM2G110402_P02	GRMZM2G148723_P01
GRMZM2G110582_P01	GRMZM2G148723_P02
GRMZM2G110582_P03	GRMZM2G149040_P01
GRMZM2G111204_P01	GRMZM2G149150_P01
GRMZM2G111760_P01	GRMZM2G149958_P01
GRMZM2G111906_P01	GRMZM2G150262_P01
GRMZM2G111990_P01	GRMZM2G151295_P02
GRMZM2G112483_P01	GRMZM2G151689_P01
GRMZM2G112681_P01	GRMZM2G151689_P03
GRMZM2G112764_P01	GRMZM2G153144_P01
GRMZM2G113127_P01	GRMZM2G153333_P01
GRMZM2G113888_P01	GRMZM2G153594_P01
GRMZM2G114461_P01	GRMZM2G154641_P01
GRMZM2G114613_P01	GRMZM2G155662_P01
GRMZM2G114688_P01	GRMZM2G155980_P01
GRMZM2G114775_P01	GRMZM2G156756_P01
GRMZM2G114873_P01	GRMZM2G157177_P01
GRMZM2G115388_P01	GRMZM2G157219_P01
GRMZM2G115456_P01	GRMZM2G158141_P01
GRMZM2G116557_P01	GRMZM2G158162_P01
GRMZM2G116638_P01	GRMZM2G158313_P01
GRMZM2G116646_P02	GRMZM2G158717_P01
GRMZM2G116658_P01	GRMZM2G159032_P01
GRMZM2G117007_P01	GRMZM2G159134_P02
GRMZM2G117108_P01	GRMZM2G159357_P01
GRMZM2G117108_P02	GRMZM2G159431_P01
GRMZM2G117854_P01	GRMZM2G159475_P01
GRMZM2G118214_P01	GRMZM2G159547_P01
GRMZM2G118250_P01	GRMZM2G161009_P01
GRMZM2G118453_P01	GRMZM2G161315_P01
GRMZM2G118690_P01	GRMZM2G162382_P01
GRMZM2G119133_P01	GRMZM2G162405_P02
GRMZM2G119640_P01	GRMZM2G162409_P01
GRMZM2G119999_P01	GRMZM2G163157_P01
GRMZM2G120151_P01	GRMZM2G163200_P01
GRMZM2G120167_P01	GRMZM2G163233_P04
GRMZM2G120320_P01	GRMZM2G163251_P01
GRMZM2G120740_P03	GRMZM2G163427_P01
GRMZM2G121753_P01	GRMZM2G163641_P01
GRMZM2G122076_P01	GRMZM2G164359_P01
GRMZM2G122750_P01	GRMZM2G166721_P01
GRMZM2G123140_P04	GRMZM2G166946_P01
GRMZM2G124421_P01	GRMZM2G169270_P01
GRMZM2G124476_P02	GRMZM2G169580_P01
GRMZM2G125239_P01	GRMZM2G169820_P01
GRMZM2G125243_P01	GRMZM2G170322_P01
GRMZM2G125294_P01	GRMZM2G171370_P03
GRMZM2G125596_P01	GRMZM2G171428_P01
GRMZM2G125704_P01	GRMZM2G171600_P01
GRMZM2G125777_P01	GRMZM2G171781_P01
GRMZM2G125969_P01	GRMZM2G171852_P01
GRMZM2G126148_P01	GRMZM2G171912_P01
GRMZM2G126170_P02	GRMZM2G172657_P01
GRMZM2G126197_P01	GRMZM2G173124_P03
GRMZM2G126646_P01	GRMZM2G173425_P01
GRMZM2G126834_P01	GRMZM2G173429_P01
GRMZM2G127490_P01	GRMZM2G173680_P01
GRMZM2G129261_P01	GRMZM2G173943_P02
GRMZM2G129311_P01	GRMZM2G174240_P01
GRMZM2G129777_P01	GRMZM2G174610_P01
GRMZM2G129817_P02	GRMZM2G174776_P01
GRMZM2G129872_P01	GRMZM2G174784_P01
GRMZM2G130442_P01	GRMZM2G174917_P01
GRMZM2G130459_P01	GRMZM2G175000_P01
GRMZM2G130854_P01	GRMZM2G175280_P01
GRMZM2G131516_P02	GRMZM2G175955_P01
GRMZM2G131961_P01	GRMZM2G176677_P07
GRMZM2G133646_P01	GRMZM2G177974_P01
GRMZM2G134439_P01	GRMZM2G178102_P01
GRMZM2G134866_P01	GRMZM2G178603_P01
GRMZM2G135381_P01	GRMZM2G179325_P01
GRMZM2G136266_P01	GRMZM2G179366_P01
GRMZM2G136266_P02	GRMZM2G179677_P01
GRMZM2G136369_P01	GRMZM2G179802_P01
GRMZM2G136887_P02	GRMZM2G180847_P01
GRMZM2G137046_P01	GRMZM2G180979_P01
GRMZM2G137358_P01	GRMZM2G301485_P01
GRMZM2G137413_P01	GRMZM2G301642_P01
GRMZM2G137426_P01	GRMZM2G303465_P01
GRMZM2G138421_P01	GRMZM2G303465_P04
GRMZM2G139160_P01	GRMZM2G305582_P01
GRMZM2G139369_P01	GRMZM2G306935_P02
GRMZM2G139963_P01	GRMZM2G307823_P01
GRMZM2G140016_P01	GRMZM2G313737_P01
GRMZM2G142502_P02	GRMZM2G314546_P01
GRMZM2G142751_P01	GRMZM2G314660_P01
GRMZM2G142932_P01	GRMZM2G315140_P01
GRMZM2G143205_P01	GRMZM2G320827_P01
GRMZM2G143723_P01	GRMZM2G324131_P01
GRMZM2G144744_P01	GRMZM2G326783_P01
GRMZM2G145041_P01	GRMZM2G327059_P02
GRMZM2G145690_P02	GRMZM2G328438_P01
GRMZM2G146020_P02	GRMZM2G329159_P01
GRMZM2G146286_P01	GRMZM2G334722_P01
GRMZM2G146514_P01	GRMZM2G338259_P01
GRMZM2G147424_P01	GRMZM2G339848_P01
GRMZM2G147623_P02	GRMZM2G339957_P01
GRMZM2G147712_P01	GRMZM2G341747_P01
GRMZM2G147880_P01	GRMZM2G344521_P02
GRMZM2G148022_P02	GRMZM2G346920_P01
GRMZM2G148098_P01	GRMZM2G347043_P01
GRMZM2G148723_P01	GRMZM2G348238_P01
GRMZM2G148723_P02	GRMZM2G350165_P01
GRMZM2G149040_P01	GRMZM2G351018_P01
GRMZM2G149150_P01	GRMZM2G353076_P01
GRMZM2G149590_P01	GRMZM2G353553_P01
GRMZM2G149958_P01	GRMZM2G361847_P01
GRMZM2G150262_P01	GRMZM2G362627_P01
GRMZM2G151266_P01	GRMZM2G368909_P01
GRMZM2G151295_P02	GRMZM2G370332_P01
GRMZM2G151689_P01	GRMZM2G375307_P01
GRMZM2G151689_P03	GRMZM2G375675_P01
GRMZM2G153144_P01	GRMZM2G378580_P01
GRMZM2G153333_P01	GRMZM2G378653_P01
GRMZM2G153454_P01	GRMZM2G379179_P01
GRMZM2G153594_P01	GRMZM2G380094_P01
GRMZM2G154320_P01	GRMZM2G380515_P02
GRMZM2G154641_P01	GRMZM2G384528_P01
GRMZM2G155662_P01	GRMZM2G386163_P01
GRMZM2G155980_P01	GRMZM2G387528_P02
GRMZM2G156756_P01	GRMZM2G388148_P01
GRMZM2G157177_P01	GRMZM2G389379_P01
GRMZM2G157219_P01	GRMZM2G392168_P01
GRMZM2G158141_P01	GRMZM2G395549_P01
GRMZM2G158162_P01	GRMZM2G395749_P01
GRMZM2G158313_P01	GRMZM2G395842_P01
GRMZM2G158717_P01	GRMZM2G396114_P01
GRMZM2G159032_P01	GRMZM2G396451_P02
GRMZM2G159134_P02	GRMZM2G398055_P01
GRMZM2G159357_P01	GRMZM2G398506_P01
GRMZM2G159431_P01	GRMZM2G400489_P01
GRMZM2G159475_P01	GRMZM2G403620_P01
GRMZM2G159547_P01	GRMZM2G404973_P01
GRMZM2G160687_P03	GRMZM2G405699_P01
GRMZM2G160917_P01	GRMZM2G405699_P03
GRMZM2G161009_P01	GRMZM2G406651_P01
GRMZM2G161315_P01	GRMZM2G411766_P01
GRMZM2G162382_P01	GRMZM2G414159_P01
GRMZM2G162405_P02	GRMZM2G414844_P01
GRMZM2G162409_P01	GRMZM2G422205_P01
GRMZM2G162434_P01	GRMZM2G422644_P01
GRMZM2G162840_P01	GRMZM2G423292_P01
GRMZM2G163157_P01	GRMZM2G425430_P01
GRMZM2G163200_P01	GRMZM2G428184_P01
GRMZM2G163233_P04	GRMZM2G428470_P01
GRMZM2G163251_P01	GRMZM2G431156_P01
GRMZM2G163418_P01	GRMZM2G431157_P01
GRMZM2G163427_P01	GRMZM2G431309_P01
GRMZM2G163641_P01	GRMZM2G438438_P01
GRMZM2G164082_P01	GRMZM2G443202_P01
GRMZM2G164359_P01	GRMZM2G446515_P02
GRMZM2G165972_P03	GRMZM2G446515_P05
GRMZM2G166721_P01	GRMZM2G447745_P01
GRMZM2G166946_P01	GRMZM2G448104_P03
GRMZM2G169270_P01	GRMZM2G449681_P01
GRMZM2G169580_P01	GRMZM2G453001_P01
GRMZM2G169820_P01	GRMZM2G456960_P01
GRMZM2G170322_P01	GRMZM2G457562_P01
GRMZM2G171370_P01	GRMZM2G458728_P01
GRMZM2G171370_P03	GRMZM2G458728_P02
GRMZM2G171395_P01	GRMZM2G463730_P01
GRMZM2G171428_P01	GRMZM2G465091_P01
GRMZM2G171600_P01	GRMZM2G470974_P01
GRMZM2G171781_P01	GRMZM2G474656_P01
GRMZM2G171852_P01	GRMZM2G475017_P01
GRMZM2G171912_P01	GRMZM2G479110_P01
GRMZM2G172605_P01	GRMZM2G479760_P01
GRMZM2G172657_P01	GRMZM2G481163_P01
GRMZM2G173124_P03	GRMZM2G549512_P01
GRMZM2G173425_P01	GRMZM2G700665_P03
GRMZM2G173429_P01	GRMZM2G702026_P01
GRMZM2G173680_P01	GRMZM5G803812_P01
GRMZM2G173943_P02	GRMZM5G812774_P01
GRMZM2G174240_P01	GRMZM5G813892_P01
GRMZM2G174284_P01	GRMZM5G821024_P01
GRMZM2G174610_P01	GRMZM5G821439_P01
GRMZM2G174776_P01	GRMZM5G821755_P01
GRMZM2G174784_P01	GRMZM5G825321_P01
GRMZM2G174917_P01	GRMZM5G842019_P01
GRMZM2G175000_P01	GRMZM5G845366_P01
GRMZM2G175280_P01	GRMZM5G850092_P01
GRMZM2G175955_P01	GRMZM5G856837_P01
GRMZM2G176063_P01	GRMZM5G868061_P01
GRMZM2G176677_P07	GRMZM5G868355_P01
GRMZM2G177693_P01	GRMZM5G868875_P01
GRMZM2G177974_P01	GRMZM5G873586_P04
GRMZM2G178102_P01	GRMZM5G874163_P01
GRMZM2G178603_P01	GRMZM5G879527_P01
GRMZM2G179325_P01	GRMZM5G880268_P01
GRMZM2G179366_P01	GRMZM5G884137_P01
GRMZM2G179677_P01	GRMZM5G885274_P01
GRMZM2G179802_P01	GRMZM5G885700_P01
GRMZM2G180190_P01	GRMZM5G887286_P01
GRMZM2G180328_P01	GRMZM5G898314_P02
GRMZM2G180406_P01
GRMZM2G180847_P01
GRMZM2G180979_P01
GRMZM2G301485_P01
GRMZM2G301642_P01
GRMZM2G302323_P01
GRMZM2G303465_P01
GRMZM2G303465_P04
GRMZM2G305362_P01
GRMZM2G305582_P01
GRMZM2G306935_P02
GRMZM2G307823_P01
GRMZM2G310368_P01
GRMZM2G313737_P01
GRMZM2G314546_P01
GRMZM2G314660_P01
GRMZM2G315140_P01
GRMZM2G315506_P01
GRMZM2G317160_P01
GRMZM2G320827_P01
GRMZM2G324131_P01
GRMZM2G326783_P01
GRMZM2G327059_P02
GRMZM2G327189_P01
GRMZM2G328438_P01
GRMZM2G329159_P01
GRMZM2G333582_P01
GRMZM2G334722_P01
GRMZM2G338259_P01
GRMZM2G339848_P01
GRMZM2G339957_P01
GRMZM2G341747_P01
GRMZM2G344521_P01
GRMZM2G344521_P02
GRMZM2G346920_P01
GRMZM2G347043_P01
GRMZM2G348238_P01
GRMZM2G350165_P01
GRMZM2G351018_P01
GRMZM2G353076_P01
GRMZM2G353553_P01
GRMZM2G359589_P01
GRMZM2G361847_P01
GRMZM2G362627_P01
GRMZM2G368909_P01
GRMZM2G370332_P01
GRMZM2G375307_P01
GRMZM2G375675_P01
GRMZM2G375707_P01
GRMZM2G378580_P01
GRMZM2G378653_P01
GRMZM2G379179_P01
GRMZM2G380094_P01
GRMZM2G380515_P02
GRMZM2G384339_P01
GRMZM2G384528_P01
GRMZM2G386163_P01
GRMZM2G387528_P02
GRMZM2G388148_P01
GRMZM2G389379_P01
GRMZM2G392168_P01
GRMZM2G395549_P01
GRMZM2G395749_P01
GRMZM2G395842_P01
GRMZM2G396114_P01
GRMZM2G396451_P02
GRMZM2G398055_P01
GRMZM2G398506_P01
GRMZM2G400489_P01
GRMZM2G403620_P01
GRMZM2G404769_P01
GRMZM2G404973_P01
GRMZM2G405699_P01
GRMZM2G405699_P03
GRMZM2G406651_P01
GRMZM2G411766_P01
GRMZM2G414159_P01
GRMZM2G414844_P01
GRMZM2G416701_P01
GRMZM2G419252_P01
GRMZM2G421033_P01
GRMZM2G421212_P01
GRMZM2G422205_P01
GRMZM2G422644_P01
GRMZM2G423292_P01
GRMZM2G423833_P01
GRMZM2G425430_P01
GRMZM2G425798_P02
GRMZM2G428184_P01
GRMZM2G428470_P01
GRMZM2G428555_P01
GRMZM2G431156_P01
GRMZM2G431157_P01
GRMZM2G431309_P01
GRMZM2G433591_P01
GRMZM2G438438_P01
GRMZM2G443202_P01
GRMZM2G444073_P01
GRMZM2G446515_P02
GRMZM2G446515_P05
GRMZM2G447745_P01
GRMZM2G448104_P03
GRMZM2G449681_P01
GRMZM2G453001_P01
GRMZM2G456960_P01
GRMZM2G457562_P01
GRMZM2G458728_P01
GRMZM2G458728_P02
GRMZM2G463730_P01
GRMZM2G465091_P01
GRMZM2G470974_P01
GRMZM2G472671_P01
GRMZM2G474656_P01
GRMZM2G475017_P01
GRMZM2G479110_P01
GRMZM2G479760_P01
GRMZM2G481163_P01
GRMZM2G531738_P01
GRMZM2G532534_P01
GRMZM2G549512_P01
GRMZM2G700665_P03
GRMZM2G702026_P01
GRMZM5G803308_P01
GRMZM5G803812_P01
GRMZM5G812774_P01
GRMZM5G813892_P01
GRMZM5G821024_P01
GRMZM5G821439_P01
GRMZM5G821755_P01
GRMZM5G825321_P01
GRMZM5G830949_P01
GRMZM5G839518_P02
GRMZM5G842019_P01
GRMZM5G845366_P01
GRMZM5G850092_P01
GRMZM5G856837_P01
GRMZM5G862109_P01
GRMZM5G868061_P01
GRMZM5G868355_P01
GRMZM5G868875_P01
GRMZM5G873586_P04
GRMZM5G874163_P01
GRMZM5G879527_P01
GRMZM5G880268_P01
GRMZM5G884137_P01
GRMZM5G885274_P01
GRMZM5G885700_P01
GRMZM5G887286_P01
GRMZM5G898314_P02
