# Supplementary material for: Large-scale Proteomic and Phosphoproteomic Analyses of Maize Seedling Leaves During De-etiolation
Source: Genomics Proteomics Bioinformatics. 2020 Dec 30;18(4):397–414. doi: 10.1016/j.gpb.2020.12.004 (PMC8242269; doi:10.1016/j.gpb.2020.12.004)
Supplement: Supplementary data 12 [file mmc12.xlsx]

## Sheet: Total identified proteins
Table S4 Total proteins identified in proteome and phosphoproteome
Total proteins identified in proteome and phosphoproteome
Protein ID	Gene ID	TF
AC148152.3_FGP005	AC148152.3_FG005	AC149475.2_FGP005
AC148152.3_FGP008	AC148152.3_FG008	AC149829.2_FGP004
AC148167.6_FGP001	AC148167.6_FG001	AC194970.5_FGP002
AC149475.2_FGP002	AC149475.2_FG002	AC196475.3_FGP005
AC149475.2_FGP003	AC149475.2_FG003	AC197146.3_FGP002
AC149475.2_FGP005	AC149475.2_FG005	AC198937.4_FGP005
AC149475.2_FGP007	AC149475.2_FG007	AC200057.4_FGP007
AC149810.2_FGP004	AC149810.2_FG004	AC203535.4_FGP001
AC149810.2_FGP008	AC149810.2_FG008	AC203535.4_FGP002
AC149818.2_FGP001	AC149818.2_FG001	AC205484.3_FGP005
AC149818.2_FGP004	AC149818.2_FG004	AC205574.3_FGP006
AC149818.2_FGP006	AC149818.2_FG006	AC206165.3_FGP007
AC149828.2_FGP002	AC149828.2_FG002	AC209784.3_FGP011
AC149828.2_FGP005	AC149828.2_FG005	AC233880.1_FGP006
AC149829.2_FGP003	AC149829.2_FG003	AC233888.1_FGP002
AC149829.2_FGP004	AC149829.2_FG004	AC233935.1_FGP005
AC149829.2_FGP006	AC149829.2_FG006	AC234149.1_FGP002
AC152495.1_FGP003	AC152495.1_FG003	AC234520.1_FGP003
AC152495.1_FGP012	AC152495.1_FG012	EF517601.1_FGP010
AC155352.2_FGP001	AC155352.2_FG001	GRMZM2G001048_P01
AC155376.2_FGP004	AC155376.2_FG004	GRMZM2G001426_P01
AC155377.1_FGP001	AC155377.1_FG001	GRMZM2G001663_P01
AC155377.1_FGP002	AC155377.1_FG002	GRMZM2G001777_P01
AC155434.2_FGP001	AC155434.2_FG001	GRMZM2G001930_P01
AC155434.2_FGP004	AC155434.2_FG004	GRMZM2G002978_P02
AC155496.2_FGP009	AC155496.2_FG009	GRMZM2G003406_P01
AC155610.2_FGP007	AC155610.2_FG007	GRMZM2G003509_P03
AC155610.2_FGP009	AC155610.2_FG009	GRMZM2G003715_P01
AC155622.2_FGP001	AC155622.2_FG001	GRMZM2G003944_P01
AC155622.2_FGP004	AC155622.2_FG004	GRMZM2G004334_P01
AC155624.2_FGP011	AC155624.2_FG011	GRMZM2G004356_P01
AC159612.1_FGP007	AC159612.1_FG007	GRMZM2G004531_P01
AC177850.2_FGP005	AC177850.2_FG005	GRMZM2G004619_P01
AC177897.2_FGP022	AC177897.2_FG022	GRMZM2G004619_P02
AC177908.3_FGP002	AC177908.3_FG002	GRMZM2G004641_P01
AC177920.3_FGP008	AC177920.3_FG008	GRMZM2G004957_P01
AC177936.6_FGP008	AC177936.6_FG008	GRMZM2G005126_P01
AC182617.3_FGP001	AC182617.3_FG001	GRMZM2G006042_P01
AC183514.3_FGP006	AC183514.3_FG006	GRMZM2G006477_P01
AC183938.4_FGP011	AC183938.4_FG011	GRMZM2G006493_P01
AC184130.4_FGP012	AC184130.4_FG012	GRMZM2G006493_P02
AC184169.3_FGP001	AC184169.3_FG001	GRMZM2G006752_P02
AC185281.5_FGP006	AC185281.5_FG006	GRMZM2G006871_P01
AC185300.4_FGP002	AC185300.4_FG002	GRMZM2G007063_P01
AC185466.3_FGP001	AC185466.3_FG001	GRMZM2G008356_P01
AC185530.2_FGP004	AC185530.2_FG004	GRMZM2G008558_P01
AC186145.3_FGP002	AC186145.3_FG002	GRMZM2G009060_P01
AC186147.3_FGP008	AC186147.3_FG008	GRMZM2G009406_P01
AC186519.4_FGP002	AC186519.4_FG002	GRMZM2G009478_P06
AC186590.3_FGP005	AC186590.3_FG005	GRMZM2G010323_P01
AC186592.3_FGP003	AC186592.3_FG003	GRMZM2G010323_P02
AC187092.6_FGP003	AC187092.6_FG003	GRMZM2G010871_P01
AC187098.4_FGP011	AC187098.4_FG011	GRMZM2G010929_P01
AC187157.4_FGP002	AC187157.4_FG002	GRMZM2G011357_P01
AC187212.3_FGP011	AC187212.3_FG011	GRMZM2G011588_P01
AC187895.2_FGP002	AC187895.2_FG002	GRMZM2G011932_P01
AC188023.3_FGP005	AC188023.3_FG005	GRMZM2G012262_P01
AC188721.3_FGP001	AC188721.3_FG001	GRMZM2G012654_P01
AC188752.3_FGP008	AC188752.3_FG008	GRMZM2G012724_P01
AC188838.3_FGP005	AC188838.3_FG005	GRMZM2G015037_P01
AC189750.4_FGP004	AC189750.4_FG004	GRMZM2G015080_P01
AC189879.3_FGP003	AC189879.3_FG003	GRMZM2G015080_P02
AC190576.2_FGP002	AC190576.2_FG002	GRMZM2G015097_P01
AC190609.3_FGP002	AC190609.3_FG002	GRMZM2G016150_P01
AC190628.4_FGP007	AC190628.4_FG007	GRMZM2G016649_P01
AC190636.3_FGP005	AC190636.3_FG005	GRMZM2G016649_P02
AC190789.3_FGP005	AC190789.3_FG005	GRMZM2G017145_P02
AC190915.3_FGP007	AC190915.3_FG007	GRMZM2G017187_P02
AC191009.3_FGP004	AC191009.3_FG004	GRMZM2G017268_P01
AC191048.2_FGP006	AC191048.2_FG006	GRMZM2G017470_P01
AC191069.3_FGP004	AC191069.3_FG004	GRMZM2G017520_P01
AC191360.3_FGP004	AC191360.3_FG004	GRMZM2G017606_P01
AC191622.3_FGP003	AC191622.3_FG003	GRMZM2G017923_P01
AC191622.3_FGP005	AC191622.3_FG005	GRMZM2G019106_P01
AC191676.3_FGP011	AC191676.3_FG011	GRMZM2G019446_P01
AC191771.3_FGP008	AC191771.3_FG008	GRMZM2G019446_P02
AC192175.3_FGP001	AC192175.3_FG001	GRMZM2G020805_P01
AC192244.3_FGP007	AC192244.3_FG007	GRMZM2G021339_P01
AC192362.3_FGP003	AC192362.3_FG003	GRMZM2G021777_P01
AC192381.3_FGP004	AC192381.3_FG004	GRMZM2G021834_P01
AC192451.3_FGP001	AC192451.3_FG001	GRMZM2G022359_P01
AC193598.3_FGP002	AC193598.3_FG002	GRMZM2G022499_P01
AC193632.2_FGP002	AC193632.2_FG002	GRMZM2G023291_P01
AC193645.3_FGP006	AC193645.3_FG006	GRMZM2G023667_P01
AC193745.3_FGP003	AC193745.3_FG003	GRMZM2G023667_P02
AC194022.3_FGP013	AC194022.3_FG013	GRMZM2G024054_P01
AC194039.4_FGP009	AC194039.4_FG009	GRMZM2G024054_P07
AC194264.3_FGP006	AC194264.3_FG006	GRMZM2G024530_P01
AC194341.4_FGP002	AC194341.4_FG002	GRMZM2G024655_P01
AC194425.3_FGP005	AC194425.3_FG005	GRMZM2G024851_P01
AC194485.3_FGP002	AC194485.3_FG002	GRMZM2G024948_P01
AC194712.3_FGP002	AC194712.3_FG002	GRMZM2G026417_P01
AC194898.3_FGP003	AC194898.3_FG003	GRMZM2G026643_P01
AC194914.3_FGP002	AC194914.3_FG002	GRMZM2G026742_P01
AC194970.5_FGP001	AC194970.5_FG001	GRMZM2G026833_P01
AC194970.5_FGP002	AC194970.5_FG002	GRMZM2G027298_P01
AC194970.5_FGP004	AC194970.5_FG004	GRMZM2G027333_P01
AC194970.5_FGP005	AC194970.5_FG005	GRMZM2G027976_P01
AC194970.5_FGP009	AC194970.5_FG009	GRMZM2G028046_P01
AC194974.3_FGP005	AC194974.3_FG005	GRMZM2G028492_P01
AC195172.3_FGP001	AC195172.3_FG001	GRMZM2G028594_P01
AC195340.3_FGP001	AC195340.3_FG001	GRMZM2G028594_P02
AC195340.3_FGP002	AC195340.3_FG002	GRMZM2G028766_P01
AC195608.3_FGP006	AC195608.3_FG006	GRMZM2G028980_P01
AC195825.3_FGP001	AC195825.3_FG001	GRMZM2G028980_P02
AC195860.3_FGP005	AC195860.3_FG005	GRMZM2G030280_P01
AC195860.3_FGP006	AC195860.3_FG006	GRMZM2G030458_P01
AC195874.2_FGP002	AC195874.2_FG002	GRMZM2G030710_P01
AC195980.2_FGP004	AC195980.2_FG004	GRMZM2G031398_P01
AC196059.3_FGP003	AC196059.3_FG003	GRMZM2G031983_P01
AC196090.3_FGP006	AC196090.3_FG006	GRMZM2G032258_P01
AC196156.3_FGP003	AC196156.3_FG003	GRMZM2G032336_P01
AC196202.3_FGP007	AC196202.3_FG007	GRMZM2G033138_P01
AC196278.2_FGP003	AC196278.2_FG003	GRMZM2G033138_P03
AC196278.2_FGP004	AC196278.2_FG004	GRMZM2G033230_P01
AC196475.3_FGP004	AC196475.3_FG004	GRMZM2G033356_P01
AC196475.3_FGP005	AC196475.3_FG005	GRMZM2G033413_P01
AC196489.3_FGP002	AC196489.3_FG002	GRMZM2G033570_P01
AC196642.4_FGP003	AC196642.4_FG003	GRMZM2G034638_P01
AC196779.3_FGP003	AC196779.3_FG003	GRMZM2G034868_P01
AC197013.3_FGP003	AC197013.3_FG003	GRMZM2G035405_P02
AC197038.3_FGP001	AC197038.3_FG001	GRMZM2G036092_P01
AC197047.3_FGP001	AC197047.3_FG001	GRMZM2G036554_P01
AC197056.3_FGP005	AC197056.3_FG005	GRMZM2G036837_P01
AC197118.3_FGP005	AC197118.3_FG005	GRMZM2G037128_P02
AC197122.3_FGP003	AC197122.3_FG003	GRMZM2G037200_P01
AC197146.3_FGP001	AC197146.3_FG001	GRMZM2G037200_P02
AC197146.3_FGP002	AC197146.3_FG002	GRMZM2G037823_P01
AC197246.3_FGP001	AC197246.3_FG001	GRMZM2G038783_P01
AC197544.3_FGP002	AC197544.3_FG002	GRMZM2G039074_P01
AC197545.3_FGP002	AC197545.3_FG002	GRMZM2G039586_P01
AC197555.3_FGP008	AC197555.3_FG008	GRMZM2G039828_P01
AC197578.4_FGP001	AC197578.4_FG001	GRMZM2G039889_P01
AC197672.3_FGP002	AC197672.3_FG002	GRMZM2G039889_P05
AC197699.3_FGP003	AC197699.3_FG003	GRMZM2G041127_P01
AC197705.4_FGP001	AC197705.4_FG001	GRMZM2G041415_P01
AC197705.4_FGP003	AC197705.4_FG003	GRMZM2G041799_P01
AC197705.4_FGP006	AC197705.4_FG006	GRMZM2G041818_P01
AC197705.4_FGP007	AC197705.4_FG007	GRMZM2G041991_P01
AC197705.4_FGP011	AC197705.4_FG011	GRMZM2G042198_P01
AC197758.3_FGP004	AC197758.3_FG004	GRMZM2G042250_P01
AC198169.4_FGP004	AC198169.4_FG004	GRMZM2G042666_P01
AC198206.5_FGP001	AC198206.5_FG001	GRMZM2G043250_P01
AC198357.3_FGP002	AC198357.3_FG002	GRMZM2G044752_P01
AC198361.3_FGP004	AC198361.3_FG004	GRMZM2G044752_P05
AC198418.3_FGP005	AC198418.3_FG005	GRMZM2G045236_P01
AC198481.3_FGP004	AC198481.3_FG004	GRMZM2G046968_P01
AC198518.3_FGP003	AC198518.3_FG003	GRMZM2G047370_P01
AC198721.3_FGP002	AC198721.3_FG002	GRMZM2G048403_P01
AC198725.4_FGP007	AC198725.4_FG007	GRMZM2G048450_P01
AC198937.4_FGP003	AC198937.4_FG003	GRMZM2G048826_P01
AC198937.4_FGP005	AC198937.4_FG005	GRMZM2G048987_P01
AC198982.3_FGP006	AC198982.3_FG006	GRMZM2G049194_P01
AC199001.3_FGP005	AC199001.3_FG005	GRMZM2G049378_P01
AC199067.2_FGP004	AC199067.2_FG004	GRMZM2G050912_P01
AC199068.2_FGP017	AC199068.2_FG017	GRMZM2G051793_P01
AC199217.3_FGP004	AC199217.3_FG004	GRMZM2G051955_P01
AC199315.4_FGP001	AC199315.4_FG001	GRMZM2G052102_P01
AC199363.4_FGP003	AC199363.4_FG003	GRMZM2G052515_P01
AC199421.3_FGP001	AC199421.3_FG001	GRMZM2G052720_P01
AC199439.4_FGP005	AC199439.4_FG005	GRMZM2G055135_P01
AC199526.5_FGP002	AC199526.5_FG002	GRMZM2G055135_P02
AC199526.5_FGP003	AC199526.5_FG003	GRMZM2G055243_P01
AC199541.4_FGP001	AC199541.4_FG001	GRMZM2G055413_P01
AC199638.4_FGP001	AC199638.4_FG001	GRMZM2G056099_P01
AC199705.3_FGP008	AC199705.3_FG008	GRMZM2G056600_P01
AC199765.4_FGP008	AC199765.4_FG008	GRMZM2G056929_P02
AC199782.5_FGP001	AC199782.5_FG001	GRMZM2G057116_P02
AC199782.5_FGP002	AC199782.5_FG002	GRMZM2G057408_P01
AC199956.4_FGP003	AC199956.4_FG003	GRMZM2G057955_P01
AC199961.4_FGP004	AC199961.4_FG004	GRMZM2G058197_P01
AC200057.4_FGP007	AC200057.4_FG007	GRMZM2G058479_P01
AC200138.3_FGP003	AC200138.3_FG003	GRMZM2G058518_P01
AC200287.4_FGP006	AC200287.4_FG006	GRMZM2G059167_P03
AC200753.3_FGP003	AC200753.3_FG003	GRMZM2G060057_P01
AC200754.4_FGP004	AC200754.4_FG004	GRMZM2G060170_P04
AC200904.3_FGP003	AC200904.3_FG003	GRMZM2G060216_P01
AC201815.4_FGP001	AC201815.4_FG001	GRMZM2G060507_P01
AC201977.3_FGP005	AC201977.3_FG005	GRMZM2G060541_P01
AC202073.4_FGP001	AC202073.4_FG001	GRMZM2G061101_P01
AC202179.3_FGP004	AC202179.3_FG004	GRMZM2G061487_P01
AC202185.4_FGP004	AC202185.4_FG004	GRMZM2G062391_P01
AC202187.4_FGP003	AC202187.4_FG003	GRMZM2G062391_P02
AC202435.3_FGP003	AC202435.3_FG003	GRMZM2G062541_P01
AC202439.3_FGP001	AC202439.3_FG001	GRMZM2G062651_P01
AC202707.3_FGP002	AC202707.3_FG002	GRMZM2G063203_P01
AC202915.3_FGP002	AC202915.3_FG002	GRMZM2G063203_P02
AC202974.3_FGP004	AC202974.3_FG004	GRMZM2G063387_P01
AC203031.3_FGP002	AC203031.3_FG002	GRMZM2G063522_P01
AC203173.3_FGP004	AC203173.3_FG004	GRMZM2G064197_P01
AC203265.3_FGP002	AC203265.3_FG002	GRMZM2G064426_P01
AC203316.3_FGP003	AC203316.3_FG003	GRMZM2G064541_P01
AC203366.4_FGP001	AC203366.4_FG001	GRMZM2G064630_P01
AC203424.3_FGP001	AC203424.3_FG001	GRMZM2G064744_P01
AC203535.4_FGP001	AC203535.4_FG001	GRMZM2G065829_P02
AC203535.4_FGP002	AC203535.4_FG002	GRMZM2G066373_P01
AC203535.4_FGP004	AC203535.4_FG004	GRMZM2G067171_P01
AC203570.4_FGP005	AC203570.4_FG005	GRMZM2G068330_P01
AC203571.3_FGP001	AC203571.3_FG001	GRMZM2G068604_P01
AC203752.5_FGP002	AC203752.5_FG002	GRMZM2G068710_P01
AC203753.4_FGP006	AC203753.4_FG006	GRMZM2G068710_P05
AC203753.4_FGP007	AC203753.4_FG007	GRMZM2G068967_P01
AC203754.4_FGP008	AC203754.4_FG008	GRMZM2G069009_P01
AC203761.3_FGP002	AC203761.3_FG002	GRMZM2G069009_P02
AC203841.3_FGP002	AC203841.3_FG002	GRMZM2G069274_P01
AC203841.3_FGP009	AC203841.3_FG009	GRMZM2G069365_P01
AC203862.4_FGP002	AC203862.4_FG002	GRMZM2G069486_P01
AC203909.3_FGP003	AC203909.3_FG003	GRMZM2G069486_P02
AC203955.3_FGP005	AC203955.3_FG005	GRMZM2G069525_P01
AC203966.5_FGP003	AC203966.5_FG003	GRMZM2G070211_P01
AC203972.3_FGP001	AC203972.3_FG001	GRMZM2G070371_P01
AC203985.4_FGP005	AC203985.4_FG005	GRMZM2G071034_P01
AC204070.3_FGP004	AC204070.3_FG004	GRMZM2G071468_P02
AC204277.3_FGP006	AC204277.3_FG006	GRMZM2G071907_P01
AC204292.4_FGP002	AC204292.4_FG002	GRMZM2G071977_P01
AC204292.4_FGP005	AC204292.4_FG005	GRMZM2G073779_P01
AC204502.4_FGP006	AC204502.4_FG006	GRMZM2G073892_P01
AC204530.4_FGP002	AC204530.4_FG002	GRMZM2G074124_P03
AC204573.3_FGP015	AC204573.3_FG015	GRMZM2G074358_P01
AC204641.5_FGP001	AC204641.5_FG001	GRMZM2G074373_P01
AC204679.3_FGP003	AC204679.3_FG003	GRMZM2G074543_P01
AC204707.4_FGP001	AC204707.4_FG001	GRMZM2G075122_P01
AC204711.3_FGP002	AC204711.3_FG002	GRMZM2G076602_P01
AC205012.3_FGP002	AC205012.3_FG002	GRMZM2G076636_P01
AC205122.4_FGP003	AC205122.4_FG003	GRMZM2G076657_P01
AC205154.3_FGP005	AC205154.3_FG005	GRMZM2G076657_P02
AC205165.3_FGP002	AC205165.3_FG002	GRMZM2G077002_P01
AC205320.3_FGP004	AC205320.3_FG004	GRMZM2G077755_P01
AC205362.4_FGP002	AC205362.4_FG002	GRMZM2G077789_P01
AC205376.4_FGP008	AC205376.4_FG008	GRMZM2G078077_P01
AC205419.3_FGP001	AC205419.3_FG001	GRMZM2G078274_P01
AC205484.3_FGP005	AC205484.3_FG005	GRMZM2G078691_P01
AC205485.3_FGP011	AC205485.3_FG011	GRMZM2G079365_P01
AC205521.3_FGP003	AC205521.3_FG003	GRMZM2G079470_P01
AC205574.3_FGP006	AC205574.3_FG006	GRMZM2G080509_P01
AC205677.3_FGP001	AC205677.3_FG001	GRMZM2G080583_P01
AC205703.4_FGP002	AC205703.4_FG002	GRMZM2G081127_P01
AC205703.4_FGP006	AC205703.4_FG006	GRMZM2G081158_P01
AC205703.4_FGP010	AC205703.4_FG010	GRMZM2G081445_P01
AC205730.3_FGP002	AC205730.3_FG002	GRMZM2G081671_P01
AC205886.3_FGP001	AC205886.3_FG001	GRMZM2G081782_P01
AC206156.3_FGP003	AC206156.3_FG003	GRMZM2G081812_P02
AC206165.3_FGP007	AC206165.3_FG007	GRMZM2G081812_P03
AC206223.3_FGP001	AC206223.3_FG001	GRMZM2G081919_P01
AC206223.3_FGP004	AC206223.3_FG004	GRMZM2G082318_P01
AC206223.3_FGP006	AC206223.3_FG006	GRMZM2G082387_P01
AC206223.3_FGP010	AC206223.3_FG010	GRMZM2G082630_P01
AC206325.3_FGP003	AC206325.3_FG003	GRMZM2G083347_P02
AC206425.3_FGP002	AC206425.3_FG002	GRMZM2G083374_P01
AC206642.4_FGP001	AC206642.4_FG001	GRMZM2G083504_P01
AC206764.4_FGP003	AC206764.4_FG003	GRMZM2G083886_P01
AC206788.3_FGP015	AC206788.3_FG015	GRMZM2G083964_P01
AC206832.3_FGP004	AC206832.3_FG004	GRMZM2G084130_P01
AC206840.3_FGP002	AC206840.3_FG002	GRMZM2G084684_P01
AC206968.3_FGP003	AC206968.3_FG003	GRMZM2G084684_P02
AC206989.4_FGP002	AC206989.4_FG002	GRMZM2G085467_P01
AC207043.3_FGP002	AC207043.3_FG002	GRMZM2G085467_P02
AC207265.3_FGP002	AC207265.3_FG002	GRMZM2G085964_P01
AC207628.4_FGP003	AC207628.4_FG003	GRMZM2G086277_P01
AC207628.4_FGP009	AC207628.4_FG009	GRMZM2G086994_P01
AC207628.4_FGP010	AC207628.4_FG010	GRMZM2G087032_P01
AC207628.4_FGP011	AC207628.4_FG011	GRMZM2G087032_P03
AC207652.3_FGP001	AC207652.3_FG001	GRMZM2G087787_P01
AC207722.2_FGP009	AC207722.2_FG009	GRMZM2G087804_P01
AC207755.3_FGP005	AC207755.3_FG005	GRMZM2G087817_P01
AC207756.3_FGP001	AC207756.3_FG001	GRMZM2G087817_P02
AC207890.3_FGP002	AC207890.3_FG002	GRMZM2G088140_P02
AC208110.2_FGP006	AC208110.2_FG006	GRMZM2G088309_P01
AC208110.2_FGP007	AC208110.2_FG007	GRMZM2G088524_P02
AC208113.3_FGP005	AC208113.3_FG005	GRMZM2G089050_P01
AC208201.3_FGP001	AC208201.3_FG001	GRMZM2G089244_P01
AC208201.3_FGP003	AC208201.3_FG003	GRMZM2G089361_P01
AC208204.3_FGP006	AC208204.3_FG006	GRMZM2G089406_P01
AC208327.4_FGP003	AC208327.4_FG003	GRMZM2G089501_P01
AC208327.4_FGP006	AC208327.4_FG006	GRMZM2G089501_P05
AC208341.4_FGP005	AC208341.4_FG005	GRMZM2G089638_P01
AC208341.4_FGP008	AC208341.4_FG008	GRMZM2G089812_P01
AC208346.3_FGP004	AC208346.3_FG004	GRMZM2G089850_P01
AC208358.3_FGP005	AC208358.3_FG005	GRMZM2G090595_P01
AC208440.3_FGP003	AC208440.3_FG003	GRMZM2G090595_P04
AC208539.3_FGP003	AC208539.3_FG003	GRMZM2G091433_P01
AC208571.4_FGP001	AC208571.4_FG001	GRMZM2G091433_P04
AC208579.3_FGP001	AC208579.3_FG001	GRMZM2G092214_P01
AC208860.3_FGP002	AC208860.3_FG002	GRMZM2G092409_P01
AC208892.3_FGP005	AC208892.3_FG005	GRMZM2G093020_P02
AC208915.3_FGP010	AC208915.3_FG010	GRMZM2G093305_P02
AC209208.3_FGP001	AC209208.3_FG001	GRMZM2G093895_P01
AC209208.3_FGP002	AC209208.3_FG002	GRMZM2G094352_P01
AC209208.3_FGP005	AC209208.3_FG005	GRMZM2G094892_P01
AC209242.3_FGP003	AC209242.3_FG003	GRMZM2G094935_P01
AC209332.3_FGP011	AC209332.3_FG011	GRMZM2G095078_P01
AC209364.3_FGP009	AC209364.3_FG009	GRMZM2G095078_P02
AC209374.4_FGP002	AC209374.4_FG002	GRMZM2G095239_P01
AC209377.3_FGP003	AC209377.3_FG003	GRMZM2G095239_P03
AC209460.3_FGP002	AC209460.3_FG002	GRMZM2G095598_P01
AC209626.2_FGP013	AC209626.2_FG013	GRMZM2G096600_P01
AC209629.2_FGP007	AC209629.2_FG007	GRMZM2G096709_P01
AC209636.2_FGP003	AC209636.2_FG003	GRMZM2G096759_P02
AC209664.3_FGP002	AC209664.3_FG002	GRMZM2G098557_P01
AC209705.3_FGP004	AC209705.3_FG004	GRMZM2G098696_P01
AC209784.3_FGP007	AC209784.3_FG007	GRMZM2G098784_P01
AC209784.3_FGP011	AC209784.3_FG011	GRMZM2G098800_P02
AC209811.3_FGP001	AC209811.3_FG001	GRMZM2G098884_P01
AC209819.3_FGP005	AC209819.3_FG005	GRMZM2G098904_P01
AC209819.3_FGP008	AC209819.3_FG008	GRMZM2G099144_P01
AC209819.3_FGP012	AC209819.3_FG012	GRMZM2G099319_P01
AC209835.4_FGP004	AC209835.4_FG004	GRMZM2G099461_P01
AC209845.4_FGP010	AC209845.4_FG010	GRMZM2G099622_P03
AC209858.4_FGP002	AC209858.4_FG002	GRMZM2G099797_P01
AC209858.4_FGP003	AC209858.4_FG003	GRMZM2G100146_P01
AC209858.4_FGP004	AC209858.4_FG004	GRMZM2G100583_P01
AC209860.3_FGP001	AC209860.3_FG001	GRMZM2G100794_P01
AC209860.3_FGP004	AC209860.3_FG004	GRMZM2G101058_P01
AC209877.3_FGP002	AC209877.3_FG002	GRMZM2G101499_P02
AC209898.2_FGP004	AC209898.2_FG004	GRMZM2G102059_P01
AC209966.4_FGP005	AC209966.4_FG005	GRMZM2G102218_P01
AC209987.4_FGP002	AC209987.4_FG002	GRMZM2G102514_P01
AC209987.4_FGP010	AC209987.4_FG010	GRMZM2G102583_P02
AC210003.2_FGP004	AC210003.2_FG004	GRMZM2G102845_P01
AC210003.2_FGP015	AC210003.2_FG015	GRMZM2G103783_P01
AC210013.4_FGP002	AC210013.4_FG002	GRMZM2G104268_P01
AC210013.4_FGP003	AC210013.4_FG003	GRMZM2G104396_P01
AC210013.4_FGP005	AC210013.4_FG005	GRMZM2G105004_P01
AC210013.4_FGP006	AC210013.4_FG006	GRMZM2G105224_P01
AC210013.4_FGP008	AC210013.4_FG008	GRMZM2G105317_P01
AC210013.4_FGP009	AC210013.4_FG009	GRMZM2G105348_P01
AC210013.4_FGP011	AC210013.4_FG011	GRMZM2G106276_P01
AC210013.4_FGP013	AC210013.4_FG013	GRMZM2G106336_P01
AC210013.4_FGP014	AC210013.4_FG014	GRMZM2G106613_P01
AC210013.4_FGP016	AC210013.4_FG016	GRMZM2G106653_P01
AC210013.4_FGP019	AC210013.4_FG019	GRMZM2G106798_P01
AC210035.3_FGP002	AC210035.3_FG002	GRMZM2G107031_P01
AC210168.4_FGP003	AC210168.4_FG003	GRMZM2G107491_P01
AC210173.4_FGP005	AC210173.4_FG005	GRMZM2G107886_P01
AC210193.4_FGP002	AC210193.4_FG002	GRMZM2G108424_P02
AC210204.3_FGP002	AC210204.3_FG002	GRMZM2G108892_P01
AC210303.3_FGP001	AC210303.3_FG001	GRMZM2G108959_P01
AC210314.3_FGP006	AC210314.3_FG006	GRMZM2G109480_P01
AC210517.3_FGP003	AC210517.3_FG003	GRMZM2G109480_P02
AC210616.4_FGP003	AC210616.4_FG003	GRMZM2G109509_P01
AC210848.3_FGP004	AC210848.3_FG004	GRMZM2G109869_P01
AC210961.3_FGP005	AC210961.3_FG005	GRMZM2G109869_P02
AC211164.5_FGP004	AC211164.5_FG004	GRMZM2G109987_P01
AC211175.3_FGP005	AC211175.3_FG005	GRMZM2G110107_P02
AC211190.4_FGP004	AC211190.4_FG004	GRMZM2G110295_P01
AC211257.3_FGP002	AC211257.3_FG002	GRMZM2G110402_P02
AC211276.4_FGP008	AC211276.4_FG008	GRMZM2G110582_P01
AC211332.4_FGP005	AC211332.4_FG005	GRMZM2G110582_P02
AC211349.4_FGP001	AC211349.4_FG001	GRMZM2G110582_P03
AC211357.4_FGP004	AC211357.4_FG004	GRMZM2G111204_P01
AC211390.3_FGP001	AC211390.3_FG001	GRMZM2G111760_P01
AC211394.4_FGP004	AC211394.4_FG004	GRMZM2G111906_P01
AC211401.4_FGP003	AC211401.4_FG003	GRMZM2G111990_P01
AC211651.4_FGP001	AC211651.4_FG001	GRMZM2G112483_P01
AC211652.4_FGP001	AC211652.4_FG001	GRMZM2G112681_P01
AC211737.3_FGP012	AC211737.3_FG012	GRMZM2G112764_P01
AC212068.4_FGP005	AC212068.4_FG005	GRMZM2G113098_P01
AC212112.4_FGP002	AC212112.4_FG002	GRMZM2G113127_P01
AC212323.4_FGP007	AC212323.4_FG007	GRMZM2G113888_P01
AC212332.2_FGP003	AC212332.2_FG003	GRMZM2G114461_P01
AC212449.4_FGP002	AC212449.4_FG002	GRMZM2G114613_P01
AC212463.3_FGP009	AC212463.3_FG009	GRMZM2G114688_P01
AC212570.3_FGP006	AC212570.3_FG006	GRMZM2G114775_P01
AC212835.3_FGP002	AC212835.3_FG002	GRMZM2G114873_P01
AC212835.3_FGP007	AC212835.3_FG007	GRMZM2G115388_P01
AC212859.3_FGP007	AC212859.3_FG007	GRMZM2G115456_P01
AC213099.3_FGP001	AC213099.3_FG001	GRMZM2G116557_P01
AC213099.3_FGP002	AC213099.3_FG002	GRMZM2G116638_P01
AC213398.3_FGP007	AC213398.3_FG007	GRMZM2G116646_P02
AC213521.3_FGP005	AC213521.3_FG005	GRMZM2G116658_P01
AC213600.3_FGP002	AC213600.3_FG002	GRMZM2G117007_P01
AC213654.3_FGP001	AC213654.3_FG001	GRMZM2G117108_P01
AC213654.3_FGP003	AC213654.3_FG003	GRMZM2G117108_P02
AC213884.3_FGP001	AC213884.3_FG001	GRMZM2G117854_P01
AC214051.3_FGP003	AC214051.3_FG003	GRMZM2G118214_P01
AC214119.3_FGP009	AC214119.3_FG009	GRMZM2G118250_P01
AC214147.3_FGP002	AC214147.3_FG002	GRMZM2G118453_P01
AC214266.3_FGP002	AC214266.3_FG002	GRMZM2G118485_P01
AC214350.3_FGP007	AC214350.3_FG007	GRMZM2G118690_P01
AC214448.3_FGP007	AC214448.3_FG007	GRMZM2G119133_P01
AC214503.3_FGP008	AC214503.3_FG008	GRMZM2G119640_P01
AC214507.3_FGP001	AC214507.3_FG001	GRMZM2G119640_P03
AC214640.3_FGP003	AC214640.3_FG003	GRMZM2G119999_P01
AC214648.3_FGP001	AC214648.3_FG001	GRMZM2G120151_P01
AC214648.3_FGP003	AC214648.3_FG003	GRMZM2G120167_P01
AC214744.3_FGP004	AC214744.3_FG004	GRMZM2G120320_P01
AC214771.3_FGP002	AC214771.3_FG002	GRMZM2G120740_P03
AC214817.3_FGP004	AC214817.3_FG004	GRMZM2G121753_P01
AC215201.3_FGP005	AC215201.3_FG005	GRMZM2G122076_P01
AC215244.3_FGP002	AC215244.3_FG002	GRMZM2G122750_P01
AC215260.3_FGP001	AC215260.3_FG001	GRMZM2G123140_P04
AC215260.3_FGP003	AC215260.3_FG003	GRMZM2G124421_P01
AC215260.3_FGP004	AC215260.3_FG004	GRMZM2G124476_P01
AC215605.2_FGP007	AC215605.2_FG007	GRMZM2G124476_P02
AC215690.3_FGP002	AC215690.3_FG002	GRMZM2G124715_P03
AC216010.3_FGP001	AC216010.3_FG001	GRMZM2G125239_P01
AC216067.3_FGP002	AC216067.3_FG002	GRMZM2G125243_P01
AC216070.2_FGP005	AC216070.2_FG005	GRMZM2G125294_P01
AC216242.3_FGP001	AC216242.3_FG001	GRMZM2G125596_P01
AC216247.3_FGP005	AC216247.3_FG005	GRMZM2G125704_P01
AC216871.3_FGP004	AC216871.3_FG004	GRMZM2G125777_P01
AC216886.3_FGP002	AC216886.3_FG002	GRMZM2G125969_P01
AC217050.4_FGP001	AC217050.4_FG001	GRMZM2G125969_P03
AC217050.4_FGP006	AC217050.4_FG006	GRMZM2G126148_P01
AC217050.4_FGP007	AC217050.4_FG007	GRMZM2G126170_P02
AC217121.3_FGP007	AC217121.3_FG007	GRMZM2G126197_P01
AC217271.3_FGP001	AC217271.3_FG001	GRMZM2G126646_P01
AC217271.3_FGP002	AC217271.3_FG002	GRMZM2G126834_P01
AC217293.3_FGP007	AC217293.3_FG007	GRMZM2G127490_P01
AC217300.3_FGP005	AC217300.3_FG005	GRMZM2G129261_P01
AC217358.3_FGP003	AC217358.3_FG003	GRMZM2G129311_P01
AC217358.3_FGP005	AC217358.3_FG005	GRMZM2G129777_P01
AC217358.3_FGP010	AC217358.3_FG010	GRMZM2G129817_P02
AC217358.3_FGP011	AC217358.3_FG011	GRMZM2G129872_P01
AC217401.3_FGP001	AC217401.3_FG001	GRMZM2G130442_P01
AC217401.3_FGP002	AC217401.3_FG002	GRMZM2G130459_P01
AC217401.3_FGP003	AC217401.3_FG003	GRMZM2G130459_P04
AC217499.3_FGP003	AC217499.3_FG003	GRMZM2G130854_P01
AC217556.3_FGP003	AC217556.3_FG003	GRMZM2G131516_P02
AC217665.3_FGP005	AC217665.3_FG005	GRMZM2G131961_P01
AC217840.3_FGP001	AC217840.3_FG001	GRMZM2G133646_P01
AC217842.3_FGP001	AC217842.3_FG001	GRMZM2G134260_P01
AC217887.3_FGP004	AC217887.3_FG004	GRMZM2G134439_P01
AC217887.3_FGP005	AC217887.3_FG005	GRMZM2G134866_P01
AC217947.4_FGP002	AC217947.4_FG002	GRMZM2G135381_P01
AC217962.3_FGP005	AC217962.3_FG005	GRMZM2G136266_P01
AC217965.2_FGP012	AC217965.2_FG012	GRMZM2G136266_P02
AC217975.3_FGP001	AC217975.3_FG001	GRMZM2G136369_P01
AC217977.3_FGP003	AC217977.3_FG003	GRMZM2G136887_P02
AC218035.3_FGP004	AC218035.3_FG004	GRMZM2G137046_P01
AC218148.2_FGP008	AC218148.2_FG008	GRMZM2G137358_P01
AC218457.2_FGP013	AC218457.2_FG013	GRMZM2G137413_P01
AC218900.3_FGP001	AC218900.3_FG001	GRMZM2G137426_P01
AC218972.3_FGP001	AC218972.3_FG001	GRMZM2G138421_P01
AC218972.3_FGP004	AC218972.3_FG004	GRMZM2G139160_P01
AC219020.4_FGP001	AC219020.4_FG001	GRMZM2G139369_P01
AC219056.2_FGP004	AC219056.2_FG004	GRMZM2G139963_P01
AC219061.2_FGP007	AC219061.2_FG007	GRMZM2G140016_P01
AC219080.3_FGP002	AC219080.3_FG002	GRMZM2G142502_P02
AC220927.3_FGP007	AC220927.3_FG007	GRMZM2G142751_P01
AC220954.3_FGP005	AC220954.3_FG005	GRMZM2G142932_P01
AC220970.4_FGP002	AC220970.4_FG002	GRMZM2G143205_P01
AC225176.2_FGP003	AC225176.2_FG003	GRMZM2G143723_P01
AC225185.3_FGP004	AC225185.3_FG004	GRMZM2G144744_P01
AC225193.3_FGP003	AC225193.3_FG003	GRMZM2G145041_P01
AC225193.3_FGP004	AC225193.3_FG004	GRMZM2G145690_P02
AC225205.3_FGP003	AC225205.3_FG003	GRMZM2G146020_P01
AC225308.2_FGP005	AC225308.2_FG005	GRMZM2G146020_P02
AC225790.2_FGP003	AC225790.2_FG003	GRMZM2G146286_P01
AC226203.1_FGP002	AC226203.1_FG002	GRMZM2G146286_P02
AC226227.2_FGP003	AC226227.2_FG003	GRMZM2G146514_P01
AC226230.2_FGP001	AC226230.2_FG001	GRMZM2G147424_P01
AC226235.2_FGP001	AC226235.2_FG001	GRMZM2G147623_P02
AC226235.2_FGP002	AC226235.2_FG002	GRMZM2G147712_P01
AC226235.2_FGP003	AC226235.2_FG003	GRMZM2G147880_P01
AC226248.1_FGP002	AC226248.1_FG002	GRMZM2G148022_P02
AC226368.2_FGP006	AC226368.2_FG006	GRMZM2G148098_P01
AC226373.2_FGP010	AC226373.2_FG010	GRMZM2G148723_P01
AC226606.2_FGP006	AC226606.2_FG006	GRMZM2G148723_P02
AC229978.2_FGP002	AC229978.2_FG002	GRMZM2G149040_P01
AC230011.2_FGP001	AC230011.2_FG001	GRMZM2G149150_P01
AC230013.2_FGP002	AC230013.2_FG002	GRMZM2G149590_P01
AC230013.2_FGP007	AC230013.2_FG007	GRMZM2G149958_P01
AC231180.2_FGP001	AC231180.2_FG001	GRMZM2G150262_P01
AC231180.2_FGP006	AC231180.2_FG006	GRMZM2G151266_P01
AC231745.1_FGP003	AC231745.1_FG003	GRMZM2G151295_P01
AC231745.1_FGP004	AC231745.1_FG004	GRMZM2G151295_P02
AC231747.1_FGP001	AC231747.1_FG001	GRMZM2G151689_P01
AC232238.2_FGP005	AC232238.2_FG005	GRMZM2G151689_P03
AC233850.1_FGP002	AC233850.1_FG002	GRMZM2G153144_P01
AC233850.1_FGP003	AC233850.1_FG003	GRMZM2G153333_P01
AC233851.1_FGP009	AC233851.1_FG009	GRMZM2G153454_P01
AC233851.1_FGP014	AC233851.1_FG014	GRMZM2G153594_P01
AC233853.1_FGP003	AC233853.1_FG003	GRMZM2G153754_P01
AC233865.1_FGP004	AC233865.1_FG004	GRMZM2G154320_P01
AC233865.1_FGP006	AC233865.1_FG006	GRMZM2G154641_P01
AC233866.1_FGP006	AC233866.1_FG006	GRMZM2G155662_P01
AC233867.1_FGP004	AC233867.1_FG004	GRMZM2G155980_P01
AC233870.1_FGP003	AC233870.1_FG003	GRMZM2G156756_P01
AC233870.1_FGP006	AC233870.1_FG006	GRMZM2G157177_P01
AC233871.1_FGP004	AC233871.1_FG004	GRMZM2G157219_P01
AC233872.1_FGP003	AC233872.1_FG003	GRMZM2G157722_P03
AC233878.1_FGP004	AC233878.1_FG004	GRMZM2G158141_P01
AC233879.1_FGP002	AC233879.1_FG002	GRMZM2G158162_P01
AC233880.1_FGP006	AC233880.1_FG006	GRMZM2G158313_P01
AC233880.1_FGP009	AC233880.1_FG009	GRMZM2G158717_P01
AC233885.1_FGP001	AC233885.1_FG001	GRMZM2G159032_P01
AC233887.1_FGP006	AC233887.1_FG006	GRMZM2G159032_P03
AC233888.1_FGP002	AC233888.1_FG002	GRMZM2G159134_P02
AC233893.1_FGP003	AC233893.1_FG003	GRMZM2G159134_P04
AC233893.1_FGP006	AC233893.1_FG006	GRMZM2G159357_P01
AC233895.1_FGP001	AC233895.1_FG001	GRMZM2G159431_P01
AC233899.1_FGP005	AC233899.1_FG005	GRMZM2G159475_P01
AC233901.1_FGP005	AC233901.1_FG005	GRMZM2G159547_P01
AC233901.1_FGP010	AC233901.1_FG010	GRMZM2G159937_P01
AC233903.1_FGP001	AC233903.1_FG001	GRMZM2G160687_P03
AC233910.1_FGP002	AC233910.1_FG002	GRMZM2G160917_P01
AC233910.1_FGP004	AC233910.1_FG004	GRMZM2G161009_P01
AC233914.1_FGP001	AC233914.1_FG001	GRMZM2G161315_P01
AC233922.1_FGP004	AC233922.1_FG004	GRMZM2G162382_P01
AC233922.1_FGP005	AC233922.1_FG005	GRMZM2G162405_P02
AC233922.1_FGP008	AC233922.1_FG008	GRMZM2G162409_P01
AC233935.1_FGP005	AC233935.1_FG005	GRMZM2G162434_P01
AC233939.1_FGP003	AC233939.1_FG003	GRMZM2G162840_P01
AC233949.1_FGP004	AC233949.1_FG004	GRMZM2G163157_P01
AC233952.1_FGP006	AC233952.1_FG006	GRMZM2G163200_P01
AC233953.1_FGP005	AC233953.1_FG005	GRMZM2G163233_P04
AC233955.1_FGP008	AC233955.1_FG008	GRMZM2G163251_P01
AC233960.1_FGP002	AC233960.1_FG002	GRMZM2G163418_P01
AC233961.1_FGP001	AC233961.1_FG001	GRMZM2G163427_P01
AC233967.1_FGP002	AC233967.1_FG002	GRMZM2G163641_P01
AC233979.1_FGP009	AC233979.1_FG009	GRMZM2G164082_P01
AC234091.1_FGP001	AC234091.1_FG001	GRMZM2G164359_P01
AC234149.1_FGP002	AC234149.1_FG002	GRMZM2G165972_P03
AC234152.1_FGP002	AC234152.1_FG002	GRMZM2G166721_P01
AC234154.1_FGP007	AC234154.1_FG007	GRMZM2G166946_P01
AC234156.1_FGP005	AC234156.1_FG005	GRMZM2G169270_P01
AC234157.1_FGP002	AC234157.1_FG002	GRMZM2G169316_P02
AC234158.1_FGP005	AC234158.1_FG005	GRMZM2G169580_P01
AC234159.1_FGP002	AC234159.1_FG002	GRMZM2G169820_P01
AC234160.1_FGP003	AC234160.1_FG003	GRMZM2G170322_P01
AC234161.1_FGP010	AC234161.1_FG010	GRMZM2G171370_P01
AC234163.1_FGP002	AC234163.1_FG002	GRMZM2G171370_P03
AC234165.1_FGP002	AC234165.1_FG002	GRMZM2G171370_P04
AC234171.1_FGP003	AC234171.1_FG003	GRMZM2G171395_P01
AC234175.1_FGP010	AC234175.1_FG010	GRMZM2G171428_P01
AC234183.1_FGP002	AC234183.1_FG002	GRMZM2G171428_P02
AC234185.1_FGP007	AC234185.1_FG007	GRMZM2G171600_P01
AC234201.1_FGP003	AC234201.1_FG003	GRMZM2G171781_P01
AC234203.1_FGP004	AC234203.1_FG004	GRMZM2G171852_P01
AC234203.1_FGP009	AC234203.1_FG009	GRMZM2G171912_P01
AC234203.1_FGP010	AC234203.1_FG010	GRMZM2G172605_P01
AC234513.1_FGP005	AC234513.1_FG005	GRMZM2G172621_P01
AC234515.1_FGP003	AC234515.1_FG003	GRMZM2G172657_P01
AC234519.1_FGP003	AC234519.1_FG003	GRMZM2G173124_P03
AC234520.1_FGP003	AC234520.1_FG003	GRMZM2G173425_P01
AC234520.1_FGP005	AC234520.1_FG005	GRMZM2G173429_P01
AC234522.1_FGP005	AC234522.1_FG005	GRMZM2G173680_P01
AC234528.1_FGP001	AC234528.1_FG001	GRMZM2G173943_P01
AC234528.1_FGP004	AC234528.1_FG004	GRMZM2G173943_P02
AC234528.1_FGP005	AC234528.1_FG005	GRMZM2G174240_P01
AC235535.1_FGP001	AC235535.1_FG001	GRMZM2G174284_P01
AC235540.1_FGP002	AC235540.1_FG002	GRMZM2G174610_P01
AC235541.1_FGP002	AC235541.1_FG002	GRMZM2G174776_P01
AC235543.1_FGP003	AC235543.1_FG003	GRMZM2G174784_P01
AC235544.1_FGP002	AC235544.1_FG002	GRMZM2G174917_P01
AC235544.1_FGP004	AC235544.1_FG004	GRMZM2G175000_P01
AC235544.1_FGP006	AC235544.1_FG006	GRMZM2G175280_P01
AC235546.1_FGP001	AC235546.1_FG001	GRMZM2G175955_P01
AF466202.2_FGP007	AF466202.2_FG007	GRMZM2G176063_P01
AF466202.2_FGP008	AF466202.2_FG008	GRMZM2G176677_P07
AY530952.1_FGP001	AY530952.1_FG001	GRMZM2G177693_P01
EF517601.1_FGP010	EF517601.1_FG010	GRMZM2G177974_P01
EF517601.1_FGP015	EF517601.1_FG015	GRMZM2G178102_P01
EF517601.1_FGP016	EF517601.1_FG016	GRMZM2G178261_P05
GRMZM2G000039_P01	GRMZM2G000039	GRMZM2G178603_P01
GRMZM2G000052_P01	GRMZM2G000052	GRMZM2G179325_P01
GRMZM2G000166_P01	GRMZM2G000166	GRMZM2G179366_P01
GRMZM2G000177_P01	GRMZM2G000177	GRMZM2G179677_P01
GRMZM2G000195_P01	GRMZM2G000195	GRMZM2G179677_P05
GRMZM2G000219_P01	GRMZM2G000219	GRMZM2G179802_P01
GRMZM2G000221_P01	GRMZM2G000221	GRMZM2G180190_P01
GRMZM2G000231_P01	GRMZM2G000231	GRMZM2G180328_P01
GRMZM2G000236_P01	GRMZM2G000236	GRMZM2G180406_P01
GRMZM2G000245_P01	GRMZM2G000245	GRMZM2G180847_P01
GRMZM2G000256_P01	GRMZM2G000256	GRMZM2G180979_P01
GRMZM2G000261_P01	GRMZM2G000261	GRMZM2G301485_P01
GRMZM2G000268_P03	GRMZM2G000268	GRMZM2G301642_P01
GRMZM2G000278_P01	GRMZM2G000278	GRMZM2G302323_P01
GRMZM2G000280_P01	GRMZM2G000280	GRMZM2G303465_P01
GRMZM2G000339_P01	GRMZM2G000339	GRMZM2G303465_P04
GRMZM2G000361_P01	GRMZM2G000361	GRMZM2G305362_P01
GRMZM2G000393_P01	GRMZM2G000393	GRMZM2G305582_P01
GRMZM2G000411_P01	GRMZM2G000411	GRMZM2G306935_P02
GRMZM2G000423_P01	GRMZM2G000423	GRMZM2G307823_P01
GRMZM2G000431_P01	GRMZM2G000431	GRMZM2G310368_P01
GRMZM2G000451_P01	GRMZM2G000451	GRMZM2G313737_P01
GRMZM2G000453_P01	GRMZM2G000453	GRMZM2G314546_P01
GRMZM2G000481_P01	GRMZM2G000481	GRMZM2G314660_P01
GRMZM2G000489_P01	GRMZM2G000489	GRMZM2G315140_P01
GRMZM2G000510_P03	GRMZM2G000510	GRMZM2G315506_P01
GRMZM2G000540_P01	GRMZM2G000540	GRMZM2G317160_P01
GRMZM2G000540_P02	GRMZM2G000581	GRMZM2G320827_P01
GRMZM2G000581_P01	GRMZM2G000601	GRMZM2G324131_P01
GRMZM2G000601_P01	GRMZM2G000603	GRMZM2G326783_P01
GRMZM2G000603_P01	GRMZM2G000610	GRMZM2G327059_P02
GRMZM2G000610_P01	GRMZM2G000614	GRMZM2G327189_P01
GRMZM2G000614_P01	GRMZM2G000615	GRMZM2G328438_P01
GRMZM2G000615_P02	GRMZM2G000620	GRMZM2G329159_P01
GRMZM2G000615_P03	GRMZM2G000622	GRMZM2G333582_P01
GRMZM2G000620_P01	GRMZM2G000623	GRMZM2G334722_P01
GRMZM2G000622_P01	GRMZM2G000632	GRMZM2G338259_P01
GRMZM2G000623_P01	GRMZM2G000645	GRMZM2G339848_P01
GRMZM2G000632_P01	GRMZM2G000650	GRMZM2G339957_P01
GRMZM2G000632_P02	GRMZM2G000660	GRMZM2G341747_P01
GRMZM2G000645_P01	GRMZM2G000674	GRMZM2G344521_P01
GRMZM2G000650_P01	GRMZM2G000692	GRMZM2G344521_P02
GRMZM2G000660_P01	GRMZM2G000710	GRMZM2G346920_P01
GRMZM2G000674_P02	GRMZM2G000718	GRMZM2G347043_P01
GRMZM2G000692_P01	GRMZM2G000719	GRMZM2G348238_P01
GRMZM2G000710_P01	GRMZM2G000739	GRMZM2G350165_P01
GRMZM2G000718_P01	GRMZM2G000749	GRMZM2G351018_P01
GRMZM2G000719_P01	GRMZM2G000753	GRMZM2G353076_P01
GRMZM2G000739_P01	GRMZM2G000764	GRMZM2G353553_P01
GRMZM2G000749_P01	GRMZM2G000777	GRMZM2G359589_P01
GRMZM2G000753_P01	GRMZM2G000781	GRMZM2G361842_P02
GRMZM2G000764_P01	GRMZM2G000823	GRMZM2G361847_P01
GRMZM2G000777_P01	GRMZM2G000909	GRMZM2G362627_P01
GRMZM2G000781_P01	GRMZM2G000923	GRMZM2G368909_P01
GRMZM2G000823_P01	GRMZM2G000937	GRMZM2G370332_P01
GRMZM2G000909_P01	GRMZM2G000959	GRMZM2G375307_P01
GRMZM2G000923_P01	GRMZM2G000964	GRMZM2G375307_P02
GRMZM2G000937_P01	GRMZM2G000973	GRMZM2G375675_P01
GRMZM2G000937_P03	GRMZM2G000976	GRMZM2G375707_P01
GRMZM2G000959_P01	GRMZM2G000980	GRMZM2G378580_P01
GRMZM2G000964_P01	GRMZM2G001033	GRMZM2G378653_P01
GRMZM2G000973_P01	GRMZM2G001048	GRMZM2G379179_P01
GRMZM2G000976_P01	GRMZM2G001079	GRMZM2G380094_P01
GRMZM2G000980_P01	GRMZM2G001084	GRMZM2G380515_P02
GRMZM2G001033_P01	GRMZM2G001088	GRMZM2G384339_P01
GRMZM2G001048_P01	GRMZM2G001116	GRMZM2G384528_P01
GRMZM2G001079_P02	GRMZM2G001160	GRMZM2G386163_P01
GRMZM2G001084_P01	GRMZM2G001169	GRMZM2G387528_P02
GRMZM2G001088_P01	GRMZM2G001180	GRMZM2G388148_P01
GRMZM2G001116_P01	GRMZM2G001191	GRMZM2G389379_P01
GRMZM2G001160_P01	GRMZM2G001241	GRMZM2G392168_P01
GRMZM2G001169_P01	GRMZM2G001255	GRMZM2G395549_P01
GRMZM2G001180_P01	GRMZM2G001272	GRMZM2G395749_P01
GRMZM2G001191_P01	GRMZM2G001288	GRMZM2G395842_P01
GRMZM2G001241_P01	GRMZM2G001296	GRMZM2G396114_P01
GRMZM2G001255_P01	GRMZM2G001297	GRMZM2G396451_P02
GRMZM2G001272_P03	GRMZM2G001304	GRMZM2G398055_P01
GRMZM2G001288_P01	GRMZM2G001334	GRMZM2G398506_P01
GRMZM2G001296_P01	GRMZM2G001363	GRMZM2G400489_P01
GRMZM2G001297_P01	GRMZM2G001401	GRMZM2G403620_P01
GRMZM2G001304_P01	GRMZM2G001405	GRMZM2G404769_P01
GRMZM2G001334_P01	GRMZM2G001415	GRMZM2G404973_P01
GRMZM2G001334_P05	GRMZM2G001421	GRMZM2G405699_P01
GRMZM2G001363_P01	GRMZM2G001426	GRMZM2G405699_P03
GRMZM2G001401_P02	GRMZM2G001444	GRMZM2G406651_P01
GRMZM2G001405_P01	GRMZM2G001451	GRMZM2G411766_P01
GRMZM2G001415_P01	GRMZM2G001457	GRMZM2G414159_P01
GRMZM2G001421_P01	GRMZM2G001500	GRMZM2G414844_P01
GRMZM2G001426_P01	GRMZM2G001508	GRMZM2G416701_P01
GRMZM2G001444_P01	GRMZM2G001514	GRMZM2G417597_P02
GRMZM2G001444_P03	GRMZM2G001530	GRMZM2G419252_P01
GRMZM2G001451_P01	GRMZM2G001541	GRMZM2G421033_P01
GRMZM2G001457_P02	GRMZM2G001551	GRMZM2G421212_P01
GRMZM2G001500_P02	GRMZM2G001566	GRMZM2G422205_P01
GRMZM2G001508_P01	GRMZM2G001577	GRMZM2G422644_P01
GRMZM2G001514_P01	GRMZM2G001645	GRMZM2G423292_P01
GRMZM2G001530_P01	GRMZM2G001652	GRMZM2G423833_P01
GRMZM2G001541_P01	GRMZM2G001653	GRMZM2G425236_P01
GRMZM2G001551_P01	GRMZM2G001661	GRMZM2G425430_P01
GRMZM2G001566_P01	GRMZM2G001663	GRMZM2G425798_P02
GRMZM2G001577_P01	GRMZM2G001668	GRMZM2G428184_P01
GRMZM2G001645_P01	GRMZM2G001696	GRMZM2G428470_P01
GRMZM2G001652_P01	GRMZM2G001724	GRMZM2G428555_P01
GRMZM2G001653_P01	GRMZM2G001750	GRMZM2G428555_P04
GRMZM2G001661_P01	GRMZM2G001755	GRMZM2G431156_P01
GRMZM2G001663_P01	GRMZM2G001772	GRMZM2G431157_P01
GRMZM2G001668_P01	GRMZM2G001777	GRMZM2G431309_P01
GRMZM2G001696_P01	GRMZM2G001803	GRMZM2G433591_P01
GRMZM2G001724_P01	GRMZM2G001805	GRMZM2G438438_P01
GRMZM2G001750_P01	GRMZM2G001820	GRMZM2G438438_P02
GRMZM2G001755_P01	GRMZM2G001850	GRMZM2G443202_P01
GRMZM2G001772_P01	GRMZM2G001869	GRMZM2G444073_P01
GRMZM2G001777_P01	GRMZM2G001887	GRMZM2G446515_P02
GRMZM2G001803_P01	GRMZM2G001895	GRMZM2G446515_P05
GRMZM2G001805_P01	GRMZM2G001898	GRMZM2G447745_P01
GRMZM2G001820_P01	GRMZM2G001904	GRMZM2G448104_P03
GRMZM2G001850_P01	GRMZM2G001915	GRMZM2G449681_P01
GRMZM2G001869_P01	GRMZM2G001918	GRMZM2G453001_P01
GRMZM2G001887_P01	GRMZM2G001930	GRMZM2G456960_P01
GRMZM2G001895_P01	GRMZM2G001934	GRMZM2G457562_P01
GRMZM2G001898_P01	GRMZM2G001953	GRMZM2G458728_P01
GRMZM2G001904_P01	GRMZM2G001956	GRMZM2G458728_P02
GRMZM2G001915_P01	GRMZM2G001973	GRMZM2G463730_P01
GRMZM2G001918_P01	GRMZM2G001977	GRMZM2G465091_P01
GRMZM2G001930_P01	GRMZM2G002002	GRMZM2G469873_P01
GRMZM2G001934_P01	GRMZM2G002023	GRMZM2G470974_P01
GRMZM2G001953_P01	GRMZM2G002100	GRMZM2G471600_P01
GRMZM2G001956_P01	GRMZM2G002121	GRMZM2G472671_P01
GRMZM2G001973_P01	GRMZM2G002130	GRMZM2G474656_P01
GRMZM2G001977_P01	GRMZM2G002142	GRMZM2G475017_P01
GRMZM2G002002_P01	GRMZM2G002147	GRMZM2G478417_P01
GRMZM2G002023_P01	GRMZM2G002149	GRMZM2G479110_P01
GRMZM2G002100_P01	GRMZM2G002165	GRMZM2G479760_P01
GRMZM2G002121_P01	GRMZM2G002173	GRMZM2G481163_P01
GRMZM2G002130_P01	GRMZM2G002178	GRMZM2G531738_P01
GRMZM2G002142_P01	GRMZM2G002220	GRMZM2G532534_P01
GRMZM2G002147_P01	GRMZM2G002260	GRMZM2G549512_P01
GRMZM2G002149_P01	GRMZM2G002276	GRMZM2G700665_P03
GRMZM2G002165_P01	GRMZM2G002286	GRMZM2G702026_P01
GRMZM2G002173_P03	GRMZM2G002297	GRMZM5G803308_P01
GRMZM2G002178_P01	GRMZM2G002309	GRMZM5G803812_P01
GRMZM2G002220_P01	GRMZM2G002361	GRMZM5G812774_P01
GRMZM2G002260_P01	GRMZM2G002391	GRMZM5G813892_P01
GRMZM2G002276_P01	GRMZM2G002416	GRMZM5G821024_P01
GRMZM2G002286_P01	GRMZM2G002427	GRMZM5G821024_P02
GRMZM2G002297_P01	GRMZM2G002440	GRMZM5G821439_P01
GRMZM2G002309_P01	GRMZM2G002523	GRMZM5G821755_P01
GRMZM2G002361_P01	GRMZM2G002531	GRMZM5G825321_P01
GRMZM2G002391_P02	GRMZM2G002536	GRMZM5G830949_P01
GRMZM2G002416_P01	GRMZM2G002548	GRMZM5G839518_P02
GRMZM2G002427_P01	GRMZM2G002559	GRMZM5G842019_P01
GRMZM2G002440_P01	GRMZM2G002578	GRMZM5G845366_P01
GRMZM2G002440_P02	GRMZM2G002616	GRMZM5G850092_P01
GRMZM2G002440_P03	GRMZM2G002617	GRMZM5G856837_P01
GRMZM2G002523_P01	GRMZM2G002642	GRMZM5G858197_P01
GRMZM2G002531_P01	GRMZM2G002646	GRMZM5G862109_P01
GRMZM2G002536_P01	GRMZM2G002652	GRMZM5G868061_P01
GRMZM2G002548_P01	GRMZM2G002656	GRMZM5G868355_P01
GRMZM2G002559_P01	GRMZM2G002687	GRMZM5G868875_P01
GRMZM2G002578_P02	GRMZM2G002699	GRMZM5G873586_P04
GRMZM2G002616_P01	GRMZM2G002754	GRMZM5G874163_P01
GRMZM2G002617_P01	GRMZM2G002756	GRMZM5G879527_P01
GRMZM2G002642_P01	GRMZM2G002765	GRMZM5G880069_P02
GRMZM2G002642_P02	GRMZM2G002786	GRMZM5G880268_P01
GRMZM2G002646_P01	GRMZM2G002807	GRMZM5G884137_P01
GRMZM2G002652_P01	GRMZM2G002815	GRMZM5G885274_P01
GRMZM2G002656_P01	GRMZM2G002825	GRMZM5G885700_P01
GRMZM2G002687_P01	GRMZM2G002828	GRMZM5G887286_P01
GRMZM2G002699_P02	GRMZM2G002830	GRMZM5G898314_P02
GRMZM2G002754_P01	GRMZM2G002851
GRMZM2G002756_P01	GRMZM2G002858
GRMZM2G002756_P02	GRMZM2G002859
GRMZM2G002765_P02	GRMZM2G002874
GRMZM2G002786_P01	GRMZM2G002879
GRMZM2G002807_P01	GRMZM2G002898
GRMZM2G002815_P01	GRMZM2G002903
GRMZM2G002825_P01	GRMZM2G002910
GRMZM2G002828_P01	GRMZM2G002948
GRMZM2G002830_P01	GRMZM2G002959
GRMZM2G002851_P01	GRMZM2G002961
GRMZM2G002858_P01	GRMZM2G002978
GRMZM2G002859_P02	GRMZM2G002993
GRMZM2G002859_P03	GRMZM2G003002
GRMZM2G002874_P01	GRMZM2G003022
GRMZM2G002879_P01	GRMZM2G003023
GRMZM2G002898_P01	GRMZM2G003028
GRMZM2G002898_P02	GRMZM2G003033
GRMZM2G002903_P01	GRMZM2G003038
GRMZM2G002910_P01	GRMZM2G003043
GRMZM2G002948_P01	GRMZM2G003057
GRMZM2G002959_P01	GRMZM2G003068
GRMZM2G002961_P01	GRMZM2G003090
GRMZM2G002978_P02	GRMZM2G003096
GRMZM2G002993_P01	GRMZM2G003108
GRMZM2G003002_P01	GRMZM2G003109
GRMZM2G003022_P01	GRMZM2G003124
GRMZM2G003023_P01	GRMZM2G003157
GRMZM2G003023_P02	GRMZM2G003165
GRMZM2G003028_P02	GRMZM2G003172
GRMZM2G003033_P01	GRMZM2G003179
GRMZM2G003038_P01	GRMZM2G003182
GRMZM2G003043_P01	GRMZM2G003186
GRMZM2G003043_P02	GRMZM2G003190
GRMZM2G003057_P01	GRMZM2G003246
GRMZM2G003068_P01	GRMZM2G003252
GRMZM2G003090_P01	GRMZM2G003306
GRMZM2G003096_P01	GRMZM2G003307
GRMZM2G003108_P01	GRMZM2G003318
GRMZM2G003109_P01	GRMZM2G003331
GRMZM2G003124_P05	GRMZM2G003354
GRMZM2G003157_P01	GRMZM2G003368
GRMZM2G003165_P01	GRMZM2G003377
GRMZM2G003172_P01	GRMZM2G003384
GRMZM2G003179_P01	GRMZM2G003385
GRMZM2G003182_P01	GRMZM2G003406
GRMZM2G003186_P02	GRMZM2G003409
GRMZM2G003190_P01	GRMZM2G003411
GRMZM2G003246_P01	GRMZM2G003417
GRMZM2G003252_P01	GRMZM2G003424
GRMZM2G003306_P01	GRMZM2G003426
GRMZM2G003307_P01	GRMZM2G003488
GRMZM2G003318_P01	GRMZM2G003493
GRMZM2G003331_P01	GRMZM2G003501
GRMZM2G003331_P02	GRMZM2G003509
GRMZM2G003354_P02	GRMZM2G003520
GRMZM2G003368_P01	GRMZM2G003530
GRMZM2G003377_P01	GRMZM2G003563
GRMZM2G003377_P02	GRMZM2G003565
GRMZM2G003384_P01	GRMZM2G003595
GRMZM2G003385_P01	GRMZM2G003607
GRMZM2G003406_P01	GRMZM2G003635
GRMZM2G003409_P01	GRMZM2G003638
GRMZM2G003411_P01	GRMZM2G003640
GRMZM2G003417_P01	GRMZM2G003642
GRMZM2G003424_P02	GRMZM2G003648
GRMZM2G003426_P01	GRMZM2G003656
GRMZM2G003488_P01	GRMZM2G003662
GRMZM2G003493_P01	GRMZM2G003682
GRMZM2G003501_P01	GRMZM2G003692
GRMZM2G003509_P03	GRMZM2G003715
GRMZM2G003520_P01	GRMZM2G003718
GRMZM2G003530_P01	GRMZM2G003720
GRMZM2G003563_P01	GRMZM2G003724
GRMZM2G003563_P02	GRMZM2G003732
GRMZM2G003565_P03	GRMZM2G003734
GRMZM2G003595_P01	GRMZM2G003742
GRMZM2G003607_P01	GRMZM2G003752
GRMZM2G003635_P01	GRMZM2G003762
GRMZM2G003638_P01	GRMZM2G003765
GRMZM2G003640_P03	GRMZM2G003789
GRMZM2G003642_P01	GRMZM2G003794
GRMZM2G003648_P01	GRMZM2G003814
GRMZM2G003656_P01	GRMZM2G003852
GRMZM2G003656_P03	GRMZM2G003853
GRMZM2G003662_P01	GRMZM2G003861
GRMZM2G003682_P01	GRMZM2G003869
GRMZM2G003692_P05	GRMZM2G003875
GRMZM2G003692_P06	GRMZM2G003883
GRMZM2G003715_P01	GRMZM2G003897
GRMZM2G003718_P01	GRMZM2G003909
GRMZM2G003720_P01	GRMZM2G003944
GRMZM2G003724_P01	GRMZM2G003947
GRMZM2G003732_P01	GRMZM2G003953
GRMZM2G003734_P01	GRMZM2G003963
GRMZM2G003742_P01	GRMZM2G003970
GRMZM2G003752_P01	GRMZM2G003979
GRMZM2G003762_P03	GRMZM2G003984
GRMZM2G003765_P01	GRMZM2G003992
GRMZM2G003765_P04	GRMZM2G004006
GRMZM2G003789_P01	GRMZM2G004012
GRMZM2G003794_P04	GRMZM2G004023
GRMZM2G003814_P01	GRMZM2G004040
GRMZM2G003852_P01	GRMZM2G004057
GRMZM2G003853_P01	GRMZM2G004087
GRMZM2G003861_P01	GRMZM2G004092
GRMZM2G003869_P01	GRMZM2G004106
GRMZM2G003875_P01	GRMZM2G004111
GRMZM2G003883_P01	GRMZM2G004128
GRMZM2G003897_P01	GRMZM2G004131
GRMZM2G003909_P01	GRMZM2G004138
GRMZM2G003944_P01	GRMZM2G004140
GRMZM2G003947_P01	GRMZM2G004160
GRMZM2G003953_P02	GRMZM2G004172
GRMZM2G003963_P01	GRMZM2G004183
GRMZM2G003970_P02	GRMZM2G004188
GRMZM2G003979_P01	GRMZM2G004211
GRMZM2G003984_P01	GRMZM2G004222
GRMZM2G003992_P01	GRMZM2G004259
GRMZM2G004006_P01	GRMZM2G004290
GRMZM2G004012_P01	GRMZM2G004305
GRMZM2G004023_P01	GRMZM2G004334
GRMZM2G004040_P01	GRMZM2G004349
GRMZM2G004057_P01	GRMZM2G004352
GRMZM2G004057_P02	GRMZM2G004356
GRMZM2G004057_P03	GRMZM2G004377
GRMZM2G004087_P01	GRMZM2G004382
GRMZM2G004092_P01	GRMZM2G004397
GRMZM2G004106_P01	GRMZM2G004414
GRMZM2G004111_P01	GRMZM2G004445
GRMZM2G004128_P01	GRMZM2G004455
GRMZM2G004131_P01	GRMZM2G004459
GRMZM2G004138_P01	GRMZM2G004466
GRMZM2G004140_P01	GRMZM2G004468
GRMZM2G004160_P01	GRMZM2G004475
GRMZM2G004172_P01	GRMZM2G004511
GRMZM2G004183_P01	GRMZM2G004528
GRMZM2G004188_P01	GRMZM2G004531
GRMZM2G004211_P01	GRMZM2G004534
GRMZM2G004222_P01	GRMZM2G004548
GRMZM2G004259_P01	GRMZM2G004572
GRMZM2G004259_P02	GRMZM2G004582
GRMZM2G004290_P01	GRMZM2G004583
GRMZM2G004305_P02	GRMZM2G004619
GRMZM2G004334_P01	GRMZM2G004641
GRMZM2G004349_P01	GRMZM2G004683
GRMZM2G004349_P02	GRMZM2G004694
GRMZM2G004349_P03	GRMZM2G004699
GRMZM2G004352_P01	GRMZM2G004715
GRMZM2G004356_P01	GRMZM2G004736
GRMZM2G004377_P01	GRMZM2G004741
GRMZM2G004382_P01	GRMZM2G004748
GRMZM2G004397_P01	GRMZM2G004752
GRMZM2G004414_P01	GRMZM2G004768
GRMZM2G004445_P01	GRMZM2G004828
GRMZM2G004455_P01	GRMZM2G004835
GRMZM2G004459_P01	GRMZM2G004847
GRMZM2G004466_P01	GRMZM2G004858
GRMZM2G004468_P05	GRMZM2G004878
GRMZM2G004475_P02	GRMZM2G004880
GRMZM2G004511_P01	GRMZM2G004908
GRMZM2G004528_P02	GRMZM2G004909
GRMZM2G004528_P03	GRMZM2G004924
GRMZM2G004531_P01	GRMZM2G004927
GRMZM2G004534_P01	GRMZM2G004932
GRMZM2G004548_P01	GRMZM2G004955
GRMZM2G004572_P01	GRMZM2G004957
GRMZM2G004582_P01	GRMZM2G004959
GRMZM2G004583_P01	GRMZM2G004988
GRMZM2G004619_P01	GRMZM2G004990
GRMZM2G004619_P02	GRMZM2G004996
GRMZM2G004641_P01	GRMZM2G004997
GRMZM2G004683_P01	GRMZM2G005024
GRMZM2G004694_P01	GRMZM2G005036
GRMZM2G004699_P01	GRMZM2G005052
GRMZM2G004715_P01	GRMZM2G005061
GRMZM2G004736_P01	GRMZM2G005080
GRMZM2G004736_P02	GRMZM2G005082
GRMZM2G004741_P01	GRMZM2G005107
GRMZM2G004748_P01	GRMZM2G005126
GRMZM2G004748_P02	GRMZM2G005170
GRMZM2G004752_P01	GRMZM2G005187
GRMZM2G004768_P01	GRMZM2G005195
GRMZM2G004828_P01	GRMZM2G005199
GRMZM2G004835_P01	GRMZM2G005205
GRMZM2G004847_P01	GRMZM2G005209
GRMZM2G004858_P01	GRMZM2G005236
GRMZM2G004878_P01	GRMZM2G005251
GRMZM2G004880_P01	GRMZM2G005256
GRMZM2G004908_P01	GRMZM2G005260
GRMZM2G004909_P01	GRMZM2G005281
GRMZM2G004924_P01	GRMZM2G005290
GRMZM2G004927_P01	GRMZM2G005293
GRMZM2G004932_P01	GRMZM2G005298
GRMZM2G004955_P01	GRMZM2G005304
GRMZM2G004957_P01	GRMZM2G005308
GRMZM2G004959_P01	GRMZM2G005310
GRMZM2G004988_P01	GRMZM2G005339
GRMZM2G004990_P03	GRMZM2G005346
GRMZM2G004996_P02	GRMZM2G005350
GRMZM2G004997_P02	GRMZM2G005365
GRMZM2G005024_P01	GRMZM2G005374
GRMZM2G005036_P01	GRMZM2G005384
GRMZM2G005036_P02	GRMZM2G005433
GRMZM2G005052_P01	GRMZM2G005435
GRMZM2G005061_P01	GRMZM2G005444
GRMZM2G005080_P01	GRMZM2G005456
GRMZM2G005082_P01	GRMZM2G005459
GRMZM2G005107_P01	GRMZM2G005461
GRMZM2G005126_P01	GRMZM2G005483
GRMZM2G005170_P02	GRMZM2G005486
GRMZM2G005187_P01	GRMZM2G005493
GRMZM2G005195_P02	GRMZM2G005516
GRMZM2G005199_P01	GRMZM2G005522
GRMZM2G005205_P02	GRMZM2G005536
GRMZM2G005209_P01	GRMZM2G005552
GRMZM2G005209_P02	GRMZM2G005557
GRMZM2G005236_P01	GRMZM2G005562
GRMZM2G005251_P03	GRMZM2G005583
GRMZM2G005256_P01	GRMZM2G005592
GRMZM2G005256_P02	GRMZM2G005630
GRMZM2G005260_P04	GRMZM2G005633
GRMZM2G005281_P01	GRMZM2G005646
GRMZM2G005290_P01	GRMZM2G005652
GRMZM2G005293_P01	GRMZM2G005680
GRMZM2G005293_P03	GRMZM2G005710
GRMZM2G005298_P01	GRMZM2G005737
GRMZM2G005304_P01	GRMZM2G005753
GRMZM2G005308_P01	GRMZM2G005771
GRMZM2G005310_P01	GRMZM2G005788
GRMZM2G005310_P02	GRMZM2G005791
GRMZM2G005339_P01	GRMZM2G005798
GRMZM2G005346_P01	GRMZM2G005834
GRMZM2G005350_P01	GRMZM2G005848
GRMZM2G005365_P01	GRMZM2G005849
GRMZM2G005374_P01	GRMZM2G005859
GRMZM2G005374_P03	GRMZM2G005886
GRMZM2G005384_P01	GRMZM2G005887
GRMZM2G005433_P01	GRMZM2G005938
GRMZM2G005433_P02	GRMZM2G005947
GRMZM2G005435_P02	GRMZM2G005954
GRMZM2G005444_P01	GRMZM2G005955
GRMZM2G005456_P02	GRMZM2G005973
GRMZM2G005459_P01	GRMZM2G005980
GRMZM2G005461_P01	GRMZM2G005984
GRMZM2G005483_P01	GRMZM2G005990
GRMZM2G005486_P01	GRMZM2G005991
GRMZM2G005493_P01	GRMZM2G005998
GRMZM2G005516_P01	GRMZM2G006006
GRMZM2G005522_P01	GRMZM2G006042
GRMZM2G005536_P01	GRMZM2G006047
GRMZM2G005552_P01	GRMZM2G006069
GRMZM2G005557_P01	GRMZM2G006071
GRMZM2G005562_P05	GRMZM2G006080
GRMZM2G005583_P01	GRMZM2G006085
GRMZM2G005592_P01	GRMZM2G006107
GRMZM2G005630_P01	GRMZM2G006117
GRMZM2G005633_P02	GRMZM2G006121
GRMZM2G005646_P01	GRMZM2G006130
GRMZM2G005652_P01	GRMZM2G006144
GRMZM2G005680_P01	GRMZM2G006178
GRMZM2G005710_P03	GRMZM2G006197
GRMZM2G005737_P01	GRMZM2G006206
GRMZM2G005753_P01	GRMZM2G006219
GRMZM2G005753_P03	GRMZM2G006229
GRMZM2G005753_P04	GRMZM2G006234
GRMZM2G005771_P01	GRMZM2G006246
GRMZM2G005788_P01	GRMZM2G006252
GRMZM2G005791_P01	GRMZM2G006277
GRMZM2G005798_P01	GRMZM2G006297
GRMZM2G005834_P01	GRMZM2G006363
GRMZM2G005848_P01	GRMZM2G006377
GRMZM2G005849_P02	GRMZM2G006404
GRMZM2G005859_P01	GRMZM2G006416
GRMZM2G005886_P01	GRMZM2G006424
GRMZM2G005887_P01	GRMZM2G006428
GRMZM2G005887_P08	GRMZM2G006429
GRMZM2G005938_P01	GRMZM2G006452
GRMZM2G005947_P01	GRMZM2G006453
GRMZM2G005954_P01	GRMZM2G006468
GRMZM2G005955_P02	GRMZM2G006474
GRMZM2G005973_P01	GRMZM2G006477
GRMZM2G005980_P01	GRMZM2G006480
GRMZM2G005984_P01	GRMZM2G006493
GRMZM2G005990_P01	GRMZM2G006505
GRMZM2G005991_P01	GRMZM2G006507
GRMZM2G005998_P03	GRMZM2G006554
GRMZM2G006006_P01	GRMZM2G006565
GRMZM2G006042_P01	GRMZM2G006644
GRMZM2G006047_P01	GRMZM2G006661
GRMZM2G006069_P01	GRMZM2G006672
GRMZM2G006071_P01	GRMZM2G006673
GRMZM2G006080_P01	GRMZM2G006678
GRMZM2G006085_P01	GRMZM2G006707
GRMZM2G006107_P01	GRMZM2G006752
GRMZM2G006107_P02	GRMZM2G006765
GRMZM2G006117_P01	GRMZM2G006781
GRMZM2G006121_P01	GRMZM2G006790
GRMZM2G006130_P01	GRMZM2G006791
GRMZM2G006144_P01	GRMZM2G006806
GRMZM2G006178_P01	GRMZM2G006821
GRMZM2G006197_P01	GRMZM2G006871
GRMZM2G006206_P01	GRMZM2G006894
GRMZM2G006219_P01	GRMZM2G006937
GRMZM2G006229_P01	GRMZM2G006942
GRMZM2G006234_P01	GRMZM2G006943
GRMZM2G006246_P01	GRMZM2G006953
GRMZM2G006246_P02	GRMZM2G006965
GRMZM2G006252_P01	GRMZM2G006977
GRMZM2G006252_P03	GRMZM2G007012
GRMZM2G006277_P01	GRMZM2G007021
GRMZM2G006297_P01	GRMZM2G007038
GRMZM2G006363_P01	GRMZM2G007057
GRMZM2G006363_P02	GRMZM2G007063
GRMZM2G006377_P01	GRMZM2G007080
GRMZM2G006404_P01	GRMZM2G007103
GRMZM2G006416_P01	GRMZM2G007120
GRMZM2G006424_P01	GRMZM2G007122
GRMZM2G006428_P01	GRMZM2G007146
GRMZM2G006429_P01	GRMZM2G007151
GRMZM2G006452_P01	GRMZM2G007160
GRMZM2G006453_P01	GRMZM2G007188
GRMZM2G006468_P02	GRMZM2G007195
GRMZM2G006474_P01	GRMZM2G007201
GRMZM2G006477_P01	GRMZM2G007206
GRMZM2G006480_P01	GRMZM2G007229
GRMZM2G006493_P01	GRMZM2G007249
GRMZM2G006493_P02	GRMZM2G007260
GRMZM2G006505_P01	GRMZM2G007276
GRMZM2G006507_P03	GRMZM2G007277
GRMZM2G006554_P01	GRMZM2G007283
GRMZM2G006565_P01	GRMZM2G007324
GRMZM2G006644_P01	GRMZM2G007339
GRMZM2G006661_P01	GRMZM2G007372
GRMZM2G006672_P02	GRMZM2G007381
GRMZM2G006673_P01	GRMZM2G007384
GRMZM2G006673_P02	GRMZM2G007385
GRMZM2G006678_P01	GRMZM2G007399
GRMZM2G006707_P01	GRMZM2G007404
GRMZM2G006752_P02	GRMZM2G007441
GRMZM2G006765_P02	GRMZM2G007453
GRMZM2G006781_P01	GRMZM2G007466
GRMZM2G006781_P04	GRMZM2G007475
GRMZM2G006790_P01	GRMZM2G007486
GRMZM2G006791_P01	GRMZM2G007489
GRMZM2G006791_P05	GRMZM2G007514
GRMZM2G006806_P01	GRMZM2G007546
GRMZM2G006821_P01	GRMZM2G007590
GRMZM2G006871_P01	GRMZM2G007615
GRMZM2G006894_P01	GRMZM2G007630
GRMZM2G006894_P02	GRMZM2G007647
GRMZM2G006937_P01	GRMZM2G007651
GRMZM2G006942_P01	GRMZM2G007675
GRMZM2G006943_P02	GRMZM2G007681
GRMZM2G006953_P02	GRMZM2G007683
GRMZM2G006965_P01	GRMZM2G007695
GRMZM2G006977_P01	GRMZM2G007715
GRMZM2G007012_P01	GRMZM2G007729
GRMZM2G007021_P01	GRMZM2G007734
GRMZM2G007038_P01	GRMZM2G007736
GRMZM2G007057_P01	GRMZM2G007757
GRMZM2G007063_P01	GRMZM2G007791
GRMZM2G007080_P01	GRMZM2G007801
GRMZM2G007103_P01	GRMZM2G007810
GRMZM2G007120_P01	GRMZM2G007835
GRMZM2G007122_P02	GRMZM2G007848
GRMZM2G007146_P01	GRMZM2G007854
GRMZM2G007151_P01	GRMZM2G007871
GRMZM2G007160_P02	GRMZM2G007885
GRMZM2G007188_P01	GRMZM2G007907
GRMZM2G007195_P02	GRMZM2G007914
GRMZM2G007201_P02	GRMZM2G007915
GRMZM2G007206_P02	GRMZM2G007922
GRMZM2G007229_P01	GRMZM2G007928
GRMZM2G007249_P01	GRMZM2G007933
GRMZM2G007260_P01	GRMZM2G007939
GRMZM2G007276_P01	GRMZM2G007953
GRMZM2G007276_P03	GRMZM2G008058
GRMZM2G007277_P01	GRMZM2G008060
GRMZM2G007283_P01	GRMZM2G008093
GRMZM2G007283_P02	GRMZM2G008095
GRMZM2G007324_P01	GRMZM2G008196
GRMZM2G007339_P02	GRMZM2G008209
GRMZM2G007372_P01	GRMZM2G008216
GRMZM2G007381_P01	GRMZM2G008226
GRMZM2G007384_P01	GRMZM2G008232
GRMZM2G007385_P01	GRMZM2G008242
GRMZM2G007399_P01	GRMZM2G008247
GRMZM2G007404_P01	GRMZM2G008252
GRMZM2G007441_P01	GRMZM2G008259
GRMZM2G007453_P01	GRMZM2G008263
GRMZM2G007466_P01	GRMZM2G008273
GRMZM2G007466_P02	GRMZM2G008287
GRMZM2G007475_P01	GRMZM2G008290
GRMZM2G007486_P02	GRMZM2G008309
GRMZM2G007489_P01	GRMZM2G008326
GRMZM2G007514_P01	GRMZM2G008327
GRMZM2G007546_P03	GRMZM2G008353
GRMZM2G007590_P01	GRMZM2G008356
GRMZM2G007615_P01	GRMZM2G008406
GRMZM2G007630_P01	GRMZM2G008410
GRMZM2G007647_P01	GRMZM2G008425
GRMZM2G007651_P01	GRMZM2G008430
GRMZM2G007651_P02	GRMZM2G008444
GRMZM2G007675_P01	GRMZM2G008456
GRMZM2G007681_P01	GRMZM2G008490
GRMZM2G007683_P01	GRMZM2G008497
GRMZM2G007695_P01	GRMZM2G008501
GRMZM2G007715_P01	GRMZM2G008507
GRMZM2G007715_P02	GRMZM2G008513
GRMZM2G007729_P01	GRMZM2G008556
GRMZM2G007729_P02	GRMZM2G008558
GRMZM2G007734_P01	GRMZM2G008583
GRMZM2G007736_P02	GRMZM2G008607
GRMZM2G007757_P01	GRMZM2G008623
GRMZM2G007791_P01	GRMZM2G008642
GRMZM2G007791_P02	GRMZM2G008649
GRMZM2G007801_P01	GRMZM2G008657
GRMZM2G007810_P01	GRMZM2G008663
GRMZM2G007835_P01	GRMZM2G008687
GRMZM2G007848_P01	GRMZM2G008714
GRMZM2G007854_P01	GRMZM2G008715
GRMZM2G007871_P01	GRMZM2G008726
GRMZM2G007885_P01	GRMZM2G008728
GRMZM2G007907_P01	GRMZM2G008748
GRMZM2G007914_P01	GRMZM2G008751
GRMZM2G007915_P02	GRMZM2G008765
GRMZM2G007922_P01	GRMZM2G008862
GRMZM2G007928_P01	GRMZM2G008864
GRMZM2G007933_P01	GRMZM2G008892
GRMZM2G007939_P01	GRMZM2G008919
GRMZM2G007953_P01	GRMZM2G008923
GRMZM2G008058_P01	GRMZM2G008935
GRMZM2G008060_P01	GRMZM2G009019
GRMZM2G008093_P01	GRMZM2G009021
GRMZM2G008095_P01	GRMZM2G009030
GRMZM2G008196_P01	GRMZM2G009048
GRMZM2G008209_P01	GRMZM2G009060
GRMZM2G008216_P02	GRMZM2G009070
GRMZM2G008216_P03	GRMZM2G009091
GRMZM2G008226_P01	GRMZM2G009136
GRMZM2G008232_P01	GRMZM2G009144
GRMZM2G008242_P01	GRMZM2G009188
GRMZM2G008247_P01	GRMZM2G009189
GRMZM2G008252_P01	GRMZM2G009196
GRMZM2G008259_P02	GRMZM2G009208
GRMZM2G008263_P01	GRMZM2G009214
GRMZM2G008273_P01	GRMZM2G009232
GRMZM2G008287_P01	GRMZM2G009253
GRMZM2G008290_P01	GRMZM2G009282
GRMZM2G008290_P02	GRMZM2G009320
GRMZM2G008309_P01	GRMZM2G009323
GRMZM2G008326_P01	GRMZM2G009326
GRMZM2G008327_P01	GRMZM2G009346
GRMZM2G008353_P01	GRMZM2G009406
GRMZM2G008356_P01	GRMZM2G009413
GRMZM2G008406_P01	GRMZM2G009443
GRMZM2G008410_P01	GRMZM2G009448
GRMZM2G008425_P01	GRMZM2G009464
GRMZM2G008430_P01	GRMZM2G009465
GRMZM2G008444_P01	GRMZM2G009478
GRMZM2G008456_P01	GRMZM2G009479
GRMZM2G008456_P02	GRMZM2G009510
GRMZM2G008490_P01	GRMZM2G009538
GRMZM2G008497_P01	GRMZM2G009544
GRMZM2G008501_P01	GRMZM2G009571
GRMZM2G008501_P02	GRMZM2G009575
GRMZM2G008507_P01	GRMZM2G009588
GRMZM2G008513_P01	GRMZM2G009591
GRMZM2G008556_P01	GRMZM2G009593
GRMZM2G008558_P01	GRMZM2G009624
GRMZM2G008583_P01	GRMZM2G009626
GRMZM2G008607_P01	GRMZM2G009627
GRMZM2G008623_P01	GRMZM2G009638
GRMZM2G008642_P01	GRMZM2G009655
GRMZM2G008649_P01	GRMZM2G009661
GRMZM2G008657_P01	GRMZM2G009681
GRMZM2G008663_P01	GRMZM2G009683
GRMZM2G008687_P01	GRMZM2G009690
GRMZM2G008714_P01	GRMZM2G009703
GRMZM2G008715_P01	GRMZM2G009715
GRMZM2G008726_P01	GRMZM2G009719
GRMZM2G008728_P02	GRMZM2G009724
GRMZM2G008748_P02	GRMZM2G009785
GRMZM2G008751_P01	GRMZM2G009795
GRMZM2G008765_P01	GRMZM2G009804
GRMZM2G008862_P01	GRMZM2G009808
GRMZM2G008862_P02	GRMZM2G009843
GRMZM2G008864_P01	GRMZM2G009845
GRMZM2G008892_P01	GRMZM2G009849
GRMZM2G008919_P01	GRMZM2G009869
GRMZM2G008923_P01	GRMZM2G009871
GRMZM2G008935_P01	GRMZM2G009876
GRMZM2G009019_P02	GRMZM2G009888
GRMZM2G009021_P02	GRMZM2G009894
GRMZM2G009030_P01	GRMZM2G009895
GRMZM2G009048_P01	GRMZM2G009928
GRMZM2G009060_P01	GRMZM2G009936
GRMZM2G009070_P01	GRMZM2G009940
GRMZM2G009091_P01	GRMZM2G009948
GRMZM2G009136_P01	GRMZM2G009958
GRMZM2G009144_P01	GRMZM2G009968
GRMZM2G009188_P01	GRMZM2G009987
GRMZM2G009189_P01	GRMZM2G009994
GRMZM2G009196_P01	GRMZM2G009995
GRMZM2G009208_P01	GRMZM2G010011
GRMZM2G009214_P01	GRMZM2G010017
GRMZM2G009232_P01	GRMZM2G010034
GRMZM2G009253_P01	GRMZM2G010037
GRMZM2G009282_P01	GRMZM2G010044
GRMZM2G009320_P01	GRMZM2G010054
GRMZM2G009320_P02	GRMZM2G010056
GRMZM2G009323_P01	GRMZM2G010065
GRMZM2G009326_P01	GRMZM2G010075
GRMZM2G009346_P01	GRMZM2G010085
GRMZM2G009406_P01	GRMZM2G010095
GRMZM2G009413_P01	GRMZM2G010105
GRMZM2G009443_P01	GRMZM2G010136
GRMZM2G009448_P01	GRMZM2G010142
GRMZM2G009464_P01	GRMZM2G010146
GRMZM2G009465_P01	GRMZM2G010196
GRMZM2G009478_P06	GRMZM2G010202
GRMZM2G009479_P01	GRMZM2G010221
GRMZM2G009479_P02	GRMZM2G010235
GRMZM2G009510_P01	GRMZM2G010238
GRMZM2G009538_P01	GRMZM2G010257
GRMZM2G009544_P01	GRMZM2G010282
GRMZM2G009571_P01	GRMZM2G010298
GRMZM2G009575_P01	GRMZM2G010302
GRMZM2G009588_P01	GRMZM2G010306
GRMZM2G009591_P02	GRMZM2G010315
GRMZM2G009593_P01	GRMZM2G010321
GRMZM2G009624_P01	GRMZM2G010323
GRMZM2G009624_P02	GRMZM2G010328
GRMZM2G009626_P02	GRMZM2G010342
GRMZM2G009627_P01	GRMZM2G010348
GRMZM2G009638_P01	GRMZM2G010349
GRMZM2G009655_P01	GRMZM2G010353
GRMZM2G009661_P01	GRMZM2G010356
GRMZM2G009681_P01	GRMZM2G010357
GRMZM2G009683_P01	GRMZM2G010362
GRMZM2G009690_P01	GRMZM2G010363
GRMZM2G009703_P01	GRMZM2G010389
GRMZM2G009715_P01	GRMZM2G010406
GRMZM2G009715_P02	GRMZM2G010435
GRMZM2G009719_P01	GRMZM2G010439
GRMZM2G009724_P01	GRMZM2G010445
GRMZM2G009785_P01	GRMZM2G010452
GRMZM2G009795_P01	GRMZM2G010460
GRMZM2G009804_P01	GRMZM2G010468
GRMZM2G009808_P01	GRMZM2G010488
GRMZM2G009843_P01	GRMZM2G010490
GRMZM2G009845_P01	GRMZM2G010491
GRMZM2G009849_P02	GRMZM2G010494
GRMZM2G009869_P02	GRMZM2G010551
GRMZM2G009871_P01	GRMZM2G010555
GRMZM2G009876_P01	GRMZM2G010596
GRMZM2G009888_P01	GRMZM2G010599
GRMZM2G009894_P01	GRMZM2G010636
GRMZM2G009895_P01	GRMZM2G010637
GRMZM2G009928_P01	GRMZM2G010649
GRMZM2G009928_P03	GRMZM2G010657
GRMZM2G009936_P01	GRMZM2G010702
GRMZM2G009940_P01	GRMZM2G010743
GRMZM2G009948_P01	GRMZM2G010754
GRMZM2G009958_P01	GRMZM2G010765
GRMZM2G009968_P01	GRMZM2G010775
GRMZM2G009987_P01	GRMZM2G010783
GRMZM2G009994_P01	GRMZM2G010797
GRMZM2G009994_P02	GRMZM2G010801
GRMZM2G009995_P01	GRMZM2G010804
GRMZM2G009995_P02	GRMZM2G010823
GRMZM2G010011_P01	GRMZM2G010831
GRMZM2G010017_P01	GRMZM2G010834
GRMZM2G010034_P01	GRMZM2G010836
GRMZM2G010037_P01	GRMZM2G010861
GRMZM2G010044_P01	GRMZM2G010863
GRMZM2G010054_P01	GRMZM2G010868
GRMZM2G010056_P03	GRMZM2G010871
GRMZM2G010065_P01	GRMZM2G010884
GRMZM2G010075_P01	GRMZM2G010925
GRMZM2G010075_P02	GRMZM2G010929
GRMZM2G010085_P01	GRMZM2G010933
GRMZM2G010085_P02	GRMZM2G010937
GRMZM2G010095_P01	GRMZM2G010944
GRMZM2G010095_P02	GRMZM2G010953
GRMZM2G010105_P01	GRMZM2G010960
GRMZM2G010136_P01	GRMZM2G010973
GRMZM2G010136_P04	GRMZM2G010987
GRMZM2G010142_P02	GRMZM2G010991
GRMZM2G010146_P01	GRMZM2G011006
GRMZM2G010196_P01	GRMZM2G011015
GRMZM2G010202_P01	GRMZM2G011030
GRMZM2G010221_P01	GRMZM2G011031
GRMZM2G010235_P01	GRMZM2G011068
GRMZM2G010238_P01	GRMZM2G011070
GRMZM2G010257_P01	GRMZM2G011078
GRMZM2G010282_P01	GRMZM2G011079
GRMZM2G010298_P01	GRMZM2G011085
GRMZM2G010302_P01	GRMZM2G011101
GRMZM2G010306_P01	GRMZM2G011129
GRMZM2G010315_P01	GRMZM2G011136
GRMZM2G010321_P01	GRMZM2G011169
GRMZM2G010323_P01	GRMZM2G011173
GRMZM2G010323_P02	GRMZM2G011213
GRMZM2G010328_P01	GRMZM2G011219
GRMZM2G010342_P01	GRMZM2G011233
GRMZM2G010348_P01	GRMZM2G011253
GRMZM2G010349_P02	GRMZM2G011281
GRMZM2G010353_P01	GRMZM2G011314
GRMZM2G010356_P01	GRMZM2G011315
GRMZM2G010357_P01	GRMZM2G011319
GRMZM2G010357_P04	GRMZM2G011355
GRMZM2G010362_P01	GRMZM2G011357
GRMZM2G010363_P01	GRMZM2G011364
GRMZM2G010389_P01	GRMZM2G011373
GRMZM2G010406_P01	GRMZM2G011404
GRMZM2G010406_P06	GRMZM2G011456
GRMZM2G010435_P01	GRMZM2G011473
GRMZM2G010439_P01	GRMZM2G011479
GRMZM2G010445_P01	GRMZM2G011483
GRMZM2G010452_P01	GRMZM2G011491
GRMZM2G010460_P09	GRMZM2G011513
GRMZM2G010468_P01	GRMZM2G011518
GRMZM2G010488_P01	GRMZM2G011520
GRMZM2G010490_P01	GRMZM2G011523
GRMZM2G010491_P01	GRMZM2G011526
GRMZM2G010494_P01	GRMZM2G011553
GRMZM2G010551_P01	GRMZM2G011575
GRMZM2G010555_P02	GRMZM2G011588
GRMZM2G010596_P01	GRMZM2G011590
GRMZM2G010599_P02	GRMZM2G011592
GRMZM2G010599_P03	GRMZM2G011615
GRMZM2G010636_P01	GRMZM2G011624
GRMZM2G010637_P02	GRMZM2G011631
GRMZM2G010649_P02	GRMZM2G011636
GRMZM2G010657_P01	GRMZM2G011651
GRMZM2G010702_P01	GRMZM2G011662
GRMZM2G010743_P01	GRMZM2G011731
GRMZM2G010754_P01	GRMZM2G011742
GRMZM2G010765_P01	GRMZM2G011743
GRMZM2G010775_P01	GRMZM2G011746
GRMZM2G010783_P02	GRMZM2G011777
GRMZM2G010797_P01	GRMZM2G011800
GRMZM2G010801_P02	GRMZM2G011858
GRMZM2G010804_P01	GRMZM2G011888
GRMZM2G010823_P01	GRMZM2G011893
GRMZM2G010831_P01	GRMZM2G011912
GRMZM2G010834_P01	GRMZM2G011915
GRMZM2G010836_P02	GRMZM2G011932
GRMZM2G010861_P01	GRMZM2G011980
GRMZM2G010863_P01	GRMZM2G011998
GRMZM2G010863_P02	GRMZM2G012021
GRMZM2G010868_P01	GRMZM2G012030
GRMZM2G010871_P01	GRMZM2G012031
GRMZM2G010884_P01	GRMZM2G012041
GRMZM2G010925_P01	GRMZM2G012046
GRMZM2G010929_P01	GRMZM2G012052
GRMZM2G010933_P01	GRMZM2G012088
GRMZM2G010937_P01	GRMZM2G012102
GRMZM2G010944_P01	GRMZM2G012119
GRMZM2G010953_P02	GRMZM2G012123
GRMZM2G010960_P01	GRMZM2G012143
GRMZM2G010973_P01	GRMZM2G012148
GRMZM2G010987_P01	GRMZM2G012156
GRMZM2G010991_P01	GRMZM2G012160
GRMZM2G011006_P01	GRMZM2G012174
GRMZM2G011015_P01	GRMZM2G012176
GRMZM2G011030_P01	GRMZM2G012178
GRMZM2G011031_P01	GRMZM2G012200
GRMZM2G011068_P01	GRMZM2G012209
GRMZM2G011070_P01	GRMZM2G012213
GRMZM2G011078_P01	GRMZM2G012220
GRMZM2G011079_P02	GRMZM2G012224
GRMZM2G011085_P01	GRMZM2G012229
GRMZM2G011101_P01	GRMZM2G012262
GRMZM2G011129_P01	GRMZM2G012269
GRMZM2G011136_P01	GRMZM2G012276
GRMZM2G011169_P01	GRMZM2G012280
GRMZM2G011173_P01	GRMZM2G012319
GRMZM2G011213_P01	GRMZM2G012324
GRMZM2G011219_P01	GRMZM2G012326
GRMZM2G011219_P02	GRMZM2G012328
GRMZM2G011233_P01	GRMZM2G012340
GRMZM2G011253_P01	GRMZM2G012342
GRMZM2G011281_P01	GRMZM2G012384
GRMZM2G011314_P01	GRMZM2G012391
GRMZM2G011315_P01	GRMZM2G012397
GRMZM2G011319_P02	GRMZM2G012399
GRMZM2G011355_P02	GRMZM2G012404
GRMZM2G011357_P01	GRMZM2G012413
GRMZM2G011364_P01	GRMZM2G012416
GRMZM2G011373_P01	GRMZM2G012434
GRMZM2G011404_P01	GRMZM2G012453
GRMZM2G011456_P01	GRMZM2G012455
GRMZM2G011456_P02	GRMZM2G012479
GRMZM2G011456_P03	GRMZM2G012501
GRMZM2G011473_P01	GRMZM2G012546
GRMZM2G011479_P01	GRMZM2G012566
GRMZM2G011483_P01	GRMZM2G012584
GRMZM2G011491_P01	GRMZM2G012600
GRMZM2G011513_P01	GRMZM2G012601
GRMZM2G011518_P02	GRMZM2G012628
GRMZM2G011518_P04	GRMZM2G012631
GRMZM2G011520_P01	GRMZM2G012648
GRMZM2G011523_P01	GRMZM2G012654
GRMZM2G011523_P02	GRMZM2G012690
GRMZM2G011523_P06	GRMZM2G012724
GRMZM2G011526_P01	GRMZM2G012761
GRMZM2G011553_P01	GRMZM2G012841
GRMZM2G011575_P01	GRMZM2G012861
GRMZM2G011588_P01	GRMZM2G012863
GRMZM2G011590_P01	GRMZM2G012874
GRMZM2G011592_P01	GRMZM2G012891
GRMZM2G011592_P03	GRMZM2G012901
GRMZM2G011615_P01	GRMZM2G012904
GRMZM2G011624_P01	GRMZM2G012923
GRMZM2G011631_P01	GRMZM2G012932
GRMZM2G011636_P02	GRMZM2G012942
GRMZM2G011651_P01	GRMZM2G012958
GRMZM2G011662_P02	GRMZM2G012964
GRMZM2G011731_P01	GRMZM2G012966
GRMZM2G011742_P01	GRMZM2G012970
GRMZM2G011742_P02	GRMZM2G012999
GRMZM2G011743_P01	GRMZM2G013002
GRMZM2G011746_P01	GRMZM2G013042
GRMZM2G011777_P01	GRMZM2G013065
GRMZM2G011800_P01	GRMZM2G013082
GRMZM2G011858_P01	GRMZM2G013100
GRMZM2G011888_P01	GRMZM2G013114
GRMZM2G011893_P02	GRMZM2G013176
GRMZM2G011912_P01	GRMZM2G013200
GRMZM2G011915_P01	GRMZM2G013201
GRMZM2G011932_P01	GRMZM2G013206
GRMZM2G011980_P01	GRMZM2G013214
GRMZM2G011998_P01	GRMZM2G013255
GRMZM2G012021_P01	GRMZM2G013271
GRMZM2G012030_P01	GRMZM2G013283
GRMZM2G012031_P01	GRMZM2G013318
GRMZM2G012041_P01	GRMZM2G013324
GRMZM2G012046_P01	GRMZM2G013342
GRMZM2G012052_P01	GRMZM2G013357
GRMZM2G012088_P01	GRMZM2G013378
GRMZM2G012102_P01	GRMZM2G013430
GRMZM2G012119_P01	GRMZM2G013448
GRMZM2G012119_P02	GRMZM2G013450
GRMZM2G012123_P02	GRMZM2G013457
GRMZM2G012143_P01	GRMZM2G013461
GRMZM2G012148_P01	GRMZM2G013471
GRMZM2G012156_P01	GRMZM2G013478
GRMZM2G012160_P01	GRMZM2G013546
GRMZM2G012174_P01	GRMZM2G013555
GRMZM2G012176_P01	GRMZM2G013588
GRMZM2G012178_P01	GRMZM2G013607
GRMZM2G012200_P01	GRMZM2G013619
GRMZM2G012209_P01	GRMZM2G013625
GRMZM2G012213_P01	GRMZM2G013634
GRMZM2G012220_P01	GRMZM2G013639
GRMZM2G012224_P01	GRMZM2G013650
GRMZM2G012229_P01	GRMZM2G013652
GRMZM2G012229_P02	GRMZM2G013677
GRMZM2G012262_P01	GRMZM2G013695
GRMZM2G012269_P01	GRMZM2G013750
GRMZM2G012276_P01	GRMZM2G013765
GRMZM2G012276_P02	GRMZM2G013773
GRMZM2G012280_P01	GRMZM2G013781
GRMZM2G012319_P01	GRMZM2G013783
GRMZM2G012319_P02	GRMZM2G013790
GRMZM2G012324_P01	GRMZM2G013794
GRMZM2G012326_P01	GRMZM2G013798
GRMZM2G012328_P01	GRMZM2G013811
GRMZM2G012340_P01	GRMZM2G013814
GRMZM2G012342_P01	GRMZM2G013821
GRMZM2G012384_P01	GRMZM2G013884
GRMZM2G012391_P01	GRMZM2G013890
GRMZM2G012397_P01	GRMZM2G013908
GRMZM2G012399_P01	GRMZM2G013957
GRMZM2G012404_P01	GRMZM2G013970
GRMZM2G012413_P01	GRMZM2G013981
GRMZM2G012416_P01	GRMZM2G013986
GRMZM2G012434_P01	GRMZM2G014004
GRMZM2G012453_P01	GRMZM2G014066
GRMZM2G012455_P01	GRMZM2G014069
GRMZM2G012479_P01	GRMZM2G014071
GRMZM2G012501_P01	GRMZM2G014076
GRMZM2G012546_P01	GRMZM2G014099
GRMZM2G012566_P02	GRMZM2G014106
GRMZM2G012584_P01	GRMZM2G014116
GRMZM2G012600_P01	GRMZM2G014136
GRMZM2G012601_P01	GRMZM2G014154
GRMZM2G012628_P01	GRMZM2G014170
GRMZM2G012631_P01	GRMZM2G014180
GRMZM2G012648_P01	GRMZM2G014193
GRMZM2G012654_P01	GRMZM2G014240
GRMZM2G012690_P01	GRMZM2G014276
GRMZM2G012724_P01	GRMZM2G014295
GRMZM2G012761_P01	GRMZM2G014313
GRMZM2G012841_P01	GRMZM2G014341
GRMZM2G012861_P03	GRMZM2G014376
GRMZM2G012863_P01	GRMZM2G014382
GRMZM2G012863_P02	GRMZM2G014387
GRMZM2G012874_P01	GRMZM2G014395
GRMZM2G012891_P02	GRMZM2G014397
GRMZM2G012901_P01	GRMZM2G014400
GRMZM2G012904_P01	GRMZM2G014409
GRMZM2G012923_P01	GRMZM2G014419
GRMZM2G012932_P01	GRMZM2G014441
GRMZM2G012942_P01	GRMZM2G014444
GRMZM2G012958_P01	GRMZM2G014452
GRMZM2G012958_P04	GRMZM2G014458
GRMZM2G012964_P01	GRMZM2G014499
GRMZM2G012966_P03	GRMZM2G014508
GRMZM2G012970_P01	GRMZM2G014526
GRMZM2G012999_P01	GRMZM2G014558
GRMZM2G013002_P01	GRMZM2G014577
GRMZM2G013042_P01	GRMZM2G014580
GRMZM2G013065_P01	GRMZM2G014612
GRMZM2G013082_P01	GRMZM2G014676
GRMZM2G013100_P01	GRMZM2G014695
GRMZM2G013114_P01	GRMZM2G014709
GRMZM2G013176_P01	GRMZM2G014716
GRMZM2G013200_P01	GRMZM2G014720
GRMZM2G013200_P03	GRMZM2G014750
GRMZM2G013201_P01	GRMZM2G014780
GRMZM2G013206_P01	GRMZM2G014788
GRMZM2G013214_P01	GRMZM2G014793
GRMZM2G013255_P01	GRMZM2G014805
GRMZM2G013271_P01	GRMZM2G014813
GRMZM2G013283_P01	GRMZM2G014829
GRMZM2G013318_P01	GRMZM2G014832
GRMZM2G013324_P01	GRMZM2G014833
GRMZM2G013342_P01	GRMZM2G014836
GRMZM2G013357_P01	GRMZM2G014844
GRMZM2G013378_P01	GRMZM2G014872
GRMZM2G013430_P01	GRMZM2G014914
GRMZM2G013448_P03	GRMZM2G014917
GRMZM2G013448_P04	GRMZM2G014955
GRMZM2G013450_P03	GRMZM2G014981
GRMZM2G013457_P01	GRMZM2G014994
GRMZM2G013461_P01	GRMZM2G015005
GRMZM2G013471_P01	GRMZM2G015011
GRMZM2G013478_P01	GRMZM2G015024
GRMZM2G013546_P01	GRMZM2G015033
GRMZM2G013555_P01	GRMZM2G015037
GRMZM2G013588_P01	GRMZM2G015040
GRMZM2G013607_P01	GRMZM2G015067
GRMZM2G013619_P01	GRMZM2G015073
GRMZM2G013625_P01	GRMZM2G015080
GRMZM2G013625_P04	GRMZM2G015090
GRMZM2G013634_P01	GRMZM2G015097
GRMZM2G013639_P01	GRMZM2G015100
GRMZM2G013650_P01	GRMZM2G015126
GRMZM2G013652_P01	GRMZM2G015132
GRMZM2G013677_P01	GRMZM2G015159
GRMZM2G013695_P01	GRMZM2G015190
GRMZM2G013750_P02	GRMZM2G015200
GRMZM2G013765_P01	GRMZM2G015219
GRMZM2G013773_P01	GRMZM2G015226
GRMZM2G013781_P01	GRMZM2G015238
GRMZM2G013783_P01	GRMZM2G015267
GRMZM2G013790_P01	GRMZM2G015277
GRMZM2G013794_P01	GRMZM2G015285
GRMZM2G013794_P02	GRMZM2G015289
GRMZM2G013798_P01	GRMZM2G015291
GRMZM2G013811_P01	GRMZM2G015295
GRMZM2G013814_P01	GRMZM2G015324
GRMZM2G013821_P01	GRMZM2G015344
GRMZM2G013884_P01	GRMZM2G015352
GRMZM2G013890_P01	GRMZM2G015364
GRMZM2G013908_P01	GRMZM2G015384
GRMZM2G013957_P01	GRMZM2G015419
GRMZM2G013970_P01	GRMZM2G015432
GRMZM2G013981_P02	GRMZM2G015441
GRMZM2G013986_P01	GRMZM2G015502
GRMZM2G014004_P01	GRMZM2G015571
GRMZM2G014066_P01	GRMZM2G015578
GRMZM2G014069_P01	GRMZM2G015588
GRMZM2G014071_P02	GRMZM2G015592
GRMZM2G014076_P01	GRMZM2G015596
GRMZM2G014099_P01	GRMZM2G015610
GRMZM2G014106_P01	GRMZM2G015642
GRMZM2G014116_P01	GRMZM2G015692
GRMZM2G014136_P01	GRMZM2G015703
GRMZM2G014154_P04	GRMZM2G015709
GRMZM2G014170_P01	GRMZM2G015727
GRMZM2G014170_P02	GRMZM2G015730
GRMZM2G014180_P03	GRMZM2G015735
GRMZM2G014180_P04	GRMZM2G015767
GRMZM2G014193_P01	GRMZM2G015784
GRMZM2G014240_P01	GRMZM2G015804
GRMZM2G014240_P02	GRMZM2G015818
GRMZM2G014276_P01	GRMZM2G015854
GRMZM2G014295_P01	GRMZM2G015861
GRMZM2G014313_P02	GRMZM2G015875
GRMZM2G014341_P01	GRMZM2G015880
GRMZM2G014376_P01	GRMZM2G015881
GRMZM2G014376_P02	GRMZM2G015886
GRMZM2G014382_P01	GRMZM2G015889
GRMZM2G014387_P01	GRMZM2G015892
GRMZM2G014395_P01	GRMZM2G015902
GRMZM2G014397_P02	GRMZM2G015906
GRMZM2G014400_P01	GRMZM2G015908
GRMZM2G014409_P01	GRMZM2G015925
GRMZM2G014419_P01	GRMZM2G015967
GRMZM2G014441_P01	GRMZM2G015972
GRMZM2G014444_P02	GRMZM2G015983
GRMZM2G014452_P01	GRMZM2G015989
GRMZM2G014452_P02	GRMZM2G016066
GRMZM2G014458_P01	GRMZM2G016068
GRMZM2G014499_P01	GRMZM2G016084
GRMZM2G014508_P01	GRMZM2G016088
GRMZM2G014508_P02	GRMZM2G016097
GRMZM2G014526_P01	GRMZM2G016106
GRMZM2G014558_P01	GRMZM2G016150
GRMZM2G014577_P01	GRMZM2G016168
GRMZM2G014580_P01	GRMZM2G016189
GRMZM2G014612_P02	GRMZM2G016210
GRMZM2G014676_P01	GRMZM2G016236
GRMZM2G014695_P01	GRMZM2G016240
GRMZM2G014709_P01	GRMZM2G016241
GRMZM2G014716_P01	GRMZM2G016250
GRMZM2G014720_P01	GRMZM2G016290
GRMZM2G014750_P01	GRMZM2G016296
GRMZM2G014780_P01	GRMZM2G016323
GRMZM2G014788_P01	GRMZM2G016382
GRMZM2G014793_P01	GRMZM2G016439
GRMZM2G014805_P01	GRMZM2G016443
GRMZM2G014813_P01	GRMZM2G016457
GRMZM2G014829_P01	GRMZM2G016477
GRMZM2G014832_P01	GRMZM2G016480
GRMZM2G014833_P01	GRMZM2G016487
GRMZM2G014836_P01	GRMZM2G016503
GRMZM2G014844_P01	GRMZM2G016511
GRMZM2G014872_P01	GRMZM2G016521
GRMZM2G014914_P01	GRMZM2G016546
GRMZM2G014917_P01	GRMZM2G016551
GRMZM2G014955_P01	GRMZM2G016561
GRMZM2G014981_P01	GRMZM2G016583
GRMZM2G014994_P01	GRMZM2G016602
GRMZM2G015005_P03	GRMZM2G016622
GRMZM2G015011_P01	GRMZM2G016649
GRMZM2G015024_P01	GRMZM2G016655
GRMZM2G015033_P01	GRMZM2G016657
GRMZM2G015037_P01	GRMZM2G016660
GRMZM2G015040_P01	GRMZM2G016671
GRMZM2G015067_P01	GRMZM2G016677
GRMZM2G015073_P01	GRMZM2G016705
GRMZM2G015080_P01	GRMZM2G016774
GRMZM2G015080_P02	GRMZM2G016802
GRMZM2G015090_P02	GRMZM2G016805
GRMZM2G015097_P01	GRMZM2G016817
GRMZM2G015100_P01	GRMZM2G016819
GRMZM2G015126_P01	GRMZM2G016827
GRMZM2G015132_P01	GRMZM2G016836
GRMZM2G015159_P01	GRMZM2G016844
GRMZM2G015190_P01	GRMZM2G016858
GRMZM2G015200_P01	GRMZM2G016866
GRMZM2G015219_P01	GRMZM2G016875
GRMZM2G015226_P01	GRMZM2G016878
GRMZM2G015238_P01	GRMZM2G016886
GRMZM2G015267_P02	GRMZM2G016890
GRMZM2G015277_P01	GRMZM2G016892
GRMZM2G015285_P01	GRMZM2G016894
GRMZM2G015289_P02	GRMZM2G016923
GRMZM2G015291_P01	GRMZM2G016926
GRMZM2G015295_P01	GRMZM2G016930
GRMZM2G015324_P01	GRMZM2G016939
GRMZM2G015344_P01	GRMZM2G016958
GRMZM2G015352_P01	GRMZM2G017013
GRMZM2G015364_P01	GRMZM2G017016
GRMZM2G015384_P01	GRMZM2G017031
GRMZM2G015384_P03	GRMZM2G017045
GRMZM2G015419_P02	GRMZM2G017077
GRMZM2G015419_P05	GRMZM2G017080
GRMZM2G015432_P04	GRMZM2G017086
GRMZM2G015441_P01	GRMZM2G017089
GRMZM2G015502_P01	GRMZM2G017110
GRMZM2G015571_P01	GRMZM2G017142
GRMZM2G015578_P01	GRMZM2G017145
GRMZM2G015588_P01	GRMZM2G017159
GRMZM2G015592_P01	GRMZM2G017186
GRMZM2G015596_P01	GRMZM2G017187
GRMZM2G015596_P02	GRMZM2G017193
GRMZM2G015610_P01	GRMZM2G017229
GRMZM2G015610_P02	GRMZM2G017249
GRMZM2G015642_P01	GRMZM2G017254
GRMZM2G015692_P01	GRMZM2G017257
GRMZM2G015703_P01	GRMZM2G017268
GRMZM2G015709_P01	GRMZM2G017269
GRMZM2G015727_P01	GRMZM2G017290
GRMZM2G015730_P01	GRMZM2G017299
GRMZM2G015730_P02	GRMZM2G017305
GRMZM2G015735_P01	GRMZM2G017329
GRMZM2G015767_P01	GRMZM2G017334
GRMZM2G015784_P01	GRMZM2G017351
GRMZM2G015804_P02	GRMZM2G017355
GRMZM2G015804_P03	GRMZM2G017365
GRMZM2G015818_P01	GRMZM2G017368
GRMZM2G015854_P01	GRMZM2G017382
GRMZM2G015861_P02	GRMZM2G017386
GRMZM2G015875_P01	GRMZM2G017404
GRMZM2G015880_P02	GRMZM2G017409
GRMZM2G015881_P01	GRMZM2G017411
GRMZM2G015886_P01	GRMZM2G017414
GRMZM2G015889_P01	GRMZM2G017419
GRMZM2G015892_P01	GRMZM2G017421
GRMZM2G015902_P01	GRMZM2G017429
GRMZM2G015906_P02	GRMZM2G017460
GRMZM2G015908_P01	GRMZM2G017470
GRMZM2G015925_P01	GRMZM2G017486
GRMZM2G015967_P01	GRMZM2G017520
GRMZM2G015972_P01	GRMZM2G017525
GRMZM2G015983_P01	GRMZM2G017528
GRMZM2G015989_P01	GRMZM2G017532
GRMZM2G016066_P01	GRMZM2G017537
GRMZM2G016068_P01	GRMZM2G017550
GRMZM2G016068_P02	GRMZM2G017555
GRMZM2G016084_P01	GRMZM2G017578
GRMZM2G016088_P01	GRMZM2G017606
GRMZM2G016097_P01	GRMZM2G017616
GRMZM2G016106_P01	GRMZM2G017634
GRMZM2G016150_P01	GRMZM2G017636
GRMZM2G016168_P01	GRMZM2G017647
GRMZM2G016189_P02	GRMZM2G017654
GRMZM2G016210_P01	GRMZM2G017666
GRMZM2G016236_P01	GRMZM2G017670
GRMZM2G016240_P01	GRMZM2G017671
GRMZM2G016241_P01	GRMZM2G017678
GRMZM2G016250_P01	GRMZM2G017682
GRMZM2G016290_P01	GRMZM2G017730
GRMZM2G016296_P01	GRMZM2G017741
GRMZM2G016296_P02	GRMZM2G017761
GRMZM2G016323_P01	GRMZM2G017789
GRMZM2G016382_P01	GRMZM2G017804
GRMZM2G016439_P01	GRMZM2G017815
GRMZM2G016443_P01	GRMZM2G017821
GRMZM2G016457_P01	GRMZM2G017831
GRMZM2G016477_P01	GRMZM2G017835
GRMZM2G016480_P01	GRMZM2G017845
GRMZM2G016487_P01	GRMZM2G017852
GRMZM2G016503_P01	GRMZM2G017853
GRMZM2G016511_P01	GRMZM2G017865
GRMZM2G016521_P01	GRMZM2G017869
GRMZM2G016546_P01	GRMZM2G017894
GRMZM2G016551_P01	GRMZM2G017923
GRMZM2G016561_P01	GRMZM2G017933
GRMZM2G016583_P01	GRMZM2G017941
GRMZM2G016602_P02	GRMZM2G017957
GRMZM2G016622_P02	GRMZM2G017966
GRMZM2G016649_P01	GRMZM2G017991
GRMZM2G016649_P02	GRMZM2G018006
GRMZM2G016655_P01	GRMZM2G018020
GRMZM2G016657_P01	GRMZM2G018030
GRMZM2G016660_P01	GRMZM2G018044
GRMZM2G016671_P01	GRMZM2G018059
GRMZM2G016671_P02	GRMZM2G018074
GRMZM2G016677_P01	GRMZM2G018080
GRMZM2G016705_P01	GRMZM2G018082
GRMZM2G016774_P01	GRMZM2G018103
GRMZM2G016802_P01	GRMZM2G018105
GRMZM2G016805_P01	GRMZM2G018126
GRMZM2G016817_P02	GRMZM2G018142
GRMZM2G016819_P01	GRMZM2G018146
GRMZM2G016827_P01	GRMZM2G018177
GRMZM2G016827_P02	GRMZM2G018189
GRMZM2G016836_P01	GRMZM2G018197
GRMZM2G016844_P01	GRMZM2G018217
GRMZM2G016858_P01	GRMZM2G018223
GRMZM2G016866_P01	GRMZM2G018229
GRMZM2G016875_P01	GRMZM2G018238
GRMZM2G016878_P01	GRMZM2G018241
GRMZM2G016886_P01	GRMZM2G018251
GRMZM2G016890_P01	GRMZM2G018275
GRMZM2G016890_P03	GRMZM2G018281
GRMZM2G016892_P01	GRMZM2G018356
GRMZM2G016894_P01	GRMZM2G018375
GRMZM2G016923_P01	GRMZM2G018403
GRMZM2G016926_P01	GRMZM2G018416
GRMZM2G016930_P03	GRMZM2G018417
GRMZM2G016939_P01	GRMZM2G018441
GRMZM2G016958_P01	GRMZM2G018447
GRMZM2G017013_P02	GRMZM2G018484
GRMZM2G017013_P03	GRMZM2G018508
GRMZM2G017013_P04	GRMZM2G018566
GRMZM2G017016_P02	GRMZM2G018573
GRMZM2G017031_P01	GRMZM2G018586
GRMZM2G017045_P01	GRMZM2G018595
GRMZM2G017077_P01	GRMZM2G018607
GRMZM2G017080_P01	GRMZM2G018619
GRMZM2G017086_P01	GRMZM2G018689
GRMZM2G017089_P01	GRMZM2G018692
GRMZM2G017089_P02	GRMZM2G018695
GRMZM2G017110_P02	GRMZM2G018697
GRMZM2G017110_P03	GRMZM2G018728
GRMZM2G017142_P01	GRMZM2G018771
GRMZM2G017145_P02	GRMZM2G018775
GRMZM2G017159_P01	GRMZM2G018786
GRMZM2G017186_P01	GRMZM2G018820
GRMZM2G017186_P03	GRMZM2G018837
GRMZM2G017187_P02	GRMZM2G018849
GRMZM2G017193_P01	GRMZM2G018869
GRMZM2G017229_P01	GRMZM2G018901
GRMZM2G017249_P01	GRMZM2G018923
GRMZM2G017254_P01	GRMZM2G018926
GRMZM2G017257_P01	GRMZM2G018929
GRMZM2G017257_P02	GRMZM2G018941
GRMZM2G017268_P01	GRMZM2G018943
GRMZM2G017269_P01	GRMZM2G018947
GRMZM2G017290_P01	GRMZM2G018950
GRMZM2G017299_P01	GRMZM2G018951
GRMZM2G017305_P01	GRMZM2G018955
GRMZM2G017329_P01	GRMZM2G018962
GRMZM2G017334_P01	GRMZM2G018971
GRMZM2G017351_P01	GRMZM2G019029
GRMZM2G017355_P01	GRMZM2G019050
GRMZM2G017365_P04	GRMZM2G019084
GRMZM2G017365_P08	GRMZM2G019106
GRMZM2G017368_P01	GRMZM2G019119
GRMZM2G017382_P01	GRMZM2G019121
GRMZM2G017386_P01	GRMZM2G019144
GRMZM2G017404_P01	GRMZM2G019166
GRMZM2G017409_P01	GRMZM2G019183
GRMZM2G017411_P01	GRMZM2G019185
GRMZM2G017414_P02	GRMZM2G019200
GRMZM2G017414_P03	GRMZM2G019236
GRMZM2G017419_P01	GRMZM2G019251
GRMZM2G017421_P01	GRMZM2G019260
GRMZM2G017429_P01	GRMZM2G019266
GRMZM2G017460_P01	GRMZM2G019267
GRMZM2G017470_P01	GRMZM2G019284
GRMZM2G017486_P01	GRMZM2G019317
GRMZM2G017520_P01	GRMZM2G019356
GRMZM2G017525_P01	GRMZM2G019358
GRMZM2G017525_P02	GRMZM2G019361
GRMZM2G017528_P01	GRMZM2G019363
GRMZM2G017532_P01	GRMZM2G019373
GRMZM2G017537_P01	GRMZM2G019386
GRMZM2G017550_P01	GRMZM2G019404
GRMZM2G017555_P01	GRMZM2G019411
GRMZM2G017578_P01	GRMZM2G019430
GRMZM2G017606_P01	GRMZM2G019434
GRMZM2G017616_P01	GRMZM2G019437
GRMZM2G017634_P03	GRMZM2G019446
GRMZM2G017636_P01	GRMZM2G019450
GRMZM2G017647_P01	GRMZM2G019468
GRMZM2G017654_P01	GRMZM2G019500
GRMZM2G017666_P01	GRMZM2G019515
GRMZM2G017670_P01	GRMZM2G019538
GRMZM2G017671_P01	GRMZM2G019553
GRMZM2G017678_P01	GRMZM2G019586
GRMZM2G017682_P01	GRMZM2G019597
GRMZM2G017730_P01	GRMZM2G019621
GRMZM2G017741_P01	GRMZM2G019673
GRMZM2G017761_P01	GRMZM2G019681
GRMZM2G017789_P01	GRMZM2G019686
GRMZM2G017804_P01	GRMZM2G019695
GRMZM2G017815_P01	GRMZM2G019738
GRMZM2G017821_P01	GRMZM2G019744
GRMZM2G017831_P01	GRMZM2G019746
GRMZM2G017835_P01	GRMZM2G019783
GRMZM2G017845_P01	GRMZM2G019799
GRMZM2G017852_P01	GRMZM2G019807
GRMZM2G017853_P01	GRMZM2G019812
GRMZM2G017865_P01	GRMZM2G019838
GRMZM2G017869_P01	GRMZM2G019863
GRMZM2G017894_P01	GRMZM2G019866
GRMZM2G017923_P01	GRMZM2G019872
GRMZM2G017933_P01	GRMZM2G019876
GRMZM2G017941_P01	GRMZM2G019879
GRMZM2G017957_P01	GRMZM2G019901
GRMZM2G017957_P02	GRMZM2G019919
GRMZM2G017966_P01	GRMZM2G019926
GRMZM2G017991_P01	GRMZM2G019958
GRMZM2G018006_P01	GRMZM2G019986
GRMZM2G018020_P01	GRMZM2G019991
GRMZM2G018030_P01	GRMZM2G019999
GRMZM2G018044_P01	GRMZM2G020002
GRMZM2G018059_P01	GRMZM2G020034
GRMZM2G018074_P01	GRMZM2G020040
GRMZM2G018080_P01	GRMZM2G020073
GRMZM2G018082_P01	GRMZM2G020091
GRMZM2G018103_P01	GRMZM2G020096
GRMZM2G018105_P01	GRMZM2G020140
GRMZM2G018105_P03	GRMZM2G020146
GRMZM2G018126_P01	GRMZM2G020148
GRMZM2G018142_P01	GRMZM2G020156
GRMZM2G018146_P01	GRMZM2G020187
GRMZM2G018177_P01	GRMZM2G020216
GRMZM2G018189_P01	GRMZM2G020255
GRMZM2G018197_P01	GRMZM2G020291
GRMZM2G018217_P01	GRMZM2G020295
GRMZM2G018223_P01	GRMZM2G020320
GRMZM2G018229_P01	GRMZM2G020401
GRMZM2G018238_P01	GRMZM2G020409
GRMZM2G018241_P01	GRMZM2G020411
GRMZM2G018251_P01	GRMZM2G020423
GRMZM2G018251_P02	GRMZM2G020438
GRMZM2G018275_P01	GRMZM2G020446
GRMZM2G018281_P02	GRMZM2G020484
GRMZM2G018356_P01	GRMZM2G020500
GRMZM2G018375_P02	GRMZM2G020523
GRMZM2G018403_P01	GRMZM2G020544
GRMZM2G018416_P01	GRMZM2G020548
GRMZM2G018417_P01	GRMZM2G020553
GRMZM2G018441_P01	GRMZM2G020574
GRMZM2G018447_P01	GRMZM2G020594
GRMZM2G018484_P01	GRMZM2G020606
GRMZM2G018508_P01	GRMZM2G020620
GRMZM2G018566_P01	GRMZM2G020631
GRMZM2G018573_P01	GRMZM2G020653
GRMZM2G018573_P02	GRMZM2G020661
GRMZM2G018586_P01	GRMZM2G020721
GRMZM2G018595_P01	GRMZM2G020740
GRMZM2G018607_P01	GRMZM2G020766
GRMZM2G018619_P01	GRMZM2G020775
GRMZM2G018619_P03	GRMZM2G020785
GRMZM2G018689_P01	GRMZM2G020801
GRMZM2G018692_P01	GRMZM2G020805
GRMZM2G018695_P01	GRMZM2G020840
GRMZM2G018697_P01	GRMZM2G020843
GRMZM2G018728_P01	GRMZM2G020864
GRMZM2G018771_P01	GRMZM2G020898
GRMZM2G018771_P02	GRMZM2G020912
GRMZM2G018775_P01	GRMZM2G020915
GRMZM2G018786_P03	GRMZM2G020920
GRMZM2G018820_P01	GRMZM2G020938
GRMZM2G018837_P01	GRMZM2G020940
GRMZM2G018849_P01	GRMZM2G020982
GRMZM2G018869_P01	GRMZM2G020986
GRMZM2G018901_P01	GRMZM2G020996
GRMZM2G018923_P01	GRMZM2G021015
GRMZM2G018926_P01	GRMZM2G021044
GRMZM2G018929_P02	GRMZM2G021049
GRMZM2G018941_P01	GRMZM2G021069
GRMZM2G018943_P01	GRMZM2G021074
GRMZM2G018947_P01	GRMZM2G021110
GRMZM2G018950_P01	GRMZM2G021129
GRMZM2G018951_P01	GRMZM2G021149
GRMZM2G018955_P01	GRMZM2G021170
GRMZM2G018962_P01	GRMZM2G021194
GRMZM2G018971_P01	GRMZM2G021219
GRMZM2G019029_P01	GRMZM2G021223
GRMZM2G019050_P01	GRMZM2G021225
GRMZM2G019050_P02	GRMZM2G021243
GRMZM2G019084_P02	GRMZM2G021256
GRMZM2G019084_P03	GRMZM2G021270
GRMZM2G019106_P01	GRMZM2G021299
GRMZM2G019119_P01	GRMZM2G021313
GRMZM2G019121_P01	GRMZM2G021331
GRMZM2G019144_P01	GRMZM2G021339
GRMZM2G019166_P01	GRMZM2G021406
GRMZM2G019183_P02	GRMZM2G021416
GRMZM2G019185_P01	GRMZM2G021439
GRMZM2G019200_P01	GRMZM2G021470
GRMZM2G019200_P03	GRMZM2G021480
GRMZM2G019236_P01	GRMZM2G021482
GRMZM2G019251_P02	GRMZM2G021483
GRMZM2G019260_P01	GRMZM2G021514
GRMZM2G019266_P01	GRMZM2G021517
GRMZM2G019267_P01	GRMZM2G021549
GRMZM2G019284_P01	GRMZM2G021567
GRMZM2G019317_P01	GRMZM2G021598
GRMZM2G019356_P01	GRMZM2G021605
GRMZM2G019358_P01	GRMZM2G021607
GRMZM2G019361_P01	GRMZM2G021610
GRMZM2G019363_P02	GRMZM2G021617
GRMZM2G019373_P01	GRMZM2G021619
GRMZM2G019386_P01	GRMZM2G021621
GRMZM2G019404_P01	GRMZM2G021624
GRMZM2G019411_P01	GRMZM2G021635
GRMZM2G019411_P02	GRMZM2G021687
GRMZM2G019430_P01	GRMZM2G021694
GRMZM2G019434_P01	GRMZM2G021704
[truncated: 15,439 more rows]

## Sheet: Total quantified proteins 
Table S4 Total proteins identified in proteome and phosphoproteome
Total proteins quantified in proteome and phosphoproteome
Protein ID	Gene ID	TF
AC148152.3_FGP005	AC148152.3_FG005	AC149829.2_FGP004
AC148152.3_FGP008	AC148152.3_FG008	AC194970.5_FGP002
AC148167.6_FGP001	AC148167.6_FG001	AC196475.3_FGP005
AC149475.2_FGP002	AC149475.2_FG002	AC200057.4_FGP007
AC149475.2_FGP003	AC149475.2_FG003	AC203535.4_FGP001
AC149475.2_FGP007	AC149475.2_FG007	AC205484.3_FGP005
AC149810.2_FGP004	AC149810.2_FG004	AC205574.3_FGP006
AC149818.2_FGP004	AC149818.2_FG004	AC209784.3_FGP011
AC149818.2_FGP006	AC149818.2_FG006	AC233880.1_FGP006
AC149828.2_FGP002	AC149828.2_FG002	AC233935.1_FGP005
AC149828.2_FGP005	AC149828.2_FG005	AC234149.1_FGP002
AC149829.2_FGP003	AC149829.2_FG003	EF517601.1_FGP010
AC149829.2_FGP004	AC149829.2_FG004	GRMZM2G001048_P01
AC149829.2_FGP006	AC149829.2_FG006	GRMZM2G001426_P01
AC152495.1_FGP003	AC152495.1_FG003	GRMZM2G001663_P01
AC152495.1_FGP012	AC152495.1_FG012	GRMZM2G001777_P01
AC155376.2_FGP004	AC155376.2_FG004	GRMZM2G001930_P01
AC155377.1_FGP001	AC155377.1_FG001	GRMZM2G002978_P02
AC155377.1_FGP002	AC155377.1_FG002	GRMZM2G003509_P03
AC155434.2_FGP004	AC155434.2_FG004	GRMZM2G003944_P01
AC155496.2_FGP009	AC155496.2_FG009	GRMZM2G004334_P01
AC155610.2_FGP007	AC155610.2_FG007	GRMZM2G004531_P01
AC155622.2_FGP001	AC155622.2_FG001	GRMZM2G004619_P01
AC155622.2_FGP004	AC155622.2_FG004	GRMZM2G004619_P02
AC155624.2_FGP011	AC155624.2_FG011	GRMZM2G004641_P01
AC159612.1_FGP007	AC159612.1_FG007	GRMZM2G004957_P01
AC177850.2_FGP005	AC177850.2_FG005	GRMZM2G005126_P01
AC177897.2_FGP022	AC177897.2_FG022	GRMZM2G006042_P01
AC177908.3_FGP002	AC177908.3_FG002	GRMZM2G006477_P01
AC177936.6_FGP008	AC177936.6_FG008	GRMZM2G006493_P01
AC182617.3_FGP001	AC182617.3_FG001	GRMZM2G006493_P02
AC184130.4_FGP012	AC184130.4_FG012	GRMZM2G006871_P01
AC186147.3_FGP008	AC186147.3_FG008	GRMZM2G007063_P01
AC186590.3_FGP005	AC186590.3_FG005	GRMZM2G008356_P01
AC186592.3_FGP003	AC186592.3_FG003	GRMZM2G008558_P01
AC187092.6_FGP003	AC187092.6_FG003	GRMZM2G009060_P01
AC187098.4_FGP011	AC187098.4_FG011	GRMZM2G009406_P01
AC187157.4_FGP002	AC187157.4_FG002	GRMZM2G009478_P06
AC187212.3_FGP011	AC187212.3_FG011	GRMZM2G010323_P01
AC187895.2_FGP002	AC187895.2_FG002	GRMZM2G010323_P02
AC188023.3_FGP005	AC188023.3_FG005	GRMZM2G010929_P01
AC188838.3_FGP005	AC188838.3_FG005	GRMZM2G011357_P01
AC189750.4_FGP004	AC189750.4_FG004	GRMZM2G011588_P01
AC189879.3_FGP003	AC189879.3_FG003	GRMZM2G011932_P01
AC190609.3_FGP002	AC190609.3_FG002	GRMZM2G012262_P01
AC190628.4_FGP007	AC190628.4_FG007	GRMZM2G012654_P01
AC190636.3_FGP005	AC190636.3_FG005	GRMZM2G015080_P01
AC190789.3_FGP005	AC190789.3_FG005	GRMZM2G015080_P02
AC190915.3_FGP007	AC190915.3_FG007	GRMZM2G015097_P01
AC191009.3_FGP004	AC191009.3_FG004	GRMZM2G016150_P01
AC191048.2_FGP006	AC191048.2_FG006	GRMZM2G016649_P01
AC191069.3_FGP004	AC191069.3_FG004	GRMZM2G016649_P02
AC191676.3_FGP011	AC191676.3_FG011	GRMZM2G017145_P02
AC191771.3_FGP008	AC191771.3_FG008	GRMZM2G017470_P01
AC192175.3_FGP001	AC192175.3_FG001	GRMZM2G017520_P01
AC192244.3_FGP007	AC192244.3_FG007	GRMZM2G017923_P01
AC192381.3_FGP004	AC192381.3_FG004	GRMZM2G019106_P01
AC192451.3_FGP001	AC192451.3_FG001	GRMZM2G019446_P01
AC193645.3_FGP006	AC193645.3_FG006	GRMZM2G019446_P02
AC194022.3_FGP013	AC194022.3_FG013	GRMZM2G020805_P01
AC194039.4_FGP009	AC194039.4_FG009	GRMZM2G021339_P01
AC194264.3_FGP006	AC194264.3_FG006	GRMZM2G021777_P01
AC194341.4_FGP002	AC194341.4_FG002	GRMZM2G021834_P01
AC194485.3_FGP002	AC194485.3_FG002	GRMZM2G022359_P01
AC194712.3_FGP002	AC194712.3_FG002	GRMZM2G022499_P01
AC194914.3_FGP002	AC194914.3_FG002	GRMZM2G023291_P01
AC194970.5_FGP001	AC194970.5_FG001	GRMZM2G023667_P01
AC194970.5_FGP002	AC194970.5_FG002	GRMZM2G023667_P02
AC194970.5_FGP004	AC194970.5_FG004	GRMZM2G024054_P01
AC194970.5_FGP005	AC194970.5_FG005	GRMZM2G024054_P07
AC194970.5_FGP009	AC194970.5_FG009	GRMZM2G024530_P01
AC194974.3_FGP005	AC194974.3_FG005	GRMZM2G024851_P01
AC195172.3_FGP001	AC195172.3_FG001	GRMZM2G026417_P01
AC195340.3_FGP001	AC195340.3_FG001	GRMZM2G026643_P01
AC195340.3_FGP002	AC195340.3_FG002	GRMZM2G026742_P01
AC195825.3_FGP001	AC195825.3_FG001	GRMZM2G026833_P01
AC195860.3_FGP005	AC195860.3_FG005	GRMZM2G027298_P01
AC195860.3_FGP006	AC195860.3_FG006	GRMZM2G027976_P01
AC195874.2_FGP002	AC195874.2_FG002	GRMZM2G028046_P01
AC196059.3_FGP003	AC196059.3_FG003	GRMZM2G028492_P01
AC196090.3_FGP006	AC196090.3_FG006	GRMZM2G028594_P01
AC196156.3_FGP003	AC196156.3_FG003	GRMZM2G028594_P02
AC196202.3_FGP007	AC196202.3_FG007	GRMZM2G028766_P01
AC196278.2_FGP003	AC196278.2_FG003	GRMZM2G028980_P01
AC196278.2_FGP004	AC196278.2_FG004	GRMZM2G028980_P02
AC196475.3_FGP004	AC196475.3_FG004	GRMZM2G030280_P01
AC196475.3_FGP005	AC196475.3_FG005	GRMZM2G030458_P01
AC196489.3_FGP002	AC196489.3_FG002	GRMZM2G030710_P01
AC196642.4_FGP003	AC196642.4_FG003	GRMZM2G032258_P01
AC196779.3_FGP003	AC196779.3_FG003	GRMZM2G032336_P01
AC197013.3_FGP003	AC197013.3_FG003	GRMZM2G033138_P03
AC197038.3_FGP001	AC197038.3_FG001	GRMZM2G033356_P01
AC197047.3_FGP001	AC197047.3_FG001	GRMZM2G033413_P01
AC197056.3_FGP005	AC197056.3_FG005	GRMZM2G034638_P01
AC197118.3_FGP005	AC197118.3_FG005	GRMZM2G034868_P01
AC197122.3_FGP003	AC197122.3_FG003	GRMZM2G035405_P02
AC197146.3_FGP001	AC197146.3_FG001	GRMZM2G036092_P01
AC197246.3_FGP001	AC197246.3_FG001	GRMZM2G036554_P01
AC197545.3_FGP002	AC197545.3_FG002	GRMZM2G036837_P01
AC197555.3_FGP008	AC197555.3_FG008	GRMZM2G037128_P02
AC197672.3_FGP002	AC197672.3_FG002	GRMZM2G037200_P01
AC197699.3_FGP003	AC197699.3_FG003	GRMZM2G037200_P02
AC197705.4_FGP003	AC197705.4_FG003	GRMZM2G037823_P01
AC197705.4_FGP006	AC197705.4_FG006	GRMZM2G038783_P01
AC197705.4_FGP007	AC197705.4_FG007	GRMZM2G039586_P01
AC197705.4_FGP011	AC197705.4_FG011	GRMZM2G039828_P01
AC197758.3_FGP004	AC197758.3_FG004	GRMZM2G039889_P01
AC198169.4_FGP004	AC198169.4_FG004	GRMZM2G039889_P05
AC198206.5_FGP001	AC198206.5_FG001	GRMZM2G041127_P01
AC198361.3_FGP004	AC198361.3_FG004	GRMZM2G041415_P01
AC198418.3_FGP005	AC198418.3_FG005	GRMZM2G041799_P01
AC198481.3_FGP004	AC198481.3_FG004	GRMZM2G041818_P01
AC198518.3_FGP003	AC198518.3_FG003	GRMZM2G041991_P01
AC198721.3_FGP002	AC198721.3_FG002	GRMZM2G042198_P01
AC198725.4_FGP007	AC198725.4_FG007	GRMZM2G042250_P01
AC198937.4_FGP003	AC198937.4_FG003	GRMZM2G042666_P01
AC198982.3_FGP006	AC198982.3_FG006	GRMZM2G043250_P01
AC199001.3_FGP005	AC199001.3_FG005	GRMZM2G044752_P05
AC199067.2_FGP004	AC199067.2_FG004	GRMZM2G046968_P01
AC199068.2_FGP017	AC199068.2_FG017	GRMZM2G047370_P01
AC199315.4_FGP001	AC199315.4_FG001	GRMZM2G048403_P01
AC199363.4_FGP003	AC199363.4_FG003	GRMZM2G048987_P01
AC199439.4_FGP005	AC199439.4_FG005	GRMZM2G049194_P01
AC199526.5_FGP002	AC199526.5_FG002	GRMZM2G049378_P01
AC199526.5_FGP003	AC199526.5_FG003	GRMZM2G050912_P01
AC199541.4_FGP001	AC199541.4_FG001	GRMZM2G051793_P01
AC199638.4_FGP001	AC199638.4_FG001	GRMZM2G051955_P01
AC199705.3_FGP008	AC199705.3_FG008	GRMZM2G052102_P01
AC199765.4_FGP008	AC199765.4_FG008	GRMZM2G052515_P01
AC199782.5_FGP001	AC199782.5_FG001	GRMZM2G055135_P01
AC199782.5_FGP002	AC199782.5_FG002	GRMZM2G055135_P02
AC199961.4_FGP004	AC199961.4_FG004	GRMZM2G055243_P01
AC200057.4_FGP007	AC200057.4_FG007	GRMZM2G056099_P01
AC200753.3_FGP003	AC200753.3_FG003	GRMZM2G056600_P01
AC202073.4_FGP001	AC202073.4_FG001	GRMZM2G056929_P02
AC202179.3_FGP004	AC202179.3_FG004	GRMZM2G058197_P01
AC202185.4_FGP004	AC202185.4_FG004	GRMZM2G058479_P01
AC202435.3_FGP003	AC202435.3_FG003	GRMZM2G058518_P01
AC202915.3_FGP002	AC202915.3_FG002	GRMZM2G059167_P03
AC202974.3_FGP004	AC202974.3_FG004	GRMZM2G060170_P04
AC203031.3_FGP002	AC203031.3_FG002	GRMZM2G060541_P01
AC203173.3_FGP004	AC203173.3_FG004	GRMZM2G061487_P01
AC203316.3_FGP003	AC203316.3_FG003	GRMZM2G062391_P01
AC203366.4_FGP001	AC203366.4_FG001	GRMZM2G062391_P02
AC203424.3_FGP001	AC203424.3_FG001	GRMZM2G062541_P01
AC203535.4_FGP001	AC203535.4_FG001	GRMZM2G062651_P01
AC203535.4_FGP004	AC203535.4_FG004	GRMZM2G063203_P01
AC203571.3_FGP001	AC203571.3_FG001	GRMZM2G063203_P02
AC203752.5_FGP002	AC203752.5_FG002	GRMZM2G063387_P01
AC203753.4_FGP006	AC203753.4_FG006	GRMZM2G064197_P01
AC203753.4_FGP007	AC203753.4_FG007	GRMZM2G064426_P01
AC203754.4_FGP008	AC203754.4_FG008	GRMZM2G064541_P01
AC203761.3_FGP002	AC203761.3_FG002	GRMZM2G064630_P01
AC203841.3_FGP002	AC203841.3_FG002	GRMZM2G064744_P01
AC203841.3_FGP009	AC203841.3_FG009	GRMZM2G065829_P02
AC203862.4_FGP002	AC203862.4_FG002	GRMZM2G066373_P01
AC203909.3_FGP003	AC203909.3_FG003	GRMZM2G067171_P01
AC203966.5_FGP003	AC203966.5_FG003	GRMZM2G068330_P01
AC203972.3_FGP001	AC203972.3_FG001	GRMZM2G068710_P01
AC203985.4_FGP005	AC203985.4_FG005	GRMZM2G069009_P01
AC204292.4_FGP002	AC204292.4_FG002	GRMZM2G069009_P02
AC204292.4_FGP005	AC204292.4_FG005	GRMZM2G069274_P01
AC204502.4_FGP006	AC204502.4_FG006	GRMZM2G069486_P01
AC204530.4_FGP002	AC204530.4_FG002	GRMZM2G069486_P02
AC204641.5_FGP001	AC204641.5_FG001	GRMZM2G070211_P01
AC204711.3_FGP002	AC204711.3_FG002	GRMZM2G070371_P01
AC205012.3_FGP002	AC205012.3_FG002	GRMZM2G071034_P01
AC205122.4_FGP003	AC205122.4_FG003	GRMZM2G071977_P01
AC205154.3_FGP005	AC205154.3_FG005	GRMZM2G073892_P01
AC205165.3_FGP002	AC205165.3_FG002	GRMZM2G074124_P03
AC205320.3_FGP004	AC205320.3_FG004	GRMZM2G074373_P01
AC205362.4_FGP002	AC205362.4_FG002	GRMZM2G074543_P01
AC205376.4_FGP008	AC205376.4_FG008	GRMZM2G075122_P01
AC205419.3_FGP001	AC205419.3_FG001	GRMZM2G076602_P01
AC205484.3_FGP005	AC205484.3_FG005	GRMZM2G076636_P01
AC205521.3_FGP003	AC205521.3_FG003	GRMZM2G076657_P01
AC205574.3_FGP006	AC205574.3_FG006	GRMZM2G076657_P02
AC205677.3_FGP001	AC205677.3_FG001	GRMZM2G077002_P01
AC205703.4_FGP002	AC205703.4_FG002	GRMZM2G077755_P01
AC205703.4_FGP006	AC205703.4_FG006	GRMZM2G078274_P01
AC205703.4_FGP010	AC205703.4_FG010	GRMZM2G078691_P01
AC205730.3_FGP002	AC205730.3_FG002	GRMZM2G079365_P01
AC205886.3_FGP001	AC205886.3_FG001	GRMZM2G080509_P01
AC206223.3_FGP001	AC206223.3_FG001	GRMZM2G080583_P01
AC206223.3_FGP004	AC206223.3_FG004	GRMZM2G081127_P01
AC206223.3_FGP006	AC206223.3_FG006	GRMZM2G081158_P01
AC206223.3_FGP010	AC206223.3_FG010	GRMZM2G081671_P01
AC206425.3_FGP002	AC206425.3_FG002	GRMZM2G081782_P01
AC206642.4_FGP001	AC206642.4_FG001	GRMZM2G081812_P02
AC206764.4_FGP003	AC206764.4_FG003	GRMZM2G081812_P03
AC206788.3_FGP015	AC206788.3_FG015	GRMZM2G081919_P01
AC206832.3_FGP004	AC206832.3_FG004	GRMZM2G082318_P01
AC206840.3_FGP002	AC206840.3_FG002	GRMZM2G082387_P01
AC206968.3_FGP003	AC206968.3_FG003	GRMZM2G083374_P01
AC206989.4_FGP002	AC206989.4_FG002	GRMZM2G083504_P01
AC207265.3_FGP002	AC207265.3_FG002	GRMZM2G083886_P01
AC207628.4_FGP003	AC207628.4_FG003	GRMZM2G083964_P01
AC207628.4_FGP009	AC207628.4_FG009	GRMZM2G084130_P01
AC207628.4_FGP010	AC207628.4_FG010	GRMZM2G084684_P01
AC207628.4_FGP011	AC207628.4_FG011	GRMZM2G084684_P02
AC207722.2_FGP009	AC207722.2_FG009	GRMZM2G085467_P01
AC207755.3_FGP005	AC207755.3_FG005	GRMZM2G086277_P01
AC207756.3_FGP001	AC207756.3_FG001	GRMZM2G086994_P01
AC207890.3_FGP002	AC207890.3_FG002	GRMZM2G087032_P01
AC208110.2_FGP006	AC208110.2_FG006	GRMZM2G087032_P03
AC208110.2_FGP007	AC208110.2_FG007	GRMZM2G087787_P01
AC208113.3_FGP005	AC208113.3_FG005	GRMZM2G087817_P02
AC208201.3_FGP001	AC208201.3_FG001	GRMZM2G088140_P02
AC208201.3_FGP003	AC208201.3_FG003	GRMZM2G088309_P01
AC208204.3_FGP006	AC208204.3_FG006	GRMZM2G088524_P02
AC208327.4_FGP003	AC208327.4_FG003	GRMZM2G089050_P01
AC208341.4_FGP005	AC208341.4_FG005	GRMZM2G089244_P01
AC208341.4_FGP008	AC208341.4_FG008	GRMZM2G089361_P01
AC208346.3_FGP004	AC208346.3_FG004	GRMZM2G089406_P01
AC208358.3_FGP005	AC208358.3_FG005	GRMZM2G089501_P01
AC208440.3_FGP003	AC208440.3_FG003	GRMZM2G089501_P05
AC208571.4_FGP001	AC208571.4_FG001	GRMZM2G089638_P01
AC208860.3_FGP002	AC208860.3_FG002	GRMZM2G089812_P01
AC208892.3_FGP005	AC208892.3_FG005	GRMZM2G090595_P01
AC208915.3_FGP010	AC208915.3_FG010	GRMZM2G090595_P04
AC209208.3_FGP001	AC209208.3_FG001	GRMZM2G091433_P01
AC209208.3_FGP002	AC209208.3_FG002	GRMZM2G091433_P04
AC209208.3_FGP005	AC209208.3_FG005	GRMZM2G092214_P01
AC209242.3_FGP003	AC209242.3_FG003	GRMZM2G092409_P01
AC209332.3_FGP011	AC209332.3_FG011	GRMZM2G093020_P02
AC209364.3_FGP009	AC209364.3_FG009	GRMZM2G093305_P02
AC209374.4_FGP002	AC209374.4_FG002	GRMZM2G093895_P01
AC209377.3_FGP003	AC209377.3_FG003	GRMZM2G094892_P01
AC209460.3_FGP002	AC209460.3_FG002	GRMZM2G094935_P01
AC209626.2_FGP013	AC209626.2_FG013	GRMZM2G095078_P01
AC209636.2_FGP003	AC209636.2_FG003	GRMZM2G095078_P02
AC209664.3_FGP002	AC209664.3_FG002	GRMZM2G095239_P01
AC209705.3_FGP004	AC209705.3_FG004	GRMZM2G095239_P03
AC209784.3_FGP007	AC209784.3_FG007	GRMZM2G096600_P01
AC209784.3_FGP011	AC209784.3_FG011	GRMZM2G096709_P01
AC209819.3_FGP005	AC209819.3_FG005	GRMZM2G096759_P02
AC209819.3_FGP008	AC209819.3_FG008	GRMZM2G098696_P01
AC209819.3_FGP012	AC209819.3_FG012	GRMZM2G098784_P01
AC209835.4_FGP004	AC209835.4_FG004	GRMZM2G098800_P02
AC209845.4_FGP010	AC209845.4_FG010	GRMZM2G098884_P01
AC209858.4_FGP002	AC209858.4_FG002	GRMZM2G098904_P01
AC209858.4_FGP003	AC209858.4_FG003	GRMZM2G099144_P01
AC209858.4_FGP004	AC209858.4_FG004	GRMZM2G099319_P01
AC209877.3_FGP002	AC209877.3_FG002	GRMZM2G099461_P01
AC209898.2_FGP004	AC209898.2_FG004	GRMZM2G099622_P03
AC209987.4_FGP002	AC209987.4_FG002	GRMZM2G099797_P01
AC209987.4_FGP010	AC209987.4_FG010	GRMZM2G100146_P01
AC210003.2_FGP004	AC210003.2_FG004	GRMZM2G100583_P01
AC210003.2_FGP015	AC210003.2_FG015	GRMZM2G100794_P01
AC210013.4_FGP002	AC210013.4_FG002	GRMZM2G102059_P01
AC210013.4_FGP006	AC210013.4_FG006	GRMZM2G102218_P01
AC210013.4_FGP008	AC210013.4_FG008	GRMZM2G102514_P01
AC210013.4_FGP011	AC210013.4_FG011	GRMZM2G102845_P01
AC210013.4_FGP013	AC210013.4_FG013	GRMZM2G103783_P01
AC210013.4_FGP014	AC210013.4_FG014	GRMZM2G104268_P01
AC210013.4_FGP016	AC210013.4_FG016	GRMZM2G105004_P01
AC210013.4_FGP019	AC210013.4_FG019	GRMZM2G105224_P01
AC210035.3_FGP002	AC210035.3_FG002	GRMZM2G105317_P01
AC210168.4_FGP003	AC210168.4_FG003	GRMZM2G105348_P01
AC210173.4_FGP005	AC210173.4_FG005	GRMZM2G106276_P01
AC210193.4_FGP002	AC210193.4_FG002	GRMZM2G106613_P01
AC210204.3_FGP002	AC210204.3_FG002	GRMZM2G106653_P01
AC210303.3_FGP001	AC210303.3_FG001	GRMZM2G107031_P01
AC210314.3_FGP006	AC210314.3_FG006	GRMZM2G107491_P01
AC210517.3_FGP003	AC210517.3_FG003	GRMZM2G107886_P01
AC210961.3_FGP005	AC210961.3_FG005	GRMZM2G108424_P02
AC211164.5_FGP004	AC211164.5_FG004	GRMZM2G108892_P01
AC211175.3_FGP005	AC211175.3_FG005	GRMZM2G109480_P01
AC211257.3_FGP002	AC211257.3_FG002	GRMZM2G109480_P02
AC211349.4_FGP001	AC211349.4_FG001	GRMZM2G109869_P02
AC211357.4_FGP004	AC211357.4_FG004	GRMZM2G110107_P02
AC211390.3_FGP001	AC211390.3_FG001	GRMZM2G110402_P02
AC211394.4_FGP004	AC211394.4_FG004	GRMZM2G110582_P01
AC211651.4_FGP001	AC211651.4_FG001	GRMZM2G110582_P02
AC211652.4_FGP001	AC211652.4_FG001	GRMZM2G111204_P01
AC211737.3_FGP012	AC211737.3_FG012	GRMZM2G111760_P01
AC212068.4_FGP005	AC212068.4_FG005	GRMZM2G112483_P01
AC212112.4_FGP002	AC212112.4_FG002	GRMZM2G112681_P01
AC212323.4_FGP007	AC212323.4_FG007	GRMZM2G112764_P01
AC212332.2_FGP003	AC212332.2_FG003	GRMZM2G113098_P01
AC212570.3_FGP006	AC212570.3_FG006	GRMZM2G113127_P01
AC212835.3_FGP002	AC212835.3_FG002	GRMZM2G113888_P01
AC212835.3_FGP007	AC212835.3_FG007	GRMZM2G114461_P01
AC212859.3_FGP007	AC212859.3_FG007	GRMZM2G114613_P01
AC213099.3_FGP001	AC213099.3_FG001	GRMZM2G114688_P01
AC213099.3_FGP002	AC213099.3_FG002	GRMZM2G114873_P01
AC213521.3_FGP005	AC213521.3_FG005	GRMZM2G115388_P01
AC213600.3_FGP002	AC213600.3_FG002	GRMZM2G115456_P01
AC213654.3_FGP001	AC213654.3_FG001	GRMZM2G116638_P01
AC213654.3_FGP003	AC213654.3_FG003	GRMZM2G116646_P02
AC213884.3_FGP001	AC213884.3_FG001	GRMZM2G116658_P01
AC214119.3_FGP009	AC214119.3_FG009	GRMZM2G117007_P01
AC214147.3_FGP002	AC214147.3_FG002	GRMZM2G117108_P01
AC214350.3_FGP007	AC214350.3_FG007	GRMZM2G117854_P01
AC214448.3_FGP007	AC214448.3_FG007	GRMZM2G118250_P01
AC214640.3_FGP003	AC214640.3_FG003	GRMZM2G118453_P01
AC214648.3_FGP003	AC214648.3_FG003	GRMZM2G118485_P01
AC214744.3_FGP004	AC214744.3_FG004	GRMZM2G118690_P01
AC214771.3_FGP002	AC214771.3_FG002	GRMZM2G119640_P01
AC214817.3_FGP004	AC214817.3_FG004	GRMZM2G119640_P03
AC215201.3_FGP005	AC215201.3_FG005	GRMZM2G119999_P01
AC215244.3_FGP002	AC215244.3_FG002	GRMZM2G120151_P01
AC215260.3_FGP001	AC215260.3_FG001	GRMZM2G120167_P01
AC215260.3_FGP003	AC215260.3_FG003	GRMZM2G120740_P03
AC215260.3_FGP004	AC215260.3_FG004	GRMZM2G122076_P01
AC215690.3_FGP002	AC215690.3_FG002	GRMZM2G122750_P01
AC216010.3_FGP001	AC216010.3_FG001	GRMZM2G123140_P04
AC216067.3_FGP002	AC216067.3_FG002	GRMZM2G124421_P01
AC216070.2_FGP005	AC216070.2_FG005	GRMZM2G124476_P01
AC216247.3_FGP005	AC216247.3_FG005	GRMZM2G124476_P02
AC216871.3_FGP004	AC216871.3_FG004	GRMZM2G124715_P03
AC216886.3_FGP002	AC216886.3_FG002	GRMZM2G125239_P01
AC217050.4_FGP001	AC217050.4_FG001	GRMZM2G125294_P01
AC217050.4_FGP006	AC217050.4_FG006	GRMZM2G125596_P01
AC217050.4_FGP007	AC217050.4_FG007	GRMZM2G125777_P01
AC217271.3_FGP001	AC217271.3_FG001	GRMZM2G125969_P01
AC217271.3_FGP002	AC217271.3_FG002	GRMZM2G125969_P03
AC217293.3_FGP007	AC217293.3_FG007	GRMZM2G126148_P01
AC217300.3_FGP005	AC217300.3_FG005	GRMZM2G126170_P02
AC217358.3_FGP003	AC217358.3_FG003	GRMZM2G126197_P01
AC217358.3_FGP005	AC217358.3_FG005	GRMZM2G126646_P01
AC217358.3_FGP011	AC217358.3_FG011	GRMZM2G126834_P01
AC217401.3_FGP001	AC217401.3_FG001	GRMZM2G127490_P01
AC217401.3_FGP002	AC217401.3_FG002	GRMZM2G129261_P01
AC217401.3_FGP003	AC217401.3_FG003	GRMZM2G129817_P02
AC217499.3_FGP003	AC217499.3_FG003	GRMZM2G129872_P01
AC217556.3_FGP003	AC217556.3_FG003	GRMZM2G130442_P01
AC217665.3_FGP005	AC217665.3_FG005	GRMZM2G130459_P01
AC217840.3_FGP001	AC217840.3_FG001	GRMZM2G130459_P04
AC217842.3_FGP001	AC217842.3_FG001	GRMZM2G130854_P01
AC217887.3_FGP004	AC217887.3_FG004	GRMZM2G134260_P01
AC217887.3_FGP005	AC217887.3_FG005	GRMZM2G134439_P01
AC217947.4_FGP002	AC217947.4_FG002	GRMZM2G134866_P01
AC217962.3_FGP005	AC217962.3_FG005	GRMZM2G135381_P01
AC217965.2_FGP012	AC217965.2_FG012	GRMZM2G136266_P01
AC217975.3_FGP001	AC217975.3_FG001	GRMZM2G136266_P02
AC217977.3_FGP003	AC217977.3_FG003	GRMZM2G136369_P01
AC218148.2_FGP008	AC218148.2_FG008	GRMZM2G136887_P02
AC218457.2_FGP013	AC218457.2_FG013	GRMZM2G137046_P01
AC218900.3_FGP001	AC218900.3_FG001	GRMZM2G137426_P01
AC218972.3_FGP001	AC218972.3_FG001	GRMZM2G138421_P01
AC218972.3_FGP004	AC218972.3_FG004	GRMZM2G139160_P01
AC219061.2_FGP007	AC219061.2_FG007	GRMZM2G139369_P01
AC220927.3_FGP007	AC220927.3_FG007	GRMZM2G140016_P01
AC225176.2_FGP003	AC225176.2_FG003	GRMZM2G142502_P02
AC225185.3_FGP004	AC225185.3_FG004	GRMZM2G142751_P01
AC225193.3_FGP003	AC225193.3_FG003	GRMZM2G142932_P01
AC225193.3_FGP004	AC225193.3_FG004	GRMZM2G143205_P01
AC225308.2_FGP005	AC225308.2_FG005	GRMZM2G143723_P01
AC225790.2_FGP003	AC225790.2_FG003	GRMZM2G144744_P01
AC226230.2_FGP001	AC226230.2_FG001	GRMZM2G145690_P02
AC226235.2_FGP001	AC226235.2_FG001	GRMZM2G146020_P01
AC226235.2_FGP002	AC226235.2_FG002	GRMZM2G146020_P02
AC226235.2_FGP003	AC226235.2_FG003	GRMZM2G146286_P02
AC226248.1_FGP002	AC226248.1_FG002	GRMZM2G146514_P01
AC226368.2_FGP006	AC226368.2_FG006	GRMZM2G147424_P01
AC226373.2_FGP010	AC226373.2_FG010	GRMZM2G147623_P02
AC229978.2_FGP002	AC229978.2_FG002	GRMZM2G147712_P01
AC230013.2_FGP002	AC230013.2_FG002	GRMZM2G147880_P01
AC230013.2_FGP007	AC230013.2_FG007	GRMZM2G148022_P02
AC231180.2_FGP001	AC231180.2_FG001	GRMZM2G148723_P01
AC231180.2_FGP006	AC231180.2_FG006	GRMZM2G148723_P02
AC231745.1_FGP003	AC231745.1_FG003	GRMZM2G149040_P01
AC231745.1_FGP004	AC231745.1_FG004	GRMZM2G149150_P01
AC231747.1_FGP001	AC231747.1_FG001	GRMZM2G149958_P01
AC232238.2_FGP005	AC232238.2_FG005	GRMZM2G150262_P01
AC233850.1_FGP002	AC233850.1_FG002	GRMZM2G151295_P01
AC233850.1_FGP003	AC233850.1_FG003	GRMZM2G151295_P02
AC233851.1_FGP014	AC233851.1_FG014	GRMZM2G151689_P01
AC233853.1_FGP003	AC233853.1_FG003	GRMZM2G151689_P03
AC233865.1_FGP006	AC233865.1_FG006	GRMZM2G153144_P01
AC233866.1_FGP006	AC233866.1_FG006	GRMZM2G153333_P01
AC233870.1_FGP003	AC233870.1_FG003	GRMZM2G153454_P01
AC233870.1_FGP006	AC233870.1_FG006	GRMZM2G153594_P01
AC233871.1_FGP004	AC233871.1_FG004	GRMZM2G153754_P01
AC233872.1_FGP003	AC233872.1_FG003	GRMZM2G154641_P01
AC233878.1_FGP004	AC233878.1_FG004	GRMZM2G155662_P01
AC233879.1_FGP002	AC233879.1_FG002	GRMZM2G155980_P01
AC233880.1_FGP006	AC233880.1_FG006	GRMZM2G156756_P01
AC233880.1_FGP009	AC233880.1_FG009	GRMZM2G157177_P01
AC233887.1_FGP006	AC233887.1_FG006	GRMZM2G157219_P01
AC233893.1_FGP003	AC233893.1_FG003	GRMZM2G157722_P03
AC233893.1_FGP006	AC233893.1_FG006	GRMZM2G158141_P01
AC233895.1_FGP001	AC233895.1_FG001	GRMZM2G158162_P01
AC233899.1_FGP005	AC233899.1_FG005	GRMZM2G158313_P01
AC233901.1_FGP005	AC233901.1_FG005	GRMZM2G158717_P01
AC233901.1_FGP010	AC233901.1_FG010	GRMZM2G159032_P01
AC233910.1_FGP004	AC233910.1_FG004	GRMZM2G159032_P03
AC233914.1_FGP001	AC233914.1_FG001	GRMZM2G159134_P02
AC233922.1_FGP004	AC233922.1_FG004	GRMZM2G159134_P04
AC233922.1_FGP005	AC233922.1_FG005	GRMZM2G159357_P01
AC233922.1_FGP008	AC233922.1_FG008	GRMZM2G159431_P01
AC233935.1_FGP005	AC233935.1_FG005	GRMZM2G159475_P01
AC233939.1_FGP003	AC233939.1_FG003	GRMZM2G159547_P01
AC233949.1_FGP004	AC233949.1_FG004	GRMZM2G159937_P01
AC233952.1_FGP006	AC233952.1_FG006	GRMZM2G161009_P01
AC233953.1_FGP005	AC233953.1_FG005	GRMZM2G161315_P01
AC233955.1_FGP008	AC233955.1_FG008	GRMZM2G162382_P01
AC233961.1_FGP001	AC233961.1_FG001	GRMZM2G162405_P02
AC233979.1_FGP009	AC233979.1_FG009	GRMZM2G162409_P01
AC234091.1_FGP001	AC234091.1_FG001	GRMZM2G163157_P01
AC234149.1_FGP002	AC234149.1_FG002	GRMZM2G163200_P01
AC234152.1_FGP002	AC234152.1_FG002	GRMZM2G163233_P04
AC234156.1_FGP005	AC234156.1_FG005	GRMZM2G163251_P01
AC234157.1_FGP002	AC234157.1_FG002	GRMZM2G163427_P01
AC234158.1_FGP005	AC234158.1_FG005	GRMZM2G163641_P01
AC234159.1_FGP002	AC234159.1_FG002	GRMZM2G164359_P01
AC234161.1_FGP010	AC234161.1_FG010	GRMZM2G166721_P01
AC234165.1_FGP002	AC234165.1_FG002	GRMZM2G166946_P01
AC234171.1_FGP003	AC234171.1_FG003	GRMZM2G169270_P01
AC234183.1_FGP002	AC234183.1_FG002	GRMZM2G169316_P02
AC234185.1_FGP007	AC234185.1_FG007	GRMZM2G169580_P01
AC234201.1_FGP003	AC234201.1_FG003	GRMZM2G169820_P01
AC234203.1_FGP004	AC234203.1_FG004	GRMZM2G170322_P01
AC234203.1_FGP009	AC234203.1_FG009	GRMZM2G171370_P03
AC234203.1_FGP010	AC234203.1_FG010	GRMZM2G171370_P04
AC234513.1_FGP005	AC234513.1_FG005	GRMZM2G171428_P01
AC234515.1_FGP003	AC234515.1_FG003	GRMZM2G171428_P02
AC234520.1_FGP005	AC234520.1_FG005	GRMZM2G171600_P01
AC234522.1_FGP005	AC234522.1_FG005	GRMZM2G171781_P01
AC234528.1_FGP004	AC234528.1_FG004	GRMZM2G171852_P01
AC234528.1_FGP005	AC234528.1_FG005	GRMZM2G171912_P01
AC235535.1_FGP001	AC235535.1_FG001	GRMZM2G172621_P01
AC235540.1_FGP002	AC235540.1_FG002	GRMZM2G172657_P01
AC235541.1_FGP002	AC235541.1_FG002	GRMZM2G173124_P03
AC235543.1_FGP003	AC235543.1_FG003	GRMZM2G173425_P01
AC235544.1_FGP004	AC235544.1_FG004	GRMZM2G173429_P01
AC235544.1_FGP006	AC235544.1_FG006	GRMZM2G173680_P01
AC235546.1_FGP001	AC235546.1_FG001	GRMZM2G173943_P01
AF466202.2_FGP007	AF466202.2_FG007	GRMZM2G173943_P02
AY530952.1_FGP001	AY530952.1_FG001	GRMZM2G174240_P01
EF517601.1_FGP010	EF517601.1_FG010	GRMZM2G174610_P01
EF517601.1_FGP015	EF517601.1_FG015	GRMZM2G174776_P01
EF517601.1_FGP016	EF517601.1_FG016	GRMZM2G174784_P01
GRMZM2G000039_P01	GRMZM2G000039	GRMZM2G174917_P01
GRMZM2G000052_P01	GRMZM2G000052	GRMZM2G175000_P01
GRMZM2G000166_P01	GRMZM2G000166	GRMZM2G175280_P01
GRMZM2G000177_P01	GRMZM2G000177	GRMZM2G175955_P01
GRMZM2G000195_P01	GRMZM2G000195	GRMZM2G176677_P07
GRMZM2G000219_P01	GRMZM2G000219	GRMZM2G177974_P01
GRMZM2G000221_P01	GRMZM2G000221	GRMZM2G178102_P01
GRMZM2G000236_P01	GRMZM2G000236	GRMZM2G178261_P05
GRMZM2G000245_P01	GRMZM2G000245	GRMZM2G178603_P01
GRMZM2G000256_P01	GRMZM2G000256	GRMZM2G179325_P01
GRMZM2G000261_P01	GRMZM2G000261	GRMZM2G179366_P01
GRMZM2G000268_P03	GRMZM2G000268	GRMZM2G179677_P01
GRMZM2G000280_P01	GRMZM2G000280	GRMZM2G179677_P05
GRMZM2G000339_P01	GRMZM2G000339	GRMZM2G179802_P01
GRMZM2G000361_P01	GRMZM2G000361	GRMZM2G180847_P01
GRMZM2G000393_P01	GRMZM2G000393	GRMZM2G180979_P01
GRMZM2G000423_P01	GRMZM2G000423	GRMZM2G301485_P01
GRMZM2G000431_P01	GRMZM2G000431	GRMZM2G301642_P01
GRMZM2G000451_P01	GRMZM2G000451	GRMZM2G303465_P01
GRMZM2G000453_P01	GRMZM2G000453	GRMZM2G303465_P04
GRMZM2G000481_P01	GRMZM2G000481	GRMZM2G305582_P01
GRMZM2G000489_P01	GRMZM2G000489	GRMZM2G306935_P02
GRMZM2G000510_P03	GRMZM2G000510	GRMZM2G307823_P01
GRMZM2G000540_P01	GRMZM2G000540	GRMZM2G313737_P01
GRMZM2G000540_P02	GRMZM2G000540	GRMZM2G314546_P01
GRMZM2G000581_P01	GRMZM2G000581	GRMZM2G314660_P01
GRMZM2G000601_P01	GRMZM2G000601	GRMZM2G315140_P01
GRMZM2G000615_P02	GRMZM2G000615	GRMZM2G320827_P01
GRMZM2G000615_P03	GRMZM2G000615	GRMZM2G324131_P01
GRMZM2G000620_P01	GRMZM2G000620	GRMZM2G326783_P01
GRMZM2G000622_P01	GRMZM2G000622	GRMZM2G327059_P02
GRMZM2G000623_P01	GRMZM2G000623	GRMZM2G328438_P01
GRMZM2G000632_P01	GRMZM2G000632	GRMZM2G329159_P01
GRMZM2G000632_P02	GRMZM2G000632	GRMZM2G334722_P01
GRMZM2G000645_P01	GRMZM2G000645	GRMZM2G338259_P01
GRMZM2G000650_P01	GRMZM2G000650	GRMZM2G339848_P01
GRMZM2G000660_P01	GRMZM2G000660	GRMZM2G339957_P01
GRMZM2G000710_P01	GRMZM2G000710	GRMZM2G341747_P01
GRMZM2G000718_P01	GRMZM2G000718	GRMZM2G344521_P02
GRMZM2G000719_P01	GRMZM2G000719	GRMZM2G346920_P01
GRMZM2G000739_P01	GRMZM2G000739	GRMZM2G347043_P01
GRMZM2G000749_P01	GRMZM2G000749	GRMZM2G348238_P01
GRMZM2G000753_P01	GRMZM2G000753	GRMZM2G350165_P01
GRMZM2G000764_P01	GRMZM2G000764	GRMZM2G351018_P01
GRMZM2G000777_P01	GRMZM2G000777	GRMZM2G353076_P01
GRMZM2G000781_P01	GRMZM2G000781	GRMZM2G353553_P01
GRMZM2G000823_P01	GRMZM2G000823	GRMZM2G361842_P02
GRMZM2G000909_P01	GRMZM2G000909	GRMZM2G361847_P01
GRMZM2G000923_P01	GRMZM2G000923	GRMZM2G362627_P01
GRMZM2G000937_P01	GRMZM2G000937	GRMZM2G368909_P01
GRMZM2G000937_P03	GRMZM2G000937	GRMZM2G370332_P01
GRMZM2G000964_P01	GRMZM2G000964	GRMZM2G375307_P01
GRMZM2G000973_P01	GRMZM2G000973	GRMZM2G375307_P02
GRMZM2G000976_P01	GRMZM2G000976	GRMZM2G375675_P01
GRMZM2G000980_P01	GRMZM2G000980	GRMZM2G378580_P01
GRMZM2G001033_P01	GRMZM2G001033	GRMZM2G378653_P01
GRMZM2G001048_P01	GRMZM2G001048	GRMZM2G379179_P01
GRMZM2G001079_P02	GRMZM2G001079	GRMZM2G380094_P01
GRMZM2G001084_P01	GRMZM2G001084	GRMZM2G380515_P02
GRMZM2G001088_P01	GRMZM2G001088	GRMZM2G384528_P01
GRMZM2G001116_P01	GRMZM2G001116	GRMZM2G386163_P01
GRMZM2G001169_P01	GRMZM2G001169	GRMZM2G387528_P02
GRMZM2G001180_P01	GRMZM2G001180	GRMZM2G388148_P01
GRMZM2G001191_P01	GRMZM2G001191	GRMZM2G389379_P01
GRMZM2G001241_P01	GRMZM2G001241	GRMZM2G392168_P01
GRMZM2G001255_P01	GRMZM2G001255	GRMZM2G395549_P01
GRMZM2G001272_P03	GRMZM2G001272	GRMZM2G395749_P01
GRMZM2G001296_P01	GRMZM2G001296	GRMZM2G395842_P01
GRMZM2G001297_P01	GRMZM2G001297	GRMZM2G396114_P01
GRMZM2G001304_P01	GRMZM2G001304	GRMZM2G396451_P02
GRMZM2G001334_P05	GRMZM2G001334	GRMZM2G398055_P01
GRMZM2G001363_P01	GRMZM2G001363	GRMZM2G398506_P01
GRMZM2G001405_P01	GRMZM2G001405	GRMZM2G400489_P01
GRMZM2G001415_P01	GRMZM2G001415	GRMZM2G403620_P01
GRMZM2G001421_P01	GRMZM2G001421	GRMZM2G404973_P01
GRMZM2G001426_P01	GRMZM2G001426	GRMZM2G405699_P01
GRMZM2G001444_P03	GRMZM2G001444	GRMZM2G405699_P03
GRMZM2G001451_P01	GRMZM2G001451	GRMZM2G406651_P01
GRMZM2G001457_P02	GRMZM2G001457	GRMZM2G411766_P01
GRMZM2G001500_P02	GRMZM2G001500	GRMZM2G414159_P01
GRMZM2G001508_P01	GRMZM2G001508	GRMZM2G414844_P01
GRMZM2G001514_P01	GRMZM2G001514	GRMZM2G416701_P01
GRMZM2G001530_P01	GRMZM2G001530	GRMZM2G417597_P02
GRMZM2G001541_P01	GRMZM2G001541	GRMZM2G422205_P01
GRMZM2G001551_P01	GRMZM2G001551	GRMZM2G422644_P01
GRMZM2G001577_P01	GRMZM2G001577	GRMZM2G423292_P01
GRMZM2G001645_P01	GRMZM2G001645	GRMZM2G425236_P01
GRMZM2G001652_P01	GRMZM2G001652	GRMZM2G425430_P01
GRMZM2G001653_P01	GRMZM2G001653	GRMZM2G428184_P01
GRMZM2G001661_P01	GRMZM2G001661	GRMZM2G428470_P01
GRMZM2G001663_P01	GRMZM2G001663	GRMZM2G428555_P04
GRMZM2G001668_P01	GRMZM2G001668	GRMZM2G431156_P01
GRMZM2G001696_P01	GRMZM2G001696	GRMZM2G431157_P01
GRMZM2G001750_P01	GRMZM2G001750	GRMZM2G431309_P01
GRMZM2G001755_P01	GRMZM2G001755	GRMZM2G438438_P01
GRMZM2G001772_P01	GRMZM2G001772	GRMZM2G438438_P02
GRMZM2G001777_P01	GRMZM2G001777	GRMZM2G443202_P01
GRMZM2G001803_P01	GRMZM2G001803	GRMZM2G446515_P02
GRMZM2G001805_P01	GRMZM2G001805	GRMZM2G446515_P05
GRMZM2G001820_P01	GRMZM2G001820	GRMZM2G447745_P01
GRMZM2G001850_P01	GRMZM2G001850	GRMZM2G448104_P03
GRMZM2G001869_P01	GRMZM2G001869	GRMZM2G449681_P01
GRMZM2G001887_P01	GRMZM2G001887	GRMZM2G453001_P01
GRMZM2G001895_P01	GRMZM2G001895	GRMZM2G456960_P01
GRMZM2G001898_P01	GRMZM2G001898	GRMZM2G457562_P01
GRMZM2G001904_P01	GRMZM2G001904	GRMZM2G458728_P01
GRMZM2G001918_P01	GRMZM2G001918	GRMZM2G458728_P02
GRMZM2G001930_P01	GRMZM2G001930	GRMZM2G463730_P01
GRMZM2G001934_P01	GRMZM2G001934	GRMZM2G465091_P01
GRMZM2G001953_P01	GRMZM2G001953	GRMZM2G469873_P01
GRMZM2G001956_P01	GRMZM2G001956	GRMZM2G470974_P01
GRMZM2G001973_P01	GRMZM2G001973	GRMZM2G471600_P01
GRMZM2G002002_P01	GRMZM2G002002	GRMZM2G474656_P01
GRMZM2G002023_P01	GRMZM2G002023	GRMZM2G475017_P01
GRMZM2G002100_P01	GRMZM2G002100	GRMZM2G478417_P01
GRMZM2G002121_P01	GRMZM2G002121	GRMZM2G479110_P01
GRMZM2G002130_P01	GRMZM2G002130	GRMZM2G479760_P01
GRMZM2G002165_P01	GRMZM2G002165	GRMZM2G481163_P01
GRMZM2G002173_P03	GRMZM2G002173	GRMZM2G549512_P01
GRMZM2G002178_P01	GRMZM2G002178	GRMZM2G700665_P03
GRMZM2G002220_P01	GRMZM2G002220	GRMZM2G702026_P01
GRMZM2G002260_P01	GRMZM2G002260	GRMZM5G803812_P01
GRMZM2G002276_P01	GRMZM2G002276	GRMZM5G812774_P01
GRMZM2G002286_P01	GRMZM2G002286	GRMZM5G813892_P01
GRMZM2G002361_P01	GRMZM2G002361	GRMZM5G821024_P01
GRMZM2G002391_P02	GRMZM2G002391	GRMZM5G821024_P02
GRMZM2G002416_P01	GRMZM2G002416	GRMZM5G821439_P01
GRMZM2G002440_P01	GRMZM2G002440	GRMZM5G821755_P01
GRMZM2G002440_P02	GRMZM2G002440	GRMZM5G825321_P01
GRMZM2G002523_P01	GRMZM2G002523	GRMZM5G842019_P01
GRMZM2G002536_P01	GRMZM2G002536	GRMZM5G845366_P01
GRMZM2G002548_P01	GRMZM2G002548	GRMZM5G850092_P01
GRMZM2G002559_P01	GRMZM2G002559	GRMZM5G856837_P01
GRMZM2G002578_P02	GRMZM2G002578	GRMZM5G858197_P01
GRMZM2G002616_P01	GRMZM2G002616	GRMZM5G868061_P01
GRMZM2G002617_P01	GRMZM2G002617	GRMZM5G868355_P01
GRMZM2G002642_P01	GRMZM2G002642	GRMZM5G868875_P01
GRMZM2G002642_P02	GRMZM2G002642	GRMZM5G873586_P04
GRMZM2G002646_P01	GRMZM2G002646	GRMZM5G874163_P01
GRMZM2G002652_P01	GRMZM2G002652	GRMZM5G879527_P01
GRMZM2G002656_P01	GRMZM2G002656	GRMZM5G880069_P02
GRMZM2G002687_P01	GRMZM2G002687	GRMZM5G880268_P01
GRMZM2G002699_P02	GRMZM2G002699	GRMZM5G884137_P01
GRMZM2G002754_P01	GRMZM2G002754	GRMZM5G885274_P01
GRMZM2G002756_P01	GRMZM2G002756	GRMZM5G885700_P01
GRMZM2G002756_P02	GRMZM2G002756	GRMZM5G887286_P01
GRMZM2G002765_P02	GRMZM2G002765	GRMZM5G898314_P02
GRMZM2G002786_P01	GRMZM2G002786
GRMZM2G002807_P01	GRMZM2G002807
GRMZM2G002825_P01	GRMZM2G002825
GRMZM2G002828_P01	GRMZM2G002828
GRMZM2G002851_P01	GRMZM2G002851
GRMZM2G002859_P02	GRMZM2G002859
GRMZM2G002874_P01	GRMZM2G002874
GRMZM2G002879_P01	GRMZM2G002879
GRMZM2G002898_P01	GRMZM2G002898
GRMZM2G002898_P02	GRMZM2G002898
GRMZM2G002903_P01	GRMZM2G002903
GRMZM2G002910_P01	GRMZM2G002910
GRMZM2G002959_P01	GRMZM2G002959
GRMZM2G002978_P02	GRMZM2G002978
GRMZM2G002993_P01	GRMZM2G002993
GRMZM2G003002_P01	GRMZM2G003002
GRMZM2G003022_P01	GRMZM2G003022
GRMZM2G003023_P01	GRMZM2G003023
GRMZM2G003028_P02	GRMZM2G003028
GRMZM2G003033_P01	GRMZM2G003033
GRMZM2G003038_P01	GRMZM2G003038
GRMZM2G003043_P01	GRMZM2G003043
GRMZM2G003043_P02	GRMZM2G003043
GRMZM2G003057_P01	GRMZM2G003057
GRMZM2G003068_P01	GRMZM2G003068
GRMZM2G003090_P01	GRMZM2G003090
GRMZM2G003096_P01	GRMZM2G003096
GRMZM2G003109_P01	GRMZM2G003109
GRMZM2G003157_P01	GRMZM2G003157
GRMZM2G003165_P01	GRMZM2G003165
GRMZM2G003172_P01	GRMZM2G003172
GRMZM2G003182_P01	GRMZM2G003182
GRMZM2G003190_P01	GRMZM2G003190
GRMZM2G003246_P01	GRMZM2G003246
GRMZM2G003252_P01	GRMZM2G003252
GRMZM2G003306_P01	GRMZM2G003306
GRMZM2G003307_P01	GRMZM2G003307
GRMZM2G003318_P01	GRMZM2G003318
GRMZM2G003331_P01	GRMZM2G003331
GRMZM2G003331_P02	GRMZM2G003331
GRMZM2G003354_P02	GRMZM2G003354
GRMZM2G003368_P01	GRMZM2G003368
GRMZM2G003377_P01	GRMZM2G003377
GRMZM2G003377_P02	GRMZM2G003377
GRMZM2G003384_P01	GRMZM2G003384
GRMZM2G003385_P01	GRMZM2G003385
GRMZM2G003409_P01	GRMZM2G003409
GRMZM2G003411_P01	GRMZM2G003411
GRMZM2G003417_P01	GRMZM2G003417
GRMZM2G003424_P02	GRMZM2G003424
GRMZM2G003426_P01	GRMZM2G003426
GRMZM2G003488_P01	GRMZM2G003488
GRMZM2G003493_P01	GRMZM2G003493
GRMZM2G003501_P01	GRMZM2G003501
GRMZM2G003509_P03	GRMZM2G003509
GRMZM2G003520_P01	GRMZM2G003520
GRMZM2G003563_P01	GRMZM2G003563
GRMZM2G003563_P02	GRMZM2G003563
GRMZM2G003565_P03	GRMZM2G003565
GRMZM2G003595_P01	GRMZM2G003595
GRMZM2G003607_P01	GRMZM2G003607
GRMZM2G003635_P01	GRMZM2G003635
GRMZM2G003638_P01	GRMZM2G003638
GRMZM2G003642_P01	GRMZM2G003642
GRMZM2G003648_P01	GRMZM2G003648
GRMZM2G003656_P01	GRMZM2G003656
GRMZM2G003656_P03	GRMZM2G003656
GRMZM2G003682_P01	GRMZM2G003682
GRMZM2G003692_P06	GRMZM2G003692
GRMZM2G003718_P01	GRMZM2G003718
GRMZM2G003720_P01	GRMZM2G003720
GRMZM2G003724_P01	GRMZM2G003724
GRMZM2G003732_P01	GRMZM2G003732
GRMZM2G003734_P01	GRMZM2G003734
GRMZM2G003742_P01	GRMZM2G003742
GRMZM2G003752_P01	GRMZM2G003752
GRMZM2G003762_P03	GRMZM2G003762
GRMZM2G003765_P01	GRMZM2G003765
GRMZM2G003765_P04	GRMZM2G003765
GRMZM2G003789_P01	GRMZM2G003789
GRMZM2G003794_P04	GRMZM2G003794
GRMZM2G003814_P01	GRMZM2G003814
GRMZM2G003852_P01	GRMZM2G003852
GRMZM2G003861_P01	GRMZM2G003861
GRMZM2G003869_P01	GRMZM2G003869
GRMZM2G003875_P01	GRMZM2G003875
GRMZM2G003883_P01	GRMZM2G003883
GRMZM2G003897_P01	GRMZM2G003897
GRMZM2G003909_P01	GRMZM2G003909
GRMZM2G003944_P01	GRMZM2G003944
GRMZM2G003947_P01	GRMZM2G003947
GRMZM2G003963_P01	GRMZM2G003963
GRMZM2G003979_P01	GRMZM2G003979
GRMZM2G003984_P01	GRMZM2G003984
GRMZM2G003992_P01	GRMZM2G003992
GRMZM2G004006_P01	GRMZM2G004006
GRMZM2G004012_P01	GRMZM2G004012
GRMZM2G004023_P01	GRMZM2G004023
GRMZM2G004040_P01	GRMZM2G004040
GRMZM2G004057_P01	GRMZM2G004057
GRMZM2G004057_P02	GRMZM2G004057
GRMZM2G004057_P03	GRMZM2G004057
GRMZM2G004087_P01	GRMZM2G004087
GRMZM2G004092_P01	GRMZM2G004092
GRMZM2G004106_P01	GRMZM2G004106
GRMZM2G004111_P01	GRMZM2G004111
GRMZM2G004128_P01	GRMZM2G004128
GRMZM2G004131_P01	GRMZM2G004131
GRMZM2G004138_P01	GRMZM2G004138
GRMZM2G004140_P01	GRMZM2G004140
GRMZM2G004160_P01	GRMZM2G004160
GRMZM2G004172_P01	GRMZM2G004172
GRMZM2G004183_P01	GRMZM2G004183
GRMZM2G004188_P01	GRMZM2G004188
GRMZM2G004211_P01	GRMZM2G004211
GRMZM2G004222_P01	GRMZM2G004222
GRMZM2G004259_P01	GRMZM2G004259
GRMZM2G004259_P02	GRMZM2G004259
GRMZM2G004290_P01	GRMZM2G004290
GRMZM2G004305_P02	GRMZM2G004305
GRMZM2G004334_P01	GRMZM2G004334
GRMZM2G004349_P01	GRMZM2G004349
GRMZM2G004349_P02	GRMZM2G004349
GRMZM2G004349_P03	GRMZM2G004349
GRMZM2G004352_P01	GRMZM2G004352
GRMZM2G004377_P01	GRMZM2G004377
GRMZM2G004382_P01	GRMZM2G004382
GRMZM2G004397_P01	GRMZM2G004397
GRMZM2G004445_P01	GRMZM2G004445
GRMZM2G004455_P01	GRMZM2G004455
GRMZM2G004459_P01	GRMZM2G004459
GRMZM2G004466_P01	GRMZM2G004466
GRMZM2G004468_P05	GRMZM2G004468
GRMZM2G004475_P02	GRMZM2G004475
GRMZM2G004511_P01	GRMZM2G004511
GRMZM2G004528_P02	GRMZM2G004528
GRMZM2G004528_P03	GRMZM2G004528
GRMZM2G004531_P01	GRMZM2G004531
GRMZM2G004534_P01	GRMZM2G004534
GRMZM2G004572_P01	GRMZM2G004572
GRMZM2G004582_P01	GRMZM2G004582
GRMZM2G004583_P01	GRMZM2G004583
GRMZM2G004619_P01	GRMZM2G004619
GRMZM2G004619_P02	GRMZM2G004619
GRMZM2G004641_P01	GRMZM2G004641
GRMZM2G004694_P01	GRMZM2G004694
GRMZM2G004699_P01	GRMZM2G004699
GRMZM2G004715_P01	GRMZM2G004715
GRMZM2G004736_P01	GRMZM2G004736
GRMZM2G004736_P02	GRMZM2G004736
GRMZM2G004741_P01	GRMZM2G004741
GRMZM2G004748_P01	GRMZM2G004748
GRMZM2G004748_P02	GRMZM2G004748
GRMZM2G004768_P01	GRMZM2G004768
GRMZM2G004828_P01	GRMZM2G004828
GRMZM2G004835_P01	GRMZM2G004835
GRMZM2G004847_P01	GRMZM2G004847
GRMZM2G004858_P01	GRMZM2G004858
GRMZM2G004878_P01	GRMZM2G004878
GRMZM2G004880_P01	GRMZM2G004880
GRMZM2G004908_P01	GRMZM2G004908
GRMZM2G004909_P01	GRMZM2G004909
GRMZM2G004924_P01	GRMZM2G004924
GRMZM2G004932_P01	GRMZM2G004932
GRMZM2G004955_P01	GRMZM2G004955
GRMZM2G004957_P01	GRMZM2G004957
GRMZM2G004959_P01	GRMZM2G004959
GRMZM2G004988_P01	GRMZM2G004988
GRMZM2G004990_P03	GRMZM2G004990
GRMZM2G004996_P02	GRMZM2G004996
GRMZM2G004997_P02	GRMZM2G004997
GRMZM2G005024_P01	GRMZM2G005024
GRMZM2G005036_P01	GRMZM2G005036
GRMZM2G005036_P02	GRMZM2G005036
GRMZM2G005052_P01	GRMZM2G005052
GRMZM2G005061_P01	GRMZM2G005061
GRMZM2G005080_P01	GRMZM2G005080
GRMZM2G005082_P01	GRMZM2G005082
GRMZM2G005107_P01	GRMZM2G005107
GRMZM2G005126_P01	GRMZM2G005126
GRMZM2G005170_P02	GRMZM2G005170
GRMZM2G005187_P01	GRMZM2G005187
GRMZM2G005195_P02	GRMZM2G005195
GRMZM2G005199_P01	GRMZM2G005199
GRMZM2G005205_P02	GRMZM2G005205
GRMZM2G005209_P01	GRMZM2G005209
GRMZM2G005209_P02	GRMZM2G005209
GRMZM2G005236_P01	GRMZM2G005236
GRMZM2G005251_P03	GRMZM2G005251
GRMZM2G005256_P01	GRMZM2G005256
GRMZM2G005256_P02	GRMZM2G005256
GRMZM2G005260_P04	GRMZM2G005260
GRMZM2G005281_P01	GRMZM2G005281
GRMZM2G005290_P01	GRMZM2G005290
GRMZM2G005293_P01	GRMZM2G005293
GRMZM2G005293_P03	GRMZM2G005293
GRMZM2G005298_P01	GRMZM2G005298
GRMZM2G005304_P01	GRMZM2G005304
GRMZM2G005308_P01	GRMZM2G005308
GRMZM2G005310_P01	GRMZM2G005310
GRMZM2G005310_P02	GRMZM2G005310
GRMZM2G005339_P01	GRMZM2G005339
GRMZM2G005346_P01	GRMZM2G005346
GRMZM2G005350_P01	GRMZM2G005350
GRMZM2G005433_P01	GRMZM2G005433
GRMZM2G005433_P02	GRMZM2G005433
GRMZM2G005435_P02	GRMZM2G005435
GRMZM2G005444_P01	GRMZM2G005444
GRMZM2G005456_P02	GRMZM2G005456
GRMZM2G005459_P01	GRMZM2G005459
GRMZM2G005461_P01	GRMZM2G005461
GRMZM2G005483_P01	GRMZM2G005483
GRMZM2G005486_P01	GRMZM2G005486
GRMZM2G005493_P01	GRMZM2G005493
GRMZM2G005516_P01	GRMZM2G005516
GRMZM2G005522_P01	GRMZM2G005522
GRMZM2G005552_P01	GRMZM2G005552
GRMZM2G005557_P01	GRMZM2G005557
GRMZM2G005583_P01	GRMZM2G005583
GRMZM2G005592_P01	GRMZM2G005592
GRMZM2G005633_P02	GRMZM2G005633
GRMZM2G005646_P01	GRMZM2G005646
GRMZM2G005652_P01	GRMZM2G005652
GRMZM2G005680_P01	GRMZM2G005680
GRMZM2G005710_P03	GRMZM2G005710
GRMZM2G005737_P01	GRMZM2G005737
GRMZM2G005753_P01	GRMZM2G005753
GRMZM2G005753_P03	GRMZM2G005753
GRMZM2G005753_P04	GRMZM2G005753
GRMZM2G005771_P01	GRMZM2G005771
GRMZM2G005788_P01	GRMZM2G005788
GRMZM2G005791_P01	GRMZM2G005791
GRMZM2G005798_P01	GRMZM2G005798
GRMZM2G005848_P01	GRMZM2G005848
GRMZM2G005849_P02	GRMZM2G005849
GRMZM2G005886_P01	GRMZM2G005886
GRMZM2G005887_P01	GRMZM2G005887
GRMZM2G005887_P08	GRMZM2G005887
GRMZM2G005938_P01	GRMZM2G005938
GRMZM2G005947_P01	GRMZM2G005947
GRMZM2G005955_P02	GRMZM2G005955
GRMZM2G005973_P01	GRMZM2G005973
GRMZM2G005980_P01	GRMZM2G005980
GRMZM2G005984_P01	GRMZM2G005984
GRMZM2G005990_P01	GRMZM2G005990
GRMZM2G005991_P01	GRMZM2G005991
GRMZM2G005998_P03	GRMZM2G005998
GRMZM2G006006_P01	GRMZM2G006006
GRMZM2G006042_P01	GRMZM2G006042
GRMZM2G006047_P01	GRMZM2G006047
GRMZM2G006069_P01	GRMZM2G006069
GRMZM2G006071_P01	GRMZM2G006071
GRMZM2G006080_P01	GRMZM2G006080
GRMZM2G006085_P01	GRMZM2G006085
GRMZM2G006107_P01	GRMZM2G006107
GRMZM2G006107_P02	GRMZM2G006107
GRMZM2G006117_P01	GRMZM2G006117
GRMZM2G006121_P01	GRMZM2G006121
GRMZM2G006130_P01	GRMZM2G006130
GRMZM2G006144_P01	GRMZM2G006144
GRMZM2G006178_P01	GRMZM2G006178
GRMZM2G006219_P01	GRMZM2G006219
GRMZM2G006229_P01	GRMZM2G006229
GRMZM2G006234_P01	GRMZM2G006234
GRMZM2G006246_P01	GRMZM2G006246
GRMZM2G006246_P02	GRMZM2G006246
GRMZM2G006252_P03	GRMZM2G006252
GRMZM2G006277_P01	GRMZM2G006277
GRMZM2G006297_P01	GRMZM2G006297
GRMZM2G006363_P01	GRMZM2G006363
GRMZM2G006363_P02	GRMZM2G006363
GRMZM2G006377_P01	GRMZM2G006377
GRMZM2G006404_P01	GRMZM2G006404
GRMZM2G006416_P01	GRMZM2G006416
GRMZM2G006424_P01	GRMZM2G006424
GRMZM2G006428_P01	GRMZM2G006428
GRMZM2G006429_P01	GRMZM2G006429
GRMZM2G006452_P01	GRMZM2G006452
GRMZM2G006453_P01	GRMZM2G006453
GRMZM2G006468_P02	GRMZM2G006468
GRMZM2G006474_P01	GRMZM2G006474
GRMZM2G006477_P01	GRMZM2G006477
GRMZM2G006480_P01	GRMZM2G006480
GRMZM2G006493_P01	GRMZM2G006493
GRMZM2G006493_P02	GRMZM2G006493
GRMZM2G006505_P01	GRMZM2G006505
GRMZM2G006507_P03	GRMZM2G006507
GRMZM2G006554_P01	GRMZM2G006554
GRMZM2G006565_P01	GRMZM2G006565
GRMZM2G006644_P01	GRMZM2G006644
GRMZM2G006661_P01	GRMZM2G006661
GRMZM2G006672_P02	GRMZM2G006672
GRMZM2G006673_P01	GRMZM2G006673
GRMZM2G006673_P02	GRMZM2G006673
GRMZM2G006707_P01	GRMZM2G006707
GRMZM2G006765_P02	GRMZM2G006765
GRMZM2G006781_P01	GRMZM2G006781
GRMZM2G006781_P04	GRMZM2G006781
GRMZM2G006791_P01	GRMZM2G006791
GRMZM2G006791_P05	GRMZM2G006791
GRMZM2G006806_P01	GRMZM2G006806
GRMZM2G006871_P01	GRMZM2G006871
GRMZM2G006894_P01	GRMZM2G006894
GRMZM2G006894_P02	GRMZM2G006894
GRMZM2G006937_P01	GRMZM2G006937
GRMZM2G006942_P01	GRMZM2G006942
GRMZM2G006943_P02	GRMZM2G006943
GRMZM2G006953_P02	GRMZM2G006953
GRMZM2G006977_P01	GRMZM2G006977
GRMZM2G007012_P01	GRMZM2G007012
GRMZM2G007021_P01	GRMZM2G007021
GRMZM2G007038_P01	GRMZM2G007038
GRMZM2G007057_P01	GRMZM2G007057
GRMZM2G007063_P01	GRMZM2G007063
GRMZM2G007080_P01	GRMZM2G007080
GRMZM2G007103_P01	GRMZM2G007103
GRMZM2G007120_P01	GRMZM2G007120
GRMZM2G007122_P02	GRMZM2G007122
GRMZM2G007146_P01	GRMZM2G007146
GRMZM2G007151_P01	GRMZM2G007151
GRMZM2G007160_P02	GRMZM2G007160
GRMZM2G007188_P01	GRMZM2G007188
GRMZM2G007195_P02	GRMZM2G007195
GRMZM2G007201_P02	GRMZM2G007201
GRMZM2G007206_P02	GRMZM2G007206
GRMZM2G007229_P01	GRMZM2G007229
GRMZM2G007249_P01	GRMZM2G007249
GRMZM2G007260_P01	GRMZM2G007260
GRMZM2G007276_P01	GRMZM2G007276
GRMZM2G007276_P03	GRMZM2G007276
GRMZM2G007277_P01	GRMZM2G007277
GRMZM2G007283_P01	GRMZM2G007283
GRMZM2G007283_P02	GRMZM2G007283
GRMZM2G007339_P02	GRMZM2G007339
GRMZM2G007372_P01	GRMZM2G007372
GRMZM2G007381_P01	GRMZM2G007381
GRMZM2G007384_P01	GRMZM2G007384
GRMZM2G007385_P01	GRMZM2G007385
GRMZM2G007399_P01	GRMZM2G007399
GRMZM2G007404_P01	GRMZM2G007404
GRMZM2G007441_P01	GRMZM2G007441
GRMZM2G007453_P01	GRMZM2G007453
GRMZM2G007466_P01	GRMZM2G007466
GRMZM2G007466_P02	GRMZM2G007466
GRMZM2G007475_P01	GRMZM2G007475
GRMZM2G007486_P02	GRMZM2G007486
GRMZM2G007489_P01	GRMZM2G007489
GRMZM2G007514_P01	GRMZM2G007514
GRMZM2G007590_P01	GRMZM2G007590
GRMZM2G007615_P01	GRMZM2G007615
GRMZM2G007630_P01	GRMZM2G007630
GRMZM2G007647_P01	GRMZM2G007647
GRMZM2G007651_P01	GRMZM2G007651
GRMZM2G007651_P02	GRMZM2G007651
GRMZM2G007675_P01	GRMZM2G007675
GRMZM2G007681_P01	GRMZM2G007681
GRMZM2G007683_P01	GRMZM2G007683
GRMZM2G007695_P01	GRMZM2G007695
GRMZM2G007715_P01	GRMZM2G007715
GRMZM2G007715_P02	GRMZM2G007715
GRMZM2G007729_P01	GRMZM2G007729
GRMZM2G007729_P02	GRMZM2G007729
GRMZM2G007734_P01	GRMZM2G007734
GRMZM2G007757_P01	GRMZM2G007757
GRMZM2G007791_P01	GRMZM2G007791
GRMZM2G007791_P02	GRMZM2G007791
GRMZM2G007801_P01	GRMZM2G007801
GRMZM2G007810_P01	GRMZM2G007810
GRMZM2G007835_P01	GRMZM2G007835
GRMZM2G007854_P01	GRMZM2G007854
GRMZM2G007871_P01	GRMZM2G007871
GRMZM2G007885_P01	GRMZM2G007885
GRMZM2G007907_P01	GRMZM2G007907
GRMZM2G007914_P01	GRMZM2G007914
GRMZM2G007915_P02	GRMZM2G007915
GRMZM2G007922_P01	GRMZM2G007922
GRMZM2G007928_P01	GRMZM2G007928
GRMZM2G007933_P01	GRMZM2G007933
GRMZM2G007939_P01	GRMZM2G007939
GRMZM2G007953_P01	GRMZM2G007953
GRMZM2G008058_P01	GRMZM2G008058
GRMZM2G008060_P01	GRMZM2G008060
GRMZM2G008093_P01	GRMZM2G008093
GRMZM2G008095_P01	GRMZM2G008095
GRMZM2G008196_P01	GRMZM2G008196
GRMZM2G008209_P01	GRMZM2G008209
GRMZM2G008216_P02	GRMZM2G008216
GRMZM2G008216_P03	GRMZM2G008216
GRMZM2G008226_P01	GRMZM2G008226
GRMZM2G008232_P01	GRMZM2G008232
GRMZM2G008247_P01	GRMZM2G008247
GRMZM2G008252_P01	GRMZM2G008252
GRMZM2G008259_P02	GRMZM2G008259
GRMZM2G008263_P01	GRMZM2G008263
GRMZM2G008273_P01	GRMZM2G008273
GRMZM2G008287_P01	GRMZM2G008287
GRMZM2G008290_P01	GRMZM2G008290
GRMZM2G008290_P02	GRMZM2G008290
GRMZM2G008326_P01	GRMZM2G008326
GRMZM2G008327_P01	GRMZM2G008327
GRMZM2G008353_P01	GRMZM2G008353
GRMZM2G008356_P01	GRMZM2G008356
GRMZM2G008406_P01	GRMZM2G008406
GRMZM2G008410_P01	GRMZM2G008410
GRMZM2G008425_P01	GRMZM2G008425
GRMZM2G008430_P01	GRMZM2G008430
GRMZM2G008444_P01	GRMZM2G008444
GRMZM2G008456_P01	GRMZM2G008456
GRMZM2G008456_P02	GRMZM2G008456
GRMZM2G008490_P01	GRMZM2G008490
GRMZM2G008497_P01	GRMZM2G008497
GRMZM2G008507_P01	GRMZM2G008507
GRMZM2G008513_P01	GRMZM2G008513
GRMZM2G008556_P01	GRMZM2G008556
GRMZM2G008558_P01	GRMZM2G008558
GRMZM2G008583_P01	GRMZM2G008583
GRMZM2G008607_P01	GRMZM2G008607
GRMZM2G008623_P01	GRMZM2G008623
GRMZM2G008649_P01	GRMZM2G008649
GRMZM2G008657_P01	GRMZM2G008657
GRMZM2G008663_P01	GRMZM2G008663
GRMZM2G008687_P01	GRMZM2G008687
GRMZM2G008714_P01	GRMZM2G008714
GRMZM2G008715_P01	GRMZM2G008715
GRMZM2G008726_P01	GRMZM2G008726
GRMZM2G008728_P02	GRMZM2G008728
GRMZM2G008748_P02	GRMZM2G008748
GRMZM2G008765_P01	GRMZM2G008765
GRMZM2G008862_P01	GRMZM2G008862
GRMZM2G008862_P02	GRMZM2G008862
GRMZM2G008864_P01	GRMZM2G008864
GRMZM2G008892_P01	GRMZM2G008892
GRMZM2G008919_P01	GRMZM2G008919
GRMZM2G008923_P01	GRMZM2G008923
GRMZM2G009019_P02	GRMZM2G009019
GRMZM2G009021_P02	GRMZM2G009021
GRMZM2G009030_P01	GRMZM2G009030
GRMZM2G009048_P01	GRMZM2G009048
GRMZM2G009060_P01	GRMZM2G009060
GRMZM2G009070_P01	GRMZM2G009070
GRMZM2G009091_P01	GRMZM2G009091
GRMZM2G009136_P01	GRMZM2G009136
GRMZM2G009144_P01	GRMZM2G009144
GRMZM2G009188_P01	GRMZM2G009188
GRMZM2G009189_P01	GRMZM2G009189
GRMZM2G009196_P01	GRMZM2G009196
GRMZM2G009208_P01	GRMZM2G009208
GRMZM2G009214_P01	GRMZM2G009214
GRMZM2G009232_P01	GRMZM2G009232
GRMZM2G009253_P01	GRMZM2G009253
GRMZM2G009282_P01	GRMZM2G009282
GRMZM2G009320_P01	GRMZM2G009320
GRMZM2G009320_P02	GRMZM2G009320
GRMZM2G009323_P01	GRMZM2G009323
GRMZM2G009326_P01	GRMZM2G009326
GRMZM2G009346_P01	GRMZM2G009346
GRMZM2G009406_P01	GRMZM2G009406
GRMZM2G009413_P01	GRMZM2G009413
GRMZM2G009443_P01	GRMZM2G009443
GRMZM2G009448_P01	GRMZM2G009448
GRMZM2G009464_P01	GRMZM2G009464
GRMZM2G009465_P01	GRMZM2G009465
GRMZM2G009478_P06	GRMZM2G009478
GRMZM2G009479_P01	GRMZM2G009479
GRMZM2G009479_P02	GRMZM2G009479
GRMZM2G009538_P01	GRMZM2G009538
GRMZM2G009544_P01	GRMZM2G009544
GRMZM2G009571_P01	GRMZM2G009571
GRMZM2G009575_P01	GRMZM2G009575
GRMZM2G009591_P02	GRMZM2G009591
GRMZM2G009593_P01	GRMZM2G009593
GRMZM2G009624_P01	GRMZM2G009624
GRMZM2G009626_P02	GRMZM2G009626
GRMZM2G009627_P01	GRMZM2G009627
GRMZM2G009638_P01	GRMZM2G009638
GRMZM2G009655_P01	GRMZM2G009655
GRMZM2G009661_P01	GRMZM2G009661
GRMZM2G009681_P01	GRMZM2G009681
GRMZM2G009683_P01	GRMZM2G009683
GRMZM2G009703_P01	GRMZM2G009703
GRMZM2G009715_P01	GRMZM2G009715
GRMZM2G009715_P02	GRMZM2G009715
GRMZM2G009719_P01	GRMZM2G009719
GRMZM2G009724_P01	GRMZM2G009724
GRMZM2G009785_P01	GRMZM2G009785
GRMZM2G009795_P01	GRMZM2G009795
GRMZM2G009808_P01	GRMZM2G009808
GRMZM2G009843_P01	GRMZM2G009843
GRMZM2G009845_P01	GRMZM2G009845
GRMZM2G009849_P02	GRMZM2G009849
GRMZM2G009871_P01	GRMZM2G009871
GRMZM2G009876_P01	GRMZM2G009876
GRMZM2G009888_P01	GRMZM2G009888
GRMZM2G009895_P01	GRMZM2G009895
GRMZM2G009928_P01	GRMZM2G009928
GRMZM2G009928_P03	GRMZM2G009928
GRMZM2G009936_P01	GRMZM2G009936
GRMZM2G009940_P01	GRMZM2G009940
GRMZM2G009948_P01	GRMZM2G009948
GRMZM2G009958_P01	GRMZM2G009958
GRMZM2G009968_P01	GRMZM2G009968
GRMZM2G009994_P01	GRMZM2G009994
GRMZM2G009994_P02	GRMZM2G009994
GRMZM2G009995_P01	GRMZM2G009995
GRMZM2G009995_P02	GRMZM2G009995
GRMZM2G010011_P01	GRMZM2G010011
GRMZM2G010044_P01	GRMZM2G010044
GRMZM2G010054_P01	GRMZM2G010054
GRMZM2G010056_P03	GRMZM2G010056
GRMZM2G010065_P01	GRMZM2G010065
GRMZM2G010075_P01	GRMZM2G010075
GRMZM2G010075_P02	GRMZM2G010075
GRMZM2G010085_P01	GRMZM2G010085
GRMZM2G010085_P02	GRMZM2G010085
GRMZM2G010095_P01	GRMZM2G010095
GRMZM2G010095_P02	GRMZM2G010095
GRMZM2G010105_P01	GRMZM2G010105
GRMZM2G010136_P01	GRMZM2G010136
GRMZM2G010136_P04	GRMZM2G010136
GRMZM2G010146_P01	GRMZM2G010146
GRMZM2G010196_P01	GRMZM2G010196
GRMZM2G010202_P01	GRMZM2G010202
GRMZM2G010221_P01	GRMZM2G010221
GRMZM2G010238_P01	GRMZM2G010238
GRMZM2G010257_P01	GRMZM2G010257
GRMZM2G010282_P01	GRMZM2G010282
GRMZM2G010298_P01	GRMZM2G010298
GRMZM2G010302_P01	GRMZM2G010302
GRMZM2G010315_P01	GRMZM2G010315
GRMZM2G010321_P01	GRMZM2G010321
GRMZM2G010323_P01	GRMZM2G010323
GRMZM2G010323_P02	GRMZM2G010323
GRMZM2G010328_P01	GRMZM2G010328
GRMZM2G010342_P01	GRMZM2G010342
GRMZM2G010348_P01	GRMZM2G010348
GRMZM2G010349_P02	GRMZM2G010349
GRMZM2G010356_P01	GRMZM2G010356
GRMZM2G010357_P01	GRMZM2G010357
GRMZM2G010357_P04	GRMZM2G010357
GRMZM2G010362_P01	GRMZM2G010362
GRMZM2G010363_P01	GRMZM2G010363
GRMZM2G010389_P01	GRMZM2G010389
GRMZM2G010406_P01	GRMZM2G010406
GRMZM2G010406_P06	GRMZM2G010406
GRMZM2G010435_P01	GRMZM2G010435
GRMZM2G010439_P01	GRMZM2G010439
GRMZM2G010445_P01	GRMZM2G010445
GRMZM2G010452_P01	GRMZM2G010452
GRMZM2G010460_P09	GRMZM2G010460
GRMZM2G010468_P01	GRMZM2G010468
GRMZM2G010490_P01	GRMZM2G010490
GRMZM2G010596_P01	GRMZM2G010596
GRMZM2G010599_P02	GRMZM2G010599
GRMZM2G010599_P03	GRMZM2G010599
GRMZM2G010636_P01	GRMZM2G010636
GRMZM2G010637_P02	GRMZM2G010637
GRMZM2G010657_P01	GRMZM2G010657
GRMZM2G010702_P01	GRMZM2G010702
GRMZM2G010743_P01	GRMZM2G010743
GRMZM2G010754_P01	GRMZM2G010754
GRMZM2G010775_P01	GRMZM2G010775
GRMZM2G010783_P02	GRMZM2G010783
GRMZM2G010797_P01	GRMZM2G010797
GRMZM2G010801_P02	GRMZM2G010801
GRMZM2G010804_P01	GRMZM2G010804
GRMZM2G010823_P01	GRMZM2G010823
GRMZM2G010831_P01	GRMZM2G010831
GRMZM2G010834_P01	GRMZM2G010834
GRMZM2G010836_P02	GRMZM2G010836
GRMZM2G010861_P01	GRMZM2G010861
GRMZM2G010863_P01	GRMZM2G010863
GRMZM2G010863_P02	GRMZM2G010863
GRMZM2G010868_P01	GRMZM2G010868
GRMZM2G010884_P01	GRMZM2G010884
GRMZM2G010929_P01	GRMZM2G010929
GRMZM2G010933_P01	GRMZM2G010933
GRMZM2G010937_P01	GRMZM2G010937
GRMZM2G010944_P01	GRMZM2G010944
GRMZM2G010953_P02	GRMZM2G010953
GRMZM2G010960_P01	GRMZM2G010960
GRMZM2G010973_P01	GRMZM2G010973
GRMZM2G010987_P01	GRMZM2G010987
GRMZM2G010991_P01	GRMZM2G010991
GRMZM2G011006_P01	GRMZM2G011006
GRMZM2G011015_P01	GRMZM2G011015
GRMZM2G011030_P01	GRMZM2G011030
GRMZM2G011031_P01	GRMZM2G011031
GRMZM2G011068_P01	GRMZM2G011068
GRMZM2G011070_P01	GRMZM2G011070
GRMZM2G011078_P01	GRMZM2G011078
GRMZM2G011079_P02	GRMZM2G011079
GRMZM2G011101_P01	GRMZM2G011101
GRMZM2G011129_P01	GRMZM2G011129
GRMZM2G011136_P01	GRMZM2G011136
GRMZM2G011169_P01	GRMZM2G011169
GRMZM2G011173_P01	GRMZM2G011173
GRMZM2G011213_P01	GRMZM2G011213
GRMZM2G011219_P01	GRMZM2G011219
GRMZM2G011219_P02	GRMZM2G011219
GRMZM2G011253_P01	GRMZM2G011253
GRMZM2G011315_P01	GRMZM2G011315
GRMZM2G011319_P02	GRMZM2G011319
GRMZM2G011355_P02	GRMZM2G011355
GRMZM2G011357_P01	GRMZM2G011357
GRMZM2G011364_P01	GRMZM2G011364
GRMZM2G011373_P01	GRMZM2G011373
GRMZM2G011404_P01	GRMZM2G011404
GRMZM2G011456_P01	GRMZM2G011456
GRMZM2G011456_P02	GRMZM2G011456
GRMZM2G011456_P03	GRMZM2G011456
GRMZM2G011473_P01	GRMZM2G011473
GRMZM2G011479_P01	GRMZM2G011479
GRMZM2G011483_P01	GRMZM2G011483
GRMZM2G011491_P01	GRMZM2G011491
GRMZM2G011513_P01	GRMZM2G011513
GRMZM2G011518_P02	GRMZM2G011518
GRMZM2G011520_P01	GRMZM2G011520
GRMZM2G011523_P01	GRMZM2G011523
GRMZM2G011523_P02	GRMZM2G011523
GRMZM2G011523_P06	GRMZM2G011523
GRMZM2G011553_P01	GRMZM2G011553
GRMZM2G011575_P01	GRMZM2G011575
GRMZM2G011588_P01	GRMZM2G011588
GRMZM2G011590_P01	GRMZM2G011590
GRMZM2G011592_P01	GRMZM2G011592
GRMZM2G011592_P03	GRMZM2G011592
GRMZM2G011615_P01	GRMZM2G011615
GRMZM2G011624_P01	GRMZM2G011624
GRMZM2G011631_P01	GRMZM2G011631
GRMZM2G011636_P02	GRMZM2G011636
GRMZM2G011651_P01	GRMZM2G011651
GRMZM2G011662_P02	GRMZM2G011662
GRMZM2G011742_P01	GRMZM2G011742
GRMZM2G011742_P02	GRMZM2G011742
GRMZM2G011743_P01	GRMZM2G011743
GRMZM2G011746_P01	GRMZM2G011746
GRMZM2G011777_P01	GRMZM2G011777
GRMZM2G011858_P01	GRMZM2G011858
GRMZM2G011888_P01	GRMZM2G011888
GRMZM2G011893_P02	GRMZM2G011893
GRMZM2G011912_P01	GRMZM2G011912
GRMZM2G011915_P01	GRMZM2G011915
GRMZM2G011932_P01	GRMZM2G011932
GRMZM2G011998_P01	GRMZM2G011998
GRMZM2G012021_P01	GRMZM2G012021
GRMZM2G012030_P01	GRMZM2G012030
GRMZM2G012031_P01	GRMZM2G012031
GRMZM2G012041_P01	GRMZM2G012041
GRMZM2G012046_P01	GRMZM2G012046
GRMZM2G012052_P01	GRMZM2G012052
GRMZM2G012088_P01	GRMZM2G012088
GRMZM2G012102_P01	GRMZM2G012102
GRMZM2G012119_P01	GRMZM2G012119
GRMZM2G012123_P02	GRMZM2G012123
GRMZM2G012143_P01	GRMZM2G012143
GRMZM2G012156_P01	GRMZM2G012156
GRMZM2G012160_P01	GRMZM2G012160
GRMZM2G012174_P01	GRMZM2G012174
GRMZM2G012176_P01	GRMZM2G012176
GRMZM2G012178_P01	GRMZM2G012178
GRMZM2G012200_P01	GRMZM2G012200
GRMZM2G012209_P01	GRMZM2G012209
GRMZM2G012213_P01	GRMZM2G012213
GRMZM2G012220_P01	GRMZM2G012220
GRMZM2G012224_P01	GRMZM2G012224
GRMZM2G012229_P01	GRMZM2G012229
GRMZM2G012229_P02	GRMZM2G012229
GRMZM2G012262_P01	GRMZM2G012262
GRMZM2G012269_P01	GRMZM2G012269
GRMZM2G012276_P01	GRMZM2G012276
GRMZM2G012276_P02	GRMZM2G012276
GRMZM2G012280_P01	GRMZM2G012280
GRMZM2G012319_P01	GRMZM2G012319
GRMZM2G012319_P02	GRMZM2G012319
GRMZM2G012324_P01	GRMZM2G012324
GRMZM2G012326_P01	GRMZM2G012326
GRMZM2G012340_P01	GRMZM2G012340
GRMZM2G012342_P01	GRMZM2G012342
GRMZM2G012391_P01	GRMZM2G012391
GRMZM2G012397_P01	GRMZM2G012397
GRMZM2G012399_P01	GRMZM2G012399
GRMZM2G012404_P01	GRMZM2G012404
GRMZM2G012413_P01	GRMZM2G012413
GRMZM2G012416_P01	GRMZM2G012416
GRMZM2G012434_P01	GRMZM2G012434
GRMZM2G012453_P01	GRMZM2G012453
GRMZM2G012455_P01	GRMZM2G012455
GRMZM2G012479_P01	GRMZM2G012479
GRMZM2G012501_P01	GRMZM2G012501
GRMZM2G012566_P02	GRMZM2G012566
GRMZM2G012584_P01	GRMZM2G012584
GRMZM2G012600_P01	GRMZM2G012600
GRMZM2G012601_P01	GRMZM2G012601
GRMZM2G012628_P01	GRMZM2G012628
GRMZM2G012631_P01	GRMZM2G012631
GRMZM2G012648_P01	GRMZM2G012648
GRMZM2G012654_P01	GRMZM2G012654
GRMZM2G012690_P01	GRMZM2G012690
GRMZM2G012761_P01	GRMZM2G012761
GRMZM2G012841_P01	GRMZM2G012841
GRMZM2G012861_P03	GRMZM2G012861
GRMZM2G012863_P01	GRMZM2G012863
GRMZM2G012863_P02	GRMZM2G012863
GRMZM2G012874_P01	GRMZM2G012874
GRMZM2G012891_P02	GRMZM2G012891
GRMZM2G012901_P01	GRMZM2G012901
GRMZM2G012904_P01	GRMZM2G012904
GRMZM2G012923_P01	GRMZM2G012923
GRMZM2G012932_P01	GRMZM2G012932
GRMZM2G012942_P01	GRMZM2G012942
GRMZM2G012958_P01	GRMZM2G012958
GRMZM2G012958_P04	GRMZM2G012958
GRMZM2G012964_P01	GRMZM2G012964
GRMZM2G012966_P03	GRMZM2G012966
GRMZM2G012970_P01	GRMZM2G012970
GRMZM2G012999_P01	GRMZM2G012999
GRMZM2G013002_P01	GRMZM2G013002
GRMZM2G013042_P01	GRMZM2G013042
GRMZM2G013065_P01	GRMZM2G013065
GRMZM2G013082_P01	GRMZM2G013082
GRMZM2G013114_P01	GRMZM2G013114
GRMZM2G013176_P01	GRMZM2G013176
GRMZM2G013200_P01	GRMZM2G013200
GRMZM2G013200_P03	GRMZM2G013200
GRMZM2G013201_P01	GRMZM2G013201
GRMZM2G013206_P01	GRMZM2G013206
GRMZM2G013214_P01	GRMZM2G013214
GRMZM2G013255_P01	GRMZM2G013255
GRMZM2G013283_P01	GRMZM2G013283
GRMZM2G013318_P01	GRMZM2G013318
GRMZM2G013324_P01	GRMZM2G013324
GRMZM2G013342_P01	GRMZM2G013342
GRMZM2G013357_P01	GRMZM2G013357
GRMZM2G013378_P01	GRMZM2G013378
GRMZM2G013430_P01	GRMZM2G013430
GRMZM2G013448_P03	GRMZM2G013448
GRMZM2G013448_P04	GRMZM2G013448
GRMZM2G013450_P03	GRMZM2G013450
GRMZM2G013457_P01	GRMZM2G013457
GRMZM2G013461_P01	GRMZM2G013461
GRMZM2G013471_P01	GRMZM2G013471
GRMZM2G013478_P01	GRMZM2G013478
GRMZM2G013546_P01	GRMZM2G013546
GRMZM2G013555_P01	GRMZM2G013555
GRMZM2G013607_P01	GRMZM2G013607
GRMZM2G013619_P01	GRMZM2G013619
GRMZM2G013625_P01	GRMZM2G013625
GRMZM2G013625_P04	GRMZM2G013625
GRMZM2G013634_P01	GRMZM2G013634
GRMZM2G013639_P01	GRMZM2G013639
GRMZM2G013650_P01	GRMZM2G013650
GRMZM2G013652_P01	GRMZM2G013652
GRMZM2G013677_P01	GRMZM2G013677
GRMZM2G013695_P01	GRMZM2G013695
GRMZM2G013750_P02	GRMZM2G013750
GRMZM2G013765_P01	GRMZM2G013765
GRMZM2G013773_P01	GRMZM2G013773
GRMZM2G013781_P01	GRMZM2G013781
GRMZM2G013783_P01	GRMZM2G013783
GRMZM2G013794_P01	GRMZM2G013794
GRMZM2G013798_P01	GRMZM2G013798
GRMZM2G013811_P01	GRMZM2G013811
GRMZM2G013814_P01	GRMZM2G013814
GRMZM2G013821_P01	GRMZM2G013821
GRMZM2G013884_P01	GRMZM2G013884
GRMZM2G013890_P01	GRMZM2G013890
GRMZM2G013908_P01	GRMZM2G013908
GRMZM2G013957_P01	GRMZM2G013957
GRMZM2G013970_P01	GRMZM2G013970
GRMZM2G013981_P02	GRMZM2G013981
GRMZM2G013986_P01	GRMZM2G013986
GRMZM2G014004_P01	GRMZM2G014004
GRMZM2G014066_P01	GRMZM2G014066
GRMZM2G014069_P01	GRMZM2G014069
GRMZM2G014071_P02	GRMZM2G014071
GRMZM2G014076_P01	GRMZM2G014076
GRMZM2G014099_P01	GRMZM2G014099
GRMZM2G014106_P01	GRMZM2G014106
GRMZM2G014116_P01	GRMZM2G014116
GRMZM2G014136_P01	GRMZM2G014136
GRMZM2G014154_P04	GRMZM2G014154
GRMZM2G014170_P01	GRMZM2G014170
GRMZM2G014170_P02	GRMZM2G014170
GRMZM2G014180_P03	GRMZM2G014180
GRMZM2G014180_P04	GRMZM2G014180
GRMZM2G014240_P01	GRMZM2G014240
GRMZM2G014240_P02	GRMZM2G014240
GRMZM2G014276_P01	GRMZM2G014276
GRMZM2G014295_P01	GRMZM2G014295
GRMZM2G014313_P02	GRMZM2G014313
GRMZM2G014341_P01	GRMZM2G014341
GRMZM2G014376_P01	GRMZM2G014376
GRMZM2G014376_P02	GRMZM2G014376
GRMZM2G014382_P01	GRMZM2G014382
GRMZM2G014387_P01	GRMZM2G014387
GRMZM2G014397_P02	GRMZM2G014397
GRMZM2G014400_P01	GRMZM2G014400
GRMZM2G014409_P01	GRMZM2G014409
GRMZM2G014419_P01	GRMZM2G014419
GRMZM2G014441_P01	GRMZM2G014441
GRMZM2G014444_P02	GRMZM2G014444
GRMZM2G014452_P01	GRMZM2G014452
GRMZM2G014452_P02	GRMZM2G014452
GRMZM2G014458_P01	GRMZM2G014458
GRMZM2G014499_P01	GRMZM2G014499
GRMZM2G014508_P01	GRMZM2G014508
GRMZM2G014508_P02	GRMZM2G014508
GRMZM2G014526_P01	GRMZM2G014526
GRMZM2G014558_P01	GRMZM2G014558
GRMZM2G014577_P01	GRMZM2G014577
GRMZM2G014612_P02	GRMZM2G014612
GRMZM2G014676_P01	GRMZM2G014676
GRMZM2G014695_P01	GRMZM2G014695
GRMZM2G014709_P01	GRMZM2G014709
GRMZM2G014716_P01	GRMZM2G014716
GRMZM2G014720_P01	GRMZM2G014720
GRMZM2G014750_P01	GRMZM2G014750
GRMZM2G014780_P01	GRMZM2G014780
GRMZM2G014788_P01	GRMZM2G014788
GRMZM2G014793_P01	GRMZM2G014793
GRMZM2G014805_P01	GRMZM2G014805
GRMZM2G014813_P01	GRMZM2G014813
GRMZM2G014829_P01	GRMZM2G014829
GRMZM2G014832_P01	GRMZM2G014832
GRMZM2G014833_P01	GRMZM2G014833
GRMZM2G014844_P01	GRMZM2G014844
GRMZM2G014872_P01	GRMZM2G014872
GRMZM2G014914_P01	GRMZM2G014914
GRMZM2G014917_P01	GRMZM2G014917
GRMZM2G014981_P01	GRMZM2G014981
GRMZM2G014994_P01	GRMZM2G014994
GRMZM2G015005_P03	GRMZM2G015005
GRMZM2G015011_P01	GRMZM2G015011
GRMZM2G015024_P01	GRMZM2G015024
GRMZM2G015033_P01	GRMZM2G015033
GRMZM2G015040_P01	GRMZM2G015040
GRMZM2G015067_P01	GRMZM2G015067
GRMZM2G015073_P01	GRMZM2G015073
GRMZM2G015080_P01	GRMZM2G015080
GRMZM2G015080_P02	GRMZM2G015080
GRMZM2G015090_P02	GRMZM2G015090
GRMZM2G015097_P01	GRMZM2G015097
GRMZM2G015100_P01	GRMZM2G015100
GRMZM2G015126_P01	GRMZM2G015126
GRMZM2G015132_P01	GRMZM2G015132
GRMZM2G015190_P01	GRMZM2G015190
GRMZM2G015200_P01	GRMZM2G015200
GRMZM2G015219_P01	GRMZM2G015219
GRMZM2G015226_P01	GRMZM2G015226
GRMZM2G015238_P01	GRMZM2G015238
GRMZM2G015267_P02	GRMZM2G015267
GRMZM2G015277_P01	GRMZM2G015277
GRMZM2G015285_P01	GRMZM2G015285
GRMZM2G015289_P02	GRMZM2G015289
GRMZM2G015291_P01	GRMZM2G015291
GRMZM2G015295_P01	GRMZM2G015295
GRMZM2G015324_P01	GRMZM2G015324
GRMZM2G015344_P01	GRMZM2G015344
GRMZM2G015352_P01	GRMZM2G015352
GRMZM2G015384_P01	GRMZM2G015384
GRMZM2G015384_P03	GRMZM2G015384
GRMZM2G015419_P02	GRMZM2G015419
GRMZM2G015419_P05	GRMZM2G015419
GRMZM2G015432_P04	GRMZM2G015432
GRMZM2G015502_P01	GRMZM2G015502
GRMZM2G015571_P01	GRMZM2G015571
GRMZM2G015578_P01	GRMZM2G015578
GRMZM2G015588_P01	GRMZM2G015588
GRMZM2G015592_P01	GRMZM2G015592
GRMZM2G015596_P01	GRMZM2G015596
GRMZM2G015596_P02	GRMZM2G015596
GRMZM2G015610_P01	GRMZM2G015610
GRMZM2G015610_P02	GRMZM2G015610
GRMZM2G015642_P01	GRMZM2G015642
GRMZM2G015703_P01	GRMZM2G015703
GRMZM2G015727_P01	GRMZM2G015727
GRMZM2G015730_P01	GRMZM2G015730
GRMZM2G015735_P01	GRMZM2G015735
GRMZM2G015767_P01	GRMZM2G015767
GRMZM2G015784_P01	GRMZM2G015784
GRMZM2G015804_P03	GRMZM2G015804
GRMZM2G015818_P01	GRMZM2G015818
GRMZM2G015861_P02	GRMZM2G015861
GRMZM2G015875_P01	GRMZM2G015875
GRMZM2G015880_P02	GRMZM2G015880
GRMZM2G015881_P01	GRMZM2G015881
GRMZM2G015886_P01	GRMZM2G015886
GRMZM2G015889_P01	GRMZM2G015889
GRMZM2G015902_P01	GRMZM2G015902
GRMZM2G015906_P02	GRMZM2G015906
GRMZM2G015908_P01	GRMZM2G015908
GRMZM2G015925_P01	GRMZM2G015925
GRMZM2G015967_P01	GRMZM2G015967
GRMZM2G015972_P01	GRMZM2G015972
GRMZM2G015983_P01	GRMZM2G015983
GRMZM2G015989_P01	GRMZM2G015989
GRMZM2G016066_P01	GRMZM2G016066
GRMZM2G016068_P01	GRMZM2G016068
GRMZM2G016068_P02	GRMZM2G016068
GRMZM2G016084_P01	GRMZM2G016084
GRMZM2G016088_P01	GRMZM2G016088
GRMZM2G016097_P01	GRMZM2G016097
GRMZM2G016106_P01	GRMZM2G016106
GRMZM2G016150_P01	GRMZM2G016150
GRMZM2G016168_P01	GRMZM2G016168
GRMZM2G016189_P02	GRMZM2G016189
GRMZM2G016236_P01	GRMZM2G016236
GRMZM2G016250_P01	GRMZM2G016250
GRMZM2G016290_P01	GRMZM2G016290
GRMZM2G016296_P01	GRMZM2G016296
GRMZM2G016296_P02	GRMZM2G016296
GRMZM2G016323_P01	GRMZM2G016323
GRMZM2G016439_P01	GRMZM2G016439
GRMZM2G016443_P01	GRMZM2G016443
GRMZM2G016457_P01	GRMZM2G016457
GRMZM2G016477_P01	GRMZM2G016477
GRMZM2G016480_P01	GRMZM2G016480
GRMZM2G016503_P01	GRMZM2G016503
GRMZM2G016511_P01	GRMZM2G016511
GRMZM2G016521_P01	GRMZM2G016521
GRMZM2G016546_P01	GRMZM2G016546
GRMZM2G016551_P01	GRMZM2G016551
GRMZM2G016561_P01	GRMZM2G016561
GRMZM2G016583_P01	GRMZM2G016583
GRMZM2G016602_P02	GRMZM2G016602
GRMZM2G016622_P02	GRMZM2G016622
GRMZM2G016649_P01	GRMZM2G016649
GRMZM2G016649_P02	GRMZM2G016649
GRMZM2G016655_P01	GRMZM2G016655
GRMZM2G016660_P01	GRMZM2G016660
GRMZM2G016671_P01	GRMZM2G016671
GRMZM2G016671_P02	GRMZM2G016671
GRMZM2G016677_P01	GRMZM2G016677
GRMZM2G016705_P01	GRMZM2G016705
GRMZM2G016774_P01	GRMZM2G016774
GRMZM2G016802_P01	GRMZM2G016802
GRMZM2G016805_P01	GRMZM2G016805
GRMZM2G016817_P02	GRMZM2G016817
GRMZM2G016819_P01	GRMZM2G016819
GRMZM2G016827_P01	GRMZM2G016827
GRMZM2G016827_P02	GRMZM2G016827
GRMZM2G016836_P01	GRMZM2G016836
GRMZM2G016844_P01	GRMZM2G016844
GRMZM2G016858_P01	GRMZM2G016858
GRMZM2G016866_P01	GRMZM2G016866
GRMZM2G016875_P01	GRMZM2G016875
GRMZM2G016878_P01	GRMZM2G016878
GRMZM2G016886_P01	GRMZM2G016886
GRMZM2G016890_P01	GRMZM2G016890
GRMZM2G016890_P03	GRMZM2G016890
GRMZM2G016892_P01	GRMZM2G016892
GRMZM2G016894_P01	GRMZM2G016894
GRMZM2G016923_P01	GRMZM2G016923
GRMZM2G016926_P01	GRMZM2G016926
GRMZM2G016930_P03	GRMZM2G016930
GRMZM2G016939_P01	GRMZM2G016939
GRMZM2G016958_P01	GRMZM2G016958
GRMZM2G017013_P03	GRMZM2G017013
GRMZM2G017013_P04	GRMZM2G017013
GRMZM2G017016_P02	GRMZM2G017016
GRMZM2G017031_P01	GRMZM2G017031
GRMZM2G017045_P01	GRMZM2G017045
GRMZM2G017077_P01	GRMZM2G017077
GRMZM2G017080_P01	GRMZM2G017080
GRMZM2G017086_P01	GRMZM2G017086
GRMZM2G017089_P01	GRMZM2G017089
GRMZM2G017089_P02	GRMZM2G017089
GRMZM2G017110_P02	GRMZM2G017110
GRMZM2G017110_P03	GRMZM2G017110
GRMZM2G017142_P01	GRMZM2G017142
GRMZM2G017145_P02	GRMZM2G017145
GRMZM2G017159_P01	GRMZM2G017159
GRMZM2G017186_P01	GRMZM2G017186
GRMZM2G017186_P03	GRMZM2G017186
GRMZM2G017229_P01	GRMZM2G017229
GRMZM2G017249_P01	GRMZM2G017249
GRMZM2G017254_P01	GRMZM2G017254
GRMZM2G017257_P01	GRMZM2G017257
GRMZM2G017257_P02	GRMZM2G017257
GRMZM2G017269_P01	GRMZM2G017269
GRMZM2G017290_P01	GRMZM2G017290
GRMZM2G017299_P01	GRMZM2G017299
GRMZM2G017305_P01	GRMZM2G017305
GRMZM2G017329_P01	GRMZM2G017329
GRMZM2G017334_P01	GRMZM2G017334
GRMZM2G017351_P01	GRMZM2G017351
GRMZM2G017355_P01	GRMZM2G017355
GRMZM2G017365_P04	GRMZM2G017365
GRMZM2G017365_P08	GRMZM2G017365
GRMZM2G017368_P01	GRMZM2G017368
GRMZM2G017386_P01	GRMZM2G017386
GRMZM2G017409_P01	GRMZM2G017409
GRMZM2G017411_P01	GRMZM2G017411
GRMZM2G017414_P02	GRMZM2G017414
GRMZM2G017414_P03	GRMZM2G017414
GRMZM2G017419_P01	GRMZM2G017419
GRMZM2G017421_P01	GRMZM2G017421
GRMZM2G017429_P01	GRMZM2G017429
GRMZM2G017460_P01	GRMZM2G017460
GRMZM2G017470_P01	GRMZM2G017470
GRMZM2G017520_P01	GRMZM2G017520
GRMZM2G017525_P01	GRMZM2G017525
GRMZM2G017525_P02	GRMZM2G017525
GRMZM2G017528_P01	GRMZM2G017528
GRMZM2G017532_P01	GRMZM2G017532
GRMZM2G017537_P01	GRMZM2G017537
GRMZM2G017555_P01	GRMZM2G017555
GRMZM2G017616_P01	GRMZM2G017616
GRMZM2G017634_P03	GRMZM2G017634
GRMZM2G017636_P01	GRMZM2G017636
GRMZM2G017647_P01	GRMZM2G017647
GRMZM2G017654_P01	GRMZM2G017654
GRMZM2G017666_P01	GRMZM2G017666
GRMZM2G017670_P01	GRMZM2G017670
GRMZM2G017671_P01	GRMZM2G017671
GRMZM2G017678_P01	GRMZM2G017678
GRMZM2G017682_P01	GRMZM2G017682
GRMZM2G017730_P01	GRMZM2G017730
GRMZM2G017741_P01	GRMZM2G017741
GRMZM2G017761_P01	GRMZM2G017761
GRMZM2G017789_P01	GRMZM2G017789
GRMZM2G017804_P01	GRMZM2G017804
GRMZM2G017821_P01	GRMZM2G017821
GRMZM2G017831_P01	GRMZM2G017831
GRMZM2G017835_P01	GRMZM2G017835
GRMZM2G017845_P01	GRMZM2G017845
GRMZM2G017852_P01	GRMZM2G017852
GRMZM2G017853_P01	GRMZM2G017853
GRMZM2G017865_P01	GRMZM2G017865
GRMZM2G017869_P01	GRMZM2G017869
GRMZM2G017923_P01	GRMZM2G017923
GRMZM2G017933_P01	GRMZM2G017933
GRMZM2G017941_P01	GRMZM2G017941
GRMZM2G017957_P01	GRMZM2G017957
GRMZM2G017957_P02	GRMZM2G017957
GRMZM2G017991_P01	GRMZM2G017991
GRMZM2G018006_P01	GRMZM2G018006
GRMZM2G018020_P01	GRMZM2G018020
GRMZM2G018030_P01	GRMZM2G018030
GRMZM2G018044_P01	GRMZM2G018044
GRMZM2G018074_P01	GRMZM2G018074
GRMZM2G018080_P01	GRMZM2G018080
GRMZM2G018082_P01	GRMZM2G018082
GRMZM2G018103_P01	GRMZM2G018103
GRMZM2G018105_P03	GRMZM2G018105
GRMZM2G018126_P01	GRMZM2G018126
GRMZM2G018142_P01	GRMZM2G018142
GRMZM2G018177_P01	GRMZM2G018177
GRMZM2G018189_P01	GRMZM2G018189
GRMZM2G018197_P01	GRMZM2G018197
GRMZM2G018217_P01	GRMZM2G018217
GRMZM2G018223_P01	GRMZM2G018223
GRMZM2G018229_P01	GRMZM2G018229
GRMZM2G018238_P01	GRMZM2G018238
GRMZM2G018241_P01	GRMZM2G018241
GRMZM2G018251_P01	GRMZM2G018251
GRMZM2G018251_P02	GRMZM2G018251
GRMZM2G018275_P01	GRMZM2G018275
GRMZM2G018281_P02	GRMZM2G018281
GRMZM2G018375_P02	GRMZM2G018375
GRMZM2G018403_P01	GRMZM2G018403
GRMZM2G018416_P01	GRMZM2G018416
GRMZM2G018417_P01	GRMZM2G018417
GRMZM2G018441_P01	GRMZM2G018441
GRMZM2G018447_P01	GRMZM2G018447
GRMZM2G018484_P01	GRMZM2G018484
GRMZM2G018508_P01	GRMZM2G018508
GRMZM2G018566_P01	GRMZM2G018566
GRMZM2G018573_P01	GRMZM2G018573
GRMZM2G018573_P02	GRMZM2G018573
GRMZM2G018586_P01	GRMZM2G018586
GRMZM2G018595_P01	GRMZM2G018595
GRMZM2G018607_P01	GRMZM2G018607
GRMZM2G018619_P01	GRMZM2G018619
GRMZM2G018689_P01	GRMZM2G018689
GRMZM2G018692_P01	GRMZM2G018692
GRMZM2G018695_P01	GRMZM2G018695
GRMZM2G018697_P01	GRMZM2G018697
GRMZM2G018728_P01	GRMZM2G018728
GRMZM2G018771_P01	GRMZM2G018771
GRMZM2G018771_P02	GRMZM2G018771
GRMZM2G018775_P01	GRMZM2G018775
GRMZM2G018786_P03	GRMZM2G018786
GRMZM2G018820_P01	GRMZM2G018820
GRMZM2G018837_P01	GRMZM2G018837
GRMZM2G018869_P01	GRMZM2G018869
GRMZM2G018901_P01	GRMZM2G018901
GRMZM2G018923_P01	GRMZM2G018923
GRMZM2G018926_P01	GRMZM2G018926
GRMZM2G018929_P02	GRMZM2G018929
GRMZM2G018941_P01	GRMZM2G018941
GRMZM2G018943_P01	GRMZM2G018943
GRMZM2G018947_P01	GRMZM2G018947
GRMZM2G018950_P01	GRMZM2G018950
GRMZM2G018951_P01	GRMZM2G018951
GRMZM2G018955_P01	GRMZM2G018955
GRMZM2G018962_P01	GRMZM2G018962
GRMZM2G018971_P01	GRMZM2G018971
GRMZM2G019029_P01	GRMZM2G019029
GRMZM2G019050_P01	GRMZM2G019050
GRMZM2G019050_P02	GRMZM2G019050
GRMZM2G019084_P02	GRMZM2G019084
GRMZM2G019084_P03	GRMZM2G019084
GRMZM2G019106_P01	GRMZM2G019106
GRMZM2G019119_P01	GRMZM2G019119
GRMZM2G019121_P01	GRMZM2G019121
GRMZM2G019144_P01	GRMZM2G019144
GRMZM2G019166_P01	GRMZM2G019166
GRMZM2G019183_P02	GRMZM2G019183
GRMZM2G019185_P01	GRMZM2G019185
GRMZM2G019200_P01	GRMZM2G019200
GRMZM2G019200_P03	GRMZM2G019200
GRMZM2G019236_P01	GRMZM2G019236
GRMZM2G019251_P02	GRMZM2G019251
GRMZM2G019260_P01	GRMZM2G019260
GRMZM2G019266_P01	GRMZM2G019266
GRMZM2G019267_P01	GRMZM2G019267
GRMZM2G019284_P01	GRMZM2G019284
GRMZM2G019317_P01	GRMZM2G019317
GRMZM2G019356_P01	GRMZM2G019356
GRMZM2G019358_P01	GRMZM2G019358
GRMZM2G019361_P01	GRMZM2G019361
GRMZM2G019363_P02	GRMZM2G019363
GRMZM2G019373_P01	GRMZM2G019373
GRMZM2G019404_P01	GRMZM2G019404
GRMZM2G019411_P01	GRMZM2G019411
GRMZM2G019430_P01	GRMZM2G019430
GRMZM2G019434_P01	GRMZM2G019434
GRMZM2G019437_P01	GRMZM2G019437
GRMZM2G019446_P01	GRMZM2G019446
GRMZM2G019446_P02	GRMZM2G019446
GRMZM2G019450_P02	GRMZM2G019450
GRMZM2G019468_P01	GRMZM2G019468
GRMZM2G019500_P01	GRMZM2G019500
GRMZM2G019515_P01	GRMZM2G019515
GRMZM2G019538_P01	GRMZM2G019538
GRMZM2G019538_P02	GRMZM2G019538
GRMZM2G019553_P01	GRMZM2G019553
GRMZM2G019586_P01	GRMZM2G019586
GRMZM2G019597_P01	GRMZM2G019597
GRMZM2G019621_P01	GRMZM2G019621
GRMZM2G019673_P01	GRMZM2G019673
GRMZM2G019673_P04	GRMZM2G019673
GRMZM2G019681_P01	GRMZM2G019681
GRMZM2G019686_P01	GRMZM2G019686
GRMZM2G019695_P01	GRMZM2G019695
GRMZM2G019738_P01	GRMZM2G019738
GRMZM2G019738_P02	GRMZM2G019738
GRMZM2G019744_P01	GRMZM2G019744
GRMZM2G019746_P01	GRMZM2G019746
GRMZM2G019783_P01	GRMZM2G019783
GRMZM2G019799_P01	GRMZM2G019799
GRMZM2G019807_P01	GRMZM2G019807
GRMZM2G019812_P01	GRMZM2G019812
GRMZM2G019838_P01	GRMZM2G019838
GRMZM2G019863_P01	GRMZM2G019863
GRMZM2G019872_P01	GRMZM2G019872
GRMZM2G019872_P02	GRMZM2G019872
GRMZM2G019876_P01	GRMZM2G019876
GRMZM2G019879_P02	GRMZM2G019879
GRMZM2G019901_P02	GRMZM2G019901
GRMZM2G019919_P01	GRMZM2G019919
GRMZM2G019926_P03	GRMZM2G019926
GRMZM2G019958_P01	GRMZM2G019958
GRMZM2G019986_P01	GRMZM2G019986
GRMZM2G019986_P04	GRMZM2G019986
GRMZM2G019991_P02	GRMZM2G019991
GRMZM2G019999_P01	GRMZM2G019999
GRMZM2G020002_P01	GRMZM2G020002
GRMZM2G020002_P02	GRMZM2G020002
GRMZM2G020034_P01	GRMZM2G020034
GRMZM2G020040_P02	GRMZM2G020040
GRMZM2G020073_P01	GRMZM2G020073
GRMZM2G020091_P01	GRMZM2G020091
GRMZM2G020096_P01	GRMZM2G020096
GRMZM2G020140_P01	GRMZM2G020140
GRMZM2G020146_P01	GRMZM2G020146
GRMZM2G020156_P01	GRMZM2G020156
GRMZM2G020187_P01	GRMZM2G020187
GRMZM2G020216_P01	GRMZM2G020216
GRMZM2G020255_P01	GRMZM2G020255
GRMZM2G020295_P02	GRMZM2G020295
GRMZM2G020320_P01	GRMZM2G020320
GRMZM2G020401_P03	GRMZM2G020401
GRMZM2G020409_P01	GRMZM2G020409
GRMZM2G020423_P01	GRMZM2G020423
GRMZM2G020438_P01	GRMZM2G020438
GRMZM2G020446_P01	GRMZM2G020446
GRMZM2G020484_P01	GRMZM2G020484
GRMZM2G020484_P02	GRMZM2G020484
GRMZM2G020500_P01	GRMZM2G020500
GRMZM2G020523_P01	GRMZM2G020523
GRMZM2G020544_P02	GRMZM2G020544
GRMZM2G020548_P01	GRMZM2G020548
GRMZM2G020548_P02	GRMZM2G020548
GRMZM2G020553_P01	GRMZM2G020553
GRMZM2G020574_P07	GRMZM2G020574
GRMZM2G020594_P01	GRMZM2G020594
GRMZM2G020606_P01	GRMZM2G020606
GRMZM2G020620_P01	GRMZM2G020620
GRMZM2G020631_P01	GRMZM2G020631
GRMZM2G020653_P01	GRMZM2G020653
GRMZM2G020661_P01	GRMZM2G020661
GRMZM2G020721_P01	GRMZM2G020721
GRMZM2G020740_P01	GRMZM2G020740
GRMZM2G020766_P01	GRMZM2G020766
GRMZM2G020775_P01	GRMZM2G020775
GRMZM2G020785_P01	GRMZM2G020785
GRMZM2G020801_P01	GRMZM2G020801
GRMZM2G020805_P01	GRMZM2G020805
GRMZM2G020840_P01	GRMZM2G020840
GRMZM2G020843_P01	GRMZM2G020843
GRMZM2G020898_P01	GRMZM2G020898
GRMZM2G020912_P01	GRMZM2G020912
GRMZM2G020915_P01	GRMZM2G020915
GRMZM2G020920_P01	GRMZM2G020920
GRMZM2G020938_P02	GRMZM2G020938
GRMZM2G020940_P01	GRMZM2G020940
GRMZM2G020982_P01	GRMZM2G020982
GRMZM2G020986_P01	GRMZM2G020986
GRMZM2G020996_P01	GRMZM2G020996
GRMZM2G021015_P01	GRMZM2G021015
GRMZM2G021044_P01	GRMZM2G021044
GRMZM2G021069_P01	GRMZM2G021069
GRMZM2G021074_P01	GRMZM2G021074
GRMZM2G021110_P01	GRMZM2G021110
GRMZM2G021129_P01	GRMZM2G021129
GRMZM2G021149_P01	GRMZM2G021149
GRMZM2G021170_P01	GRMZM2G021170
GRMZM2G021194_P01	GRMZM2G021194
GRMZM2G021219_P01	GRMZM2G021219
GRMZM2G021223_P01	GRMZM2G021223
GRMZM2G021223_P03	GRMZM2G021223
GRMZM2G021225_P01	GRMZM2G021225
GRMZM2G021225_P02	GRMZM2G021225
GRMZM2G021243_P01	GRMZM2G021243
GRMZM2G021256_P01	GRMZM2G021256
GRMZM2G021270_P01	GRMZM2G021270
GRMZM2G021299_P01	GRMZM2G021299
GRMZM2G021313_P01	GRMZM2G021313
GRMZM2G021331_P01	GRMZM2G021331
GRMZM2G021339_P01	GRMZM2G021339
GRMZM2G021406_P01	GRMZM2G021406
GRMZM2G021416_P02	GRMZM2G021416
GRMZM2G021439_P01	GRMZM2G021439
GRMZM2G021470_P01	GRMZM2G021470
GRMZM2G021482_P01	GRMZM2G021482
GRMZM2G021483_P01	GRMZM2G021483
GRMZM2G021483_P02	GRMZM2G021483
GRMZM2G021549_P01	GRMZM2G021549
GRMZM2G021567_P01	GRMZM2G021567
GRMZM2G021598_P02	GRMZM2G021598
GRMZM2G021605_P01	GRMZM2G021605
GRMZM2G021607_P01	GRMZM2G021607
GRMZM2G021610_P01	GRMZM2G021610
GRMZM2G021617_P01	GRMZM2G021617
GRMZM2G021619_P01	GRMZM2G021619
GRMZM2G021621_P02	GRMZM2G021621
GRMZM2G021624_P02	GRMZM2G021624
GRMZM2G021635_P01	GRMZM2G021635
GRMZM2G021687_P01	GRMZM2G021687
GRMZM2G021694_P01	GRMZM2G021694
GRMZM2G021704_P01	GRMZM2G021704
GRMZM2G021710_P01	GRMZM2G021710
GRMZM2G021742_P01	GRMZM2G021742
GRMZM2G021777_P01	GRMZM2G021777
GRMZM2G021784_P01	GRMZM2G021784
GRMZM2G021786_P01	GRMZM2G021786
GRMZM2G021794_P01	GRMZM2G021794
GRMZM2G021816_P01	GRMZM2G021816
GRMZM2G021834_P01	GRMZM2G021834
GRMZM2G021846_P01	GRMZM2G021846
GRMZM2G021864_P01	GRMZM2G021864
GRMZM2G021885_P01	GRMZM2G021885
GRMZM2G021896_P01	GRMZM2G021896
GRMZM2G021912_P01	GRMZM2G021912
GRMZM2G021912_P02	GRMZM2G021912
GRMZM2G022019_P01	GRMZM2G022019
GRMZM2G022032_P01	GRMZM2G022032
GRMZM2G022052_P01	GRMZM2G022052
GRMZM2G022054_P01	GRMZM2G022054
GRMZM2G022054_P02	GRMZM2G022054
GRMZM2G022061_P01	GRMZM2G022061
GRMZM2G022061_P05	GRMZM2G022061
GRMZM2G022065_P01	GRMZM2G022065
GRMZM2G022088_P02	GRMZM2G022088
GRMZM2G022090_P01	GRMZM2G022090
GRMZM2G022130_P04	GRMZM2G022130
GRMZM2G022159_P01	GRMZM2G022159
GRMZM2G022175_P01	GRMZM2G022175
GRMZM2G022180_P02	GRMZM2G022180
GRMZM2G022192_P01	GRMZM2G022192
GRMZM2G022206_P02	GRMZM2G022206
GRMZM2G022229_P01	GRMZM2G022229
GRMZM2G022242_P01	GRMZM2G022242
GRMZM2G022252_P02	GRMZM2G022252
GRMZM2G022258_P01	GRMZM2G022258
GRMZM2G022266_P01	GRMZM2G022266
GRMZM2G022269_P01	GRMZM2G022269
GRMZM2G022275_P01	GRMZM2G022275
GRMZM2G022279_P02	GRMZM2G022279
GRMZM2G022283_P02	GRMZM2G022283
GRMZM2G022308_P01	GRMZM2G022308
GRMZM2G022313_P01	GRMZM2G022313
GRMZM2G022313_P02	GRMZM2G022313
GRMZM2G022318_P01	GRMZM2G022318
GRMZM2G022359_P01	GRMZM2G022359
GRMZM2G022365_P01	GRMZM2G022365
GRMZM2G022383_P01	GRMZM2G022383
GRMZM2G022403_P01	GRMZM2G022403
GRMZM2G022413_P01	GRMZM2G022413
GRMZM2G022453_P01	GRMZM2G022453
GRMZM2G022499_P01	GRMZM2G022499
GRMZM2G022506_P01	GRMZM2G022506
GRMZM2G022547_P02	GRMZM2G022547
GRMZM2G022558_P01	GRMZM2G022558
GRMZM2G022563_P01	GRMZM2G022563
GRMZM2G022611_P01	GRMZM2G022611
GRMZM2G022619_P01	GRMZM2G022619
GRMZM2G022625_P01	GRMZM2G022625
GRMZM2G022625_P02	GRMZM2G022625
GRMZM2G022645_P01	GRMZM2G022645
GRMZM2G022662_P01	GRMZM2G022662
GRMZM2G022694_P01	GRMZM2G022694
GRMZM2G022763_P03	GRMZM2G022763
GRMZM2G022768_P01	GRMZM2G022768
GRMZM2G022777_P01	GRMZM2G022777
GRMZM2G022793_P01	GRMZM2G022793
GRMZM2G022799_P01	GRMZM2G022799
GRMZM2G022837_P01	GRMZM2G022837
GRMZM2G022841_P01	GRMZM2G022841
GRMZM2G022856_P01	GRMZM2G022856
GRMZM2G022859_P01	GRMZM2G022859
GRMZM2G022866_P02	GRMZM2G022866
GRMZM2G022876_P01	GRMZM2G022876
GRMZM2G022897_P01	GRMZM2G022897
GRMZM2G022904_P01	GRMZM2G022904
GRMZM2G022921_P01	GRMZM2G022921
GRMZM2G022931_P01	GRMZM2G022931
GRMZM2G022947_P01	GRMZM2G022947
GRMZM2G022958_P01	GRMZM2G022958
GRMZM2G022987_P01	GRMZM2G022987
GRMZM2G022997_P01	GRMZM2G022997
GRMZM2G023008_P01	GRMZM2G023008
GRMZM2G023020_P01	GRMZM2G023020
GRMZM2G023023_P01	GRMZM2G023023
GRMZM2G023037_P01	GRMZM2G023037
GRMZM2G023049_P01	GRMZM2G023049
GRMZM2G023059_P01	GRMZM2G023059
GRMZM2G023073_P02	GRMZM2G023073
GRMZM2G023080_P01	GRMZM2G023080
GRMZM2G023105_P01	GRMZM2G023105
GRMZM2G023110_P01	GRMZM2G023110
GRMZM2G023152_P01	GRMZM2G023152
GRMZM2G023163_P01	GRMZM2G023163
GRMZM2G023194_P01	GRMZM2G023194
GRMZM2G023214_P02	GRMZM2G023214
GRMZM2G023232_P01	GRMZM2G023232
GRMZM2G023239_P01	GRMZM2G023239
GRMZM2G023242_P01	GRMZM2G023242
GRMZM2G023257_P01	GRMZM2G023257
GRMZM2G023275_P01	GRMZM2G023275
GRMZM2G023279_P01	GRMZM2G023279
GRMZM2G023279_P03	GRMZM2G023279
GRMZM2G023279_P05	GRMZM2G023279
GRMZM2G023285_P01	GRMZM2G023285
GRMZM2G023289_P01	GRMZM2G023289
GRMZM2G023289_P03	GRMZM2G023289
GRMZM2G023291_P01	GRMZM2G023291
GRMZM2G023328_P02	GRMZM2G023328
GRMZM2G023328_P04	GRMZM2G023328
GRMZM2G023335_P01	GRMZM2G023335
GRMZM2G023347_P01	GRMZM2G023347
GRMZM2G023372_P01	GRMZM2G023372
GRMZM2G023387_P01	GRMZM2G023387
GRMZM2G023392_P01	GRMZM2G023392
GRMZM2G023418_P01	GRMZM2G023418
GRMZM2G023438_P02	GRMZM2G023438
GRMZM2G023444_P01	GRMZM2G023444
GRMZM2G023520_P01	GRMZM2G023520
GRMZM2G023528_P03	GRMZM2G023528
GRMZM2G023575_P01	GRMZM2G023575
GRMZM2G023585_P02	GRMZM2G023585
GRMZM2G023591_P01	GRMZM2G023591
GRMZM2G023625_P01	GRMZM2G023625
GRMZM2G023652_P01	GRMZM2G023652
GRMZM2G023667_P01	GRMZM2G023667
GRMZM2G023667_P02	GRMZM2G023667
GRMZM2G023694_P01	GRMZM2G023694
GRMZM2G023711_P01	GRMZM2G023711
GRMZM2G023715_P01	GRMZM2G023715
GRMZM2G023748_P01	GRMZM2G023748
GRMZM2G023798_P01	GRMZM2G023798
GRMZM2G023833_P01	GRMZM2G023833
GRMZM2G023840_P01	GRMZM2G023840
GRMZM2G023847_P01	GRMZM2G023847
GRMZM2G023858_P01	GRMZM2G023858
GRMZM2G023906_P01	GRMZM2G023906
GRMZM2G023992_P01	GRMZM2G023992
GRMZM2G024024_P01	GRMZM2G024024
GRMZM2G024051_P01	GRMZM2G024051
GRMZM2G024054_P01	GRMZM2G024054
GRMZM2G024054_P07	GRMZM2G024054
GRMZM2G024073_P01	GRMZM2G024073
GRMZM2G024099_P01	GRMZM2G024099
GRMZM2G024104_P01	GRMZM2G024104
GRMZM2G024109_P01	GRMZM2G024109
GRMZM2G024119_P07	GRMZM2G024119
GRMZM2G024145_P03	GRMZM2G024145
GRMZM2G024150_P01	GRMZM2G024150
GRMZM2G024151_P02	GRMZM2G024151
GRMZM2G024159_P01	GRMZM2G024159
GRMZM2G024180_P01	GRMZM2G024180
GRMZM2G024211_P01	GRMZM2G024211
GRMZM2G024231_P01	GRMZM2G024231
GRMZM2G024247_P01	GRMZM2G024247
[truncated: 13,273 more rows]
