# Supplementary material for: Large-scale Proteomic and Phosphoproteomic Analyses of Maize Seedling Leaves During De-etiolation
Source: Genomics Proteomics Bioinformatics. 2020 Dec 30;18(4):397–414. doi: 10.1016/j.gpb.2020.12.004 (PMC8242269; doi:10.1016/j.gpb.2020.12.004)
Supplement: Supplementary data 14 [file mmc14.xlsx]

## Sheet: Kinase 
Table S6 Kinases and phosphatases identified in proteome and phosphoproteome
All kinases that identified in this study
Note: Mapman: annotation of proteins in MapMan website; +/+ represents the protein that identified both in proteome and phosphoteome; -/+ represents the protein that identified only in proteome ; +/- represents the protein that identified only in phosphoteome.
Protein ID	Protein/Phosphoprotein	MapMan	Code	Family	Abbreviation
GRMZM2G004572_P01	+/+	highly similar to ( 619) AT1G53730 | Symbols: SRF6 | SRF6 (STRUBBELIG-RECEPTOR FAMILY 6); ATP binding / protein binding / protein kinase/ protein serine/threonine kinase | chr1:20061771-20065475 FORWARDweakly similar to ( 170) PSKR_DAUCA Phytosulfokine receptor precursor (EC 2.7.11.1) (Phytosulfokine LRR receptor kinase) - Daucus carota (Carrot)highly similar to ( 932) loc_os10g25090 12010.m05459…	1.1.1	Leucine-rich transmembrane protein kinase	Leucine-rich
GRMZM2G071573_P01	+/+	highly similar to ( 712) AT4G22130 | Symbols: SRF8 | SRF8 (STRUBBELIG-RECEPTOR FAMILY 8); ATP binding / kinase/ protein binding / protein kinase | chr4:11724781-11727331 FORWARDweakly similar to ( 192) CRI4_MAIZE Putative receptor protein kinase CRINKLY4 precursor (EC 2.7.11.1) - Zea mays (Maize)highly similar to ( 873) loc_os02g09740 12002.m100127 protein receptor protein kinase TMK1 precursor, …	1.1.1	Leucine-rich transmembrane protein kinase	Leucine-rich
GRMZM2G085246_P02	+/+	moderately similar to ( 318) AT4G03390 | Symbols: SRF3 | SRF3 (STRUBBELIG-RECEPTOR FAMILY 3); ATP binding / kinase/ protein serine/threonine kinase | chr4:1490912-1494553 REVERSEweakly similar to ( 179) PSKR_DAUCA Phytosulfokine receptor precursor (EC 2.7.11.1) (Phytosulfokine LRR receptor kinase) - Daucus carota (Carrot)highly similar to ( 557) loc_os06g45020 12006.m09029 protein LRR receptor-li…	1.1.1	Leucine-rich transmembrane protein kinase	Leucine-rich
GRMZM2G103070_P01	+/+	highly similar to ( 754) AT4G22130 | Symbols: SRF8 | SRF8 (STRUBBELIG-RECEPTOR FAMILY 8); ATP binding / kinase/ protein binding / protein kinase | chr4:11724781-11727331 FORWARDmoderately similar to ( 203) PSKR_DAUCA Phytosulfokine receptor precursor (EC 2.7.11.1) (Phytosulfokine LRR receptor kinase) - Daucus carota (Carrot)nearly identical (1074) loc_os02g09740 12002.m100127 protein receptor pro…	1.1.1	Leucine-rich transmembrane protein kinase	Leucine-rich
GRMZM2G121573_P02	-/+	highly similar to ( 703) AT1G53730 | Symbols: SRF6 | SRF6 (STRUBBELIG-RECEPTOR FAMILY 6); ATP binding / protein binding / protein kinase/ protein serine/threonine kinase | chr1:20061771-20065475 FORWARDmoderately similar to ( 207) PSKR_DAUCA Phytosulfokine receptor precursor (EC 2.7.11.1) (Phytosulfokine LRR receptor kinase) - Daucus carota (Carrot)highly similar to ( 988) loc_os07g42626 12007.m0…	1.1.1	Leucine-rich transmembrane protein kinase	Leucine-rich
GRMZM2G153393_P01	+/+	highly similar to ( 739) AT1G53730 | Symbols: SRF6 | SRF6 (STRUBBELIG-RECEPTOR FAMILY 6); ATP binding / protein binding / protein kinase/ protein serine/threonine kinase | chr1:20061771-20065475 FORWARDmoderately similar to ( 209) NORK_MEDTR Nodulation receptor kinase precursor (EC 2.7.11.1) (Does not make infections protein 2) (Symbiosis receptor-like kinase) (MtSYMRK) - Medicago truncatula (Bar…	1.1.1	Leucine-rich transmembrane protein kinase	Leucine-rich
GRMZM2G162531_P04	-/+	highly similar to ( 549) AT4G22130 | Symbols: SRF8 | SRF8 (STRUBBELIG-RECEPTOR FAMILY 8); ATP binding / kinase/ protein binding / protein kinase | chr4:11724781-11727331 FORWARDweakly similar to ( 180) PSKR_DAUCA Phytosulfokine receptor precursor (EC 2.7.11.1) (Phytosulfokine LRR receptor kinase) - Daucus carota (Carrot)highly similar to ( 687) loc_os02g09740 12002.m100127 protein receptor protei…	1.1.1	Leucine-rich transmembrane protein kinase	Leucine-rich
GRMZM2G335638_P01	+/+	moderately similar to ( 350) AT4G03390 | Symbols: SRF3 | SRF3 (STRUBBELIG-RECEPTOR FAMILY 3); ATP binding / kinase/ protein serine/threonine kinase | chr4:1490912-1494553 REVERSEweakly similar to ( 166) NORK_MEDTR Nodulation receptor kinase precursor (EC 2.7.11.1) (Does not make infections protein 2) (Symbiosis receptor-like kinase) (MtSYMRK) - Medicago truncatula (Barrel medic)highly similar to …	1.1.1	Leucine-rich transmembrane protein kinase	Leucine-rich
GRMZM2G020986_P01	+/-	moderately similar to ( 239) AT4G03390 | Symbols: SRF3 | SRF3 (STRUBBELIG-RECEPTOR FAMILY 3); ATP binding / kinase/ protein serine/threonine kinase | chr4:1490912-1494553 REVERSEmoderately similar to ( 392) loc_os02g07960 12002.m33345 protein ATP binding protein, putative, expressed seq=cds; coord=4:235380968..235387352:1; parent_gene=GRMZM2G020986	1.1.1	Leucine-rich transmembrane protein kinase	Leucine-rich
GRMZM2G121573_P01	+/-	highly similar to ( 733) AT1G53730 | Symbols: SRF6 | SRF6 (STRUBBELIG-RECEPTOR FAMILY 6); ATP binding / protein binding / protein kinase/ protein serine/threonine kinase | chr1:20061771-20065475 FORWARDmoderately similar to ( 210) PSKR_DAUCA Phytosulfokine receptor precursor (EC 2.7.11.1) (Phytosulfokine LRR receptor kinase) - Daucus carota (Carrot)nearly identical (1034) loc_os07g42626 12007.m07…	1.1.1	Leucine-rich transmembrane protein kinase	Leucine-rich
GRMZM2G162531_P01	+/-	highly similar to ( 629) AT4G22130 | Symbols: SRF8 | SRF8 (STRUBBELIG-RECEPTOR FAMILY 8); ATP binding / kinase/ protein binding / protein kinase | chr4:11724781-11727331 FORWARDmoderately similar to ( 202) PSKR_DAUCA Phytosulfokine receptor precursor (EC 2.7.11.1) (Phytosulfokine LRR receptor kinase) - Daucus carota (Carrot)highly similar to ( 792) loc_os02g09740 12002.m100127 protein receptor pr…	1.1.1	Leucine-rich transmembrane protein kinase	Leucine-rich
GRMZM2G330907_P01	+/-	highly similar to ( 724) AT1G53730 | Symbols: SRF6 | SRF6 (STRUBBELIG-RECEPTOR FAMILY 6); ATP binding / protein binding / protein kinase/ protein serine/threonine kinase | chr1:20061771-20065475 FORWARDmoderately similar to ( 201) NORK_PEA Nodulation receptor kinase precursor (EC 2.7.11.1) - Pisum sativum (Garden pea)nearly identical (1087) loc_os03g08550 12003.m101216 protein leucine-rich repeat…	1.1.1	Leucine-rich transmembrane protein kinase	Leucine-rich
GRMZM2G434277_P01	+/-	moderately similar to ( 301) AT4G03390 | Symbols: SRF3 | SRF3 (STRUBBELIG-RECEPTOR FAMILY 3); ATP binding / kinase/ protein serine/threonine kinase | chr4:1490912-1494553 REVERSEweakly similar to ( 158) PSKR_DAUCA Phytosulfokine receptor precursor (EC 2.7.11.1) (Phytosulfokine LRR receptor kinase) - Daucus carota (Carrot)moderately similar to ( 494) loc_os07g37810 12007.m079720 protein protein ki…	1.1.1	Leucine-rich transmembrane protein kinase	Leucine-rich
GRMZM2G431524_P02	-/+	moderately similar to ( 463) AT2G25220 | Symbols: | ATP binding / kinase/ protein kinase/ protein serine/threonine kinase/ protein tyrosine kinase | chr2:10742918-10745540 REVERSEmoderately similar to ( 220) CRI4_MAIZE Putative receptor protein kinase CRINKLY4 precursor (EC 2.7.11.1) - Zea mays (Maize)highly similar to ( 601) loc_os05g25540 12005.m06847 protein phytosulfokine receptor precursor, …	1.1.2	Ser_thr kinase like protein	Ser_thr
GRMZM2G431524_P01	+/-	moderately similar to ( 467) AT2G25220 | Symbols: | ATP binding / kinase/ protein kinase/ protein serine/threonine kinase/ protein tyrosine kinase | chr2:10742918-10745540 REVERSEmoderately similar to ( 220) CRI4_MAIZE Putative receptor protein kinase CRINKLY4 precursor (EC 2.7.11.1) - Zea mays (Maize)highly similar to ( 654) loc_os05g25540 12005.m06847 protein phytosulfokine receptor precursor, …	1.1.2	Ser_thr kinase like protein	Ser_thr
GRMZM2G026151_P01	-/+	moderately similar to ( 308) AT2G33580 | Symbols: | protein kinase family protein / peptidoglycan-binding LysM domain-containing protein | chr2:14219848-14221842 REVERSEweakly similar to ( 162) CRI4_MAIZE Putative receptor protein kinase CRINKLY4 precursor (EC 2.7.11.1) - Zea mays (Maize)moderately similar to ( 486) loc_os02g09960 12002.m06293 protein protein kinase, putative, expressed seq=cds; …	1.1.3	LysM	LysM
GRMZM2G159105_P01	+/+	highly similar to ( 526) AT1G51940 | Symbols: | protein kinase family protein / peptidoglycan-binding LysM domain-containing protein | chr1:19296092-19298941 REVERSEweakly similar to ( 177) PSKR_DAUCA Phytosulfokine receptor precursor (EC 2.7.11.1) (Phytosulfokine LRR receptor kinase) - Daucus carota (Carrot)highly similar to ( 686) loc_os01g53840 12001.m11548 protein protein kinase, putative, ex…	1.1.3	LysM	LysM
GRMZM2G022645_P01	+/-	moderately similar to ( 210) AT2G33580 | Symbols: | protein kinase family protein / peptidoglycan-binding LysM domain-containing protein | chr2:14219848-14221842 REVERSEweakly similar to ( 158) PSKR_DAUCA Phytosulfokine receptor precursor (EC 2.7.11.1) (Phytosulfokine LRR receptor kinase) - Daucus carota (Carrot)highly similar to ( 562) loc_os02g45750 12002.m09612 protein protein kinase, putative…	1.1.3	LysM	LysM
GRMZM2G024024_P01	+/-	moderately similar to ( 296) AT2G33580 | Symbols: | protein kinase family protein / peptidoglycan-binding LysM domain-containing protein | chr2:14219848-14221842 REVERSEweakly similar to ( 160) CRI4_MAIZE Putative receptor protein kinase CRINKLY4 precursor (EC 2.7.11.1) - Zea mays (Maize)highly similar to ( 749) loc_os02g09960 12002.m06293 protein protein kinase, putative, expressed seq=cds; coor…	1.1.3	LysM	LysM
GRMZM2G071478_P01	+/-	weakly similar to ( 197) AT2G33580 | Symbols: | protein kinase family protein / peptidoglycan-binding LysM domain-containing protein | chr2:14219848-14221842 REVERSEweakly similar to ( 118) KPRO_MAIZE Putative receptor protein kinase ZmPK1 precursor (EC 2.7.11.1) - Zea mays (Maize)highly similar to ( 662) loc_os11g35330 12011.m07385 protein protein kinase, putative, expressed seq=cds; coord=4:211…	1.1.3	LysM	LysM
GRMZM2G317770_P01	+/-	highly similar to ( 523) AT3G21630 | Symbols: CERK1, LYSM RLK1 | CERK1 (CHITIN ELICITOR RECEPTOR KINASE 1); kinase/ receptor signaling protein/ transmembrane receptor protein kinase | chr3:7615543-7618530 REVERSEweakly similar to ( 192) CRI4_MAIZE Putative receptor protein kinase CRINKLY4 precursor (EC 2.7.11.1) - Zea mays (Maize)highly similar to ( 621) loc_os08g42580 12008.m62032 protein lysM r…	1.1.3	LysM	LysM
GRMZM2G061596_P01	+/+	moderately similar to ( 397) AT2G18890 | Symbols: | protein kinase family protein | chr2:8184027-8185673 FORWARDweakly similar to ( 187) CRI4_MAIZE Putative receptor protein kinase CRINKLY4 precursor (EC 2.7.11.1) - Zea mays (Maize)highly similar to ( 571) loc_os06g47820 12006.m09308 protein BRASSINOSTEROID INSENSITIVE 1-associated receptor kinase 1 precursor, putative, expressed seq=cds; coord=5…	1.10.1	RLCK VI (Receptor Like Cytoplasmic Kinase VI)	RLCK
GRMZM2G095302_P01	-/+	weakly similar to ( 154) AT5G65530 | Symbols: | protein kinase, putative | chr5:26190844-26192826 REVERSEmoderately similar to ( 373) loc_os06g45350 12006.m31915 protein ATP binding protein, putative, expressed seq=cds; coord=9:109312318..109317192:1; parent_gene=GRMZM2G095302	1.10.1	RLCK VI (Receptor Like Cytoplasmic Kinase VI)	RLCK
GRMZM2G118939_P02	-/+	moderately similar to ( 255) AT3G15890 | Symbols: | protein kinase family protein | chr3:5374389-5376114 FORWARDweakly similar to ( 160) NORK_PEA Nodulation receptor kinase precursor (EC 2.7.11.1) - Pisum sativum (Garden pea)moderately similar to ( 429) loc_os02g09359 12002.m06232 protein BRASSINOSTEROID INSENSITIVE 1-associated receptor kinase 1 precursor, putative, expressed seq=cds; coord=5:96…	1.10.1	RLCK VI (Receptor Like Cytoplasmic Kinase VI)	RLCK
GRMZM2G422373_P01	+/+	highly similar to ( 649) AT3G24660 | Symbols: TMKL1 | TMKL1 (transmembrane kinase-like 1); ATP binding / kinase/ protein serine/threonine kinase | chr3:9003641-9005751 FORWARDweakly similar to ( 173) RPK1_IPONI Receptor-like protein kinase precursor (EC 2.7.11.1) - Ipomoea nil (Japanese morning glory) (Pharbitis nil)highly similar to ( 740) loc_os08g45060 12008.m08476 protein protein Kinase-like …	1.10.1	RLCK VI (Receptor Like Cytoplasmic Kinase VI)	RLCK
GRMZM2G355450_P01	+/-	moderately similar to ( 372) AT2G45590 | Symbols: | protein kinase family protein | chr2:18786725-18788776 FORWARDvery weakly similar to (93.2) CRI4_MAIZE Putative receptor protein kinase CRINKLY4 precursor (EC 2.7.11.1) - Zea mays (Maize)highly similar to ( 758) loc_os03g14710 12003.m06909 protein ATP binding protein, putative, expressed seq=cds; coord=1:34715608..34717855:1; parent_gene=GRMZM2G…	1.10.1	RLCK VI (Receptor Like Cytoplasmic Kinase VI)	RLCK
GRMZM2G093210_P01	+/-	highly similar to ( 577) AT2G37710 | Symbols: RLK | RLK (receptor lectin kinase); kinase | chr2:15814934-15816961 REVERSEweakly similar to ( 200) PSKR_DAUCA Phytosulfokine receptor precursor (EC 2.7.11.1) (Phytosulfokine LRR receptor kinase) - Daucus carota (Carrot)highly similar to ( 853) loc_os03g60810 12003.m10969 protein lectin-like receptor kinase 7, putative, expressed seq=cds; coord=1:2939…	1.11.1	Legume Lectin Domain Kinase	Legume
GRMZM2G093736_P01	+/-	highly similar to ( 605) AT3G55550 | Symbols: | lectin protein kinase, putative | chr3:20600019-20602073 REVERSEweakly similar to ( 192) NORK_PEA Nodulation receptor kinase precursor (EC 2.7.11.1) - Pisum sativum (Garden pea)highly similar to ( 923) loc_os12g38610 12012.m07646 protein lectin-like receptor kinase 7, putative, expressed seq=cds; coord=1:156486765..156489323:-1; parent_gene=GRMZM2G0…	1.11.1	Legume Lectin Domain Kinase	Legume
GRMZM2G168953_P01	+/-	highly similar to ( 650) AT2G37710 | Symbols: RLK | RLK (receptor lectin kinase); kinase | chr2:15814934-15816961 REVERSEmoderately similar to ( 211) PSKR_DAUCA Phytosulfokine receptor precursor (EC 2.7.11.1) (Phytosulfokine LRR receptor kinase) - Daucus carota (Carrot)highly similar to ( 969) loc_os04g44910 12004.m35044 protein protein kinase, putative, expressed seq=cds; coord=10:132547528..132…	1.11.1	Legume Lectin Domain Kinase	Legume
GRMZM2G397889_P01	+/-	highly similar to ( 664) AT2G37710 | Symbols: RLK | RLK (receptor lectin kinase); kinase | chr2:15814934-15816961 REVERSEweakly similar to ( 190) PSKR_DAUCA Phytosulfokine receptor precursor (EC 2.7.11.1) (Phytosulfokine LRR receptor kinase) - Daucus carota (Carrot)highly similar to ( 897) loc_os07g03890 12007.m04859 protein lectin-like receptor kinase 7, putative seq=cds; coord=6:120591482..1205…	1.11.1	Legume Lectin Domain Kinase	Legume
GRMZM5G869971_P01	+/-	moderately similar to ( 495) AT5G10530 | Symbols: | lectin protein kinase, putative | chr5:3324978-3326933 REVERSEweakly similar to ( 187) NORK_MEDTR Nodulation receptor kinase precursor (EC 2.7.11.1) (Does not make infections protein 2) (Symbiosis receptor-like kinase) (MtSYMRK) - Medicago truncatula (Barrel medic)highly similar to (1000) loc_os01g57100 12001.m11865 protein protein kinase, putat…	1.11.1	Legume Lectin Domain Kinase	Legume
GRMZM2G021619_P01	+/-	highly similar to ( 543) AT1G27190 | Symbols: | leucine-rich repeat transmembrane protein kinase, putative | chr1:9446923-9448728 REVERSEweakly similar to ( 170) PSKR_DAUCA Phytosulfokine receptor precursor (EC 2.7.11.1) (Phytosulfokine LRR receptor kinase) - Daucus carota (Carrot)highly similar to ( 845) loc_os04g41030 12004.m09083 protein systemin receptor SR160 precursor, putative, expressed s…	1.12.1	LRR X (Leucine Rich Repeat Receptor Kinase X)	LRR
GRMZM2G121565_P01	+/-	highly similar to ( 645) AT5G48380 | Symbols: | leucine-rich repeat family protein / protein kinase family protein | chr5:19604584-19606532 REVERSEmoderately similar to ( 238) PSKR_DAUCA Phytosulfokine receptor precursor (EC 2.7.11.1) (Phytosulfokine LRR receptor kinase) - Daucus carota (Carrot)highly similar to ( 896) loc_os05g34270 12005.m07658 protein BRASSINOSTEROID INSENSITIVE 1-associated r…	1.12.1	LRR X (Leucine Rich Repeat Receptor Kinase X)	LRR
GRMZM2G167280_P01	+/-	highly similar to ( 529) AT1G27190 | Symbols: | leucine-rich repeat transmembrane protein kinase, putative | chr1:9446923-9448728 REVERSEweakly similar to ( 167) PSKR_DAUCA Phytosulfokine receptor precursor (EC 2.7.11.1) (Phytosulfokine LRR receptor kinase) - Daucus carota (Carrot)highly similar to ( 855) loc_os04g41030 12004.m09083 protein systemin receptor SR160 precursor, putative, expressed s…	1.12.1	LRR X (Leucine Rich Repeat Receptor Kinase X)	LRR
GRMZM2G172330_P01	+/-	highly similar to ( 630) AT5G48380 | Symbols: | leucine-rich repeat family protein / protein kinase family protein | chr5:19604584-19606532 REVERSEmoderately similar to ( 288) PSKR_DAUCA Phytosulfokine receptor precursor (EC 2.7.11.1) (Phytosulfokine LRR receptor kinase) - Daucus carota (Carrot)highly similar to ( 974) loc_os11g14420 12011.m05578 protein brassinosteroid LRR receptor kinase precur…	1.12.1	LRR X (Leucine Rich Repeat Receptor Kinase X)	LRR
GRMZM2G019317_P01	+/+	highly similar to ( 869) AT5G16000 | Symbols: NIK1 | NIK1 (NSP-INTERACTING KINASE 1); kinase | chr5:5224264-5227003 FORWARDmoderately similar to ( 285) PSKR_DAUCA Phytosulfokine receptor precursor (EC 2.7.11.1) (Phytosulfokine LRR receptor kinase) - Daucus carota (Carrot)highly similar to ( 971) loc_os06g16330 12006.m06346 protein BRASSINOSTEROID INSENSITIVE 1-associated receptor kinase 1 precurs…	1.12.2	LRR II & X (Leucine Rich Repeat Receptor Kinase II & X)	LRR
GRMZM2G150024_P02	-/+	moderately similar to ( 306) AT1G71830 | Symbols: SERK1, ATSERK1 | SERK1 (SOMATIC EMBRYOGENESIS RECEPTOR-LIKE KINASE 1); kinase/ transmembrane receptor protein serine/threonine kinase | chr1:27018575-27021842 FORWARDvery weakly similar to (88.2) NORK_PEA Nodulation receptor kinase precursor (EC 2.7.11.1) - Pisum sativum (Garden pea)moderately similar to ( 320) loc_os04g38480 12004.m35325 protein …	1.12.2	LRR II & X (Leucine Rich Repeat Receptor Kinase II & X)	LRR
AC217401.3_FGP003	+/-	highly similar to ( 776) AT5G10290 | Symbols: | leucine-rich repeat family protein / protein kinase family protein | chr5:3235462-3238171 REVERSEmoderately similar to ( 243) PSKR_DAUCA Phytosulfokine receptor precursor (EC 2.7.11.1) (Phytosulfokine LRR receptor kinase) - Daucus carota (Carrot)highly similar to ( 974) loc_os03g49620 12003.m35380 protein BRASSINOSTEROID INSENSITIVE 1-associated rec…	1.12.2	LRR II & X (Leucine Rich Repeat Receptor Kinase II & X)	LRR
GRMZM2G067675_P01	+/-	highly similar to ( 783) AT1G60800 | Symbols: NIK3 | NIK3 (NSP-INTERACTING KINASE 3); kinase | chr1:22383601-22386931 REVERSEmoderately similar to ( 247) PSKR_DAUCA Phytosulfokine receptor precursor (EC 2.7.11.1) (Phytosulfokine LRR receptor kinase) - Daucus carota (Carrot)nearly identical (1046) loc_os01g07630 12001.m42609 protein BRASSINOSTEROID INSENSITIVE 1-associated receptor kinase 1 precur…	1.12.2	LRR II & X (Leucine Rich Repeat Receptor Kinase II & X)	LRR
GRMZM2G115420_P01	+/-	highly similar to ( 936) AT1G34210 | Symbols: SERK2, ATSERK2 | SERK2 (SOMATIC EMBRYOGENESIS RECEPTOR-LIKE KINASE 2); kinase | chr1:12459078-12462752 FORWARDmoderately similar to ( 229) PSKR_DAUCA Phytosulfokine receptor precursor (EC 2.7.11.1) (Phytosulfokine LRR receptor kinase) - Daucus carota (Carrot)highly similar to ( 999) loc_os04g38480 12004.m35325 protein BRASSINOSTEROID INSENSITIVE 1-ass…	1.12.2	LRR II & X (Leucine Rich Repeat Receptor Kinase II & X)	LRR
GRMZM2G384439_P02	+/-	highly similar to ( 904) AT1G34210 | Symbols: SERK2, ATSERK2 | SERK2 (SOMATIC EMBRYOGENESIS RECEPTOR-LIKE KINASE 2); kinase | chr1:12459078-12462752 FORWARDmoderately similar to ( 226) NORK_PEA Nodulation receptor kinase precursor (EC 2.7.11.1) - Pisum sativum (Garden pea)highly similar to ( 975) loc_os08g07760 12008.m04913 protein BRASSINOSTEROID INSENSITIVE 1-associated receptor kinase 1 precur…	1.12.2	LRR II & X (Leucine Rich Repeat Receptor Kinase II & X)	LRR
GRMZM2G066274_P01	+/+	moderately similar to ( 413) AT3G51740 | Symbols: IMK2 | IMK2 (INFLORESCENCE MERISTEM RECEPTOR-LIKE KINASE 2); ATP binding / kinase/ protein kinase/ protein serine/threonine kinase | chr3:19189248-19191842 FORWARDweakly similar to ( 183) PSKR_DAUCA Phytosulfokine receptor precursor (EC 2.7.11.1) (Phytosulfokine LRR receptor kinase) - Daucus carota (Carrot)nearly identical (1104) loc_os03g18630 12…	1.12.3	LRR VII (Leucine Rich Repeat Receptor Kinase VII) containing a transmembrane region	LRR
GRMZM2G089819_P01	+/+	moderately similar to ( 426) AT3G51740 | Symbols: IMK2 | IMK2 (INFLORESCENCE MERISTEM RECEPTOR-LIKE KINASE 2); ATP binding / kinase/ protein kinase/ protein serine/threonine kinase | chr3:19189248-19191842 FORWARDweakly similar to ( 181) PSKR_DAUCA Phytosulfokine receptor precursor (EC 2.7.11.1) (Phytosulfokine LRR receptor kinase) - Daucus carota (Carrot)highly similar to ( 899) loc_os11g01620 1…	1.12.3	LRR VII (Leucine Rich Repeat Receptor Kinase VII) containing a transmembrane region	LRR
GRMZM2G138338_P01	+/+	highly similar to ( 611) AT3G28040 | Symbols: | leucine-rich repeat transmembrane protein kinase, putative | chr3:10435139-10438268 FORWARDmoderately similar to ( 258) RPK1_IPONI Receptor-like protein kinase precursor (EC 2.7.11.1) - Ipomoea nil (Japanese morning glory) (Pharbitis nil)nearly identical (1328) loc_os01g72700 12001.m13304 protein ATP binding protein, putative, expressed seq=cds; coo…	1.12.3	LRR VII (Leucine Rich Repeat Receptor Kinase VII) containing a transmembrane region	LRR
GRMZM2G059117_P01	+/-	highly similar to ( 604) AT3G28040 | Symbols: | leucine-rich repeat transmembrane protein kinase, putative | chr3:10435139-10438268 FORWARDmoderately similar to ( 251) RPK1_IPONI Receptor-like protein kinase precursor (EC 2.7.11.1) - Ipomoea nil (Japanese morning glory) (Pharbitis nil)nearly identical (1331) loc_os01g72700 12001.m13304 protein ATP binding protein, putative, expressed seq=cds; coo…	1.12.3	LRR VII (Leucine Rich Repeat Receptor Kinase VII) containing a transmembrane region	LRR
GRMZM2G119850_P01	+/-	highly similar to ( 966) AT3G56370 | Symbols: | leucine-rich repeat transmembrane protein kinase, putative | chr3:20899403-20902390 REVERSEmoderately similar to ( 334) PSKR_DAUCA Phytosulfokine receptor precursor (EC 2.7.11.1) (Phytosulfokine LRR receptor kinase) - Daucus carota (Carrot)nearly identical (1484) loc_os03g21730 12003.m07577 protein receptor-like protein kinase precursor, putative, e…	1.12.3	LRR VII (Leucine Rich Repeat Receptor Kinase VII) containing a transmembrane region	LRR
GRMZM2G128315_P01	+/-	highly similar to ( 760) AT3G56370 | Symbols: | leucine-rich repeat transmembrane protein kinase, putative | chr3:20899403-20902390 REVERSEmoderately similar to ( 278) PSKR_DAUCA Phytosulfokine receptor precursor (EC 2.7.11.1) (Phytosulfokine LRR receptor kinase) - Daucus carota (Carrot)nearly identical (1216) loc_os05g40050 12005.m083754 protein leucine-rich repeat receptor protein kinase EXS pr…	1.12.3	LRR VII (Leucine Rich Repeat Receptor Kinase VII) containing a transmembrane region	LRR
GRMZM2G141355_P01	+/-	highly similar to ( 795) AT2G24230 | Symbols: | leucine-rich repeat transmembrane protein kinase, putative | chr2:10301979-10304540 REVERSEweakly similar to ( 178) PSKR_DAUCA Phytosulfokine receptor precursor (EC 2.7.11.1) (Phytosulfokine LRR receptor kinase) - Daucus carota (Carrot)nearly identical (1196) loc_os08g17410 12008.m05860 protein BRASSINOSTEROID INSENSITIVE 1 precursor, putative, expr…	1.12.3	LRR VII (Leucine Rich Repeat Receptor Kinase VII) containing a transmembrane region	LRR
GRMZM2G145753_P01	+/-	highly similar to ( 825) AT3G56370 | Symbols: | leucine-rich repeat transmembrane protein kinase, putative | chr3:20899403-20902390 REVERSEmoderately similar to ( 307) RPK1_IPONI Receptor-like protein kinase precursor (EC 2.7.11.1) - Ipomoea nil (Japanese morning glory) (Pharbitis nil)nearly identical (1326) loc_os01g60670 12001.m12195 protein receptor-like protein kinase precursor, putative, exp…	1.12.3	LRR VII (Leucine Rich Repeat Receptor Kinase VII) containing a transmembrane region	LRR
GRMZM2G172014_P02	+/-	highly similar to ( 789) AT1G12460 | Symbols: | leucine-rich repeat transmembrane protein kinase, putative | chr1:4247703-4250444 FORWARDmoderately similar to ( 295) RPK1_IPONI Receptor-like protein kinase precursor (EC 2.7.11.1) - Ipomoea nil (Japanese morning glory) (Pharbitis nil)nearly identical (1213) loc_os03g03570 12003.m101708 protein ATP binding protein, putative, expressed seq=cds; coor…	1.12.3	LRR VII (Leucine Rich Repeat Receptor Kinase VII) containing a transmembrane region	LRR
GRMZM2G048294_P01	+/+	nearly identical (1112) AT4G39400 | Symbols: BRI1, CBB2, DWF2, BIN1, ATBRI1 | BRI1 (BRASSINOSTEROID INSENSITIVE 1); kinase/ protein binding / protein heterodimerization/ protein homodimerization/ protein kinase/ protein serine/threonine kinase | chr4:18324826-18328416 FORWARDmoderately similar to ( 438) PSKR_DAUCA Phytosulfokine receptor precursor (EC 2.7.11.1) (Phytosulfokine LRR receptor kinase…	1.12.4	LRR XI & XII (Leucine Rich Repeat Receptor Kinase XI & XII)	LRR
GRMZM2G072569_P01	+/+	nearly identical (1325) AT5G65700 | Symbols: BAM1 | BAM1 (BARELY ANY MERISTEM 1); ATP binding / kinase/ protein serine/threonine kinase | chr5:26281826-26284945 FORWARDmoderately similar to ( 496) RPK1_IPONI Receptor-like protein kinase precursor (EC 2.7.11.1) - Ipomoea nil (Japanese morning glory) (Pharbitis nil)nearly identical (1576) loc_os03g56270 12003.m35431 protein receptor protein kinase …	1.12.4	LRR XI & XII (Leucine Rich Repeat Receptor Kinase XI & XII)	LRR
GRMZM2G141517_P01	+/+	nearly identical (1253) AT5G65700 | Symbols: BAM1 | BAM1 (BARELY ANY MERISTEM 1); ATP binding / kinase/ protein serine/threonine kinase | chr5:26281826-26284945 FORWARDmoderately similar to ( 487) RPK1_IPONI Receptor-like protein kinase precursor (EC 2.7.11.1) - Ipomoea nil (Japanese morning glory) (Pharbitis nil)nearly identical (1494) loc_os07g04190 12007.m04888 protein receptor protein kinase …	1.12.4	LRR XI & XII (Leucine Rich Repeat Receptor Kinase XI & XII)	LRR
GRMZM2G006554_P01	+/-	weakly similar to ( 155) AT2G40860 | Symbols: | protein kinase family protein / protein phosphatase 2C ( PP2C) family protein | chr2:17053747-17057108 REVERSEweakly similar to ( 187) loc_os01g36080 12001.m150619 protein protein phosphatase 2C containing protein, expressed seq=cds; coord=8:59158617..59159128:1; parent_gene=GRMZM2G006554	1.12.4	LRR XI & XII (Leucine Rich Repeat Receptor Kinase XI & XII)	LRR
GRMZM2G016477_P01	+/-	nearly identical (1107) AT4G36180 | Symbols: | leucine-rich repeat family protein | chr4:17120209-17123698 REVERSEmoderately similar to ( 348) RPK1_IPONI Receptor-like protein kinase precursor (EC 2.7.11.1) - Ipomoea nil (Japanese morning glory) (Pharbitis nil)nearly identical (1587) loc_os04g48760 12004.m09811 protein BRASSINOSTEROID INSENSITIVE 1 precursor, putative, expressed seq=cds; coord=10…	1.12.4	LRR XI & XII (Leucine Rich Repeat Receptor Kinase XI & XII)	LRR
GRMZM2G017409_P01	+/-	highly similar to ( 980) AT3G02130 | Symbols: RPK2, TOAD2 | RPK2 (RECEPTOR-LIKE PROTEIN KINASE 2); ATP binding / kinase/ protein serine/threonine kinase | chr3:381224-384181 FORWARDmoderately similar to ( 391) PSKR_DAUCA Phytosulfokine receptor precursor (EC 2.7.11.1) (Phytosulfokine LRR receptor kinase) - Daucus carota (Carrot)nearly identical (1607) loc_os07g41140 12007.m08350 protein receptor-…	1.12.4	LRR XI & XII (Leucine Rich Repeat Receptor Kinase XI & XII)	LRR
GRMZM2G043584_P01	+/-	nearly identical (1102) AT3G49670 | Symbols: BAM2 | BAM2 (BARELY ANY MERISTEM 2); ATP binding / protein binding / protein kinase/ protein serine/threonine kinase | chr3:18417741-18420836 FORWARDmoderately similar to ( 429) RPK1_IPONI Receptor-like protein kinase precursor (EC 2.7.11.1) - Ipomoea nil (Japanese morning glory) (Pharbitis nil)nearly identical (1484) loc_os03g12730 12003.m06722 protei…	1.12.4	LRR XI & XII (Leucine Rich Repeat Receptor Kinase XI & XII)	LRR
GRMZM2G070520_P01	+/-	nearly identical (1031) AT1G28440 | Symbols: HSL1 | HSL1 (HAESA-Like 1); ATP binding / kinase/ protein serine/threonine kinase | chr1:9996914-10000171 FORWARDmoderately similar to ( 408) RPK1_IPONI Receptor-like protein kinase precursor (EC 2.7.11.1) - Ipomoea nil (Japanese morning glory) (Pharbitis nil)nearly identical (1360) loc_os01g13800 12001.m07986 protein receptor-like protein kinase 5 pre…	1.12.4	LRR XI & XII (Leucine Rich Repeat Receptor Kinase XI & XII)	LRR
GRMZM2G080041_P01	+/-	highly similar to ( 926) AT5G46330 | Symbols: FLS2 | FLS2 (FLAGELLIN-SENSITIVE 2); ATP binding / kinase/ protein binding / protein serine/threonine kinase/ transmembrane receptor protein serine/threonine kinase | chr5:18791802-18795407 FORWARDmoderately similar to ( 474) RPK1_IPONI Receptor-like protein kinase precursor (EC 2.7.11.1) - Ipomoea nil (Japanese morning glory) (Pharbitis nil)nearly id…	1.12.4	LRR XI & XII (Leucine Rich Repeat Receptor Kinase XI & XII)	LRR
GRMZM2G080503_P01	+/-	highly similar to ( 866) AT5G49660 | Symbols: | leucine-rich repeat transmembrane protein kinase, putative | chr5:20161401-20164534 REVERSEmoderately similar to ( 259) RPK1_IPONI Receptor-like protein kinase precursor (EC 2.7.11.1) - Ipomoea nil (Japanese morning glory) (Pharbitis nil)nearly identical (1368) loc_os12g43660 12012.m08140 protein receptor-like protein kinase 5 precursor, putative, e…	1.12.4	LRR XI & XII (Leucine Rich Repeat Receptor Kinase XI & XII)	LRR
GRMZM2G080537_P01	+/-	highly similar to ( 967) AT2G02220 | Symbols: ATPSKR1, PSKR1 | PSKR1 (PHYTOSULFOKIN RECEPTOR 1); ATP binding / peptide receptor/ protein serine/threonine kinase | chr2:584098-587124 REVERSEhighly similar to ( 970) PSKR_DAUCA Phytosulfokine receptor precursor (EC 2.7.11.1) (Phytosulfokine LRR receptor kinase) - Daucus carota (Carrot)nearly identical (1529) loc_os02g41890 12002.m09226 protein phyto…	1.12.4	LRR XI & XII (Leucine Rich Repeat Receptor Kinase XI & XII)	LRR
GRMZM2G082191_P01	+/-	nearly identical (1261) AT2G33170 | Symbols: | leucine-rich repeat transmembrane protein kinase, putative | chr2:14056371-14059829 REVERSEmoderately similar to ( 440) RPK1_IPONI Receptor-like protein kinase precursor (EC 2.7.11.1) - Ipomoea nil (Japanese morning glory) (Pharbitis nil)nearly identical (1732) loc_os04g42700 12004.m09235 protein receptor-like protein kinase precursor, putative, expr…	1.12.4	LRR XI & XII (Leucine Rich Repeat Receptor Kinase XI & XII)	LRR
GRMZM2G114276_P01	+/-	nearly identical (1122) AT4G36180 | Symbols: | leucine-rich repeat family protein | chr4:17120209-17123698 REVERSEmoderately similar to ( 348) RPK1_IPONI Receptor-like protein kinase precursor (EC 2.7.11.1) - Ipomoea nil (Japanese morning glory) (Pharbitis nil)nearly identical (1613) loc_os04g48760 12004.m09811 protein BRASSINOSTEROID INSENSITIVE 1 precursor, putative, expressed seq=cds; coord=2:…	1.12.4	LRR XI & XII (Leucine Rich Repeat Receptor Kinase XI & XII)	LRR
GRMZM2G120574_P01	+/-	highly similar to ( 832) AT5G53890 | Symbols: | leucine-rich repeat transmembrane protein kinase, putative | chr5:21877235-21880345 FORWARDhighly similar to ( 773) PSKR_DAUCA Phytosulfokine receptor precursor (EC 2.7.11.1) (Phytosulfokine LRR receptor kinase) - Daucus carota (Carrot)nearly identical (1216) loc_os07g01710 12007.m04650 protein phytosulfokine receptor precursor, putative, expressed …	1.12.4	LRR XI & XII (Leucine Rich Repeat Receptor Kinase XI & XII)	LRR
GRMZM2G121905_P01	+/-	moderately similar to ( 201) AT1G79990 | Symbols: | protein binding / structural molecule | chr1:30085910-30091949 FORWARDvery weakly similar to (95.9) PSKR_DAUCA Phytosulfokine receptor precursor (EC 2.7.11.1) (Phytosulfokine LRR receptor kinase) - Daucus carota (Carrot)moderately similar to ( 203) loc_os02g11830 12002.m100140 protein coatomer subunit beta, putative, expressed seq=cds; coord=4:1…	1.12.4	LRR XI & XII (Leucine Rich Repeat Receptor Kinase XI & XII)	LRR
GRMZM2G123178_P01	+/-	highly similar to ( 628) AT5G06940 | Symbols: | leucine-rich repeat family protein | chr5:2148078-2150771 REVERSEmoderately similar to ( 248) PSKR_DAUCA Phytosulfokine receptor precursor (EC 2.7.11.1) (Phytosulfokine LRR receptor kinase) - Daucus carota (Carrot)highly similar to ( 951) loc_os04g39650 12004.m08952 protein receptor protein kinase CLAVATA1 precursor, putative, expressed seq=cds; coo…	1.12.4	LRR XI & XII (Leucine Rich Repeat Receptor Kinase XI & XII)	LRR
GRMZM2G127990_P01	+/-	highly similar to ( 877) AT2G24130 | Symbols: | leucine-rich repeat transmembrane protein kinase, putative | chr2:10258148-10261220 FORWARDmoderately similar to ( 398) PSKR_DAUCA Phytosulfokine receptor precursor (EC 2.7.11.1) (Phytosulfokine LRR receptor kinase) - Daucus carota (Carrot)nearly identical (1397) loc_os06g08690 12006.m05588 protein leucine-rich repeat receptor protein kinase EXS pre…	1.12.4	LRR XI & XII (Leucine Rich Repeat Receptor Kinase XI & XII)	LRR
GRMZM2G132212_P01	+/-	highly similar to ( 743) AT5G25930 | Symbols: | leucine-rich repeat family protein / protein kinase family protein | chr5:9050880-9053978 FORWARDmoderately similar to ( 402) RPK1_IPONI Receptor-like protein kinase precursor (EC 2.7.11.1) - Ipomoea nil (Japanese morning glory) (Pharbitis nil)nearly identical (1324) loc_os05g44770 12005.m08602 protein receptor-like protein kinase 5 precursor, putat…	1.12.4	LRR XI & XII (Leucine Rich Repeat Receptor Kinase XI & XII)	LRR
GRMZM2G136353_P01	+/-	highly similar to ( 835) AT1G28440 | Symbols: HSL1 | HSL1 (HAESA-Like 1); ATP binding / kinase/ protein serine/threonine kinase | chr1:9996914-10000171 FORWARDmoderately similar to ( 416) RPK1_IPONI Receptor-like protein kinase precursor (EC 2.7.11.1) - Ipomoea nil (Japanese morning glory) (Pharbitis nil)nearly identical (1223) loc_os08g28870 12008.m06892 protein receptor-like protein kinase 5 pr…	1.12.4	LRR XI & XII (Leucine Rich Repeat Receptor Kinase XI & XII)	LRR
GRMZM2G148702_P01	+/-	nearly identical (1246) AT1G34110 | Symbols: | leucine-rich repeat transmembrane protein kinase, putative | chr1:12417331-12421189 REVERSEhighly similar to ( 548) RPK1_IPONI Receptor-like protein kinase precursor (EC 2.7.11.1) - Ipomoea nil (Japanese morning glory) (Pharbitis nil)nearly identical (1648) loc_os06g38990 12006.m08437 protein receptor-like protein kinase precursor, putative, expresse…	1.12.4	LRR XI & XII (Leucine Rich Repeat Receptor Kinase XI & XII)	LRR
GRMZM2G176206_P01	+/-	highly similar to ( 757) AT5G25930 | Symbols: | leucine-rich repeat family protein / protein kinase family protein | chr5:9050880-9053978 FORWARDmoderately similar to ( 363) RPK1_IPONI Receptor-like protein kinase precursor (EC 2.7.11.1) - Ipomoea nil (Japanese morning glory) (Pharbitis nil)nearly identical (1197) loc_os02g13510 12002.m06597 protein receptor-like protein kinase 5 precursor, putat…	1.12.4	LRR XI & XII (Leucine Rich Repeat Receptor Kinase XI & XII)	LRR
GRMZM2G177535_P01	+/-	highly similar to ( 765) AT1G72300 | Symbols: | leucine-rich repeat transmembrane protein kinase, putative | chr1:27217679-27220966 REVERSEhighly similar to ( 657) PSKR_DAUCA Phytosulfokine receptor precursor (EC 2.7.11.1) (Phytosulfokine LRR receptor kinase) - Daucus carota (Carrot)nearly identical (1463) loc_os06g47750 12006.m09301 protein phytosulfokine receptor precursor, putative, expressed …	1.12.4	LRR XI & XII (Leucine Rich Repeat Receptor Kinase XI & XII)	LRR
GRMZM2G300133_P01	+/-	highly similar to ( 955) AT1G75820 | Symbols: CLV1, FAS3, FLO5 | CLV1 (CLAVATA 1); ATP binding / kinase/ protein serine/threonine kinase/ receptor signaling protein serine/threonine kinase | chr1:28463631-28466652 REVERSEmoderately similar to ( 445) RPK1_IPONI Receptor-like protein kinase precursor (EC 2.7.11.1) - Ipomoea nil (Japanese morning glory) (Pharbitis nil)nearly identical (1368) loc_os0…	1.12.4	LRR XI & XII (Leucine Rich Repeat Receptor Kinase XI & XII)	LRR
GRMZM2G313643_P01	+/-	nearly identical (1069) AT4G20140 | Symbols: GSO1 | GSO1 (GASSHO1); ATP binding / protein binding / protein kinase/ protein serine/threonine kinase/ protein tyrosine kinase | chr4:10884220-10888045 FORWARDmoderately similar to ( 429) PSKR_DAUCA Phytosulfokine receptor precursor (EC 2.7.11.1) (Phytosulfokine LRR receptor kinase) - Daucus carota (Carrot)nearly identical (1583) loc_os07g31500 12007.…	1.12.4	LRR XI & XII (Leucine Rich Repeat Receptor Kinase XI & XII)	LRR
GRMZM2G316907_P01	+/-	highly similar to ( 539) AT5G46330 | Symbols: FLS2 | FLS2 (FLAGELLIN-SENSITIVE 2); ATP binding / kinase/ protein binding / protein serine/threonine kinase/ transmembrane receptor protein serine/threonine kinase | chr5:18791802-18795407 FORWARDmoderately similar to ( 482) RPK1_IPONI Receptor-like protein kinase precursor (EC 2.7.11.1) - Ipomoea nil (Japanese morning glory) (Pharbitis nil)highly si…	1.12.4	LRR XI & XII (Leucine Rich Repeat Receptor Kinase XI & XII)	LRR
GRMZM2G350918_P01	+/-	highly similar to ( 789) AT5G25930 | Symbols: | leucine-rich repeat family protein / protein kinase family protein | chr5:9050880-9053978 FORWARDmoderately similar to ( 394) RPK1_IPONI Receptor-like protein kinase precursor (EC 2.7.11.1) - Ipomoea nil (Japanese morning glory) (Pharbitis nil)nearly identical (1358) loc_os06g36270 12006.m091721 protein receptor-like protein kinase 5 precursor, puta…	1.12.4	LRR XI & XII (Leucine Rich Repeat Receptor Kinase XI & XII)	LRR
GRMZM2G391794_P01	+/-	highly similar to ( 773) AT1G09970 | Symbols: LRR XI-23 | LRR XI-23; ATP binding / kinase/ protein kinase/ protein serine/threonine kinase | chr1:3252408-3255428 FORWARDmoderately similar to ( 395) RPK1_IPONI Receptor-like protein kinase precursor (EC 2.7.11.1) - Ipomoea nil (Japanese morning glory) (Pharbitis nil)nearly identical (1201) loc_os12g43640 12012.m08138 protein receptor-like protein k…	1.12.4	LRR XI & XII (Leucine Rich Repeat Receptor Kinase XI & XII)	LRR
GRMZM2G432642_P02	+/-	highly similar to ( 897) AT2G41820 | Symbols: | leucine-rich repeat transmembrane protein kinase, putative | chr2:17447170-17449914 FORWARDmoderately similar to ( 378) RPK1_IPONI Receptor-like protein kinase precursor (EC 2.7.11.1) - Ipomoea nil (Japanese morning glory) (Pharbitis nil)nearly identical (1240) loc_os07g10630 12007.m05518 protein ATP binding protein, putative, expressed seq=cds; coo…	1.12.4	LRR XI & XII (Leucine Rich Repeat Receptor Kinase XI & XII)	LRR
GRMZM2G449817_P01	+/-	highly similar to ( 801) AT5G25930 | Symbols: | leucine-rich repeat family protein / protein kinase family protein | chr5:9050880-9053978 FORWARDmoderately similar to ( 405) RPK1_IPONI Receptor-like protein kinase precursor (EC 2.7.11.1) - Ipomoea nil (Japanese morning glory) (Pharbitis nil)nearly identical (1387) loc_os06g36270 12006.m091721 protein receptor-like protein kinase 5 precursor, puta…	1.12.4	LRR XI & XII (Leucine Rich Repeat Receptor Kinase XI & XII)	LRR
GRMZM2G452142_P01	+/-	highly similar to ( 934) AT2G02220 | Symbols: ATPSKR1, PSKR1 | PSKR1 (PHYTOSULFOKIN RECEPTOR 1); ATP binding / peptide receptor/ protein serine/threonine kinase | chr2:584098-587124 REVERSEhighly similar to ( 910) PSKR_DAUCA Phytosulfokine receptor precursor (EC 2.7.11.1) (Phytosulfokine LRR receptor kinase) - Daucus carota (Carrot)nearly identical (1459) loc_os04g57630 12004.m10648 protein phyto…	1.12.4	LRR XI & XII (Leucine Rich Repeat Receptor Kinase XI & XII)	LRR
GRMZM2G463904_P03	+/-	nearly identical (1282) AT2G26330 | Symbols: ER, QRP1 | ER (ERECTA); transmembrane receptor protein kinase | chr2:11208367-11213895 REVERSEmoderately similar to ( 473) RPK1_IPONI Receptor-like protein kinase precursor (EC 2.7.11.1) - Ipomoea nil (Japanese morning glory) (Pharbitis nil)nearly identical (1462) loc_os06g10230 12006.m32010 protein receptor-like protein kinase 5 precursor, putative, e…	1.12.4	LRR XI & XII (Leucine Rich Repeat Receptor Kinase XI & XII)	LRR
GRMZM2G474777_P01	+/-	highly similar to ( 877) AT1G72300 | Symbols: | leucine-rich repeat transmembrane protein kinase, putative | chr1:27217679-27220966 REVERSEhighly similar to ( 739) PSKR_DAUCA Phytosulfokine receptor precursor (EC 2.7.11.1) (Phytosulfokine LRR receptor kinase) - Daucus carota (Carrot)nearly identical (1466) loc_os06g47650 12006.m09291 protein phytosulfokine receptor precursor, putative, expressed …	1.12.4	LRR XI & XII (Leucine Rich Repeat Receptor Kinase XI & XII)	LRR
GRMZM2G072868_P01	-/+	moderately similar to ( 425) AT4G34220 | Symbols: | leucine-rich repeat transmembrane protein kinase, putative | chr4:16381653-16384054 REVERSEweakly similar to ( 128) RPK1_IPONI Receptor-like protein kinase precursor (EC 2.7.11.1) - Ipomoea nil (Japanese morning glory) (Pharbitis nil)highly similar to ( 882) loc_os09g02250 12009.m059931 protein transposon protein, putative, unclassified, express…	1.13.1	LRR VII (Leucine Rich Repeat Receptor Kinase VII)	LRR
GRMZM5G836190_P01	-/+	weakly similar to ( 183) AT2G42290 | Symbols: | leucine-rich repeat family protein | chr2:17616992-17619472 REVERSEmoderately similar to ( 456) loc_os08g39590 12008.m07940 protein ATP binding protein, putative, expressed seq=cds; coord=1:187978007..187980515:1; parent_gene=GRMZM5G836190	1.13.1
GRMZM2G141288_P01	+/-	moderately similar to ( 485) AT2G23300 | Symbols: | leucine-rich repeat transmembrane protein kinase, putative | chr2:9914608-9917130 FORWARDweakly similar to ( 115) PSKR_DAUCA Phytosulfokine receptor precursor (EC 2.7.11.1) (Phytosulfokine LRR receptor kinase) - Daucus carota (Carrot)highly similar to ( 963) loc_os06g43170 12006.m08847 protein transposon protein, putative, unclassified, expresse…	1.13.1	LRR VII (Leucine Rich Repeat Receptor Kinase VII)	LRR
GRMZM2G097313_P01	+/-	highly similar to ( 661) AT2G45340 | Symbols: | leucine-rich repeat transmembrane protein kinase, putative | chr2:18691739-18694466 FORWARDweakly similar to ( 144) NORK_PEA Nodulation receptor kinase precursor (EC 2.7.11.1) - Pisum sativum (Garden pea)nearly identical (1054) loc_os06g04370 12006.m05166 protein ATP binding protein, putative, expressed seq=cds; coord=9:22478104..22482078:-1; parent…	1.13.2	LRR IV (Leucine Rich Repeat Receptor Kinase IV)	LRR
AC214817.3_FGP004	+/+	moderately similar to ( 427) AT5G58300 | Symbols: | leucine-rich repeat transmembrane protein kinase, putative | chr5:23572821-23574871 FORWARDweakly similar to ( 172) PSKR_DAUCA Phytosulfokine receptor precursor (EC 2.7.11.1) (Phytosulfokine LRR receptor kinase) - Daucus carota (Carrot)highly similar to ( 850) loc_os05g40200 12005.m08197 protein ATP binding protein, putative, expressed seq=cds; …	1.13.3	LRR III (Leucine Rich Repeat Receptor Kinase III)	LRR
AC218972.3_FGP004	+/+	highly similar to ( 566) AT5G58300 | Symbols: | leucine-rich repeat transmembrane protein kinase, putative | chr5:23572821-23574871 FORWARDweakly similar to ( 160) PSKR_DAUCA Phytosulfokine receptor precursor (EC 2.7.11.1) (Phytosulfokine LRR receptor kinase) - Daucus carota (Carrot)highly similar to ( 852) loc_os01g60330 12001.m12161 protein ATP binding protein, putative, expressed seq=cds; coor…	1.13.3	LRR III (Leucine Rich Repeat Receptor Kinase III)	LRR
AC233893.1_FGP006	+/+	moderately similar to ( 379) AT3G17840 | Symbols: RLK902 | RLK902; ATP binding / kinase/ protein serine/threonine kinase | chr3:6106092-6108430 FORWARDweakly similar to ( 160) PSKR_DAUCA Phytosulfokine receptor precursor (EC 2.7.11.1) (Phytosulfokine LRR receptor kinase) - Daucus carota (Carrot)highly similar to ( 935) loc_os03g12250 12003.m06675 protein atypical receptor-like kinase MARK, putati…	1.13.3	LRR III (Leucine Rich Repeat Receptor Kinase III)	LRR
GRMZM2G016480_P01	+/+	highly similar to ( 632) AT5G58300 | Symbols: | leucine-rich repeat transmembrane protein kinase, putative | chr5:23572821-23574871 FORWARDmoderately similar to ( 224) PSKR_DAUCA Phytosulfokine receptor precursor (EC 2.7.11.1) (Phytosulfokine LRR receptor kinase) - Daucus carota (Carrot)highly similar to ( 921) loc_os03g21510 12003.m101331 protein ATP binding protein, putative, expressed seq=cds;…	1.13.3	LRR III (Leucine Rich Repeat Receptor Kinase III)	LRR
GRMZM2G046729_P01	+/+	moderately similar to ( 393) AT3G17840 | Symbols: RLK902 | RLK902; ATP binding / kinase/ protein serine/threonine kinase | chr3:6106092-6108430 FORWARDweakly similar to ( 174) PSKR_DAUCA Phytosulfokine receptor precursor (EC 2.7.11.1) (Phytosulfokine LRR receptor kinase) - Daucus carota (Carrot)highly similar to ( 957) loc_os03g12250 12003.m06675 protein atypical receptor-like kinase MARK, putati…	1.13.3	LRR III (Leucine Rich Repeat Receptor Kinase III)	LRR
GRMZM2G080270_P01	+/+	highly similar to ( 602) AT5G58300 | Symbols: | leucine-rich repeat transmembrane protein kinase, putative | chr5:23572821-23574871 FORWARDmoderately similar to ( 201) PSKR_DAUCA Phytosulfokine receptor precursor (EC 2.7.11.1) (Phytosulfokine LRR receptor kinase) - Daucus carota (Carrot)highly similar to ( 877) loc_os07g48310 12007.m079586 protein ATP binding protein, putative, expressed seq=cds;…	1.13.3	LRR III (Leucine Rich Repeat Receptor Kinase III)	LRR
GRMZM2G339540_P03	+/+	moderately similar to ( 475) AT2G26730 | Symbols: | leucine-rich repeat transmembrane protein kinase, putative | chr2:11388621-11391286 FORWARDweakly similar to ( 160) PSKR_DAUCA Phytosulfokine receptor precursor (EC 2.7.11.1) (Phytosulfokine LRR receptor kinase) - Daucus carota (Carrot)highly similar to ( 725) loc_os01g42294 12001.m10495 protein atypical receptor-like kinase MARK, putative, expr…	1.13.3	LRR III (Leucine Rich Repeat Receptor Kinase III)	LRR
GRMZM2G394321_P01	+/+	highly similar to ( 512) AT3G17840 | Symbols: RLK902 | RLK902; ATP binding / kinase/ protein serine/threonine kinase | chr3:6106092-6108430 FORWARDweakly similar to ( 197) PSKR_DAUCA Phytosulfokine receptor precursor (EC 2.7.11.1) (Phytosulfokine LRR receptor kinase) - Daucus carota (Carrot)highly similar to ( 903) loc_os04g38910 12004.m08880 protein atypical receptor-like kinase MARK, putative, …	1.13.3	LRR III (Leucine Rich Repeat Receptor Kinase III)	LRR
GRMZM2G006505_P01	+/-	moderately similar to ( 213) AT1G68400 | Symbols: | leucine-rich repeat transmembrane protein kinase, putative | chr1:25646401-25648916 REVERSEweakly similar to ( 120) PSKR_DAUCA Phytosulfokine receptor precursor (EC 2.7.11.1) (Phytosulfokine LRR receptor kinase) - Daucus carota (Carrot)highly similar to ( 702) loc_os07g38640 12007.m08109 protein receptor-kinase isolog, 5 partial, putative, expre…	1.13.3	LRR III (Leucine Rich Repeat Receptor Kinase III)	LRR
GRMZM2G012861_P03	+/-	moderately similar to ( 407) AT4G23740 | Symbols: | leucine-rich repeat transmembrane protein kinase, putative | chr4:12367063-12369159 FORWARDweakly similar to ( 181) PSKR_DAUCA Phytosulfokine receptor precursor (EC 2.7.11.1) (Phytosulfokine LRR receptor kinase) - Daucus carota (Carrot)highly similar to ( 682) loc_os01g12390 12001.m07854 protein ATP binding protein, putative, expressed seq=cds; …	1.13.3	LRR III (Leucine Rich Repeat Receptor Kinase III)	LRR
GRMZM2G023110_P01	+/-	highly similar to ( 508) AT1G48480 | Symbols: RKL1 | RKL1; ATP binding / kinase/ protein serine/threonine kinase | chr1:17918475-17920743 FORWARDweakly similar to ( 155) PSKR_DAUCA Phytosulfokine receptor precursor (EC 2.7.11.1) (Phytosulfokine LRR receptor kinase) - Daucus carota (Carrot)highly similar to ( 827) loc_os03g50450 12003.m10037 protein atypical receptor-like kinase MARK, putative, ex…	1.13.3	LRR III (Leucine Rich Repeat Receptor Kinase III)	LRR
GRMZM2G046201_P01	+/-	moderately similar to ( 372) AT2G36570 | Symbols: | leucine-rich repeat transmembrane protein kinase, putative | chr2:15335583-15337725 FORWARDweakly similar to ( 140) PSKR_DAUCA Phytosulfokine receptor precursor (EC 2.7.11.1) (Phytosulfokine LRR receptor kinase) - Daucus carota (Carrot)moderately similar to ( 310) loc_os12g05120 12012.m04505 protein receptor kinase, putative, expressed seq=cds; …	1.13.3	LRR III (Leucine Rich Repeat Receptor Kinase III)	LRR
GRMZM2G050548_P01	+/-	moderately similar to ( 473) AT2G26730 | Symbols: | leucine-rich repeat transmembrane protein kinase, putative | chr2:11388621-11391286 FORWARDweakly similar to ( 120) PSKR_DAUCA Phytosulfokine receptor precursor (EC 2.7.11.1) (Phytosulfokine LRR receptor kinase) - Daucus carota (Carrot)highly similar to ( 703) loc_os01g42294 12001.m10495 protein atypical receptor-like kinase MARK, putative, expr…	1.13.3	LRR III (Leucine Rich Repeat Receptor Kinase III)	LRR
GRMZM2G103929_P01	+/-	moderately similar to ( 259) AT2G26730 | Symbols: | leucine-rich repeat transmembrane protein kinase, putative | chr2:11388621-11391286 FORWARDweakly similar to ( 135) PSKR_DAUCA Phytosulfokine receptor precursor (EC 2.7.11.1) (Phytosulfokine LRR receptor kinase) - Daucus carota (Carrot)highly similar to ( 753) loc_os10g35040 12010.m06327 protein receptor kinase, putative, expressed seq=cds; coor…	1.13.3	LRR III (Leucine Rich Repeat Receptor Kinase III)	LRR
GRMZM2G127687_P01	+/-	highly similar to ( 536) AT4G23740 | Symbols: | leucine-rich repeat transmembrane protein kinase, putative | chr4:12367063-12369159 FORWARDweakly similar to ( 176) PSKR_DAUCA Phytosulfokine receptor precursor (EC 2.7.11.1) (Phytosulfokine LRR receptor kinase) - Daucus carota (Carrot)highly similar to ( 778) loc_os01g12390 12001.m07854 protein ATP binding protein, putative, expressed seq=cds; coor…	1.13.3	LRR III (Leucine Rich Repeat Receptor Kinase III)	LRR
GRMZM2G309897_P01	+/-	moderately similar to ( 428) AT1G68400 | Symbols: | leucine-rich repeat transmembrane protein kinase, putative | chr1:25646401-25648916 REVERSEweakly similar to ( 131) PSKR_DAUCA Phytosulfokine receptor precursor (EC 2.7.11.1) (Phytosulfokine LRR receptor kinase) - Daucus carota (Carrot)highly similar to ( 817) loc_os01g04230 12001.m07059 protein receptor kinase, putative, expressed seq=cds; coor…	1.13.3	LRR III (Leucine Rich Repeat Receptor Kinase III)	LRR
GRMZM2G339540_P04	+/-	highly similar to ( 538) AT2G26730 | Symbols: | leucine-rich repeat transmembrane protein kinase, putative | chr2:11388621-11391286 FORWARDweakly similar to ( 160) PSKR_DAUCA Phytosulfokine receptor precursor (EC 2.7.11.1) (Phytosulfokine LRR receptor kinase) - Daucus carota (Carrot)highly similar to ( 832) loc_os01g42294 12001.m10495 protein atypical receptor-like kinase MARK, putative, expresse…	1.13.3	LRR III (Leucine Rich Repeat Receptor Kinase III)	LRR
GRMZM2G029407_P01	+/-	moderately similar to ( 342) AT4G31250 | Symbols: | leucine-rich repeat transmembrane protein kinase, putative | chr4:15179201-15181751 REVERSEweakly similar to ( 140) PSKR_DAUCA Phytosulfokine receptor precursor (EC 2.7.11.1) (Phytosulfokine LRR receptor kinase) - Daucus carota (Carrot)highly similar to ( 506) loc_os02g07810 12002.m06127 protein ATP binding protein, putative, expressed seq=cds; …	1.13.4	LRR III (Leucine Rich Repeat Receptor Kinase III)	LRR
GRMZM2G055844_P01	+/+	moderately similar to ( 494) AT5G67200 | Symbols: | leucine-rich repeat transmembrane protein kinase, putative | chr5:26813893-26816555 REVERSEweakly similar to ( 149) PSKR_DAUCA Phytosulfokine receptor precursor (EC 2.7.11.1) (Phytosulfokine LRR receptor kinase) - Daucus carota (Carrot)nearly identical (1002) loc_os04g55620 12004.m10453 protein receptor kinase, putative, expressed seq=cds; coord…	1.13.5	LRR III (Leucine Rich Repeat Receptor Kinase III)	LRR
GRMZM2G092550_P01	-/+	moderately similar to ( 462) AT4G25160 | Symbols: | protein kinase family protein | chr4:12903360-12906669 REVERSEweakly similar to ( 131) CRI4_MAIZE Putative receptor protein kinase CRINKLY4 precursor (EC 2.7.11.1) - Zea mays (Maize)highly similar to ( 735) loc_os10g41220 12010.m06886 protein ATP binding protein, putative, expressed seq=cds; coord=7:109309083..109325401:1; parent_gene=GRMZM2G092…	1.14.2	RLCK IX (Receptor Like Cytoplasmic Kinase IX)	RLCK
GRMZM2G101754_P02	+/-	weakly similar to ( 145) AT2G45910 | Symbols: | protein kinase family protein / U-box domain-containing protein | chr2:18894520-18898212 FORWARDmoderately similar to ( 263) loc_os02g57700 12002.m10791 protein protein kinase, putative, expressed seq=cds; coord=4:170026230..170030383:-1; parent_gene=GRMZM2G101754	1.14.2
GRMZM2G084806_P02	+/-	moderately similar to ( 224) AT4G18640 | Symbols: MRH1 | MRH1 (morphogenesis of root hair 1); ATP binding / protein binding / protein kinase/ protein serine/threonine kinase/ protein tyrosine kinase | chr4:10260481-10263577 FORWARDvery weakly similar to (92.8) PSKR_DAUCA Phytosulfokine receptor precursor (EC 2.7.11.1) (Phytosulfokine LRR receptor kinase) - Daucus carota (Carrot)moderately similar…	1.15.1	RLCK I (Receptor Like Cytoplasmic Kinase I)	RLCK
GRMZM2G119759_P01	+/-	highly similar to ( 572) AT1G63430 | Symbols: | leucine-rich repeat transmembrane protein kinase, putative | chr1:23522896-23526451 FORWARDweakly similar to ( 169) PSKR_DAUCA Phytosulfokine receptor precursor (EC 2.7.11.1) (Phytosulfokine LRR receptor kinase) - Daucus carota (Carrot)nearly identical (1001) loc_os04g58700 12004.m10750 protein ATP binding protein, putative, expressed seq=cds; coord…	1.15.1	RLCK I (Receptor Like Cytoplasmic Kinase I)	RLCK
GRMZM2G135359_P01	+/-	moderately similar to ( 379) AT4G18640 | Symbols: MRH1 | MRH1 (morphogenesis of root hair 1); ATP binding / protein binding / protein kinase/ protein serine/threonine kinase/ protein tyrosine kinase | chr4:10260481-10263577 FORWARDweakly similar to ( 101) CRI4_MAIZE Putative receptor protein kinase CRINKLY4 precursor (EC 2.7.11.1) - Zea mays (Maize)highly similar to ( 607) loc_os03g18370 12003.m0…	1.15.1	RLCK I (Receptor Like Cytoplasmic Kinase I)	RLCK
GRMZM5G860810_P02	+/+	moderately similar to ( 379) AT3G03770 | Symbols: | leucine-rich repeat transmembrane protein kinase, putative | chr3:945303-948436 REVERSEweakly similar to ( 123) NORK_MEDTR Nodulation receptor kinase precursor (EC 2.7.11.1) (Does not make infections protein 2) (Symbiosis receptor-like kinase) (MtSYMRK) - Medicago truncatula (Barrel medic)nearly identical (1022) loc_os07g07230 12007.m079614 prot…	1.15.2	LRR VI (Leucine Rich Repeat Receptor Kinase VI)	LRR
GRMZM2G009995_P02	-/+	weakly similar to ( 171) AT3G03770 | Symbols: | leucine-rich repeat transmembrane protein kinase, putative | chr3:945303-948436 REVERSEvery weakly similar to (89.7) RPK1_IPONI Receptor-like protein kinase precursor (EC 2.7.11.1) - Ipomoea nil (Japanese morning glory) (Pharbitis nil)moderately similar to ( 474) loc_os06g38970 12006.m08435 protein ATP binding protein, putative, expressed seq=cds; c…	1.15.2
GRMZM2G143238_P01	-/+	moderately similar to ( 435) AT2G16250 | Symbols: | leucine-rich repeat transmembrane protein kinase, putative | chr2:7039682-7042933 REVERSEweakly similar to ( 152) PSKR_DAUCA Phytosulfokine receptor precursor (EC 2.7.11.1) (Phytosulfokine LRR receptor kinase) - Daucus carota (Carrot)highly similar to ( 677) loc_os03g51440 12003.m10123 protein ATP binding protein, putative, expressed seq=cds; co…	1.15.3	LRR VI (Leucine Rich Repeat Receptor Kinase VI)	LRR
GRMZM2G143238_P02	+/-	moderately similar to ( 443) AT4G39270 | Symbols: | leucine-rich repeat transmembrane protein kinase, putative | chr4:18276874-18279710 FORWARDweakly similar to ( 152) PSKR_DAUCA Phytosulfokine receptor precursor (EC 2.7.11.1) (Phytosulfokine LRR receptor kinase) - Daucus carota (Carrot)nearly identical (1047) loc_os03g51440 12003.m10123 protein ATP binding protein, putative, expressed seq=cds; c…	1.15.3	LRR VI (Leucine Rich Repeat Receptor Kinase VI)	LRR
GRMZM2G160619_P01	+/-	moderately similar to ( 429) AT2G16250 | Symbols: | leucine-rich repeat transmembrane protein kinase, putative | chr2:7039682-7042933 REVERSEweakly similar to ( 152) PSKR_DAUCA Phytosulfokine receptor precursor (EC 2.7.11.1) (Phytosulfokine LRR receptor kinase) - Daucus carota (Carrot)nearly identical (1038) loc_os03g51440 12003.m10123 protein ATP binding protein, putative, expressed seq=cds; coo…	1.15.3	LRR VI (Leucine Rich Repeat Receptor Kinase VI)	LRR
GRMZM2G312712_P02	+/-	nearly identical (1341) AT3G18290 | Symbols: EMB2454 | EMB2454 (embryo defective 2454); protein binding / zinc ion binding | chr3:6274308-6280174 FORWARDvery weakly similar to (88.2) PSKR_DAUCA Phytosulfokine receptor precursor (EC 2.7.11.1) (Phytosulfokine LRR receptor kinase) - Daucus carota (Carrot)nearly identical (1834) loc_os01g49470 12001.m11133 protein CHY zinc finger family protein, expr…	1.15.3	LRR VI (Leucine Rich Repeat Receptor Kinase VI)	LRR
GRMZM2G463227_P02	+/-	moderately similar to ( 252) AT4G38370 | Symbols: | phosphoglycerate/bisphosphoglycerate mutase family protein | chr4:17970112-17971222 REVERSEweakly similar to ( 106) PSKR_DAUCA Phytosulfokine receptor precursor (EC 2.7.11.1) (Phytosulfokine LRR receptor kinase) - Daucus carota (Carrot)moderately similar to ( 331) loc_os04g14760 12004.m06713 protein phosphoglycerate mutase family protein, expres…	1.15.3	LRR VI (Leucine Rich Repeat Receptor Kinase VI)	LRR
GRMZM2G127050_P02	-/+	highly similar to ( 620) AT4G35230 | Symbols: BSK1 | BSK1 (BR-SIGNALING KINASE 1); ATP binding / binding / kinase/ protein kinase/ protein tyrosine kinase | chr4:16755325-16758041 REVERSEweakly similar to ( 131) CRI4_MAIZE Putative receptor protein kinase CRINKLY4 precursor (EC 2.7.11.1) - Zea mays (Maize)highly similar to ( 694) loc_os03g04050 12003.m05937 protein ATP binding protein, putative, …	1.16.1	RLCK II (Receptor Like Cytoplasmic Kinase II)	RLCK
GRMZM2G382104_P02	+/+	highly similar to ( 719) AT1G63500 | Symbols: | ATP binding / binding / protein kinase/ protein serine/threonine kinase/ protein tyrosine kinase | chr1:23556015-23558403 FORWARDweakly similar to ( 112) CRI4_MAIZE Putative receptor protein kinase CRINKLY4 precursor (EC 2.7.11.1) - Zea mays (Maize)highly similar to ( 659) loc_os04g58750 12004.m35529 protein protein kinase APK1B, chloroplast precurs…	1.16.1	RLCK II (Receptor Like Cytoplasmic Kinase II)	RLCK
GRMZM2G026767_P02	+/-	moderately similar to ( 328) AT4G35230 | Symbols: BSK1 | BSK1 (BR-SIGNALING KINASE 1); ATP binding / binding / kinase/ protein kinase/ protein tyrosine kinase | chr4:16755325-16758041 REVERSEvery weakly similar to (86.7) CRI4_MAIZE Putative receptor protein kinase CRINKLY4 precursor (EC 2.7.11.1) - Zea mays (Maize)moderately similar to ( 365) loc_os10g39670 12010.m06736 protein ATP binding protei…	1.16.1	RLCK II (Receptor Like Cytoplasmic Kinase II)	RLCK
GRMZM2G054634_P01	+/-	highly similar to ( 764) AT5G46570 | Symbols: BSK2 | BSK2 (BR-SIGNALING KINASE 2); ATP binding / binding / kinase/ protein kinase/ protein tyrosine kinase | chr5:18894687-18897198 FORWARDweakly similar to ( 124) CRI4_MAIZE Putative receptor protein kinase CRINKLY4 precursor (EC 2.7.11.1) - Zea mays (Maize)highly similar to ( 884) loc_os10g42110 12010.m06968 protein ATP binding protein, putative, …	1.16.1	RLCK II (Receptor Like Cytoplasmic Kinase II)	RLCK
GRMZM2G099598_P01	+/-	highly similar to ( 763) AT4G35230 | Symbols: BSK1 | BSK1 (BR-SIGNALING KINASE 1); ATP binding / binding / kinase/ protein kinase/ protein tyrosine kinase | chr4:16755325-16758041 REVERSEweakly similar to ( 127) CRI4_MAIZE Putative receptor protein kinase CRINKLY4 precursor (EC 2.7.11.1) - Zea mays (Maize)highly similar to ( 863) loc_os03g04050 12003.m05937 protein ATP binding protein, putative, …	1.16.1	RLCK II (Receptor Like Cytoplasmic Kinase II)	RLCK
GRMZM2G121826_P01	+/-	highly similar to ( 631) AT5G59010 | Symbols: | protein kinase-related | chr5:23820578-23822499 REVERSEweakly similar to ( 117) CRI4_MAIZE Putative receptor protein kinase CRINKLY4 precursor (EC 2.7.11.1) - Zea mays (Maize)highly similar to ( 796) loc_os03g61010 12003.m10986 protein TPR-containing protein kinase, putative, expressed seq=cds; coord=5:2115823..2121203:-1; parent_gene=GRMZM2G121826	1.16.1	RLCK II (Receptor Like Cytoplasmic Kinase II)	RLCK
GRMZM2G127050_P01	+/-	highly similar to ( 761) AT4G35230 | Symbols: BSK1 | BSK1 (BR-SIGNALING KINASE 1); ATP binding / binding / kinase/ protein kinase/ protein tyrosine kinase | chr4:16755325-16758041 REVERSEweakly similar to ( 131) CRI4_MAIZE Putative receptor protein kinase CRINKLY4 precursor (EC 2.7.11.1) - Zea mays (Maize)highly similar to ( 845) loc_os03g04050 12003.m05937 protein ATP binding protein, putative, …	1.16.1	RLCK II (Receptor Like Cytoplasmic Kinase II)	RLCK
GRMZM2G169080_P01	+/-	highly similar to ( 769) AT5G46570 | Symbols: BSK2 | BSK2 (BR-SIGNALING KINASE 2); ATP binding / binding / kinase/ protein kinase/ protein tyrosine kinase | chr5:18894687-18897198 FORWARDweakly similar to ( 120) CRI4_MAIZE Putative receptor protein kinase CRINKLY4 precursor (EC 2.7.11.1) - Zea mays (Maize)highly similar to ( 883) loc_os10g42110 12010.m06968 protein ATP binding protein, putative, …	1.16.1	RLCK II (Receptor Like Cytoplasmic Kinase II)	RLCK
GRMZM2G177445_P01	+/-	highly similar to ( 640) AT5G59010 | Symbols: | protein kinase-related | chr5:23820578-23822499 REVERSEweakly similar to ( 116) CRI4_MAIZE Putative receptor protein kinase CRINKLY4 precursor (EC 2.7.11.1) - Zea mays (Maize)highly similar to ( 804) loc_os03g61010 12003.m10986 protein TPR-containing protein kinase, putative, expressed seq=cds; coord=1:294492422..294497948:1; parent_gene=GRMZM2G1774…	1.16.1	RLCK II (Receptor Like Cytoplasmic Kinase II)	RLCK
AC217293.3_FGP007	+/-	moderately similar to ( 278) AT1G21270 | Symbols: WAK2 | WAK2; ATP binding / calcium ion binding / protein kinase/ protein serine/threonine kinase | chr1:7444997-7447345 FORWARDweakly similar to ( 148) NORK_MEDTR Nodulation receptor kinase precursor (EC 2.7.11.1) (Does not make infections protein 2) (Symbiosis receptor-like kinase) (MtSYMRK) - Medicago truncatula (Barrel medic)moderately similar …	1.17.1	Wall Associated Kinase	Wall
GRMZM2G029530_P02	-/+	highly similar to ( 505) AT3G59350 | Symbols: | serine/threonine protein kinase, putative | chr3:21932930-21934883 FORWARDmoderately similar to ( 211) NORK_MEDTR Nodulation receptor kinase precursor (EC 2.7.11.1) (Does not make infections protein 2) (Symbiosis receptor-like kinase) (MtSYMRK) - Medicago truncatula (Barrel medic)highly similar to ( 593) loc_os09g33860 12009.m06435 protein expressed…	1.2.1	RLCK VIII (Receptor Like Cytoplasmic Kinase VIII)	RLCK
GRMZM2G098747_P01	+/+	moderately similar to ( 468) AT3G58690 | Symbols: | protein kinase family protein | chr3:21709369-21711246 FORWARDmoderately similar to ( 240) CRI4_MAIZE Putative receptor protein kinase CRINKLY4 precursor (EC 2.7.11.1) - Zea mays (Maize)highly similar to ( 598) loc_os05g11750 12005.m27740 protein serine/threonine-protein kinase NAK, putative, expressed seq=cds; coord=6:131322510..131327627:-1; p…	1.2.1	RLCK VIII (Receptor Like Cytoplasmic Kinase VIII)	RLCK
GRMZM2G001668_P01	+/-	highly similar to ( 501) AT3G59350 | Symbols: | serine/threonine protein kinase, putative | chr3:21932930-21934883 FORWARDmoderately similar to ( 215) NORK_MEDTR Nodulation receptor kinase precursor (EC 2.7.11.1) (Does not make infections protein 2) (Symbiosis receptor-like kinase) (MtSYMRK) - Medicago truncatula (Barrel medic)highly similar to ( 581) loc_os03g62700 12003.m11147 protein protein k…	1.2.1	RLCK VIII (Receptor Like Cytoplasmic Kinase VIII)	RLCK
GRMZM2G029530_P01	+/-	highly similar to ( 528) AT3G59350 | Symbols: | serine/threonine protein kinase, putative | chr3:21932930-21934883 FORWARDmoderately similar to ( 220) NORK_MEDTR Nodulation receptor kinase precursor (EC 2.7.11.1) (Does not make infections protein 2) (Symbiosis receptor-like kinase) (MtSYMRK) - Medicago truncatula (Barrel medic)highly similar to ( 626) loc_os09g33860 12009.m06435 protein expressed…	1.2.1	RLCK VIII (Receptor Like Cytoplasmic Kinase VIII)	RLCK
GRMZM2G061447_P01	+/-	highly similar to ( 542) AT2G47060 | Symbols: | serine/threonine protein kinase, putative | chr2:19333116-19334759 REVERSEmoderately similar to ( 210) NORK_MEDTR Nodulation receptor kinase precursor (EC 2.7.11.1) (Does not make infections protein 2) (Symbiosis receptor-like kinase) (MtSYMRK) - Medicago truncatula (Barrel medic)highly similar to ( 656) loc_os05g04520 12005.m27688 protein pto kinas…	1.2.1	RLCK VIII (Receptor Like Cytoplasmic Kinase VIII)	RLCK
GRMZM2G063897_P02	+/-	moderately similar to ( 425) AT2G28250 | Symbols: NCRK | NCRK; kinase | chr2:12044004-12046339 FORWARDmoderately similar to ( 204) NORK_MEDTR Nodulation receptor kinase precursor (EC 2.7.11.1) (Does not make infections protein 2) (Symbiosis receptor-like kinase) (MtSYMRK) - Medicago truncatula (Barrel medic)highly similar to ( 692) loc_os02g02040 12002.m33504 protein protein kinase, putative, exp…	1.2.1	RLCK VIII (Receptor Like Cytoplasmic Kinase VIII)	RLCK
GRMZM2G071877_P01	+/-	highly similar to ( 526) AT3G59350 | Symbols: | serine/threonine protein kinase, putative | chr3:21932930-21934883 FORWARDmoderately similar to ( 221) NORK_MEDTR Nodulation receptor kinase precursor (EC 2.7.11.1) (Does not make infections protein 2) (Symbiosis receptor-like kinase) (MtSYMRK) - Medicago truncatula (Barrel medic)highly similar to ( 644) loc_os03g62700 12003.m11147 protein protein k…	1.2.1	RLCK VIII (Receptor Like Cytoplasmic Kinase VIII)	RLCK
GRMZM2G085038_P01	+/-	highly similar to ( 537) AT2G47060 | Symbols: | serine/threonine protein kinase, putative | chr2:19333116-19334759 REVERSEmoderately similar to ( 212) CRI4_MAIZE Putative receptor protein kinase CRINKLY4 precursor (EC 2.7.11.1) - Zea mays (Maize)highly similar to ( 638) loc_os05g04520 12005.m27688 protein pto kinase interactor 1, putative, expressed seq=cds; coord=8:271252..367057:-1; parent_gene…	1.2.1	RLCK VIII (Receptor Like Cytoplasmic Kinase VIII)	RLCK
GRMZM2G153945_P01	+/-	highly similar to ( 523) AT3G59350 | Symbols: | serine/threonine protein kinase, putative | chr3:21932930-21934883 FORWARDmoderately similar to ( 218) NORK_MEDTR Nodulation receptor kinase precursor (EC 2.7.11.1) (Does not make infections protein 2) (Symbiosis receptor-like kinase) (MtSYMRK) - Medicago truncatula (Barrel medic)highly similar to ( 561) loc_os09g33860 12009.m06435 protein expressed…	1.2.1	RLCK VIII (Receptor Like Cytoplasmic Kinase VIII)	RLCK
GRMZM2G179279_P01	+/-	moderately similar to ( 384) AT1G54820 | Symbols: | protein kinase family protein | chr1:20447370-20450761 FORWARDmoderately similar to ( 231) CRI4_MAIZE Putative receptor protein kinase CRINKLY4 precursor (EC 2.7.11.1) - Zea mays (Maize)highly similar to ( 632) loc_os05g33080 12005.m07540 protein serine/threonine-protein kinase NAK, putative, expressed seq=cds; coord=6:145075492..145079441:1; pa…	1.2.1	RLCK VIII (Receptor Like Cytoplasmic Kinase VIII)	RLCK
GRMZM2G346132_P01	+/-	moderately similar to ( 479) AT3G59350 | Symbols: | serine/threonine protein kinase, putative | chr3:21932930-21934883 FORWARDmoderately similar to ( 211) NORK_MEDTR Nodulation receptor kinase precursor (EC 2.7.11.1) (Does not make infections protein 2) (Symbiosis receptor-like kinase) (MtSYMRK) - Medicago truncatula (Barrel medic)highly similar to ( 576) loc_os01g67340 12001.m150804 protein prot…	1.2.1	RLCK VIII (Receptor Like Cytoplasmic Kinase VIII)	RLCK
GRMZM2G007283_P02	-/+	moderately similar to ( 403) AT5G01020 | Symbols: | protein kinase family protein | chr5:6309-8270 REVERSEweakly similar to ( 160) NORK_PEA Nodulation receptor kinase precursor (EC 2.7.11.1) - Pisum sativum (Garden pea)moderately similar to ( 470) loc_os11g02830 12011.m079931 protein serine/threonine-protein kinase NAK, putative, expressed seq=cds; coord=2:150699840..150704799:1; parent_gene=GRMZ…	1.2.2	RLCK VII (Receptor Like Cytoplasmic Kinase VII)	RLCK
GRMZM2G025127_P01	+/+	moderately similar to ( 445) AT2G17220 | Symbols: | protein kinase, putative | chr2:7487866-7489768 REVERSEmoderately similar to ( 215) NORK_MEDTR Nodulation receptor kinase precursor (EC 2.7.11.1) (Does not make infections protein 2) (Symbiosis receptor-like kinase) (MtSYMRK) - Medicago truncatula (Barrel medic)highly similar to ( 573) loc_os02g02600 12002.m05609 protein serine/threonine-protein…	1.2.2	RLCK VII (Receptor Like Cytoplasmic Kinase VII)	RLCK
GRMZM2G028037_P01	+/+	highly similar to ( 618) AT5G15080 | Symbols: | protein kinase, putative | chr5:4886414-4888555 FORWARDmoderately similar to ( 223) NORK_PEA Nodulation receptor kinase precursor (EC 2.7.11.1) - Pisum sativum (Garden pea)highly similar to ( 774) loc_os01g40590 12001.m10330 protein protein kinase APK1A, chloroplast precursor, putative, expressed seq=cds; coord=3:221435470..221440819:-1; parent_gene…	1.2.2	RLCK VII (Receptor Like Cytoplasmic Kinase VII)	RLCK
GRMZM2G037585_P02	-/+	moderately similar to ( 401) AT5G18610 | Symbols: | protein kinase family protein | chr5:6192736-6195371 FORWARDweakly similar to ( 141) CRI4_MAIZE Putative receptor protein kinase CRINKLY4 precursor (EC 2.7.11.1) - Zea mays (Maize)highly similar to ( 517) loc_os01g71000 12001.m13144 protein protein kinase APK1B, chloroplast precursor, putative, expressed seq=cds; coord=8:159448839..159452993:-1;…	1.2.2	RLCK VII (Receptor Like Cytoplasmic Kinase VII)	RLCK
GRMZM2G048210_P01	+/+	highly similar to ( 527) AT5G18610 | Symbols: | protein kinase family protein | chr5:6192736-6195371 FORWARDmoderately similar to ( 235) NORK_PEA Nodulation receptor kinase precursor (EC 2.7.11.1) - Pisum sativum (Garden pea)highly similar to ( 693) loc_os07g47270 12007.m08944 protein protein kinase APK1B, chloroplast precursor, putative, expressed seq=cds; coord=7:172119265..172124267:-1; parent…	1.2.2	RLCK VII (Receptor Like Cytoplasmic Kinase VII)	RLCK
GRMZM2G119521_P01	+/+	moderately similar to ( 486) AT5G56460 | Symbols: | protein kinase, putative | chr5:22865509-22867866 FORWARDweakly similar to ( 197) NORK_MEDTR Nodulation receptor kinase precursor (EC 2.7.11.1) (Does not make infections protein 2) (Symbiosis receptor-like kinase) (MtSYMRK) - Medicago truncatula (Barrel medic)highly similar to ( 548) loc_os10g29620 12010.m05830 protein protein kinase APK1B, chlo…	1.2.2	RLCK VII (Receptor Like Cytoplasmic Kinase VII)	RLCK
GRMZM2G140095_P04	-/+	highly similar to ( 604) AT5G13160 | Symbols: PBS1 | PBS1 (avrPphB susceptible 1); kinase/ protein serine/threonine kinase | chr5:4176854-4179682 FORWARDmoderately similar to ( 248) NORK_PEA Nodulation receptor kinase precursor (EC 2.7.11.1) - Pisum sativum (Garden pea)highly similar to ( 835) loc_os02g30900 12002.m08233 protein protein kinase APK1A, chloroplast precursor, putative, expressed seq…	1.2.2	RLCK VII (Receptor Like Cytoplasmic Kinase VII)	RLCK
GRMZM2G140590_P03	-/+	highly similar to ( 508) AT5G18610 | Symbols: | protein kinase family protein | chr5:6192736-6195371 FORWARDweakly similar to ( 199) CRI4_MAIZE Putative receptor protein kinase CRINKLY4 precursor (EC 2.7.11.1) - Zea mays (Maize)highly similar to ( 612) loc_os05g30870 12005.m07323 protein serine/threonine-protein kinase NAK, putative, expressed seq=cds; coord=8:115015293..115029444:1; parent_gene=…	1.2.2	RLCK VII (Receptor Like Cytoplasmic Kinase VII)	RLCK
GRMZM2G171620_P02	-/+	moderately similar to ( 337) AT2G20300 | Symbols: ALE2 | ALE2 (Abnormal Leaf Shape 2); kinase | chr2:8756475-8759845 REVERSEweakly similar to ( 151) NORK_PEA Nodulation receptor kinase precursor (EC 2.7.11.1) - Pisum sativum (Garden pea)moderately similar to ( 427) loc_os04g43020 12004.m09266 protein ATP binding protein, putative, expressed seq=cds; coord=2:29680033..29681906:-1; parent_gene=GRMZ…	1.2.2	RLCK VII (Receptor Like Cytoplasmic Kinase VII)	RLCK
GRMZM2G178787_P01	+/+	highly similar to ( 554) AT2G02800 | Symbols: APK2B | APK2B (PROTEIN KINASE 2B); ATP binding / kinase/ protein kinase/ protein serine/threonine kinase | chr2:796889-799250 REVERSEmoderately similar to ( 221) NORK_MEDTR Nodulation receptor kinase precursor (EC 2.7.11.1) (Does not make infections protein 2) (Symbiosis receptor-like kinase) (MtSYMRK) - Medicago truncatula (Barrel medic)highly simila…	1.2.2	RLCK VII (Receptor Like Cytoplasmic Kinase VII)	RLCK
GRMZM2G180065_P02	-/+	moderately similar to ( 486) AT4G02010 | Symbols: | protein kinase family protein | chr4:881457-885222 FORWARDweakly similar to ( 158) PSKR_DAUCA Phytosulfokine receptor precursor (EC 2.7.11.1) (Phytosulfokine LRR receptor kinase) - Daucus carota (Carrot)highly similar to ( 749) loc_os01g14932 12001.m42949 protein NAK-like ser/thr protein kinase, putative, expressed seq=cds; coord=3:35495361..355…	1.2.2	RLCK VII (Receptor Like Cytoplasmic Kinase VII)	RLCK
GRMZM2G364172_P02	+/+	highly similar to ( 504) AT3G09830 | Symbols: | protein kinase, putative | chr3:3017199-3018696 FORWARDmoderately similar to ( 225) NORK_MEDTR Nodulation receptor kinase precursor (EC 2.7.11.1) (Does not make infections protein 2) (Symbiosis receptor-like kinase) (MtSYMRK) - Medicago truncatula (Barrel medic)highly similar to ( 779) loc_os02g57420 12002.m10764 protein protein kinase APK1A, chloro…	1.2.2	RLCK VII (Receptor Like Cytoplasmic Kinase VII)	RLCK
GRMZM5G879570_P02	+/+	moderately similar to ( 395) AT5G47070 | Symbols: | protein kinase, putative | chr5:19118683-19120528 REVERSEweakly similar to ( 198) PSKR_DAUCA Phytosulfokine receptor precursor (EC 2.7.11.1) (Phytosulfokine LRR receptor kinase) - Daucus carota (Carrot)highly similar to ( 563) loc_os09g36320 12009.m06581 protein serine/threonine-protein kinase NAK, putative, expressed seq=cds; coord=7:143393429.…	1.2.2	RLCK VII (Receptor Like Cytoplasmic Kinase VII)	RLCK
GRMZM2G007801_P01	+/-	moderately similar to ( 278) AT3G01300 | Symbols: | protein kinase, putative | chr3:90817-93335 REVERSEweakly similar to ( 148) NORK_PEA Nodulation receptor kinase precursor (EC 2.7.11.1) - Pisum sativum (Garden pea)moderately similar to ( 375) loc_os06g07230 12006.m05446 protein protein kinase APK1B, chloroplast precursor, putative, expressed seq=cds; coord=9:15915354..15917257:1; parent_gene=GR…	1.2.2	RLCK VII (Receptor Like Cytoplasmic Kinase VII)	RLCK
GRMZM2G020915_P01	+/-	moderately similar to ( 333) AT5G13160 | Symbols: PBS1 | PBS1 (avrPphB susceptible 1); kinase/ protein serine/threonine kinase | chr5:4176854-4179682 FORWARDweakly similar to ( 191) NORK_MEDTR Nodulation receptor kinase precursor (EC 2.7.11.1) (Does not make infections protein 2) (Symbiosis receptor-like kinase) (MtSYMRK) - Medicago truncatula (Barrel medic)moderately similar to ( 333) loc_os02g3…	1.2.2	RLCK VII (Receptor Like Cytoplasmic Kinase VII)	RLCK
GRMZM2G037585_P01	+/-	highly similar to ( 652) AT5G18610 | Symbols: | protein kinase family protein | chr5:6192736-6195371 FORWARDmoderately similar to ( 239) NORK_PEA Nodulation receptor kinase precursor (EC 2.7.11.1) - Pisum sativum (Garden pea)highly similar to ( 828) loc_os01g71000 12001.m13144 protein protein kinase APK1B, chloroplast precursor, putative, expressed seq=cds; coord=8:159448332..159452993:-1; parent…	1.2.2	RLCK VII (Receptor Like Cytoplasmic Kinase VII)	RLCK
GRMZM2G055982_P01	+/-	moderately similar to ( 429) AT2G05940 | Symbols: | protein kinase, putative | chr2:2287514-2289270 REVERSEmoderately similar to ( 218) NORK_MEDTR Nodulation receptor kinase precursor (EC 2.7.11.1) (Does not make infections protein 2) (Symbiosis receptor-like kinase) (MtSYMRK) - Medicago truncatula (Barrel medic)highly similar to ( 616) loc_os06g10160 12006.m05734 protein protein kinase APK1A, ch…	1.2.2	RLCK VII (Receptor Like Cytoplasmic Kinase VII)	RLCK
GRMZM2G063533_P01	+/-	moderately similar to ( 399) AT5G47070 | Symbols: | protein kinase, putative | chr5:19118683-19120528 REVERSEmoderately similar to ( 204) NORK_MEDTR Nodulation receptor kinase precursor (EC 2.7.11.1) (Does not make infections protein 2) (Symbiosis receptor-like kinase) (MtSYMRK) - Medicago truncatula (Barrel medic)highly similar to ( 550) loc_os09g36320 12009.m06581 protein serine/threonine-prote…	1.2.2	RLCK VII (Receptor Like Cytoplasmic Kinase VII)	RLCK
GRMZM2G068117_P01	+/-	highly similar to ( 516) AT2G28930 | Symbols: APK1B | APK1B; ATP binding / kinase/ protein kinase/ protein serine/threonine kinase | chr2:12424551-12426565 FORWARDmoderately similar to ( 233) NORK_MEDTR Nodulation receptor kinase precursor (EC 2.7.11.1) (Does not make infections protein 2) (Symbiosis receptor-like kinase) (MtSYMRK) - Medicago truncatula (Barrel medic)highly similar to ( 647) loc_…	1.2.2	RLCK VII (Receptor Like Cytoplasmic Kinase VII)	RLCK
GRMZM2G076423_P01	+/-	highly similar to ( 558) AT5G56460 | Symbols: | protein kinase, putative | chr5:22865509-22867866 FORWARDweakly similar to ( 193) NORK_MEDTR Nodulation receptor kinase precursor (EC 2.7.11.1) (Does not make infections protein 2) (Symbiosis receptor-like kinase) (MtSYMRK) - Medicago truncatula (Barrel medic)highly similar to ( 677) loc_os03g06330 12003.m06153 protein protein kinase APK1B, chloropl…	1.2.2	RLCK VII (Receptor Like Cytoplasmic Kinase VII)	RLCK
GRMZM2G087459_P01	+/-	moderately similar to ( 486) AT2G28930 | Symbols: APK1B | APK1B; ATP binding / kinase/ protein kinase/ protein serine/threonine kinase | chr2:12424551-12426565 FORWARDmoderately similar to ( 223) NORK_MEDTR Nodulation receptor kinase precursor (EC 2.7.11.1) (Does not make infections protein 2) (Symbiosis receptor-like kinase) (MtSYMRK) - Medicago truncatula (Barrel medic)highly similar to ( 650) …	1.2.2	RLCK VII (Receptor Like Cytoplasmic Kinase VII)	RLCK
GRMZM2G125762_P01	+/-	highly similar to ( 531) AT2G02800 | Symbols: APK2B | APK2B (PROTEIN KINASE 2B); ATP binding / kinase/ protein kinase/ protein serine/threonine kinase | chr2:796889-799250 REVERSEmoderately similar to ( 223) NORK_PEA Nodulation receptor kinase precursor (EC 2.7.11.1) - Pisum sativum (Garden pea)highly similar to ( 639) loc_os10g26520 12010.m05592 protein protein kinase APK1B, chloroplast precurso…	1.2.2	RLCK VII (Receptor Like Cytoplasmic Kinase VII)	RLCK
GRMZM2G132184_P01	+/-	highly similar to ( 600) AT5G15080 | Symbols: | protein kinase, putative | chr5:4886414-4888555 FORWARDmoderately similar to ( 217) NORK_PEA Nodulation receptor kinase precursor (EC 2.7.11.1) - Pisum sativum (Garden pea)highly similar to ( 801) loc_os09g19700 12009.m05178 protein protein kinase APK1A, chloroplast precursor, putative, expressed seq=cds; coord=7:97336351..97341531:1; parent_gene=GR…	1.2.2	RLCK VII (Receptor Like Cytoplasmic Kinase VII)	RLCK
GRMZM2G137468_P01	+/-	highly similar to ( 617) AT5G13160 | Symbols: PBS1 | PBS1 (avrPphB susceptible 1); kinase/ protein serine/threonine kinase | chr5:4176854-4179682 FORWARDmoderately similar to ( 247) NORK_PEA Nodulation receptor kinase precursor (EC 2.7.11.1) - Pisum sativum (Garden pea)highly similar to ( 846) loc_os02g30900 12002.m08233 protein protein kinase APK1A, chloroplast precursor, putative, expressed seq…	1.2.2	RLCK VII (Receptor Like Cytoplasmic Kinase VII)	RLCK
GRMZM2G140095_P02	+/-	highly similar to ( 624) AT5G13160 | Symbols: PBS1 | PBS1 (avrPphB susceptible 1); kinase/ protein serine/threonine kinase | chr5:4176854-4179682 FORWARDmoderately similar to ( 248) NORK_PEA Nodulation receptor kinase precursor (EC 2.7.11.1) - Pisum sativum (Garden pea)highly similar to ( 904) loc_os02g30900 12002.m08233 protein protein kinase APK1A, chloroplast precursor, putative, expressed seq…	1.2.2	RLCK VII (Receptor Like Cytoplasmic Kinase VII)	RLCK
GRMZM2G140590_P01	+/-	highly similar to ( 652) AT5G18610 | Symbols: | protein kinase family protein | chr5:6192736-6195371 FORWARDmoderately similar to ( 244) NORK_PEA Nodulation receptor kinase precursor (EC 2.7.11.1) - Pisum sativum (Garden pea)highly similar to ( 792) loc_os05g30870 12005.m07323 protein serine/threonine-protein kinase NAK, putative, expressed seq=cds; coord=8:115015293..115029444:1; parent_gene=GRM…	1.2.2	RLCK VII (Receptor Like Cytoplasmic Kinase VII)	RLCK
GRMZM2G147373_P01	+/-	moderately similar to ( 443) AT1G61590 | Symbols: | protein kinase, putative | chr1:22723691-22726022 REVERSEmoderately similar to ( 214) NORK_PEA Nodulation receptor kinase precursor (EC 2.7.11.1) - Pisum sativum (Garden pea)highly similar to ( 617) loc_os03g24930 12003.m101355 protein protein kinase APK1A, chloroplast precursor, putative, expressed seq=cds; coord=9:127780133..127782462:-1; pare…	1.2.2	RLCK VII (Receptor Like Cytoplasmic Kinase VII)	RLCK
GRMZM2G157115_P01	+/-	highly similar to ( 519) AT2G07180 | Symbols: | protein kinase, putative | chr2:2981082-2983271 REVERSEmoderately similar to ( 218) NORK_MEDTR Nodulation receptor kinase precursor (EC 2.7.11.1) (Does not make infections protein 2) (Symbiosis receptor-like kinase) (MtSYMRK) - Medicago truncatula (Barrel medic)highly similar to ( 830) loc_os06g45280 12006.m09055 protein protein kinase APK1B, chloro…	1.2.2	RLCK VII (Receptor Like Cytoplasmic Kinase VII)	RLCK
GRMZM2G158045_P02	+/-	moderately similar to ( 380) AT5G47070 | Symbols: | protein kinase, putative | chr5:19118683-19120528 REVERSEweakly similar to ( 194) PSKR_DAUCA Phytosulfokine receptor precursor (EC 2.7.11.1) (Phytosulfokine LRR receptor kinase) - Daucus carota (Carrot)highly similar to ( 614) loc_os06g50100 12006.m09534 protein protein kinase APK1B, chloroplast precursor, putative, expressed seq=cds; coord=5:61…	1.2.2	RLCK VII (Receptor Like Cytoplasmic Kinase VII)	RLCK
GRMZM2G171620_P01	+/-	moderately similar to ( 479) AT2G20300 | Symbols: ALE2 | ALE2 (Abnormal Leaf Shape 2); kinase | chr2:8756475-8759845 REVERSEmoderately similar to ( 207) NORK_MEDTR Nodulation receptor kinase precursor (EC 2.7.11.1) (Does not make infections protein 2) (Symbiosis receptor-like kinase) (MtSYMRK) - Medicago truncatula (Barrel medic)highly similar to ( 634) loc_os04g43020 12004.m09266 protein ATP bin…	1.2.2	RLCK VII (Receptor Like Cytoplasmic Kinase VII)	RLCK
GRMZM2G180065_P01	+/-	highly similar to ( 729) AT4G02010 | Symbols: | protein kinase family protein | chr4:881457-885222 FORWARDmoderately similar to ( 234) PSKR_DAUCA Phytosulfokine receptor precursor (EC 2.7.11.1) (Phytosulfokine LRR receptor kinase) - Daucus carota (Carrot)nearly identical (1031) loc_os01g14932 12001.m42949 protein NAK-like ser/thr protein kinase, putative, expressed seq=cds; coord=3:35495361..3550…	1.2.2	RLCK VII (Receptor Like Cytoplasmic Kinase VII)	RLCK
GRMZM2G404207_P01	+/-	highly similar to ( 647) AT5G56890 | Symbols: | protein kinase family protein | chr5:23010801-23015559 REVERSEmoderately similar to ( 240) NORK_PEA Nodulation receptor kinase precursor (EC 2.7.11.1) - Pisum sativum (Garden pea)highly similar to ( 963) loc_os01g51290 12001.m42702 protein ATP binding protein, putative, expressed seq=cds; coord=8:154385267..154389796:-1; parent_gene=GRMZM2G404207	1.2.2	RLCK VII (Receptor Like Cytoplasmic Kinase VII)	RLCK
GRMZM2G039922_P02	+/+	highly similar to ( 585) AT1G30570 | Symbols: | protein kinase family protein | chr1:10828933-10831482 FORWARDweakly similar to ( 173) NORK_MEDTR Nodulation receptor kinase precursor (EC 2.7.11.1) (Does not make infections protein 2) (Symbiosis receptor-like kinase) (MtSYMRK) - Medicago truncatula (Barrel medic)highly similar to ( 892) loc_os07g05370 12007.m05001 protein protein kinase, putative,…	1.3.1	CRPK1L-1	CRPK1L-1
GRMZM2G165422_P01	+/+	highly similar to ( 532) AT5G24010 | Symbols: | protein kinase family protein | chr5:8113910-8116384 FORWARDmoderately similar to ( 255) NORK_MEDTR Nodulation receptor kinase precursor (EC 2.7.11.1) (Does not make infections protein 2) (Symbiosis receptor-like kinase) (MtSYMRK) - Medicago truncatula (Barrel medic)highly similar to ( 912) loc_os03g03280 12003.m05864 protein ATP binding protein, pu…	1.3.1	CRPK1L-1	CRPK1L-1
GRMZM2G432722_P01	+/+	highly similar to ( 816) AT3G46290 | Symbols: | protein kinase, putative | chr3:17013009-17015501 FORWARDmoderately similar to ( 211) NORK_MEDTR Nodulation receptor kinase precursor (EC 2.7.11.1) (Does not make infections protein 2) (Symbiosis receptor-like kinase) (MtSYMRK) - Medicago truncatula (Barrel medic)nearly identical (1319) loc_os06g22810 12006.m06934 protein protein kinase, putative, e…	1.3.1	CRPK1L-1	CRPK1L-1
GRMZM5G897958_P01	+/+	highly similar to ( 587) AT5G24010 | Symbols: | protein kinase family protein | chr5:8113910-8116384 FORWARDmoderately similar to ( 256) NORK_MEDTR Nodulation receptor kinase precursor (EC 2.7.11.1) (Does not make infections protein 2) (Symbiosis receptor-like kinase) (MtSYMRK) - Medicago truncatula (Barrel medic)highly similar to ( 970) loc_os05g06990 12005.m05225 protein protein kinase, putativ…	1.3.1	CRPK1L-1	CRPK1L-1
GRMZM2G006080_P01	+/-	nearly identical (1082) AT3G51550 | Symbols: FER | FER (FERONIA); kinase/ protein kinase | chr3:19117877-19120564 REVERSEmoderately similar to ( 252) NORK_MEDTR Nodulation receptor kinase precursor (EC 2.7.11.1) (Does not make infections protein 2) (Symbiosis receptor-like kinase) (MtSYMRK) - Medicago truncatula (Barrel medic)nearly identical (1449) loc_os01g56330 12001.m11789 protein protein kin…	1.3.1	CRPK1L-1	CRPK1L-1
GRMZM2G041518_P01	+/-	highly similar to ( 846) AT1G30570 | Symbols: | protein kinase family protein | chr1:10828933-10831482 FORWARDmoderately similar to ( 246) NORK_MEDTR Nodulation receptor kinase precursor (EC 2.7.11.1) (Does not make infections protein 2) (Symbiosis receptor-like kinase) (MtSYMRK) - Medicago truncatula (Barrel medic)nearly identical (1347) loc_os04g52860 12004.m10179 protein protein kinase, putati…	1.3.1	CRPK1L-1	CRPK1L-1
GRMZM2G042055_P01	+/-	highly similar to ( 902) AT3G51550 | Symbols: FER | FER (FERONIA); kinase/ protein kinase | chr3:19117877-19120564 REVERSEmoderately similar to ( 257) NORK_MEDTR Nodulation receptor kinase precursor (EC 2.7.11.1) (Does not make infections protein 2) (Symbiosis receptor-like kinase) (MtSYMRK) - Medicago truncatula (Barrel medic)nearly identical (1172) loc_os05g25450 12005.m06838 protein protein ki…	1.3.1	CRPK1L-1	CRPK1L-1
GRMZM2G100288_P01	+/-	nearly identical (1066) AT3G51550 | Symbols: FER | FER (FERONIA); kinase/ protein kinase | chr3:19117877-19120564 REVERSEmoderately similar to ( 249) NORK_MEDTR Nodulation receptor kinase precursor (EC 2.7.11.1) (Does not make infections protein 2) (Symbiosis receptor-like kinase) (MtSYMRK) - Medicago truncatula (Barrel medic)nearly identical (1432) loc_os01g56330 12001.m11789 protein protein kin…	1.3.1	CRPK1L-1	CRPK1L-1
GRMZM2G429714_P02	+/+	highly similar to ( 679) AT1G79620 | Symbols: | leucine-rich repeat transmembrane protein kinase, putative | chr1:29957633-29962174 REVERSEmoderately similar to ( 244) NORK_MEDTR Nodulation receptor kinase precursor (EC 2.7.11.1) (Does not make infections protein 2) (Symbiosis receptor-like kinase) (MtSYMRK) - Medicago truncatula (Barrel medic)highly similar to ( 936) loc_os05g40770 12005.m08253 …	1.3.2	LRR VIII-1 (Leucine Rich Repeat Receptor VIII)	LRR
GRMZM2G023715_P01	+/-	nearly identical (1110) AT1G79620 | Symbols: | leucine-rich repeat transmembrane protein kinase, putative | chr1:29957633-29962174 REVERSEmoderately similar to ( 212) NORK_MEDTR Nodulation receptor kinase precursor (EC 2.7.11.1) (Does not make infections protein 2) (Symbiosis receptor-like kinase) (MtSYMRK) - Medicago truncatula (Barrel medic)nearly identical (1587) loc_os03g21230 12003.m07529 pr…	1.3.2	LRR VIII-1 (Leucine Rich Repeat Receptor VIII)	LRR
GRMZM2G069201_P01	+/-	nearly identical (1020) AT1G06840 | Symbols: | leucine-rich repeat transmembrane protein kinase, putative | chr1:2097854-2103479 REVERSEmoderately similar to ( 233) NORK_MEDTR Nodulation receptor kinase precursor (EC 2.7.11.1) (Does not make infections protein 2) (Symbiosis receptor-like kinase) (MtSYMRK) - Medicago truncatula (Barrel medic)nearly identical (1249) loc_os05g40270 12005.m083756 pro…	1.3.2	LRR VIII-1 (Leucine Rich Repeat Receptor VIII)	LRR
GRMZM2G080851_P01	+/-	highly similar to ( 863) AT1G79620 | Symbols: | leucine-rich repeat transmembrane protein kinase, putative | chr1:29957633-29962174 REVERSEmoderately similar to ( 237) NORK_PEA Nodulation receptor kinase precursor (EC 2.7.11.1) - Pisum sativum (Garden pea)nearly identical (1328) loc_os05g24010 12005.m083684 protein receptor protein kinase-like, putative, expressed seq=cds; coord=8:112896020..1129…	1.3.2	LRR VIII-1 (Leucine Rich Repeat Receptor VIII)	LRR
GRMZM2G089461_P01	+/-	highly similar to ( 954) AT1G06840 | Symbols: | leucine-rich repeat transmembrane protein kinase, putative | chr1:2097854-2103479 REVERSEmoderately similar to ( 248) RPK1_IPONI Receptor-like protein kinase precursor (EC 2.7.11.1) - Ipomoea nil (Japanese morning glory) (Pharbitis nil)nearly identical (1321) loc_os05g40270 12005.m083756 protein ATP binding protein, putative, expressed seq=cds; coor…	1.3.2	LRR VIII-1 (Leucine Rich Repeat Receptor VIII)	LRR
GRMZM2G081957_P01	+/+	highly similar to ( 614) AT3G19300 | Symbols: | protein kinase family protein | chr3:6690242-6693210 REVERSEmoderately similar to ( 224) CRI4_MAIZE Putative receptor protein kinase CRINKLY4 precursor (EC 2.7.11.1) - Zea mays (Maize)nearly identical (1039) loc_os04g59320 12004.m10809 protein protein kinase domain containing protein, expressed seq=cds; coord=2:25002497..25009066:-1; parent_gene=GRM…	1.3.3	LRR I & URK I (Leucine Rich Repeat Receptor Kinase I & Unknown Receptor Kinase I)	LRR	I)
GRMZM2G093858_P02	+/+	moderately similar to ( 464) AT5G54590 | Symbols: | protein kinase family protein | chr5:22180480-22182698 FORWARDmoderately similar to ( 220) NORK_MEDTR Nodulation receptor kinase precursor (EC 2.7.11.1) (Does not make infections protein 2) (Symbiosis receptor-like kinase) (MtSYMRK) - Medicago truncatula (Barrel medic)highly similar to ( 574) loc_os08g04420 12008.m04586 protein nodulation recept…	1.3.3	LRR I & URK I (Leucine Rich Repeat Receptor Kinase I & Unknown Receptor Kinase I)	LRR	I)
GRMZM2G408376_P01	+/-	moderately similar to ( 410) AT5G15730 | Symbols: | serine/threonine protein kinase, putative | chr5:5131284-5133046 FORWARDmoderately similar to ( 206) NORK_PEA Nodulation receptor kinase precursor (EC 2.7.11.1) - Pisum sativum (Garden pea)moderately similar to ( 371) loc_os08g04420 12008.m04586 protein nodulation receptor kinase precursor, putative, expressed seq=cds; coord=9:35902528..35911786…	1.3.3	LRR I & URK I (Leucine Rich Repeat Receptor Kinase I & Unknown Receptor Kinase I)	LRR	I)
GRMZM5G806108_P01	+/-	moderately similar to ( 338) AT3G19300 | Symbols: | protein kinase family protein | chr3:6690242-6693210 REVERSEweakly similar to ( 182) CRI4_MAIZE Putative receptor protein kinase CRINKLY4 precursor (EC 2.7.11.1) - Zea mays (Maize)highly similar to ( 543) loc_os04g35114 12004.m08602 protein receptor protein kinase CRINKLY4 precursor, putative, expressed seq=cds; coord=2:51279522..51284885:-1; pa…	1.3.3	LRR I & URK I (Leucine Rich Repeat Receptor Kinase I & Unknown Receptor Kinase I)	LRR	I)
GRMZM2G118628_P01	+/+	moderately similar to ( 422) AT5G47850 | Symbols: CCR4 | CCR4 (ARABIDOPSIS THALIANA CRINKLY4 RELATED 4); kinase | chr5:19378803-19381058 REVERSEmoderately similar to ( 268) CRI4_MAIZE Putative receptor protein kinase CRINKLY4 precursor (EC 2.7.11.1) - Zea mays (Maize)nearly identical (1051) loc_os11g11490 12011.m05341 protein protein kinase, putative, expressed seq=cds; coord=4:16602041..16605087…	1.4.1	Crinkly 4_Like Kinase	Crinkly
GRMZM2G051637_P01	+/-	nearly identical (1081) AT3G59420 | Symbols: ACR4 | ACR4 (ARABIDOPSIS CRINKLY4); kinase/ transmembrane receptor protein kinase | chr3:21959871-21962558 REVERSEnearly identical (1823) CRI4_MAIZE Putative receptor protein kinase CRINKLY4 precursor (EC 2.7.11.1) - Zea mays (Maize)nearly identical (1608) loc_os03g43670 12003.m09410 protein receptor protein kinase CRINKLY4 precursor, putative, express…	1.4.1	Crinkly 4_Like Kinase	Crinkly
GRMZM2G159908_P02	+/-	weakly similar to ( 171) AT3G55950 | Symbols: CCR3, ATCRR3 | CCR3 (ARABIDOPSIS THALIANA CRINKLY4 RELATED 3); kinase | chr3:20753903-20756347 REVERSEweakly similar to ( 131) CRI4_MAIZE Putative receptor protein kinase CRINKLY4 precursor (EC 2.7.11.1) - Zea mays (Maize)moderately similar to ( 321) loc_os11g44500 12011.m08283 protein ATP binding protein, putative, expressed seq=cds; coord=3:22930906…	1.4.1	Crinkly 4_Like Kinase	Crinkly
GRMZM2G359260_P01	+/-	moderately similar to ( 266) AT5G47850 | Symbols: CCR4 | CCR4 (ARABIDOPSIS THALIANA CRINKLY4 RELATED 4); kinase | chr5:19378803-19381058 REVERSEmoderately similar to ( 232) CRI4_MAIZE Putative receptor protein kinase CRINKLY4 precursor (EC 2.7.11.1) - Zea mays (Maize)highly similar to ( 868) loc_os08g01830 12008.m04331 protein receptor protein kinase CRINKLY4 precursor, putative, expressed seq=cd…	1.4.1	Crinkly 4_Like Kinase	Crinkly
GRMZM5G835629_P01	+/-	moderately similar to ( 279) AT3G26700 | Symbols: | protein kinase family protein | chr3:9810669-9812356 FORWARDweakly similar to ( 174) CRI4_MAIZE Putative receptor protein kinase CRINKLY4 precursor (EC 2.7.11.1) - Zea mays (Maize)moderately similar to ( 419) loc_os05g30820 12005.m07318 protein phytosulfokine receptor precursor, putative, expressed seq=cds; coord=6:137267423..137270771:-1; paren…	1.4.1	Crinkly 4_Like Kinase	Crinkly
GRMZM2G016671_P01	+/-	highly similar to ( 768) AT5G20930 | Symbols: TSL | TSL (TOUSLED); kinase/ protein serine/threonine kinase | chr5:7098213-7102970 FORWARDweakly similar to ( 101) CIPK1_ORYSA CIPK-like protein 1 (EC 2.7.11.1) (OsCK1) - Oryza sativa (Rice)nearly identical (1060) loc_os03g53880 12003.m35581 protein tousled-like kinase 2, putative, expressed seq=cds; coord=1:276330151..276362808:-1; parent_gene=GRMZM…	1.4.2	Tousled like kinase	Tousled
GRMZM2G172132_P01	+/-	highly similar to ( 780) AT5G20930 | Symbols: TSL | TSL (TOUSLED); kinase/ protein serine/threonine kinase | chr5:7098213-7102970 FORWARDweakly similar to ( 102) CRK_DAUCA CDPK-related protein kinase (EC 2.7.11.1) (PK421) - Daucus carota (Carrot)nearly identical (1119) loc_os03g53880 12003.m35581 protein tousled-like kinase 2, putative, expressed seq=cds; coord=5:7223754..7240165:1; parent_gene=G…	1.4.2	Tousled like kinase	Tousled
GRMZM2G144028_P01	+/-	moderately similar to ( 446) AT1G18390 | Symbols: | ATP binding / kinase/ protein kinase/ protein serine/threonine kinase/ protein tyrosine kinase | chr1:6327463-6329935 FORWARDmoderately similar to ( 217) CRI4_MAIZE Putative receptor protein kinase CRINKLY4 precursor (EC 2.7.11.1) - Zea mays (Maize)highly similar to ( 807) loc_os01g49529 12001.m150962 protein OsWAK10a - OsWAK receptor-like cytop…	1.5.2	LRK10 Like Kinase (Type 1)	LRK10
GRMZM2G171807_P01	+/-	moderately similar to ( 449) AT1G18390 | Symbols: | ATP binding / kinase/ protein kinase/ protein serine/threonine kinase/ protein tyrosine kinase | chr1:6327463-6329935 FORWARDmoderately similar to ( 222) CRI4_MAIZE Putative receptor protein kinase CRINKLY4 precursor (EC 2.7.11.1) - Zea mays (Maize)highly similar to ( 698) loc_os01g04409 12001.m07075 protein OsWAK1 - OsWAK receptor-like cytoplas…	1.5.2	LRK10 Like Kinase (Type 1)	LRK10
GRMZM2G159992_P01	+/+	moderately similar to ( 446) AT2G11520 | Symbols: CRCK3 | CRCK3; ATP binding / kinase/ protein kinase/ protein serine/threonine kinase | chr2:4619145-4621448 FORWARDmoderately similar to ( 222) NORK_MEDTR Nodulation receptor kinase precursor (EC 2.7.11.1) (Does not make infections protein 2) (Symbiosis receptor-like kinase) (MtSYMRK) - Medicago truncatula (Barrel medic)highly similar to ( 770) lo…	1.5.3	RLCK IV	RLCK
GRMZM2G121715_P02	-/+	weakly similar to ( 155) AT5G58940 | Symbols: CRCK1 | CRCK1 (CALMODULIN-BINDING RECEPTOR-LIKE CYTOPLASMIC KINASE 1); ATP binding / kinase/ protein kinase/ protein serine/threonine kinase | chr5:23798659-23800716 FORWARDvery weakly similar to (87.8) NORK_MEDTR Nodulation receptor kinase precursor (EC 2.7.11.1) (Does not make infections protein 2) (Symbiosis receptor-like kinase) (MtSYMRK) - Medica…	1.5.3
GRMZM2G043799_P01	+/-	moderately similar to ( 393) AT4G00330 | Symbols: CRCK2 | CRCK2; ATP binding / kinase/ protein kinase/ protein serine/threonine kinase | chr4:142787-144427 REVERSEmoderately similar to ( 211) NORK_MEDTR Nodulation receptor kinase precursor (EC 2.7.11.1) (Does not make infections protein 2) (Symbiosis receptor-like kinase) (MtSYMRK) - Medicago truncatula (Barrel medic)highly similar to ( 639) loc_…	1.5.3	RLCK IV	RLCK
GRMZM2G137788_P01	+/+	highly similar to ( 972) AT1G66150 | Symbols: TMK1 | TMK1 (TRANSMEMBRANE KINASE 1); transmembrane receptor protein serine/threonine kinase | chr1:24631503-24634415 FORWARDmoderately similar to ( 212) CRI4_MAIZE Putative receptor protein kinase CRINKLY4 precursor (EC 2.7.11.1) - Zea mays (Maize)nearly identical (1329) loc_os03g50810 12003.m10067 protein receptor protein kinase TMK1 precursor, puta…	1.6.1	LRR IX	LRR
GRMZM2G001934_P01	+/-	highly similar to ( 711) AT1G66150 | Symbols: TMK1 | TMK1 (TRANSMEMBRANE KINASE 1); transmembrane receptor protein serine/threonine kinase | chr1:24631503-24634415 FORWARDweakly similar to ( 197) CRI4_MAIZE Putative receptor protein kinase CRINKLY4 precursor (EC 2.7.11.1) - Zea mays (Maize)nearly identical (1138) loc_os04g58910 12004.m10771 protein receptor protein kinase TMK1 precursor, putative…	1.6.1	LRR IX	LRR
GRMZM2G104384_P01	+/-	moderately similar to ( 394) AT3G23750 | Symbols: | leucine-rich repeat family protein / protein kinase family protein | chr3:8558332-8561263 FORWARDweakly similar to ( 183) CRI4_MAIZE Putative receptor protein kinase CRINKLY4 precursor (EC 2.7.11.1) - Zea mays (Maize)nearly identical (1105) loc_os11g26130 12011.m06534 protein receptor protein kinase TMK1 precursor, putative, expressed seq=cds; c…	1.6.1	LRR IX	LRR
GRMZM2G158359_P01	+/-	highly similar to ( 962) AT1G66150 | Symbols: TMK1 | TMK1 (TRANSMEMBRANE KINASE 1); transmembrane receptor protein serine/threonine kinase | chr1:24631503-24634415 FORWARDmoderately similar to ( 209) CRI4_MAIZE Putative receptor protein kinase CRINKLY4 precursor (EC 2.7.11.1) - Zea mays (Maize)nearly identical (1318) loc_os03g50810 12003.m10067 protein receptor protein kinase TMK1 precursor, puta…	1.6.1	LRR IX	LRR
GRMZM2G349875_P01	+/-	moderately similar to ( 415) AT3G23750 | Symbols: | leucine-rich repeat family protein / protein kinase family protein | chr3:8558332-8561263 FORWARDmoderately similar to ( 201) CRI4_MAIZE Putative receptor protein kinase CRINKLY4 precursor (EC 2.7.11.1) - Zea mays (Maize)nearly identical (1155) loc_os11g26130 12011.m06534 protein receptor protein kinase TMK1 precursor, putative, expressed seq=cd…	1.6.1	LRR IX	LRR
GRMZM2G057618_P02	-/+	highly similar to ( 531) AT3G13690 | Symbols: | protein kinase family protein | chr3:4486920-4490011 FORWARDvery weakly similar to (87.0) NORK_PEA Nodulation receptor kinase precursor (EC 2.7.11.1) - Pisum sativum (Garden pea)highly similar to ( 754) loc_os01g41870 12001.m150645 protein ATP binding protein, putative, expressed seq=cds; coord=8:141803165..141806349:1; parent_gene=GRMZM2G057618	1.6.2	PERKL (protein external response like kinase)	PERKL
GRMZM2G355636_P02	-/+	moderately similar to ( 263) AT5G38560 | Symbols: | protein kinase family protein | chr5:15439844-15443007 FORWARDweakly similar to ( 149) PSKR_DAUCA Phytosulfokine receptor precursor (EC 2.7.11.1) (Phytosulfokine LRR receptor kinase) - Daucus carota (Carrot)moderately similar to ( 368) loc_os01g02040 12001.m42834 protein ATP binding protein, putative, expressed seq=cds; coord=3:29010720..2901388…	1.6.2	PERKL (protein external response like kinase)	PERKL
GRMZM2G416308_P01	+/+	highly similar to ( 583) AT3G24550 | Symbols: ATPERK1 | ATPERK1 (PROLINE EXTENSIN-LIKE RECEPTOR KINASE 1); ATP binding / protein kinase | chr3:8960411-8963303 FORWARDmoderately similar to ( 251) PSKR_DAUCA Phytosulfokine receptor precursor (EC 2.7.11.1) (Phytosulfokine LRR receptor kinase) - Daucus carota (Carrot)highly similar to ( 703) loc_os05g12680 12005.m05731 protein receptor protein kinase…	1.6.2	PERKL (protein external response like kinase)	PERKL
AC211175.3_FGP005	+/-	moderately similar to ( 431) AT1G68690 | Symbols: | ATP binding / protein kinase/ protein serine/threonine kinase | chr1:25789192-25791886 FORWARDmoderately similar to ( 210) PSKR_DAUCA Phytosulfokine receptor precursor (EC 2.7.11.1) (Phytosulfokine LRR receptor kinase) - Daucus carota (Carrot)highly similar to ( 704) loc_os01g53640 12001.m11530 protein ATP binding protein, putative, expressed se…	1.6.2	PERKL (protein external response like kinase)	PERKL
GRMZM2G055678_P01	+/-	highly similar to ( 573) AT3G24550 | Symbols: ATPERK1 | ATPERK1 (PROLINE EXTENSIN-LIKE RECEPTOR KINASE 1); ATP binding / protein kinase | chr3:8960411-8963303 FORWARDmoderately similar to ( 223) PSKR_DAUCA Phytosulfokine receptor precursor (EC 2.7.11.1) (Phytosulfokine LRR receptor kinase) - Daucus carota (Carrot)highly similar to ( 671) loc_os05g12680 12005.m05731 protein receptor protein kinase…	1.6.2	PERKL (protein external response like kinase)	PERKL
GRMZM2G055678_P02	+/-	highly similar to ( 573) AT3G24550 | Symbols: ATPERK1 | ATPERK1 (PROLINE EXTENSIN-LIKE RECEPTOR KINASE 1); ATP binding / protein kinase | chr3:8960411-8963303 FORWARDmoderately similar to ( 223) PSKR_DAUCA Phytosulfokine receptor precursor (EC 2.7.11.1) (Phytosulfokine LRR receptor kinase) - Daucus carota (Carrot)highly similar to ( 671) loc_os05g12680 12005.m05731 protein receptor protein kinase…	1.6.2	PERKL (protein external response like kinase)	PERKL
GRMZM2G065214_P01	+/-	moderately similar to ( 460) AT2G18470 | Symbols: | protein kinase family protein | chr2:8005285-8007767 REVERSEmoderately similar to ( 236) PSKR_DAUCA Phytosulfokine receptor precursor (EC 2.7.11.1) (Phytosulfokine LRR receptor kinase) - Daucus carota (Carrot)highly similar to ( 535) loc_os03g56470 12003.m10556 protein BRASSINOSTEROID INSENSITIVE 1-associated receptor kinase 1 precursor, putativ…	1.6.2	PERKL (protein external response like kinase)	PERKL
GRMZM2G100454_P01	+/-	moderately similar to ( 296) AT5G56790 | Symbols: | protein kinase family protein | chr5:22968610-22971391 FORWARDweakly similar to ( 186) NORK_PEA Nodulation receptor kinase precursor (EC 2.7.11.1) - Pisum sativum (Garden pea)highly similar to ( 675) loc_os01g65940 12001.m43311 protein protein kinase domain containing protein, expressed seq=cds; coord=3:171639409..171646340:1; parent_gene=GRMZM2…	1.6.2	PERKL (protein external response like kinase)	PERKL
GRMZM2G118939_P01	+/-	moderately similar to ( 426) AT3G15890 | Symbols: | protein kinase family protein | chr3:5374389-5376114 FORWARDmoderately similar to ( 231) NORK_MEDTR Nodulation receptor kinase precursor (EC 2.7.11.1) (Does not make infections protein 2) (Symbiosis receptor-like kinase) (MtSYMRK) - Medicago truncatula (Barrel medic)highly similar to ( 636) loc_os02g09359 12002.m06232 protein BRASSINOSTEROID INS…	1.6.2	PERKL (protein external response like kinase)	PERKL
GRMZM2G125308_P01	+/-	moderately similar to ( 416) AT3G15890 | Symbols: | protein kinase family protein | chr3:5374389-5376114 FORWARDmoderately similar to ( 230) PSKR_DAUCA Phytosulfokine receptor precursor (EC 2.7.11.1) (Phytosulfokine LRR receptor kinase) - Daucus carota (Carrot)highly similar to ( 586) loc_os02g09359 12002.m06232 protein BRASSINOSTEROID INSENSITIVE 1-associated receptor kinase 1 precursor, putativ…	1.6.2	PERKL (protein external response like kinase)	PERKL
GRMZM2G170035_P01	+/-	highly similar to ( 506) AT3G24550 | Symbols: ATPERK1 | ATPERK1 (PROLINE EXTENSIN-LIKE RECEPTOR KINASE 1); ATP binding / protein kinase | chr3:8960411-8963303 FORWARDmoderately similar to ( 250) PSKR_DAUCA Phytosulfokine receptor precursor (EC 2.7.11.1) (Phytosulfokine LRR receptor kinase) - Daucus carota (Carrot)highly similar to ( 553) loc_os01g12720 12001.m07885 protein receptor protein kinase…	1.6.2	PERKL (protein external response like kinase)	PERKL
GRMZM2G458548_P01	+/-	moderately similar to ( 496) AT5G38560 | Symbols: | protein kinase family protein | chr5:15439844-15443007 FORWARDmoderately similar to ( 261) PSKR_DAUCA Phytosulfokine receptor precursor (EC 2.7.11.1) (Phytosulfokine LRR receptor kinase) - Daucus carota (Carrot)highly similar to ( 659) loc_os05g01040 12005.m27516 protein phytosulfokine receptor precursor, putative, expressed seq=cds; coord=6:457…	1.6.2	PERKL (protein external response like kinase)	PERKL
GRMZM2G480607_P01	+/-	highly similar to ( 874) AT3G13690 | Symbols: | protein kinase family protein | chr3:4486920-4490011 FORWARDmoderately similar to ( 228) NORK_PEA Nodulation receptor kinase precursor (EC 2.7.11.1) - Pisum sativum (Garden pea)nearly identical (1167) loc_os01g41870 12001.m150645 protein ATP binding protein, putative, expressed seq=cds; coord=3:223559383..223564210:1; parent_gene=GRMZM2G480607	1.6.2	PERKL (protein external response like kinase)	PERKL
GRMZM5G872442_P02	+/-	highly similar to ( 511) AT5G38560 | Symbols: | protein kinase family protein | chr5:15439844-15443007 FORWARDmoderately similar to ( 261) PSKR_DAUCA Phytosulfokine receptor precursor (EC 2.7.11.1) (Phytosulfokine LRR receptor kinase) - Daucus carota (Carrot)highly similar to ( 745) loc_os01g02040 12001.m42834 protein ATP binding protein, putative, expressed seq=cds; coord=8:8289823..8293717:-1; …	1.6.2	PERKL (protein external response like kinase)	PERKL
GRMZM2G010953_P02	+/+	#N/A	1.6.3	RLCK V (Receptor Like Cytoplasmic Kinase V)	RLCK
GRMZM2G017386_P01	+/+	highly similar to ( 538) AT2G42960 | Symbols: | protein kinase family protein | chr2:17868597-17870630 REVERSEmoderately similar to ( 211) PSKR_DAUCA Phytosulfokine receptor precursor (EC 2.7.11.1) (Phytosulfokine LRR receptor kinase) - Daucus carota (Carrot)highly similar to ( 823) loc_os01g44110 12001.m10669 protein BRASSINOSTEROID INSENSITIVE 1-associated receptor kinase 1 precursor, putative,…	1.6.3	RLCK V (Receptor Like Cytoplasmic Kinase V)	RLCK
GRMZM2G026301_P01	+/+	highly similar to ( 582) AT2G42960 | Symbols: | protein kinase family protein | chr2:17868597-17870630 REVERSEmoderately similar to ( 226) PSKR_DAUCA Phytosulfokine receptor precursor (EC 2.7.11.1) (Phytosulfokine LRR receptor kinase) - Daucus carota (Carrot)highly similar to ( 821) loc_os10g35450 12010.m06369 protein BRASSINOSTEROID INSENSITIVE 1-associated receptor kinase 1 precursor, putative,…	1.6.3	RLCK V (Receptor Like Cytoplasmic Kinase V)	RLCK
GRMZM2G034855_P02	-/+	moderately similar to ( 445) AT1G56720 | Symbols: | protein kinase family protein | chr1:21263630-21265559 REVERSEweakly similar to ( 144) NORK_PEA Nodulation receptor kinase precursor (EC 2.7.11.1) - Pisum sativum (Garden pea)highly similar to ( 756) loc_os01g21960 12001.m08680 protein BRASSINOSTEROID INSENSITIVE 1-associated receptor kinase 1 precursor, putative, expressed seq=cds; coord=3:5848…	1.6.3	RLCK V (Receptor Like Cytoplasmic Kinase V)	RLCK
GRMZM2G050861_P01	+/+	moderately similar to ( 497) AT4G02630 | Symbols: | protein kinase family protein | chr4:1151683-1153161 FORWARDmoderately similar to ( 234) PSKR_DAUCA Phytosulfokine receptor precursor (EC 2.7.11.1) (Phytosulfokine LRR receptor kinase) - Daucus carota (Carrot)highly similar to ( 701) loc_os04g35080 12004.m08599 protein BRASSINOSTEROID INSENSITIVE 1-associated receptor kinase 1 precursor, putativ…	1.6.3	RLCK V (Receptor Like Cytoplasmic Kinase V)	RLCK
GRMZM2G162702_P01	+/+	highly similar to ( 525) AT1G56720 | Symbols: | protein kinase family protein | chr1:21263630-21265559 REVERSEmoderately similar to ( 240) PSKR_DAUCA Phytosulfokine receptor precursor (EC 2.7.11.1) (Phytosulfokine LRR receptor kinase) - Daucus carota (Carrot)highly similar to ( 767) loc_os12g01740 12012.m073733 protein BRASSINOSTEROID INSENSITIVE 1-associated receptor kinase 1 precursor, putative…	1.6.3	RLCK V (Receptor Like Cytoplasmic Kinase V)	RLCK
GRMZM2G176604_P04	-/+	highly similar to ( 570) AT1G01540 | Symbols: | protein kinase family protein | chr1:195980-198383 FORWARDmoderately similar to ( 254) PSKR_DAUCA Phytosulfokine receptor precursor (EC 2.7.11.1) (Phytosulfokine LRR receptor kinase) - Daucus carota (Carrot)highly similar to ( 773) loc_os03g03410 12003.m05874 protein BRASSINOSTEROID INSENSITIVE 1-associated receptor kinase 1 precursor, putative, exp…	1.6.3	RLCK V (Receptor Like Cytoplasmic Kinase V)	RLCK
GRMZM2G317938_P01	+/+	moderately similar to ( 494) AT4G01330 | Symbols: | ATP binding / kinase/ protein kinase/ protein serine/threonine kinase/ protein tyrosine kinase | chr4:550723-552847 FORWARDmoderately similar to ( 241) PSKR_DAUCA Phytosulfokine receptor precursor (EC 2.7.11.1) (Phytosulfokine LRR receptor kinase) - Daucus carota (Carrot)highly similar to ( 650) loc_os03g03410 12003.m05874 protein BRASSINOSTEROI…	1.6.3	RLCK V (Receptor Like Cytoplasmic Kinase V)	RLCK
GRMZM2G031400_P01	+/-	highly similar to ( 573) AT2G42960 | Symbols: | protein kinase family protein | chr2:17868597-17870630 REVERSEmoderately similar to ( 246) PSKR_DAUCA Phytosulfokine receptor precursor (EC 2.7.11.1) (Phytosulfokine LRR receptor kinase) - Daucus carota (Carrot)highly similar to ( 799) loc_os01g47470 12001.m10942 protein ATP binding protein, putative, expressed seq=cds; coord=3:211230374..211234127:…	1.6.3	RLCK V (Receptor Like Cytoplasmic Kinase V)	RLCK
GRMZM2G034855_P01	+/-	highly similar to ( 624) AT1G56720 | Symbols: | protein kinase family protein | chr1:21263630-21265559 REVERSEmoderately similar to ( 250) PSKR_DAUCA Phytosulfokine receptor precursor (EC 2.7.11.1) (Phytosulfokine LRR receptor kinase) - Daucus carota (Carrot)highly similar to ( 899) loc_os01g21960 12001.m08680 protein BRASSINOSTEROID INSENSITIVE 1-associated receptor kinase 1 precursor, putative,…	1.6.3	RLCK V (Receptor Like Cytoplasmic Kinase V)	RLCK
GRMZM2G040964_P01	+/-	moderately similar to ( 499) AT1G01540 | Symbols: | protein kinase family protein | chr1:195980-198383 FORWARDmoderately similar to ( 241) PSKR_DAUCA Phytosulfokine receptor precursor (EC 2.7.11.1) (Phytosulfokine LRR receptor kinase) - Daucus carota (Carrot)highly similar to ( 658) loc_os02g34430 12002.m08532 protein BRASSINOSTEROID INSENSITIVE 1-associated receptor kinase 1 precursor, putative,…	1.6.3	RLCK V (Receptor Like Cytoplasmic Kinase V)	RLCK
GRMZM2G176604_P03	+/-	highly similar to ( 563) AT1G01540 | Symbols: | protein kinase family protein | chr1:195980-198383 FORWARDmoderately similar to ( 254) PSKR_DAUCA Phytosulfokine receptor precursor (EC 2.7.11.1) (Phytosulfokine LRR receptor kinase) - Daucus carota (Carrot)highly similar to ( 739) loc_os03g03410 12003.m05874 protein BRASSINOSTEROID INSENSITIVE 1-associated receptor kinase 1 precursor, putative, exp…	1.6.3	RLCK V (Receptor Like Cytoplasmic Kinase V)	RLCK
AC226248.1_FGP002	+/+	highly similar to ( 557) AT1G11050 | Symbols: | protein kinase family protein | chr1:3681892-3683769 FORWARDmoderately similar to ( 207) CRI4_MAIZE Putative receptor protein kinase CRINKLY4 precursor (EC 2.7.11.1) - Zea mays (Maize)highly similar to ( 857) loc_os05g34950 12005.m07725 protein protein kinase, putative, expressed seq=cds; coord=8:103022748..103024966:-1; parent_gene=AC226248.1_FG002	1.6.4	RKF3 Like Kinase	RKF3
GRMZM2G067727_P01	+/+	highly similar to ( 525) AT2G48010 | Symbols: RKF3 | RKF3 (RECEPTOR-LIKE KINASE IN IN FLOWERS 3); kinase/ receptor signaling protein serine/threonine kinase | chr2:19641465-19643318 FORWARDmoderately similar to ( 218) NORK_MEDTR Nodulation receptor kinase precursor (EC 2.7.11.1) (Does not make infections protein 2) (Symbiosis receptor-like kinase) (MtSYMRK) - Medicago truncatula (Barrel medic)hig…	1.6.4	RKF3 Like Kinase	RKF3
GRMZM2G029242_P02	-/+	moderately similar to ( 422) AT1G16670 | Symbols: | protein kinase family protein | chr1:5697846-5699492 FORWARDmoderately similar to ( 207) NORK_MEDTR Nodulation receptor kinase precursor (EC 2.7.11.1) (Does not make infections protein 2) (Symbiosis receptor-like kinase) (MtSYMRK) - Medicago truncatula (Barrel medic)highly similar to ( 556) loc_os04g52840 12004.m35461 protein serine/threonine-pr…	1.7.1	S-Domain Kinase (Type 1)	S-Domain
GRMZM2G119714_P01	+/+	moderately similar to ( 419) AT1G16670 | Symbols: | protein kinase family protein | chr1:5697846-5699492 FORWARDmoderately similar to ( 209) NORK_MEDTR Nodulation receptor kinase precursor (EC 2.7.11.1) (Does not make infections protein 2) (Symbiosis receptor-like kinase) (MtSYMRK) - Medicago truncatula (Barrel medic)highly similar to ( 587) loc_os06g46330 12006.m32149 protein serine/threonine-pr…	1.7.1	S-Domain Kinase (Type 1)	S-Domain
GRMZM2G161452_P01	+/+	moderately similar to ( 445) AT3G09010 | Symbols: | protein kinase family protein | chr3:2750285-2752086 FORWARDmoderately similar to ( 217) PSKR_DAUCA Phytosulfokine receptor precursor (EC 2.7.11.1) (Phytosulfokine LRR receptor kinase) - Daucus carota (Carrot)highly similar to ( 640) loc_os03g15770 12003.m101279 protein serine/threonine-protein kinase receptor precursor, putative, expressed seq=…	1.7.1	S-Domain Kinase (Type 1)	S-Domain
GRMZM2G165060_P01	+/+	moderately similar to ( 424) AT1G16670 | Symbols: | protein kinase family protein | chr1:5697846-5699492 FORWARDmoderately similar to ( 205) NORK_MEDTR Nodulation receptor kinase precursor (EC 2.7.11.1) (Does not make infections protein 2) (Symbiosis receptor-like kinase) (MtSYMRK) - Medicago truncatula (Barrel medic)highly similar to ( 542) loc_os04g52840 12004.m35461 protein serine/threonine-pr…	1.7.1	S-Domain Kinase (Type 1)	S-Domain
GRMZM2G018595_P01	+/-	moderately similar to ( 397) AT3G09010 | Symbols: | protein kinase family protein | chr3:2750285-2752086 FORWARDmoderately similar to ( 210) NORK_MEDTR Nodulation receptor kinase precursor (EC 2.7.11.1) (Does not make infections protein 2) (Symbiosis receptor-like kinase) (MtSYMRK) - Medicago truncatula (Barrel medic)highly similar to ( 607) loc_os04g58250 12004.m10707 protein ATP binding protein…	1.7.1	S-Domain Kinase (Type 1)	S-Domain
GRMZM5G889999_P01	+/+	highly similar to ( 681) AT4G21390 | Symbols: B120 | B120; ATP binding / protein kinase/ protein serine/threonine kinase/ sugar binding | chr4:11394458-11397474 REVERSEmoderately similar to ( 205) NORK_PEA Nodulation receptor kinase precursor (EC 2.7.11.1) - Pisum sativum (Garden pea)nearly identical (1414) loc_os07g36590 12007.m07910 protein serine/threonine-protein kinase receptor precursor, pu…	1.7.2	DUF26 Kinase (Domain of Unknown Function 26 DUF26 Kinase)	DUF26
GRMZM2G000620_P01	+/-	highly similar to ( 641) AT4G21380 | Symbols: ARK3 | ARK3 (A. THALIANA RECEPTOR KINASE 3); kinase/ transmembrane receptor protein serine/threonine kinase | chr4:11389219-11393090 REVERSEmoderately similar to ( 299) SLSG6_BRAOL S-locus-specific glycoprotein S6 precursor (SLSG-6) - Brassica oleracea (Wild cabbage)nearly identical (1018) loc_os04g54070 12004.m10299 protein receptor-like kinase, puta…	1.7.2	DUF26 Kinase (Domain of Unknown Function 26 DUF26 Kinase)	DUF26
GRMZM2G021624_P02	+/-	moderately similar to ( 465) AT4G23180 | Symbols: CRK10, RLK4 | CRK10 (CYSTEINE-RICH RLK10); ATP binding / kinase/ protein kinase/ protein serine/threonine kinase/ protein tyrosine kinase | chr4:12138171-12140780 FORWARDweakly similar to ( 197) NORK_MEDTR Nodulation receptor kinase precursor (EC 2.7.11.1) (Does not make infections protein 2) (Symbiosis receptor-like kinase) (MtSYMRK) - Medicago t…	1.7.2	DUF26 Kinase (Domain of Unknown Function 26 DUF26 Kinase)	DUF26
GRMZM2G040840_P01	+/-	moderately similar to ( 390) AT1G70740 | Symbols: | protein kinase family protein | chr1:26673847-26675687 REVERSEmoderately similar to ( 202) NORK_PEA Nodulation receptor kinase precursor (EC 2.7.11.1) - Pisum sativum (Garden pea)moderately similar to ( 381) loc_os09g24340 12009.m05590 protein ATP binding protein, putative, expressed seq=cds; coord=2:179803232..179806811:1; parent_gene=GRMZM2G04…	1.7.2	DUF26 Kinase (Domain of Unknown Function 26 DUF26 Kinase)	DUF26
GRMZM2G065655_P01	+/-	moderately similar to ( 214) AT4G23280 | Symbols: | protein kinase, putative | chr4:12174740-12177471 FORWARDweakly similar to ( 158) PSKR_DAUCA Phytosulfokine receptor precursor (EC 2.7.11.1) (Phytosulfokine LRR receptor kinase) - Daucus carota (Carrot)moderately similar to ( 354) loc_os11g11780 12011.m05370 protein serine/threonine protein kinase, putative, expressed seq=cds; coord=4:203401881.…	1.7.2	DUF26 Kinase (Domain of Unknown Function 26 DUF26 Kinase)	DUF26
GRMZM2G075438_P01	+/-	moderately similar to ( 432) AT4G23180 | Symbols: CRK10, RLK4 | CRK10 (CYSTEINE-RICH RLK10); ATP binding / kinase/ protein kinase/ protein serine/threonine kinase/ protein tyrosine kinase | chr4:12138171-12140780 FORWARDweakly similar to ( 190) PSKR_DAUCA Phytosulfokine receptor precursor (EC 2.7.11.1) (Phytosulfokine LRR receptor kinase) - Daucus carota (Carrot)highly similar to ( 724) loc_os07g…	1.7.2	DUF26 Kinase (Domain of Unknown Function 26 DUF26 Kinase)	DUF26
GRMZM2G076987_P01	+/-	highly similar to ( 526) AT4G23180 | Symbols: CRK10, RLK4 | CRK10 (CYSTEINE-RICH RLK10); ATP binding / kinase/ protein kinase/ protein serine/threonine kinase/ protein tyrosine kinase | chr4:12138171-12140780 FORWARDweakly similar to ( 196) NORK_PEA Nodulation receptor kinase precursor (EC 2.7.11.1) - Pisum sativum (Garden pea)highly similar to ( 827) loc_os07g35260 12007.m079704 protein serine/t…	1.7.2	DUF26 Kinase (Domain of Unknown Function 26 DUF26 Kinase)	DUF26
GRMZM2G106389_P01	+/-	weakly similar to ( 174) AT4G23270 | Symbols: | protein kinase family protein | chr4:12171133-12173794 FORWARDweakly similar to ( 125) CRI4_MAIZE Putative receptor protein kinase CRINKLY4 precursor (EC 2.7.11.1) - Zea mays (Maize)weakly similar to ( 193) loc_os11g44690 12011.m08302 protein receptor kinase 1, putative, expressed seq=cds; coord=4:2663174..2675692:1; parent_gene=GRMZM2G106389	1.7.2	DUF26 Kinase (Domain of Unknown Function 26 DUF26 Kinase)	DUF26
GRMZM2G134382_P03	+/-	moderately similar to ( 387) AT4G23180 | Symbols: CRK10, RLK4 | CRK10 (CYSTEINE-RICH RLK10); ATP binding / kinase/ protein kinase/ protein serine/threonine kinase/ protein tyrosine kinase | chr4:12138171-12140780 FORWARDmoderately similar to ( 209) NORK_PEA Nodulation receptor kinase precursor (EC 2.7.11.1) - Pisum sativum (Garden pea)highly similar to ( 635) loc_os06g30130 12006.m07557 protein s…	1.7.2	DUF26 Kinase (Domain of Unknown Function 26 DUF26 Kinase)	DUF26
GRMZM2G322723_P02	+/-	highly similar to ( 766) AT4G21380 | Symbols: ARK3 | ARK3 (A. THALIANA RECEPTOR KINASE 3); kinase/ transmembrane receptor protein serine/threonine kinase | chr4:11389219-11393090 REVERSEmoderately similar to ( 311) SLSG6_BRAOL S-locus-specific glycoprotein S6 precursor (SLSG-6) - Brassica oleracea (Wild cabbage)nearly identical (1277) loc_os01g57560 12001.m11907 protein serine/threonine-protein k…	1.7.2	DUF26 Kinase (Domain of Unknown Function 26 DUF26 Kinase)	DUF26
GRMZM2G368632_P01	+/-	moderately similar to ( 384) AT4G23180 | Symbols: CRK10, RLK4 | CRK10 (CYSTEINE-RICH RLK10); ATP binding / kinase/ protein kinase/ protein serine/threonine kinase/ protein tyrosine kinase | chr4:12138171-12140780 FORWARDweakly similar to ( 197) PSKR_DAUCA Phytosulfokine receptor precursor (EC 2.7.11.1) (Phytosulfokine LRR receptor kinase) - Daucus carota (Carrot)highly similar to ( 708) loc_os10g…	1.7.2	DUF26 Kinase (Domain of Unknown Function 26 DUF26 Kinase)	DUF26
GRMZM2G465999_P01	+/-	highly similar to ( 711) AT4G27290 | Symbols: | ATP binding / protein kinase/ protein serine/threonine kinase/ protein tyrosine kinase/ sugar binding | chr4:13666281-13669202 FORWARDmoderately similar to ( 351) SLSG3_BRAOL S-locus-specific glycoprotein S13 precursor (SLSG-13) (Fragment) - Brassica oleracea (Wild cabbage)nearly identical (1172) loc_os07g36544 12007.m07905 protein serine/threonine-…	1.7.2	DUF26 Kinase (Domain of Unknown Function 26 DUF26 Kinase)	DUF26
GRMZM2G164502_P01	+/-	highly similar to ( 607) AT2G37050 | Symbols: | kinase | chr2:15569290-15573477 FORWARDmoderately similar to ( 255) NORK_PEA Nodulation receptor kinase precursor (EC 2.7.11.1) - Pisum sativum (Garden pea)highly similar to ( 634) loc_os12g01200 12012.m073729 protein transposon protein, putative, unclassified, expressed seq=cds; coord=3:143800934..143803983:1; parent_gene=GRMZM2G164502	1.8.1	LRR I (Leucine Rich Repeat Kinase I)	LRR
GRMZM2G701201_P02	+/-	highly similar to ( 544) AT5G01920 | Symbols: STN8 | STN8; kinase/ protein kinase | chr5:359154-360867 FORWARDmoderately similar to ( 263) NORK_PEA Nodulation receptor kinase precursor (EC 2.7.11.1) - Pisum sativum (Garden pea)highly similar to ( 692) loc_os05g44930 12005.m08618 protein receptor-like protein kinase, putative, expressed seq=cds; coord=6:154307015..154313849:1; parent_gene=GRMZM2G7…	1.8.1	LRR I (Leucine Rich Repeat Kinase I)	LRR
GRMZM2G034572_P01	+/+	highly similar to ( 780) AT4G20940 | Symbols: | leucine-rich repeat family protein | chr4:11202728-11206038 FORWARDmoderately similar to ( 208) RPK1_IPONI Receptor-like protein kinase precursor (EC 2.7.11.1) - Ipomoea nil (Japanese morning glory) (Pharbitis nil)nearly identical (1655) loc_os07g05190 12007.m04983 protein protein binding protein, putative, expressed seq=cds; coord=2:236965241..2369…	1.9.2	S-Domain Kinase (Type 2).	S-Domain
GRMZM2G098037_P01	+/-	highly similar to ( 598) AT2G19130 | Symbols: | S-locus lectin protein kinase family protein | chr2:8293789-8296275 FORWARDmoderately similar to ( 235) KPRO_MAIZE Putative receptor protein kinase ZmPK1 precursor (EC 2.7.11.1) - Zea mays (Maize)highly similar to ( 875) loc_os04g34330 12004.m08527 protein serine/threonine-protein kinase receptor precursor, putative seq=cds; coord=10:115571405..1155…	1.9.2	S-Domain Kinase (Type 2).	S-Domain
GRMZM2G104760_P01	+/-	moderately similar to ( 352) AT3G15890 | Symbols: | protein kinase family protein | chr3:5374389-5376114 FORWARDweakly similar to ( 195) CRI4_MAIZE Putative receptor protein kinase CRINKLY4 precursor (EC 2.7.11.1) - Zea mays (Maize)highly similar to ( 572) loc_os06g07070 12006.m05431 protein BRASSINOSTEROID INSENSITIVE 1-associated receptor kinase 1 precursor, putative, expressed seq=cds; coord=9…	1.9.2	S-Domain Kinase (Type 2).	S-Domain
GRMZM2G113158_P01	+/-	highly similar to ( 852) AT1G34300 | Symbols: | lectin protein kinase family protein | chr1:12503450-12505939 FORWARDmoderately similar to ( 241) KPRO_MAIZE Putative receptor protein kinase ZmPK1 precursor (EC 2.7.11.1) - Zea mays (Maize)nearly identical (1305) loc_os03g62180 12003.m101559 protein ATP binding protein, putative, expressed seq=cds; coord=1:296660227..296663564:-1; parent_gene=GRMZM…	1.9.2	S-Domain Kinase (Type 2).	S-Domain
GRMZM2G123314_P01	+/-	highly similar to ( 674) AT3G47570 | Symbols: | leucine-rich repeat transmembrane protein kinase, putative | chr3:17527611-17530748 FORWARDmoderately similar to ( 330) RPK1_IPONI Receptor-like protein kinase precursor (EC 2.7.11.1) - Ipomoea nil (Japanese morning glory) (Pharbitis nil)nearly identical (1070) loc_os01g05960 12001.m07227 protein ATP binding protein, putative, expressed seq=cds; coo…	1.9.2	S-Domain Kinase (Type 2).	S-Domain
GRMZM2G123604_P01	+/-	highly similar to ( 811) AT4G32300 | Symbols: SD2-5 | SD2-5 (S-DOMAIN-2 5); carbohydrate binding / kinase/ protein kinase | chr4:15599970-15602435 FORWARDmoderately similar to ( 251) KPRO_MAIZE Putative receptor protein kinase ZmPK1 precursor (EC 2.7.11.1) - Zea mays (Maize)nearly identical (1201) loc_os06g29810 12006.m31879 protein ATP binding protein, putative, expressed seq=cds; coord=9:472132…	1.9.2	S-Domain Kinase (Type 2).	S-Domain
GRMZM2G411668_P01	+/-	highly similar to ( 675) AT2G19130 | Symbols: | S-locus lectin protein kinase family protein | chr2:8293789-8296275 FORWARDmoderately similar to ( 256) SLSG3_BRAOL S-locus-specific glycoprotein S13 precursor (SLSG-13) (Fragment) - Brassica oleracea (Wild cabbage)nearly identical (1122) loc_os03g12150 12003.m06665 protein serine/threonine-protein kinase receptor precursor, putative, expressed seq=…	1.9.2	S-Domain Kinase (Type 2).	S-Domain
GRMZM2G413030_P01	+/-	highly similar to ( 631) AT2G19130 | Symbols: | S-locus lectin protein kinase family protein | chr2:8293789-8296275 FORWARDmoderately similar to ( 238) KPRO_MAIZE Putative receptor protein kinase ZmPK1 precursor (EC 2.7.11.1) - Zea mays (Maize)nearly identical (1115) loc_os04g34370 12004.m08531 protein serine/threonine-protein kinase receptor precursor, putative, expressed seq=cds; coord=7:148487…	1.9.2	S-Domain Kinase (Type 2).	S-Domain
GRMZM2G418689_P01	+/-	highly similar to ( 734) AT2G19130 | Symbols: | S-locus lectin protein kinase family protein | chr2:8293789-8296275 FORWARDmoderately similar to ( 245) KPRO_MAIZE Putative receptor protein kinase ZmPK1 precursor (EC 2.7.11.1) - Zea mays (Maize)nearly identical (1094) loc_os01g66610 12001.m12768 protein serine/threonine-protein kinase receptor precursor, putative, expressed seq=cds; coord=8:164575…	1.9.2	S-Domain Kinase (Type 2).	S-Domain
GRMZM5G873586_P04	+/-	weakly similar to ( 183) AT4G21230 | Symbols: | protein kinase family protein | chr4:11319244-11321679 REVERSEweakly similar to ( 162) PSKR_DAUCA Phytosulfokine receptor precursor (EC 2.7.11.1) (Phytosulfokine LRR receptor kinase) - Daucus carota (Carrot)moderately similar to ( 259) loc_os11g39490 12011.m07796 protein jacalin-like lectin domain containing protein seq=cds; coord=10:3272820..327861…	1.9.2	S-Domain Kinase (Type 2).	S-Domain
GRMZM2G012176_P01	+/+	highly similar to ( 569) AT1G67510 | Symbols: | leucine-rich repeat family protein | chr1:25297477-25300184 REVERSEweakly similar to ( 124) PSKR_DAUCA Phytosulfokine receptor precursor (EC 2.7.11.1) (Phytosulfokine LRR receptor kinase) - Daucus carota (Carrot)highly similar to ( 506) loc_os12g13300 12012.m05303 protein ATP binding protein, putative, expressed seq=cds; coord=10:38474211..38479630:…	1.9.3	Putative receptor like protein kinase	Putative
GRMZM2G141288_P04	-/+	moderately similar to ( 366) AT2G23300 | Symbols: | leucine-rich repeat transmembrane protein kinase, putative | chr2:9914608-9917130 FORWARDweakly similar to ( 115) PSKR_DAUCA Phytosulfokine receptor precursor (EC 2.7.11.1) (Phytosulfokine LRR receptor kinase) - Daucus carota (Carrot)highly similar to ( 734) loc_os06g43170 12006.m08847 protein transposon protein, putative, unclassified, expresse…	1.9.3	Putative receptor like protein kinase	Putative
AC235540.1_FGP002	+/-	moderately similar to ( 322) AT1G67510 | Symbols: | leucine-rich repeat family protein | chr1:25297477-25300184 REVERSEweakly similar to ( 134) PSKR_DAUCA Phytosulfokine receptor precursor (EC 2.7.11.1) (Phytosulfokine LRR receptor kinase) - Daucus carota (Carrot)highly similar to ( 577) loc_os11g19480 12011.m06023 protein ATP binding protein, putative, expressed seq=cds; coord=2:120436484..12044…	1.9.3	Putative receptor like protein kinase	Putative
GRMZM2G009995_P01	+/-	moderately similar to ( 433) AT1G14390 | Symbols: | leucine-rich repeat transmembrane protein kinase, putative | chr1:4924277-4926794 FORWARDweakly similar to ( 125) CRI4_MAIZE Putative receptor protein kinase CRINKLY4 precursor (EC 2.7.11.1) - Zea mays (Maize)highly similar to ( 939) loc_os06g38970 12006.m08435 protein ATP binding protein, putative, expressed seq=cds; coord=9:88729883..88735673:…	1.9.5	Putative LRR receptor-like protein kinase	Putative
GRMZM2G081857_P01	+/+	highly similar to ( 936) AT5G10020 | Symbols: | leucine-rich repeat transmembrane protein kinase, putative | chr5:3133514-3136949 FORWARDweakly similar to ( 181) RPK1_IPONI Receptor-like protein kinase precursor (EC 2.7.11.1) - Ipomoea nil (Japanese morning glory) (Pharbitis nil)nearly identical (1661) loc_os07g43350 12007.m08563 protein ATP binding protein, putative, expressed seq=cds; coord=7:1…	1.Other	Receptor-like kinases not classified into a particular subgroup	Receptor-like
GRMZM2G100114_P01	+/+	moderately similar to ( 206) AT3G57120 | Symbols: | protein kinase family protein | chr3:21139099-21140469 FORWARDmoderately similar to ( 320) loc_os09g39860 12009.m06923 protein protein kinase, putative, expressed seq=cds; coord=6:111367346..111368910:1; parent_gene=GRMZM2G100114	1.Other	Receptor-like kinases not classified into a particular subgroup	Receptor-like
GRMZM2G161664_P01	+/+	highly similar to ( 835) AT2G27060 | Symbols: | ATP binding / protein binding / protein kinase/ protein serine/threonine kinase/ protein tyrosine kinase | chr2:11551288-11554577 FORWARDmoderately similar to ( 207) RPK1_IPONI Receptor-like protein kinase precursor (EC 2.7.11.1) - Ipomoea nil (Japanese morning glory) (Pharbitis nil)nearly identical (1630) loc_os03g20450 12003.m07454 protein ATP bin…	1.Other	Receptor-like kinases not classified into a particular subgroup	Receptor-like
GRMZM2G049895_P01	+/-	highly similar to ( 586) AT1G52310 | Symbols: | protein kinase family protein / C-type lectin domain-containing protein | chr1:19478401-19480462 FORWARDweakly similar to ( 188) PSKR_DAUCA Phytosulfokine receptor precursor (EC 2.7.11.1) (Phytosulfokine LRR receptor kinase) - Daucus carota (Carrot)highly similar to ( 822) loc_os01g01410 12001.m42592 protein leucine-rich repeat receptor protein kina…	1.Other	Receptor-like kinases not classified into a particular subgroup	Receptor-like
GRMZM2G056903_P01	+/-	moderately similar to ( 253) AT5G07620 | Symbols: | protein kinase family protein | chr5:2407401-2409066 REVERSEweakly similar to ( 103) PSKR_DAUCA Phytosulfokine receptor precursor (EC 2.7.11.1) (Phytosulfokine LRR receptor kinase) - Daucus carota (Carrot)moderately similar to ( 483) loc_os02g43870 12002.m09421 protein protein Kinase-like protein TMKL1 precursor, putative, expressed seq=cds; coo…	1.Other	Receptor-like kinases not classified into a particular subgroup	Receptor-like
GRMZM2G061681_P01	+/-	highly similar to ( 984) AT1G22870 | Symbols: | protein kinase family protein | chr1:8089501-8094173 FORWARDnearly identical (1259) loc_os01g42950 12001.m43091 protein ATP binding protein, putative, expressed seq=cds; coord=3:225446387..225454483:1; parent_gene=GRMZM2G061681	1.Other	Receptor-like kinases not classified into a particular subgroup	Receptor-like
GRMZM2G068151_P01	+/-	moderately similar to ( 495) AT3G08760 | Symbols: ATSIK | ATSIK; ATP binding / kinase/ protein kinase/ protein tyrosine kinase | chr3:2658129-2659984 REVERSEweakly similar to ( 142) CRI4_MAIZE Putative receptor protein kinase CRINKLY4 precursor (EC 2.7.11.1) - Zea mays (Maize)highly similar to ( 856) loc_os01g60700 12001.m43247 protein serine/threonine-protein kinase NAK, putative, expressed seq=…	1.Other	Receptor-like kinases not classified into a particular subgroup	Receptor-like
GRMZM2G303768_P01	+/-	moderately similar to ( 271) AT5G07620 | Symbols: | protein kinase family protein | chr5:2407401-2409066 REVERSEvery weakly similar to ( 100) RPK1_IPONI Receptor-like protein kinase precursor (EC 2.7.11.1) - Ipomoea nil (Japanese morning glory) (Pharbitis nil)moderately similar to ( 455) loc_os04g46320 12004.m09582 protein protein Kinase-like protein TMKL1 precursor, putative, expressed seq=cds; …	1.Other	Receptor-like kinases not classified into a particular subgroup	Receptor-like
GRMZM2G328781_P01	+/-	moderately similar to ( 288) AT5G07620 | Symbols: | protein kinase family protein | chr5:2407401-2409066 REVERSEvery weakly similar to (99.8) RPK1_IPONI Receptor-like protein kinase precursor (EC 2.7.11.1) - Ipomoea nil (Japanese morning glory) (Pharbitis nil)highly similar to ( 501) loc_os04g46320 12004.m09582 protein protein Kinase-like protein TMKL1 precursor, putative, expressed seq=cds; coor…	1.Other	Receptor-like kinases not classified into a particular subgroup	Receptor-like
GRMZM2G007466_P01	-/+	moderately similar to ( 415) AT2G31800 | Symbols: | ankyrin protein kinase, putative | chr2:13520605-13523646 REVERSEhighly similar to ( 543) loc_os02g39560 12002.m33757 protein non-receptor tyrosine kinase spore lysis A, putative, expressed seq=cds; coord=5:183121077..183127036:-1; parent_gene=GRMZM2G007466	2.1.2	Ankyrin Repeat Domain Kinase	Ankyrin
GRMZM2G045366_P01	+/+	highly similar to ( 509) AT3G58760 | Symbols: | ankyrin protein kinase, putative | chr3:21728756-21731740 FORWARDweakly similar to ( 107) CIPK1_ORYSA CIPK-like protein 1 (EC 2.7.11.1) (OsCK1) - Oryza sativa (Rice)highly similar to ( 778) loc_os01g54480 12001.m150710 protein serine/threonine-protein kinase TNNI3K, putative, expressed seq=cds; coord=3:197516992..197521537:-1; parent_gene=GRMZM2G045…	2.1.2	Ankyrin Repeat Domain Kinase	Ankyrin
GRMZM2G159034_P01	+/+	highly similar to ( 640) AT1G14000 | Symbols: VIK | VIK (VH1-INTERACTING KINASE); ATP binding / protein kinase/ protein serine/threonine/tyrosine kinase | chr1:4797606-4800043 FORWARDweakly similar to ( 108) NORK_PEA Nodulation receptor kinase precursor (EC 2.7.11.1) - Pisum sativum (Garden pea)highly similar to ( 753) loc_os07g43900 12007.m08614 protein mitogen-activated protein kinase kinase ki…	2.1.2	Ankyrin Repeat Domain Kinase	Ankyrin
GRMZM2G007466_P02	+/-	highly similar to ( 598) AT2G43850 | Symbols: | ankyrin protein kinase, putative (APK1) | chr2:18159517-18161984 REVERSEvery weakly similar to (94.4) CIPK1_ORYSA CIPK-like protein 1 (EC 2.7.11.1) (OsCK1) - Oryza sativa (Rice)highly similar to ( 784) loc_os02g39560 12002.m33757 protein non-receptor tyrosine kinase spore lysis A, putative, expressed seq=cds; coord=5:183121089..183127036:-1; parent_…	2.1.2	Ankyrin Repeat Domain Kinase	Ankyrin
GRMZM2G048243_P01	+/+	highly similar to ( 518) AT1G73660 | Symbols: | protein kinase family protein | chr1:27692247-27696718 REVERSEweakly similar to ( 115) PSKR_DAUCA Phytosulfokine receptor precursor (EC 2.7.11.1) (Phytosulfokine LRR receptor kinase) - Daucus carota (Carrot)nearly identical (1331) loc_os06g12590 12006.m71421 protein ATP binding protein, putative, expressed seq=cds; coord=9:3896607..3910554:1; parent…	2.1.3	CTR1/EDR1-like Protein Kinase	CTR1/EDR1-like
GRMZM2G059671_P02	-/+	moderately similar to ( 419) AT5G03730 | Symbols: CTR1, SIS1 | CTR1 (CONSTITUTIVE TRIPLE RESPONSE 1); kinase/ protein binding / protein serine/threonine kinase/ protein serine/threonine/tyrosine kinase | chr5:974958-979660 REVERSEvery weakly similar to (97.8) NORK_MEDTR Nodulation receptor kinase precursor (EC 2.7.11.1) (Does not make infections protein 2) (Symbiosis receptor-like kinase) (MtSYMR…	2.1.3	CTR1/EDR1-like Protein Kinase	CTR1/EDR1-like
GRMZM2G080499_P01	+/+	highly similar to ( 935) AT3G58640 | Symbols: | protein kinase family protein | chr3:21687153-21692675 REVERSEweakly similar to ( 109) CRI4_MAIZE Putative receptor protein kinase CRINKLY4 precursor (EC 2.7.11.1) - Zea mays (Maize)nearly identical (1376) loc_os01g48330 12001.m11024 protein ATP binding protein, putative, expressed seq=cds; coord=3:209714886..209730734:1; parent_gene=GRMZM2G080499	2.1.3	CTR1/EDR1-like Protein Kinase	CTR1/EDR1-like
GRMZM2G110572_P02	+/+	highly similar to ( 752) AT1G67890 | Symbols: | protein kinase family protein | chr1:25457345-25461727 FORWARDweakly similar to ( 109) NORK_MEDTR Nodulation receptor kinase precursor (EC 2.7.11.1) (Does not make infections protein 2) (Symbiosis receptor-like kinase) (MtSYMRK) - Medicago truncatula (Barrel medic)nearly identical (1092) loc_os12g37570 12012.m07542 protein ATP binding protein, putat…	2.1.3	CTR1/EDR1-like Protein Kinase	CTR1/EDR1-like
GRMZM2G127632_P01	+/+	highly similar to ( 612) AT1G73660 | Symbols: | protein kinase family protein | chr1:27692247-27696718 REVERSEvery weakly similar to (97.8) PSKR_DAUCA Phytosulfokine receptor precursor (EC 2.7.11.1) (Phytosulfokine LRR receptor kinase) - Daucus carota (Carrot)nearly identical (1146) loc_os02g50970 12002.m33450 protein protein kinase domain containing protein, expressed seq=cds; coord=5:206622614.…	2.1.3	CTR1/EDR1-like Protein Kinase	CTR1/EDR1-like
GRMZM2G140537_P01	+/+	highly similar to ( 684) AT1G67890 | Symbols: | protein kinase family protein | chr1:25457345-25461727 FORWARDweakly similar to ( 108) CRI4_MAIZE Putative receptor protein kinase CRINKLY4 precursor (EC 2.7.11.1) - Zea mays (Maize)nearly identical (1037) loc_os12g37570 12012.m07542 protein ATP binding protein, putative, expressed seq=cds; coord=3:128792110..128799206:-1; parent_gene=GRMZM2G140537	2.1.3	CTR1/EDR1-like Protein Kinase	CTR1/EDR1-like
GRMZM2G038982_P02	+/-	moderately similar to ( 451) AT1G08720 | Symbols: EDR1, ATEDR1 | EDR1 (ENHANCED DISEASE RESISTANCE 1); MAP kinase kinase kinase/ kinase/ protein serine/threonine/tyrosine kinase | chr1:2774089-2779077 FORWARDhighly similar to ( 996) loc_os03g06410 12003.m06160 protein EDR1, putative, expressed seq=cds; coord=1:12309303..12315852:1; parent_gene=GRMZM2G038982	2.1.3	CTR1/EDR1-like Protein Kinase	CTR1/EDR1-like
GRMZM2G059671_P01	+/-	moderately similar to ( 447) AT5G03730 | Symbols: CTR1, SIS1 | CTR1 (CONSTITUTIVE TRIPLE RESPONSE 1); kinase/ protein binding / protein serine/threonine kinase/ protein serine/threonine/tyrosine kinase | chr5:974958-979660 REVERSEweakly similar to ( 105) NORK_PEA Nodulation receptor kinase precursor (EC 2.7.11.1) - Pisum sativum (Garden pea)highly similar to ( 594) loc_os02g32610 12002.m33705 pro…	2.1.3	CTR1/EDR1-like Protein Kinase	CTR1/EDR1-like
GRMZM2G059671_P05	+/-	highly similar to ( 771) AT5G03730 | Symbols: CTR1, SIS1 | CTR1 (CONSTITUTIVE TRIPLE RESPONSE 1); kinase/ protein binding / protein serine/threonine kinase/ protein serine/threonine/tyrosine kinase | chr5:974958-979660 REVERSEweakly similar to ( 105) NORK_PEA Nodulation receptor kinase precursor (EC 2.7.11.1) - Pisum sativum (Garden pea)nearly identical (1118) loc_os02g32610 12002.m33705 protein …	2.1.3	CTR1/EDR1-like Protein Kinase	CTR1/EDR1-like
GRMZM2G140635_P01	+/-	weakly similar to ( 164) AT1G73660 | Symbols: | protein kinase family protein | chr1:27692247-27696718 REVERSEmoderately similar to ( 209) loc_os02g50970 12002.m33450 protein protein kinase domain containing protein, expressed seq=cds; coord=5:206614103..206615365:1; parent_gene=GRMZM2G140635	2.1.3	CTR1/EDR1-like Protein Kinase	CTR1/EDR1-like
GRMZM2G175563_P01	+/-	highly similar to ( 643) AT1G08720 | Symbols: EDR1, ATEDR1 | EDR1 (ENHANCED DISEASE RESISTANCE 1); MAP kinase kinase kinase/ kinase/ protein serine/threonine/tyrosine kinase | chr1:2774089-2779077 FORWARDvery weakly similar to (89.7) CRI4_MAIZE Putative receptor protein kinase CRINKLY4 precursor (EC 2.7.11.1) - Zea mays (Maize)nearly identical (1215) loc_os03g06410 12003.m06160 protein EDR1, puta…	2.1.3	CTR1/EDR1-like Protein Kinase	CTR1/EDR1-like
GRMZM2G396451_P02	+/-	highly similar to ( 601) AT3G54250 | Symbols: | mevalonate diphosphate decarboxylase, putative | chr3:20082468-20084688 REVERSEhighly similar to ( 743) loc_os02g01920 12002.m05542 protein diphosphomevalonate decarboxylase, putative, expressed seq=cds; coord=1:274494460..274510748:-1; parent_gene=GRMZM2G396451	2.1.3	CTR1/EDR1-like Protein Kinase	CTR1/EDR1-like
GRMZM2G413069_P01	+/-	highly similar to ( 714) AT5G11850 | Symbols: | protein kinase family protein | chr5:3816632-3821024 REVERSEweakly similar to ( 110) PSKR_DAUCA Phytosulfokine receptor precursor (EC 2.7.11.1) (Phytosulfokine LRR receptor kinase) - Daucus carota (Carrot)nearly identical (1134) loc_os02g12810 12002.m100145 protein MAP3K delta-1 protein kinase, putative, expressed seq=cds; coord=4:229965250..2299754…	2.1.3	CTR1/EDR1-like Protein Kinase	CTR1/EDR1-like
GRMZM2G011070_P01	+/+	highly similar to ( 726) AT1G79570 | Symbols: | protein kinase family protein | chr1:29932856-29937540 REVERSEweakly similar to ( 102) NORK_MEDTR Nodulation receptor kinase precursor (EC 2.7.11.1) (Does not make infections protein 2) (Symbiosis receptor-like kinase) (MtSYMRK) - Medicago truncatula (Barrel medic)nearly identical (1731) loc_os07g25680 12007.m06846 protein protein kinase domain cont…	2.1.4	GmPK6/AtMRK1-like Protein Kinase	GmPK6/AtMRK1-like
GRMZM2G063684_P01	+/+	moderately similar to ( 389) AT5G50000 | Symbols: | protein kinase, putative | chr5:20342838-20345033 REVERSEmoderately similar to ( 455) loc_os01g45380 12001.m10741 protein ATP binding protein, putative, expressed seq=cds; coord=8:146606511..146610451:1; parent_gene=GRMZM2G063684	2.1.4	GmPK6/AtMRK1-like Protein Kinase	GmPK6/AtMRK1-like
GRMZM2G111269_P01	+/+	highly similar to ( 573) AT3G22750 | Symbols: | protein kinase, putative | chr3:8037364-8039096 REVERSEvery weakly similar to (94.0) NORK_PEA Nodulation receptor kinase precursor (EC 2.7.11.1) - Pisum sativum (Garden pea)highly similar to ( 738) loc_os03g43760 12003.m09416 protein ATP binding protein, putative, expressed seq=cds; coord=1:252926380..252931075:1; parent_gene=GRMZM2G111269	2.1.4	GmPK6/AtMRK1-like Protein Kinase	GmPK6/AtMRK1-like
GRMZM2G114093_P01	+/+	moderately similar to ( 381) AT5G58950 | Symbols: | protein kinase family protein | chr5:23801136-23803025 REVERSEweakly similar to ( 104) CRI4_MAIZE Putative receptor protein kinase CRINKLY4 precursor (EC 2.7.11.1) - Zea mays (Maize)highly similar to ( 764) loc_os01g54350 12001.m11599 protein protein kinase, putative, expressed seq=cds; coord=1:218416975..218421490:-1; parent_gene=GRMZM2G114093	2.1.4	GmPK6/AtMRK1-like Protein Kinase	GmPK6/AtMRK1-like
GRMZM2G152889_P03	-/+	moderately similar to ( 428) AT4G38470 | Symbols: | protein kinase family protein | chr4:17999432-18003551 FORWARDweakly similar to ( 121) NORK_PEA Nodulation receptor kinase precursor (EC 2.7.11.1) - Pisum sativum (Garden pea)highly similar to ( 723) loc_os12g06670 12012.m04657 protein ATP binding protein, putative, expressed seq=cds; coord=3:142695949..142705169:-1; parent_gene=GRMZM2G152889	2.1.4	GmPK6/AtMRK1-like Protein Kinase	GmPK6/AtMRK1-like
GRMZM2G160922_P02	+/+	highly similar to ( 530) AT4G38470 | Symbols: | protein kinase family protein | chr4:17999432-18003551 FORWARDweakly similar to ( 115) NORK_PEA Nodulation receptor kinase precursor (EC 2.7.11.1) - Pisum sativum (Garden pea)highly similar to ( 699) loc_os07g29330 12007.m29383 protein serine/threonine-protein kinase CTR1, putative, expressed seq=cds; coord=7:144241262..144253050:1; parent_gene=GRMZ…	2.1.4	GmPK6/AtMRK1-like Protein Kinase	GmPK6/AtMRK1-like
GRMZM2G326472_P01	-/+	moderately similar to ( 366) AT3G46920 | Symbols: | protein kinase family protein | chr3:17280430-17284857 REVERSEnearly identical (1424) loc_os06g43840 12006.m08914 protein protein kinase domain containing protein, expressed seq=cds; coord=9:92916278..92921897:-1; parent_gene=GRMZM2G326472	2.1.4	GmPK6/AtMRK1-like Protein Kinase	GmPK6/AtMRK1-like
GRMZM2G459854_P01	+/+	highly similar to ( 723) AT4G38470 | Symbols: | protein kinase family protein | chr4:17999432-18003551 FORWARDweakly similar to ( 120) NORK_PEA Nodulation receptor kinase precursor (EC 2.7.11.1) - Pisum sativum (Garden pea)highly similar to ( 988) loc_os09g37230 12009.m22182 protein ATP binding protein, putative, expressed seq=cds; coord=2:196859934..196869128:1; parent_gene=GRMZM2G459854	2.1.4	GmPK6/AtMRK1-like Protein Kinase	GmPK6/AtMRK1-like
GRMZM2G469012_P01	+/+	weakly similar to ( 197) AT2G40860 | Symbols: | protein kinase family protein / protein phosphatase 2C ( PP2C) family protein | chr2:17053747-17057108 REVERSEmoderately similar to ( 335) loc_os01g36080 12001.m150619 protein protein phosphatase 2C containing protein, expressed seq=cds; coord=8:59169533..59170613:1; parent_gene=GRMZM2G469012	2.1.4	GmPK6/AtMRK1-like Protein Kinase	GmPK6/AtMRK1-like
GRMZM2G481005_P03	-/+	highly similar to ( 516) AT3G46920 | Symbols: | protein kinase family protein | chr3:17280430-17284857 REVERSEvery weakly similar to (97.1) NORK_MEDTR Nodulation receptor kinase precursor (EC 2.7.11.1) (Does not make infections protein 2) (Symbiosis receptor-like kinase) (MtSYMRK) - Medicago truncatula (Barrel medic)nearly identical (1548) loc_os06g08280 12006.m05549 protein protein kinase domain…	2.1.4	GmPK6/AtMRK1-like Protein Kinase	GmPK6/AtMRK1-like
GRMZM2G145360_P01	+/+	weakly similar to ( 150) AT3G46920 | Symbols: | protein kinase family protein | chr3:17280430-17284857 REVERSEnearly identical (1098) loc_os06g08280 12006.m05549 protein protein kinase domain containing protein, expressed seq=cds; coord=6:50243540..50249018:1; parent_gene=GRMZM2G145360	2.1.4
GRMZM2G019434_P01	+/-	highly similar to ( 558) AT3G22750 | Symbols: | protein kinase, putative | chr3:8037364-8039096 REVERSEvery weakly similar to ( 100) NORK_PEA Nodulation receptor kinase precursor (EC 2.7.11.1) - Pisum sativum (Garden pea)highly similar to ( 652) loc_os03g43760 12003.m09416 protein ATP binding protein, putative, expressed seq=cds; coord=1:171534584..171539458:1; parent_gene=GRMZM2G019434	2.1.4	GmPK6/AtMRK1-like Protein Kinase	GmPK6/AtMRK1-like
GRMZM2G063069_P01	+/-	highly similar to ( 610) AT3G01490 | Symbols: | protein kinase, putative | chr3:191095-193258 REVERSEvery weakly similar to (93.6) KPRO_MAIZE Putative receptor protein kinase ZmPK1 precursor (EC 2.7.11.1) - Zea mays (Maize)highly similar to ( 685) loc_os05g50190 12005.m09088 protein ATP binding protein, putative, expressed seq=cds; coord=8:73726630..73730357:-1; parent_gene=GRMZM2G063069	2.1.4	GmPK6/AtMRK1-like Protein Kinase	GmPK6/AtMRK1-like
GRMZM2G102088_P01	+/-	highly similar to ( 613) AT2G24360 | Symbols: | serine/threonine/tyrosine kinase, putative | chr2:10364742-10366075 REVERSEweakly similar to ( 116) NORK_PEA Nodulation receptor kinase precursor (EC 2.7.11.1) - Pisum sativum (Garden pea)highly similar to ( 771) loc_os04g51950 12004.m10090 protein serine/threonine protein kinase, putative, expressed seq=cds; coord=2:11197500..11203331:1; parent_gen…	2.1.4	GmPK6/AtMRK1-like Protein Kinase	GmPK6/AtMRK1-like
GRMZM2G104658_P07	+/-	moderately similar to ( 423) AT2G17700 | Symbols: | protein kinase family protein | chr2:7685778-7689278 REVERSEweakly similar to ( 115) NORK_MEDTR Nodulation receptor kinase precursor (EC 2.7.11.1) (Does not make infections protein 2) (Symbiosis receptor-like kinase) (MtSYMRK) - Medicago truncatula (Barrel medic)highly similar to ( 679) loc_os04g59000 12004.m10778 protein ATP binding protein, pu…	2.1.4	GmPK6/AtMRK1-like Protein Kinase	GmPK6/AtMRK1-like
GRMZM2G152889_P01	+/-	moderately similar to ( 469) AT4G38470 | Symbols: | protein kinase family protein | chr4:17999432-18003551 FORWARDweakly similar to ( 122) NORK_PEA Nodulation receptor kinase precursor (EC 2.7.11.1) - Pisum sativum (Garden pea)highly similar to ( 792) loc_os12g06670 12012.m04657 protein ATP binding protein, putative, expressed seq=cds; coord=3:142695573..142705169:-1; parent_gene=GRMZM2G152889	2.1.4	GmPK6/AtMRK1-like Protein Kinase	GmPK6/AtMRK1-like
GRMZM2G156013_P01	+/-	highly similar to ( 593) AT2G24360 | Symbols: | serine/threonine/tyrosine kinase, putative | chr2:10364742-10366075 REVERSEweakly similar to ( 115) NORK_PEA Nodulation receptor kinase precursor (EC 2.7.11.1) - Pisum sativum (Garden pea)highly similar to ( 753) loc_os04g51950 12004.m10090 protein serine/threonine protein kinase, putative, expressed seq=cds; coord=10:141589786..141593260:-1; parent…	2.1.4	GmPK6/AtMRK1-like Protein Kinase	GmPK6/AtMRK1-like
GRMZM2G171677_P01	+/-	moderately similar to ( 365) AT1G62400 | Symbols: HT1 | HT1 (high leaf temperature 1); kinase/ protein serine/threonine/tyrosine kinase | chr1:23090243-23091529 FORWARDweakly similar to ( 107) CRI4_MAIZE Putative receptor protein kinase CRINKLY4 precursor (EC 2.7.11.1) - Zea mays (Maize)highly similar to ( 584) loc_os01g01740 12001.m06818 protein HT1 protein kinase, putative, expressed seq=cds; c…	2.1.4	GmPK6/AtMRK1-like Protein Kinase	GmPK6/AtMRK1-like
GRMZM2G326472_P03	+/-	highly similar to ( 502) AT3G46920 | Symbols: | protein kinase family protein | chr3:17280430-17284857 REVERSEvery weakly similar to (95.1) NORK_MEDTR Nodulation receptor kinase precursor (EC 2.7.11.1) (Does not make infections protein 2) (Symbiosis receptor-like kinase) (MtSYMRK) - Medicago truncatula (Barrel medic)nearly identical (1585) loc_os06g43840 12006.m08914 protein protein kinase domain…	2.1.4	GmPK6/AtMRK1-like Protein Kinase	GmPK6/AtMRK1-like
GRMZM2G465833_P01	+/-	moderately similar to ( 473) AT2G17700 | Symbols: | protein kinase family protein | chr2:7685778-7689278 REVERSEweakly similar to ( 131) NORK_PEA Nodulation receptor kinase precursor (EC 2.7.11.1) - Pisum sativum (Garden pea)highly similar to ( 788) loc_os12g06670 12012.m04657 protein ATP binding protein, putative, expressed seq=cds; coord=10:8084588..8097266:1; parent_gene=GRMZM2G465833	2.1.4	GmPK6/AtMRK1-like Protein Kinase	GmPK6/AtMRK1-like
GRMZM2G481005_P02	+/-	highly similar to ( 513) AT3G46920 | Symbols: | protein kinase family protein | chr3:17280430-17284857 REVERSEvery weakly similar to (97.8) NORK_MEDTR Nodulation receptor kinase precursor (EC 2.7.11.1) (Does not make infections protein 2) (Symbiosis receptor-like kinase) (MtSYMRK) - Medicago truncatula (Barrel medic)nearly identical (1542) loc_os06g08280 12006.m05549 protein protein kinase domain…	2.1.4	GmPK6/AtMRK1-like Protein Kinase	GmPK6/AtMRK1-like
GRMZM5G814851_P01	+/-	highly similar to ( 712) AT4G38470 | Symbols: | protein kinase family protein | chr4:17999432-18003551 FORWARDweakly similar to ( 120) NORK_PEA Nodulation receptor kinase precursor (EC 2.7.11.1) - Pisum sativum (Garden pea)highly similar to ( 991) loc_os09g37230 12009.m22182 protein ATP binding protein, putative, expressed seq=cds; coord=7:147926283..147947324:-1; parent_gene=GRMZM5G814851	2.1.4	GmPK6/AtMRK1-like Protein Kinase	GmPK6/AtMRK1-like
GRMZM2G072584_P01	+/-	moderately similar to ( 421) AT5G01850 | Symbols: | protein kinase, putative | chr5:332829-334180 FORWARDvery weakly similar to (92.0) CDC22_ORYSA Cell division control protein 2 homolog 2 (EC 2.7.11.22) - Oryza sativa (Rice)highly similar to ( 541) loc_os03g60150 12003.m10909 protein tyrosine-protein kinase 2, putative, expressed seq=cds; coord=1:292222429..292226388:-1; parent_gene=GRMZM2G072584	2.1.5	ATN1 Like Family	ATN1
GRMZM2G165231_P01	+/-	highly similar to ( 523) AT5G50180 | Symbols: | protein kinase, putative | chr5:20431116-20432883 FORWARDvery weakly similar to (83.6) CDC22_ORYSA Cell division control protein 2 homolog 2 (EC 2.7.11.22) - Oryza sativa (Rice)highly similar to ( 644) loc_os02g38080 12002.m100261 protein mitogen-activated protein kinase kinase kinase 7, putative, expressed seq=cds; coord=4:130026925..130030147:1; p…	2.1.5	ATN1 Like Family	ATN1
AC206223.3_FGP006	+/-	highly similar to ( 610) AT5G58520 | Symbols: | protein kinase family protein | chr5:23655312-23657943 FORWARDnearly identical (1006) loc_os03g18430 12003.m07266 protein ATP binding protein, putative, expressed seq=cds; coord=9:137336819..137339379:1; parent_gene=AC206223.3_FG006	2.1.6	Unknown Function Kinase	Unknown
GRMZM2G424582_P01	+/-	nearly identical (2112) AT5G13530 | Symbols: KEG | KEG (KEEP ON GOING); protein binding / protein kinase/ ubiquitin-protein ligase | chr5:4345618-4354369 FORWARDnearly identical (1533) loc_os05g32570 12005.m07490 protein RING E3 ligase protein, putative, expressed seq=cds; coord=6:143982360..144000897:-1; parent_gene=GRMZM2G424582	2.2.2	C-terminal Ankyrin Repeat Domain Kinase	C-terminal
GRMZM2G072107_P02	-/+	highly similar to ( 547) AT4G14340 | Symbols: CKI1, CKL11 | CKI1 (CASEIN KINASE I); kinase/ protein serine/threonine kinase | chr4:8248532-8251668 REVERSEhighly similar to ( 671) loc_os04g43490 12004.m101584 protein casein kinase I isoform delta-like, putative, expressed seq=cds; coord=10:130371934..130377683:1; parent_gene=GRMZM2G072107	3.1.1	Casein Kinase I	Casein
GRMZM2G075124_P01	+/+	highly similar to ( 611) AT3G23340 | Symbols: ckl10 | ckl10 (Casein Kinase I-like 10); ATP binding / kinase/ protein kinase/ protein serine/threonine kinase | chr3:8351047-8353791 FORWARDhighly similar to ( 813) loc_os02g56560 12002.m77862 protein casein kinase I isoform delta-like, putative, expressed seq=cds; coord=4:172085426..172089671:1; parent_gene=GRMZM2G075124	3.1.1	Casein Kinase I	Casein
GRMZM2G032694_P02	-/+	highly similar to ( 595) AT4G14340 | Symbols: CKI1, CKL11 | CKI1 (CASEIN KINASE I); kinase/ protein serine/threonine kinase | chr4:8248532-8251668 REVERSEhighly similar to ( 699) loc_os04g43490 12004.m101584 protein casein kinase I isoform delta-like, putative, expressed seq=cds; coord=2:28936197..28940916:-1; parent_gene=GRMZM2G032694	3.1.1	Casein Kinase I	Casein
GRMZM2G054152_P01	+/+	highly similar to ( 616) AT3G23340 | Symbols: ckl10 | ckl10 (Casein Kinase I-like 10); ATP binding / kinase/ protein kinase/ protein serine/threonine kinase | chr3:8351047-8353791 FORWARDhighly similar to ( 728) loc_os10g33650 12010.m065285 protein casein kinase I isoform delta-like, putative, expressed seq=cds; coord=1:232284281..232289387:-1; parent_gene=GRMZM2G054152	3.1.1	Casein Kinase I	Casein
GRMZM2G147026_P01	-/+	moderately similar to ( 466) AT4G28860 | Symbols: ckl4 | ckl4 (Casein Kinase I-like 4); ATP binding / kinase/ protein kinase/ protein serine/threonine kinase | chr4:14246359-14248823 FORWARDhighly similar to ( 619) loc_os02g17910 12002.m33640 protein casein kinase I isoform delta-like, putative, expressed seq=cds; coord=4:221511072..221528585:-1; parent_gene=GRMZM2G147026	3.1.1	Casein Kinase I	Casein
GRMZM2G150932_P01	+/+	highly similar to ( 595) AT3G23340 | Symbols: ckl10 | ckl10 (Casein Kinase I-like 10); ATP binding / kinase/ protein kinase/ protein serine/threonine kinase | chr3:8351047-8353791 FORWARDhighly similar to ( 791) loc_os02g56560 12002.m77862 protein casein kinase I isoform delta-like, putative, expressed seq=cds; coord=5:215017420..215021669:-1; parent_gene=GRMZM2G150932	3.1.1	Casein Kinase I	Casein
GRMZM2G162637_P01	+/+	moderately similar to ( 452) AT4G14340 | Symbols: CKI1, CKL11 | CKI1 (CASEIN KINASE I); kinase/ protein serine/threonine kinase | chr4:8248532-8251668 REVERSEhighly similar to ( 595) loc_os02g40860 12002.m09171 protein casein kinase I isoform delta-like, putative, expressed seq=cds; coord=4:142153473..142160815:1; parent_gene=GRMZM2G162637	3.1.1	Casein Kinase I	Casein
GRMZM2G053261_P03	-/+	moderately similar to ( 237) AT1G72710 | Symbols: CKL2 | CKL2 (CASEIN KINASE 1-LIKE PROTEIN 2); ATP binding / kinase/ protein kinase/ protein serine/threonine kinase | chr1:27372553-27376178 FORWARDmoderately similar to ( 379) loc_os05g51560 12005.m27992 protein casein kinase I isoform delta-like, putative, expressed seq=cds; coord=8:78409410..78413722:-1; parent_gene=GRMZM2G053261	3.1.1
GRMZM2G017835_P01	+/-	highly similar to ( 946) AT3G13670 | Symbols: | protein kinase family protein | chr3:4469434-4473234 FORWARDhighly similar to ( 942) loc_os05g11140 12005.m083646 protein ATP binding protein, putative, expressed seq=cds; coord=3:95267586..95272902:1; parent_gene=GRMZM2G017835	3.1.1	Casein Kinase I	Casein
GRMZM2G032694_P01	+/-	highly similar to ( 593) AT4G14340 | Symbols: CKI1, CKL11 | CKI1 (CASEIN KINASE I); kinase/ protein serine/threonine kinase | chr4:8248532-8251668 REVERSEhighly similar to ( 702) loc_os04g43490 12004.m101584 protein casein kinase I isoform delta-like, putative, expressed seq=cds; coord=2:28936197..28940916:-1; parent_gene=GRMZM2G032694	3.1.1	Casein Kinase I	Casein
GRMZM2G037923_P01	+/-	nearly identical (1057) AT5G18190 | Symbols: | protein kinase family protein | chr5:6010215-6013724 REVERSEnearly identical (1144) loc_os07g07560 12007.m079619 protein ATP binding protein, putative, expressed seq=cds; coord=2:233733061..233739306:-1; parent_gene=GRMZM2G037923	3.1.1	Casein Kinase I	Casein
GRMZM2G045259_P01	+/-	nearly identical (1014) AT2G25760 | Symbols: | protein kinase family protein | chr2:10985118-10988652 REVERSEnearly identical (1117) loc_os05g11140 12005.m083646 protein ATP binding protein, putative, expressed seq=cds; coord=3:4346094..4356303:-1; parent_gene=GRMZM2G045259	3.1.1	Casein Kinase I	Casein
GRMZM2G053261_P01	+/-	highly similar to ( 623) AT1G72710 | Symbols: CKL2 | CKL2 (CASEIN KINASE 1-LIKE PROTEIN 2); ATP binding / kinase/ protein kinase/ protein serine/threonine kinase | chr1:27372553-27376178 FORWARDhighly similar to ( 793) loc_os05g51560 12005.m27992 protein casein kinase I isoform delta-like, putative, expressed seq=cds; coord=8:78409210..78414375:-1; parent_gene=GRMZM2G053261	3.1.1	Casein Kinase I	Casein
GRMZM2G057416_P02	+/-	moderately similar to ( 331) AT4G26100 | Symbols: CK1, CKL1 | CK1 (CASEIN KINASE 1); ATP binding / kinase/ protein kinase/ protein serine/threonine kinase | chr4:13227885-13230508 REVERSEmoderately similar to ( 343) loc_os01g51200 12001.m43159 protein casein kinase I isoform delta-like, putative, expressed seq=cds; coord=8:154262875..154266204:-1; parent_gene=GRMZM2G057416	3.1.1	Casein Kinase I	Casein
GRMZM2G116086_P01	+/-	nearly identical (1079) AT3G03940 | Symbols: | protein kinase family protein | chr3:1014412-1018244 REVERSEnearly identical (1256) loc_os01g56580 12001.m42729 protein ATP binding protein, putative, expressed seq=cds; coord=8:172559174..172568352:1; parent_gene=GRMZM2G116086	3.1.1	Casein Kinase I	Casein
GRMZM2G116151_P03	+/-	nearly identical (1047) AT2G25760 | Symbols: | protein kinase family protein | chr2:10985118-10988652 REVERSEnearly identical (1190) loc_os05g11140 12005.m083646 protein ATP binding protein, putative, expressed seq=cds; coord=6:132024335..132039972:1; parent_gene=GRMZM2G116151	3.1.1	Casein Kinase I	Casein
GRMZM2G147026_P02	+/-	highly similar to ( 545) AT4G28860 | Symbols: ckl4 | ckl4 (Casein Kinase I-like 4); ATP binding / kinase/ protein kinase/ protein serine/threonine kinase | chr4:14246359-14248823 FORWARDhighly similar to ( 701) loc_os02g17910 12002.m33640 protein casein kinase I isoform delta-like, putative, expressed seq=cds; coord=4:221511072..221528585:-1; parent_gene=GRMZM2G147026	3.1.1	Casein Kinase I	Casein
GRMZM2G156035_P01	+/-	highly similar to ( 545) AT4G28880 | Symbols: ckl3 | ckl3 (Casein Kinase I-like 3); ATP binding / kinase/ protein kinase/ protein serine/threonine kinase | chr4:14251351-14254048 FORWARDhighly similar to ( 683) loc_os01g13060 12001.m150523 protein casein kinase I isoform delta-like, putative, expressed seq=cds; coord=3:1885669..1901782:-1; parent_gene=GRMZM2G156035	3.1.1	Casein Kinase I	Casein
GRMZM2G162637_P02	+/-	highly similar to ( 555) AT4G14340 | Symbols: CKI1, CKL11 | CKI1 (CASEIN KINASE I); kinase/ protein serine/threonine kinase | chr4:8248532-8251668 REVERSEhighly similar to ( 712) loc_os02g40860 12002.m09171 protein casein kinase I isoform delta-like, putative, expressed seq=cds; coord=4:142153473..142160815:1; parent_gene=GRMZM2G162637	3.1.1	Casein Kinase I	Casein
GRMZM2G164265_P01	+/-	nearly identical (1066) AT5G18190 | Symbols: | protein kinase family protein | chr5:6010215-6013724 REVERSEnearly identical (1152) loc_os07g07560 12007.m079619 protein ATP binding protein, putative, expressed seq=cds; coord=7:8568526..8574135:1; parent_gene=GRMZM2G164265	3.1.1	Casein Kinase I	Casein
GRMZM2G458035_P01	+/-	moderately similar to ( 397) AT5G18190 | Symbols: | protein kinase family protein | chr5:6010215-6013724 REVERSEmoderately similar to ( 417) loc_os07g07560 12007.m079619 protein ATP binding protein, putative, expressed seq=cds; coord=2:140639259..140644541:1; parent_gene=GRMZM2G458035	3.1.1	Casein Kinase I	Casein
GRMZM2G044557_P01	+/+	moderately similar to ( 346) AT4G08500 | Symbols: MEKK1, ATMEKK1, MAPKKK8, ARAKIN | MEKK1 (MAP KINASE KINASE KINASE 1); DNA binding / MAP kinase kinase kinase/ kinase/ kinase binding / protein binding | chr4:5404272-5407062 REVERSEweakly similar to ( 121) M2K1_ORYSA Mitogen-activated protein kinase kinase 1 (EC 2.7.12.2) (MAP kinase kinase 1) (MAPKK1) (OsMEK1) - Oryza sativa (Rice)highly similar …	4.1.1	MAP3K	MAP3K
GRMZM2G130927_P01	+/+	moderately similar to ( 337) AT4G08500 | Symbols: MEKK1, ATMEKK1, MAPKKK8, ARAKIN | MEKK1 (MAP KINASE KINASE KINASE 1); DNA binding / MAP kinase kinase kinase/ kinase/ kinase binding / protein binding | chr4:5404272-5407062 REVERSEweakly similar to ( 120) M2K1_ORYSA Mitogen-activated protein kinase kinase 1 (EC 2.7.12.2) (MAP kinase kinase 1) (MAPKK1) (OsMEK1) - Oryza sativa (Rice)highly similar …	4.1.1	MAP3K	MAP3K
AC209208.3_FGP001	+/+	highly similar to ( 739) AT1G63700 | Symbols: YDA, MAPKKK4 | YDA (YODA); ATP binding / kinase/ protein kinase/ protein serine/threonine kinase | chr1:23625208-23629031 REVERSEweakly similar to ( 123) CIPK1_ORYSA CIPK-like protein 1 (EC 2.7.11.1) (OsCK1) - Oryza sativa (Rice)nearly identical (1262) loc_os02g44642 12002.m09504 protein YDA, putative, expressed seq=cds; coord=5:193309763..193318041:-…	4.1.1	MAP3K	MAP3K
GRMZM2G017654_P01	+/+	nearly identical (1563) AT3G13530 | Symbols: MAPKKK7, MAP3KE1 | MAPKKK7; ATP binding / binding / kinase/ protein kinase/ protein serine/threonine kinase/ protein tyrosine kinase | chr3:4411934-4419320 REVERSEweakly similar to ( 134) CIPK1_ORYSA CIPK-like protein 1 (EC 2.7.11.1) (OsCK1) - Oryza sativa (Rice)nearly identical (2130) loc_os04g56530 12004.m10542 protein MAPKKK7, putative, expressed se…	4.1.1	MAP3K	MAP3K
GRMZM2G093316_P01	+/+	highly similar to ( 785) AT1G63700 | Symbols: YDA, MAPKKK4 | YDA (YODA); ATP binding / kinase/ protein kinase/ protein serine/threonine kinase | chr1:23625208-23629031 REVERSEweakly similar to ( 125) CIPK1_ORYSA CIPK-like protein 1 (EC 2.7.11.1) (OsCK1) - Oryza sativa (Rice)nearly identical (1373) loc_os02g44642 12002.m09504 protein YDA, putative, expressed seq=cds; coord=4:153631537..153641128:-…	4.1.1	MAP3K	MAP3K
GRMZM2G156800_P02	-/+	moderately similar to ( 456) AT5G66850 | Symbols: MAPKKK5 | MAPKKK5; ATP binding / kinase/ protein kinase/ protein serine/threonine kinase | chr5:26695965-26699159 REVERSEweakly similar to ( 125) M2K1_ORYSA Mitogen-activated protein kinase kinase 1 (EC 2.7.12.2) (MAP kinase kinase 1) (MAPKK1) (OsMEK1) - Oryza sativa (Rice)highly similar to ( 845) loc_os03g55560 12003.m35425 protein MAPKKK5, putat…	4.1.1	MAP3K	MAP3K
GRMZM2G175504_P01	-/+	highly similar to ( 648) AT1G63700 | Symbols: YDA, MAPKKK4 | YDA (YODA); ATP binding / kinase/ protein kinase/ protein serine/threonine kinase | chr1:23625208-23629031 REVERSEweakly similar to ( 126) M2K1_ORYSA Mitogen-activated protein kinase kinase 1 (EC 2.7.12.2) (MAP kinase kinase 1) (MAPKK1) (OsMEK1) - Oryza sativa (Rice)nearly identical (1190) loc_os04g47240 12004.m101617 protein YDA, putat…	4.1.1	MAP3K	MAP3K
GRMZM6G513881_P01	+/+	#N/A	4.1.1	MAP3K	MAP3K
GRMZM2G098828_P01	+/-	moderately similar to ( 489) AT3G06030 | Symbols: ANP3, MAPKKK12 | ANP3 (ARABIDOPSIS NPK1-RELATED PROTEIN KINASE 3); ATP binding / kinase/ protein kinase/ protein serine/threonine kinase | chr3:1818895-1822705 REVERSEweakly similar to ( 122) M2K1_ORYSA Mitogen-activated protein kinase kinase 1 (EC 2.7.12.2) (MAP kinase kinase 1) (MAPKK1) (OsMEK1) - Oryza sativa (Rice)highly similar to ( 880) loc_…	4.1.1	MAP3K	MAP3K
GRMZM2G156800_P01	+/-	moderately similar to ( 460) AT5G66850 | Symbols: MAPKKK5 | MAPKKK5; ATP binding / kinase/ protein kinase/ protein serine/threonine kinase | chr5:26695965-26699159 REVERSEweakly similar to ( 125) M2K1_ORYSA Mitogen-activated protein kinase kinase 1 (EC 2.7.12.2) (MAP kinase kinase 1) (MAPKK1) (OsMEK1) - Oryza sativa (Rice)highly similar to ( 900) loc_os03g55560 12003.m35425 protein MAPKKK5, putat…	4.1.1	MAP3K	MAP3K
GRMZM2G305321_P01	+/-	moderately similar to ( 244) AT3G07980 | Symbols: MAPKKK6, MAP3KE2 | MAPKKK6; ATP binding / binding / kinase/ protein kinase/ protein serine/threonine kinase/ protein tyrosine kinase | chr3:2543893-2551092 REVERSEmoderately similar to ( 462) loc_os04g56530 12004.m10542 protein MAPKKK7, putative, expressed seq=cds; coord=10:146593183..146597975:-1; parent_gene=GRMZM2G305321	4.1.1	MAP3K	MAP3K
GRMZM2G024231_P01	+/+	highly similar to ( 739) AT1G69220 | Symbols: SIK1 | SIK1; ATP binding / kinase/ protein kinase/ protein serine/threonine kinase | chr1:26020298-26026119 REVERSEweakly similar to ( 150) M2K1_ORYSA Mitogen-activated protein kinase kinase 1 (EC 2.7.12.2) (MAP kinase kinase 1) (MAPKK1) (OsMEK1) - Oryza sativa (Rice)nearly identical (1137) loc_os03g54780 12003.m10394 protein serine/threonine kinase, …	4.1.2	STE20/PAK1-like Protein Kinase (MAP4K)	STE20/PAK1-like
GRMZM2G027756_P02	-/+	moderately similar to ( 404) AT3G15220 | Symbols: | protein kinase, putative | chr3:5126899-5131752 REVERSEhighly similar to ( 719) loc_os07g32400 12007.m28980 protein GCK-like kinase MIK, putative, expressed seq=cds; coord=7:151724160..151735642:-1; parent_gene=GRMZM2G027756	4.1.2	STE20/PAK1-like Protein Kinase (MAP4K)	STE20/PAK1-like
GRMZM2G073399_P01	+/+	highly similar to ( 722) AT4G24100 | Symbols: | protein kinase family protein | chr4:12515223-12519336 FORWARDweakly similar to ( 124) M2K1_ORYSA Mitogen-activated protein kinase kinase 1 (EC 2.7.12.2) (MAP kinase kinase 1) (MAPKK1) (OsMEK1) - Oryza sativa (Rice)nearly identical (1050) loc_os10g37480 12010.m21943 protein protein kinase domain containing protein, expressed seq=cds; coord=1:2230342…	4.1.2	STE20/PAK1-like Protein Kinase (MAP4K)	STE20/PAK1-like
GRMZM2G351074_P02	-/+	highly similar to ( 652) AT5G14720 | Symbols: | protein kinase family protein | chr5:4748212-4752642 REVERSEweakly similar to ( 131) M2K1_ORYSA Mitogen-activated protein kinase kinase 1 (EC 2.7.12.2) (MAP kinase kinase 1) (MAPKK1) (OsMEK1) - Oryza sativa (Rice)highly similar to ( 920) loc_os06g29120 12006.m32083 protein ATP binding protein, putative, expressed seq=cds; coord=9:48675397..48684980:…	4.1.2	STE20/PAK1-like Protein Kinase (MAP4K)	STE20/PAK1-like
GRMZM2G027756_P01	+/-	highly similar to ( 639) AT3G15220 | Symbols: | protein kinase, putative | chr3:5126899-5131752 REVERSEweakly similar to ( 141) M2K1_ORYSA Mitogen-activated protein kinase kinase 1 (EC 2.7.12.2) (MAP kinase kinase 1) (MAPKK1) (OsMEK1) - Oryza sativa (Rice)highly similar to ( 991) loc_os07g32400 12007.m28980 protein GCK-like kinase MIK, putative, expressed seq=cds; coord=7:151724076..151740089:-1;…	4.1.2	STE20/PAK1-like Protein Kinase (MAP4K)	STE20/PAK1-like
GRMZM2G124550_P02	+/-	highly similar to ( 566) AT4G10730 | Symbols: | ATP binding / kinase/ protein kinase/ protein serine/threonine kinase/ protein tyrosine kinase | chr4:6609793-6614786 REVERSEweakly similar to ( 132) M2K1_ORYSA Mitogen-activated protein kinase kinase 1 (EC 2.7.12.2) (MAP kinase kinase 1) (MAPKK1) (OsMEK1) - Oryza sativa (Rice)highly similar to ( 656) loc_os03g02320 12003.m101154 protein ATP binding…	4.1.2	STE20/PAK1-like Protein Kinase (MAP4K)	STE20/PAK1-like
GRMZM2G135073_P01	+/-	highly similar to ( 687) AT1G79640 | Symbols: | ATP binding / kinase/ protein kinase/ protein serine/threonine kinase/ protein tyrosine kinase | chr1:29966913-29971387 REVERSEweakly similar to ( 152) M2K1_ORYSA Mitogen-activated protein kinase kinase 1 (EC 2.7.12.2) (MAP kinase kinase 1) (MAPKK1) (OsMEK1) - Oryza sativa (Rice)highly similar to ( 865) loc_os02g54900 12002.m10518 protein STE20/SPS1…	4.1.2	STE20/PAK1-like Protein Kinase (MAP4K)	STE20/PAK1-like
GRMZM2G351074_P01	+/-	highly similar to ( 671) AT5G14720 | Symbols: | protein kinase family protein | chr5:4748212-4752642 REVERSEweakly similar to ( 131) M2K1_ORYSA Mitogen-activated protein kinase kinase 1 (EC 2.7.12.2) (MAP kinase kinase 1) (MAPKK1) (OsMEK1) - Oryza sativa (Rice)highly similar to ( 963) loc_os06g29120 12006.m32083 protein ATP binding protein, putative, expressed seq=cds; coord=9:48675397..48685455:…	4.1.2	STE20/PAK1-like Protein Kinase (MAP4K)	STE20/PAK1-like
GRMZM2G413544_P01	+/-	highly similar to ( 572) AT4G10730 | Symbols: | ATP binding / kinase/ protein kinase/ protein serine/threonine kinase/ protein tyrosine kinase | chr4:6609793-6614786 REVERSEweakly similar to ( 124) M2K1_ORYSA Mitogen-activated protein kinase kinase 1 (EC 2.7.12.2) (MAP kinase kinase 1) (MAPKK1) (OsMEK1) - Oryza sativa (Rice)highly similar to ( 766) loc_os10g37480 12010.m21943 protein protein kina…	4.1.2	STE20/PAK1-like Protein Kinase (MAP4K)	STE20/PAK1-like
GRMZM5G834697_P01	+/-	moderately similar to ( 399) AT3G21220 | Symbols: ATMKK5, ATMAP2K_ALPHA, MAP2K_A, MKK5, ATMEK5, MEK5 | ATMKK5 (ARABIDOPSIS THALIANA MITOGEN-ACTIVATED PROTEIN KINASE KINASE 5); MAP kinase kinase/ kinase | chr3:7445917-7446963 FORWARDmoderately similar to ( 207) M2K1_ORYSA Mitogen-activated protein kinase kinase 1 (EC 2.7.12.2) (MAP kinase kinase 1) (MAPKK1) (OsMEK1) - Oryza sativa (Rice)highly sim…	4.1.3	MAP2K	MAP2K
GRMZM2G338293_P01	+/-	weakly similar to ( 154) AT1G73500 | Symbols: ATMKK9, MKK9 | MKK9 (MAP KINASE KINASE 9); MAP kinase kinase/ kinase/ protein kinase activator | chr1:27639419-27640351 REVERSEweakly similar to ( 124) M2K1_ORYSA Mitogen-activated protein kinase kinase 1 (EC 2.7.12.2) (MAP kinase kinase 1) (MAPKK1) (OsMEK1) - Oryza sativa (Rice)moderately similar to ( 308) loc_os01g42400 12001.m10505 protein protein …	4.1.3	MAP2K	MAP2K
GRMZM5G878379_P01	+/-	moderately similar to ( 285) AT1G51660 | Symbols: ATMKK4, MKK4, ATMEK4 | ATMKK4 (ARABIDOPSIS THALIANA MITOGEN-ACTIVATED PROTEIN KINASE KINASE 4); MAP kinase kinase/ kinase | chr1:19154575-19155675 FORWARDweakly similar to ( 150) M2K1_ORYSA Mitogen-activated protein kinase kinase 1 (EC 2.7.12.2) (MAP kinase kinase 1) (MAPKK1) (OsMEK1) - Oryza sativa (Rice)moderately similar to ( 355) loc_os02g5460…	4.1.3	MAP2K	MAP2K
GRMZM2G167856_P01	+/+	highly similar to ( 516) AT5G56580 | Symbols: ATMKK6, ANQ1, MKK6 | MKK6 (MAP KINASE KINASE 6); MAP kinase kinase/ kinase | chr5:22904851-22906620 REVERSEhighly similar to ( 665) M2K1_ORYSA Mitogen-activated protein kinase kinase 1 (EC 2.7.12.2) (MAP kinase kinase 1) (MAPKK1) (OsMEK1) - Oryza sativa (Rice)highly similar to ( 665) loc_os01g32660 12001.m43029 protein OsMKK6 - putative MAPKK based on…	4.1.4	MAP2K	MAP2K
GRMZM2G400470_P03	+/+	moderately similar to ( 394) AT4G29810 | Symbols: ATMKK2, MKK2, MK1 | ATMKK2 (ARABIDOPSIS THALIANA MAP KINASE KINASE 2); MAP kinase kinase/ kinase | chr4:14593479-14595241 REVERSEmoderately similar to ( 344) M2K1_ORYSA Mitogen-activated protein kinase kinase 1 (EC 2.7.12.2) (MAP kinase kinase 1) (MAPKK1) (OsMEK1) - Oryza sativa (Rice)moderately similar to ( 487) loc_os06g05520 12006.m05280 protei…	4.1.4	MAP2K	MAP2K
GRMZM2G004468_P05	+/-	highly similar to ( 681) AT5G40440 | Symbols: ATMKK3, MKK3 | ATMKK3 (ARABIDOPSIS THALIANA MITOGEN-ACTIVATED PROTEIN KINASE KINASE 3); MAP kinase kinase | chr5:16182149-16184513 FORWARDmoderately similar to ( 239) M2K1_ORYSA Mitogen-activated protein kinase kinase 1 (EC 2.7.12.2) (MAP kinase kinase 1) (MAPKK1) (OsMEK1) - Oryza sativa (Rice)highly similar to ( 949) loc_os06g27890 12006.m32080 prote…	4.1.4	MAP2K	MAP2K
GRMZM2G023444_P01	+/-	moderately similar to ( 404) AT5G55560 | Symbols: | protein kinase family protein | chr5:22506477-22507757 REVERSEvery weakly similar to (89.7) M2K1_ORYSA Mitogen-activated protein kinase kinase 1 (EC 2.7.12.2) (MAP kinase kinase 1) (MAPKK1) (OsMEK1) - Oryza sativa (Rice)highly similar to ( 529) loc_os07g39520 12007.m08194 protein serine/threonine-protein kinase WNK2, putative, expressed seq=cds;…	4.1.5.1	Possible MAPKK	Possible
GRMZM2G032619_P01	+/-	moderately similar to ( 365) AT3G51630 | Symbols: WNK5, ZIK1, ATWNK5 | WNK5 (WITH NO LYSINE (K) KINASE 5); protein kinase | chr3:19149487-19151924 FORWARDmoderately similar to ( 404) loc_os11g02300 12011.m28642 protein mitogen-activated protein kinase, putative, expressed seq=cds; coord=4:184157611..184162714:-1; parent_gene=GRMZM2G032619	4.1.5.1	Possible MAPKK	Possible
GRMZM2G312970_P04	+/-	highly similar to ( 528) AT3G48260 | Symbols: WNK3 | WNK3; kinase/ protein kinase | chr3:17873012-17875220 REVERSEvery weakly similar to (95.1) M2K1_ORYSA Mitogen-activated protein kinase kinase 1 (EC 2.7.12.2) (MAP kinase kinase 1) (MAPKK1) (OsMEK1) - Oryza sativa (Rice)highly similar to ( 802) loc_os05g01780 12005.m27522 protein ZIK1 protein, putative, expressed seq=cds; coord=6:39663742..39668…	4.1.5.1	Possible MAPKK	Possible
GRMZM2G074262_P01	+/+	highly similar to ( 630) AT3G44200 | Symbols: ATNEK6, NEK6, IBO1 | NEK6 ("NIMA (NEVER IN MITOSIS, GENE A)-RELATED 6"); ATP binding / kinase/ protein kinase/ protein serine/threonine kinase | chr3:15906788-15911365 FORWARDweakly similar to ( 130) CIPK1_ORYSA CIPK-like protein 1 (EC 2.7.11.1) (OsCK1) - Oryza sativa (Rice)nearly identical (1145) loc_os01g64490 12001.m12563 protein ATP binding protei…	4.1.6	Unknown Function Protein Kinase	Unknown
GRMZM2G137118_P01	+/+	highly similar to ( 656) AT3G44200 | Symbols: ATNEK6, NEK6, IBO1 | NEK6 ("NIMA (NEVER IN MITOSIS, GENE A)-RELATED 6"); ATP binding / kinase/ protein kinase/ protein serine/threonine kinase | chr3:15906788-15911365 FORWARDweakly similar to ( 129) CIPK1_ORYSA CIPK-like protein 1 (EC 2.7.11.1) (OsCK1) - Oryza sativa (Rice)nearly identical (1007) loc_os05g36960 12005.m07877 protein ATP binding protei…	4.1.6	Unknown Function Protein Kinase	Unknown
GRMZM2G052650_P01	+/-	highly similar to ( 595) AT1G54510 | Symbols: ATNEK1 | ATNEK1 (ARABIDOPSIS THALIANA NIMA-RELATED SERINE/THREONINE KINASE 1); ATP binding / kinase/ protein kinase/ protein serine/threonine kinase | chr1:20358603-20362006 REVERSEweakly similar to ( 134) M2K1_ORYSA Mitogen-activated protein kinase kinase 1 (EC 2.7.12.2) (MAP kinase kinase 1) (MAPKK1) (OsMEK1) - Oryza sativa (Rice)highly similar to (…	4.1.6	Unknown Function Protein Kinase	Unknown
GRMZM2G172900_P01	+/-	moderately similar to ( 408) AT3G20860 | Symbols: ATNEK5 | ATNEK5 (NIMA-RELATED KINASE5); ATP binding / kinase/ protein kinase/ protein serine/threonine kinase/ protein tyrosine kinase | chr3:7306147-7308434 FORWARDweakly similar to ( 118) M2K1_ORYSA Mitogen-activated protein kinase kinase 1 (EC 2.7.12.2) (MAP kinase kinase 1) (MAPKK1) (OsMEK1) - Oryza sativa (Rice)highly similar to ( 804) loc_os…	4.1.6	Unknown Function Protein Kinase	Unknown
GRMZM2G160428_P01	-/+	highly similar to ( 528) AT2G37840 | Symbols: | protein kinase family protein | chr2:15853108-15856047 FORWARDweakly similar to ( 147) CDPK3_ORYSA Calcium-dependent protein kinase, isoform 11 (EC 2.7.11.1) (CDPK 11) - Oryza sativa (Rice)highly similar to ( 897) loc_os03g16130 12003.m35149 protein ATP binding protein, putative, expressed seq=cds; coord=1:39059859..39066480:-1; parent_gene=GRMZM2G1…	4.1.7	APG1-like Protein Kinase	APG1-like
GRMZM2G160428_P02	+/-	highly similar to ( 592) AT2G37840 | Symbols: | protein kinase family protein | chr2:15853108-15856047 FORWARDweakly similar to ( 147) CDPK3_ORYSA Calcium-dependent protein kinase, isoform 11 (EC 2.7.11.1) (CDPK 11) - Oryza sativa (Rice)highly similar to ( 974) loc_os03g16130 12003.m35149 protein ATP binding protein, putative, expressed seq=cds; coord=1:39059912..39066480:-1; parent_gene=GRMZM2G1…	4.1.7	APG1-like Protein Kinase	APG1-like
AC210013.4_FGP014	+/+	highly similar to ( 660) AT5G19450 | Symbols: CDPK19, CPK8 | CDPK19 (CALCIUM-DEPENDENT PROTEIN KINASE 19); ATP binding / calcium ion binding / calmodulin-dependent protein kinase/ kinase/ protein kinase/ protein serine/threonine kinase | chr5:6558672-6561471 REVERSEmoderately similar to ( 456) CDPK2_ORYSA Calcium-dependent protein kinase, isoform 2 (EC 2.7.11.1) (CDPK 2) - Oryza sativa (Rice)high…	4.2.1	CDPK (Calcium Dependent Protein Kinase)	CDPK
GRMZM2G006404_P01	-/+	highly similar to ( 541) AT5G19450 | Symbols: CDPK19, CPK8 | CDPK19 (CALCIUM-DEPENDENT PROTEIN KINASE 19); ATP binding / calcium ion binding / calmodulin-dependent protein kinase/ kinase/ protein kinase/ protein serine/threonine kinase | chr5:6558672-6561471 REVERSEmoderately similar to ( 342) CDPK2_ORYSA Calcium-dependent protein kinase, isoform 2 (EC 2.7.11.1) (CDPK 2) - Oryza sativa (Rice)high…	4.2.1	CDPK (Calcium Dependent Protein Kinase)	CDPK
GRMZM2G015703_P01	+/+	highly similar to ( 830) AT2G41140 | Symbols: CRK1, ATCRK1, ATCBK3 | CRK1 (CDPK-RELATED KINASE 1); calcium ion binding / calcium-dependent protein serine/threonine phosphatase/ calmodulin-dependent protein kinase/ kinase | chr2:17150492-17153378 FORWARDhighly similar to ( 778) CRK_DAUCA CDPK-related protein kinase (EC 2.7.11.1) (PK421) - Daucus carota (Carrot)highly similar to ( 984) loc_os07g447…	4.2.1	CDPK (Calcium Dependent Protein Kinase)	CDPK
GRMZM2G025387_P01	+/+	highly similar to ( 768) AT4G23650 | Symbols: CDPK6, CPK3 | CDPK6 (CALCIUM-DEPENDENT PROTEIN KINASE 6); ATP binding / calcium ion binding / calmodulin-dependent protein kinase/ kinase/ protein kinase/ protein serine/threonine kinase | chr4:12324967-12327415 REVERSEhighly similar to ( 645) CDPK2_ORYSA Calcium-dependent protein kinase, isoform 2 (EC 2.7.11.1) (CDPK 2) - Oryza sativa (Rice)highly si…	4.2.1	CDPK (Calcium Dependent Protein Kinase)	CDPK
GRMZM2G040954_P01	-/+	highly similar to ( 797) AT2G41140 | Symbols: CRK1, ATCRK1, ATCBK3 | CRK1 (CDPK-RELATED KINASE 1); calcium ion binding / calcium-dependent protein serine/threonine phosphatase/ calmodulin-dependent protein kinase/ kinase | chr2:17150492-17153378 FORWARDhighly similar to ( 750) CRK_DAUCA CDPK-related protein kinase (EC 2.7.11.1) (PK421) - Daucus carota (Carrot)highly similar to ( 930) loc_os03g250…	4.2.1	CDPK (Calcium Dependent Protein Kinase)	CDPK
GRMZM2G056612_P01	+/+	highly similar to ( 810) AT3G50530 | Symbols: CRK | CRK (CDPK-related kinase); ATP binding / calcium ion binding / calcium-dependent protein serine/threonine phosphatase/ kinase/ protein kinase/ protein serine/threonine kinase | chr3:18753833-18756487 FORWARDhighly similar to ( 800) CRK_DAUCA CDPK-related protein kinase (EC 2.7.11.1) (PK421) - Daucus carota (Carrot)highly similar to ( 868) loc_os…	4.2.1	CDPK (Calcium Dependent Protein Kinase)	CDPK
GRMZM2G112057_P01	+/+	highly similar to ( 654) AT1G76040 | Symbols: CPK29 | CPK29; ATP binding / calcium ion binding / calmodulin-dependent protein kinase/ kinase/ protein kinase | chr1:28538906-28540448 FORWARDhighly similar to ( 659) CDPK2_ORYSA Calcium-dependent protein kinase, isoform 2 (EC 2.7.11.1) (CDPK 2) - Oryza sativa (Rice)highly similar to ( 786) loc_os04g47300 12004.m09676 protein calcium-dependent protei…	4.2.1	CDPK (Calcium Dependent Protein Kinase)	CDPK
GRMZM2G157068_P03	-/+	moderately similar to ( 243) AT2G17890 | Symbols: CPK16 | CPK16; ATP binding / calcium ion binding / calmodulin-dependent protein kinase/ protein kinase/ protein serine/threonine kinase | chr2:7769885-7772627 REVERSEweakly similar to ( 164) CRK_DAUCA CDPK-related protein kinase (EC 2.7.11.1) (PK421) - Daucus carota (Carrot)moderately similar to ( 278) loc_os02g03410 12002.m33328 protein CDPK-rela…	4.2.1	CDPK (Calcium Dependent Protein Kinase)	CDPK
GRMZM2G311220_P01	+/+	highly similar to ( 853) AT3G51850 | Symbols: CPK13 | CPK13; ATP binding / calcium ion binding / calmodulin-dependent protein kinase/ kinase/ protein kinase/ protein serine/threonine kinase/ protein tyrosine kinase | chr3:19232667-19235526 FORWARDhighly similar to ( 534) CDPK2_ORYSA Calcium-dependent protein kinase, isoform 2 (EC 2.7.11.1) (CDPK 2) - Oryza sativa (Rice)nearly identical (1003) loc…	4.2.1	CDPK (Calcium Dependent Protein Kinase)	CDPK
GRMZM2G314396_P01	+/+	highly similar to ( 840) AT4G35310 | Symbols: CPK5, ATCPK5 | CPK5 (calmodulin-domain protein kinase 5); ATP binding / calcium ion binding / calmodulin-dependent protein kinase/ kinase/ protein kinase/ protein serine/threonine kinase | chr4:16802436-16804628 FORWARDhighly similar to ( 729) CDPK3_ORYSA Calcium-dependent protein kinase, isoform 11 (EC 2.7.11.1) (CDPK 11) - Oryza sativa (Rice)highly …	4.2.1	CDPK (Calcium Dependent Protein Kinase)	CDPK
GRMZM2G320506_P01	+/+	highly similar to ( 815) AT5G04870 | Symbols: CPK1, ATCPK1 | CPK1 (CALCIUM DEPENDENT PROTEIN KINASE 1); calmodulin-dependent protein kinase/ kinase | chr5:1417015-1419877 REVERSEhighly similar to ( 666) CDPK_SOYBN Calcium-dependent protein kinase SK5 (EC 2.7.11.1) (CDPK) - Glycine max (Soybean)highly similar to ( 948) loc_os03g57450 12003.m10663 protein calcium-dependent protein kinase, isoform A…	4.2.1	CDPK (Calcium Dependent Protein Kinase)	CDPK
GRMZM2G321239_P01	+/+	highly similar to ( 843) AT4G35310 | Symbols: CPK5, ATCPK5 | CPK5 (calmodulin-domain protein kinase 5); ATP binding / calcium ion binding / calmodulin-dependent protein kinase/ kinase/ protein kinase/ protein serine/threonine kinase | chr4:16802436-16804628 FORWARDhighly similar to ( 728) CDPK3_ORYSA Calcium-dependent protein kinase, isoform 11 (EC 2.7.11.1) (CDPK 11) - Oryza sativa (Rice)highly …	4.2.1	CDPK (Calcium Dependent Protein Kinase)	CDPK
GRMZM2G422576_P01	-/+	highly similar to ( 830) AT2G41140 | Symbols: CRK1, ATCRK1, ATCBK3 | CRK1 (CDPK-RELATED KINASE 1); calcium ion binding / calcium-dependent protein serine/threonine phosphatase/ calmodulin-dependent protein kinase/ kinase | chr2:17150492-17153378 FORWARDhighly similar to ( 783) CRK_DAUCA CDPK-related protein kinase (EC 2.7.11.1) (PK421) - Daucus carota (Carrot)highly similar to ( 984) loc_os07g447…	4.2.1	CDPK (Calcium Dependent Protein Kinase)	CDPK
GRMZM2G081310_P02	-/+	moderately similar to ( 288) AT4G35310 | Symbols: CPK5, ATCPK5 | CPK5 (calmodulin-domain protein kinase 5); ATP binding / calcium ion binding / calmodulin-dependent protein kinase/ kinase/ protein kinase/ protein serine/threonine kinase | chr4:16802436-16804628 FORWARDmoderately similar to ( 245) CDPK_SOYBN Calcium-dependent protein kinase SK5 (EC 2.7.11.1) (CDPK) - Glycine max (Soybean)moderatel…	4.2.1	CDPK (Calcium Dependent Protein Kinase)	CDPK
GRMZM2G012326_P01	+/-	moderately similar to ( 489) AT5G04870 | Symbols: CPK1, ATCPK1 | CPK1 (CALCIUM DEPENDENT PROTEIN KINASE 1); calmodulin-dependent protein kinase/ kinase | chr5:1417015-1419877 REVERSEmoderately similar to ( 456) CDPK_SOYBN Calcium-dependent protein kinase SK5 (EC 2.7.11.1) (CDPK) - Glycine max (Soybean)highly similar to ( 573) loc_os07g06740 12007.m29076 protein calcium-dependent protein kinase, i…	4.2.1	CDPK (Calcium Dependent Protein Kinase)	CDPK
GRMZM2G028086_P01	+/-	highly similar to ( 798) AT5G19450 | Symbols: CDPK19, CPK8 | CDPK19 (CALCIUM-DEPENDENT PROTEIN KINASE 19); ATP binding / calcium ion binding / calmodulin-dependent protein kinase/ kinase/ protein kinase/ protein serine/threonine kinase | chr5:6558672-6561471 REVERSEhighly similar to ( 522) CDPK2_ORYSA Calcium-dependent protein kinase, isoform 2 (EC 2.7.11.1) (CDPK 2) - Oryza sativa (Rice)highly s…	4.2.1	CDPK (Calcium Dependent Protein Kinase)	CDPK
GRMZM2G030673_P01	+/-	highly similar to ( 870) AT3G51850 | Symbols: CPK13 | CPK13; ATP binding / calcium ion binding / calmodulin-dependent protein kinase/ kinase/ protein kinase/ protein serine/threonine kinase/ protein tyrosine kinase | chr3:19232667-19235526 FORWARDhighly similar to ( 541) CDPK2_ORYSA Calcium-dependent protein kinase, isoform 2 (EC 2.7.11.1) (CDPK 2) - Oryza sativa (Rice)nearly identical (1017) loc…	4.2.1	CDPK (Calcium Dependent Protein Kinase)	CDPK
GRMZM2G035843_P01	+/-	highly similar to ( 763) AT4G09570 | Symbols: CPK4, ATCPK4 | CPK4; calmodulin-dependent protein kinase/ kinase/ protein kinase | chr4:6049560-6052184 FORWARDhighly similar to ( 769) CDPK_SOYBN Calcium-dependent protein kinase SK5 (EC 2.7.11.1) (CDPK) - Glycine max (Soybean)highly similar to ( 929) loc_os11g07040 12011.m04900 protein calcium-dependent protein kinase, isoform AK1, putative, express…	4.2.1	CDPK (Calcium Dependent Protein Kinase)	CDPK
GRMZM2G047486_P01	+/-	highly similar to ( 764) AT4G09570 | Symbols: CPK4, ATCPK4 | CPK4; calmodulin-dependent protein kinase/ kinase/ protein kinase | chr4:6049560-6052184 FORWARDhighly similar to ( 766) CDPK_SOYBN Calcium-dependent protein kinase SK5 (EC 2.7.11.1) (CDPK) - Glycine max (Soybean)highly similar to ( 940) loc_os11g07040 12011.m04900 protein calcium-dependent protein kinase, isoform AK1, putative, express…	4.2.1	CDPK (Calcium Dependent Protein Kinase)	CDPK
GRMZM2G058305_P01	+/-	highly similar to ( 763) AT4G23650 | Symbols: CDPK6, CPK3 | CDPK6 (CALCIUM-DEPENDENT PROTEIN KINASE 6); ATP binding / calcium ion binding / calmodulin-dependent protein kinase/ kinase/ protein kinase/ protein serine/threonine kinase | chr4:12324967-12327415 REVERSEhighly similar to ( 652) CDPK2_ORYSA Calcium-dependent protein kinase, isoform 2 (EC 2.7.11.1) (CDPK 2) - Oryza sativa (Rice)highly si…	4.2.1	CDPK (Calcium Dependent Protein Kinase)	CDPK
GRMZM2G081310_P01	+/-	highly similar to ( 839) AT2G17290 | Symbols: CPK6, ATCDPK3 | CPK6 (CALCIUM-DEPENDENT PROTEIN KINASE 6); ATP binding / calcium ion binding / calmodulin-dependent protein kinase/ kinase/ protein kinase/ protein serine/threonine kinase | chr2:7517005-7519239 FORWARDhighly similar to ( 738) CDPK3_ORYSA Calcium-dependent protein kinase, isoform 11 (EC 2.7.11.1) (CDPK 11) - Oryza sativa (Rice)highly s…	4.2.1	CDPK (Calcium Dependent Protein Kinase)	CDPK
GRMZM2G099425_P01	+/-	highly similar to ( 775) AT5G12480 | Symbols: CPK7 | CPK7 (calmodulin-domain protein kinase 7); ATP binding / calcium ion binding / calmodulin-dependent protein kinase/ kinase/ protein kinase/ protein serine/threonine kinase | chr5:4047817-4050035 REVERSEhighly similar to ( 506) CDPK2_ORYSA Calcium-dependent protein kinase, isoform 2 (EC 2.7.11.1) (CDPK 2) - Oryza sativa (Rice)highly similar to (…	4.2.1	CDPK (Calcium Dependent Protein Kinase)	CDPK
GRMZM2G104125_P01	+/-	highly similar to ( 710) AT5G12480 | Symbols: CPK7 | CPK7 (calmodulin-domain protein kinase 7); ATP binding / calcium ion binding / calmodulin-dependent protein kinase/ kinase/ protein kinase/ protein serine/threonine kinase | chr5:4047817-4050035 REVERSEmoderately similar to ( 494) CDPK2_ORYSA Calcium-dependent protein kinase, isoform 2 (EC 2.7.11.1) (CDPK 2) - Oryza sativa (Rice)highly similar …	4.2.1	CDPK (Calcium Dependent Protein Kinase)	CDPK
GRMZM2G115518_P01	+/-	highly similar to ( 780) AT2G46700 | Symbols: ATCRK3 | calcium-dependent protein kinase, putative / CDPK, putative | chr2:19182968-19184892 REVERSEhighly similar to ( 654) CRK_DAUCA CDPK-related protein kinase (EC 2.7.11.1) (PK421) - Daucus carota (Carrot)highly similar to ( 889) loc_os06g50030 12006.m09527 protein CDPK-related protein kinase, putative, expressed seq=cds; coord=5:60801754..608085…	4.2.1	CDPK (Calcium Dependent Protein Kinase)	CDPK
GRMZM2G138245_P01	+/-	highly similar to ( 704) AT2G46700 | Symbols: ATCRK3 | calcium-dependent protein kinase, putative / CDPK, putative | chr2:19182968-19184892 REVERSEhighly similar to ( 630) CRK_DAUCA CDPK-related protein kinase (EC 2.7.11.1) (PK421) - Daucus carota (Carrot)highly similar to ( 897) loc_os10g36710 12010.m06477 protein CDPK-related protein kinase, putative, expressed seq=cds; coord=5:22800813..228062…	4.2.1	CDPK (Calcium Dependent Protein Kinase)	CDPK
GRMZM2G157068_P01	+/-	highly similar to ( 777) AT2G17890 | Symbols: CPK16 | CPK16; ATP binding / calcium ion binding / calmodulin-dependent protein kinase/ protein kinase/ protein serine/threonine kinase | chr2:7769885-7772627 REVERSEmoderately similar to ( 433) CRK_DAUCA CDPK-related protein kinase (EC 2.7.11.1) (PK421) - Daucus carota (Carrot)highly similar to ( 916) loc_os02g03410 12002.m33328 protein CDPK-related …	4.2.1	CDPK (Calcium Dependent Protein Kinase)	CDPK
GRMZM2G168706_P01	+/-	highly similar to ( 739) AT3G20410 | Symbols: CPK9 | CPK9 (calmodulin-domain protein kinase 9); calmodulin-dependent protein kinase/ kinase | chr3:7116388-7118824 FORWARDhighly similar to ( 912) CDPK2_ORYSA Calcium-dependent protein kinase, isoform 2 (EC 2.7.11.1) (CDPK 2) - Oryza sativa (Rice)highly similar to ( 912) loc_os07g33110 12007.m079696 protein calcium-dependent protein kinase, isoform …	4.2.1	CDPK (Calcium Dependent Protein Kinase)	CDPK
GRMZM2G347226_P01	+/-	highly similar to ( 753) AT4G09570 | Symbols: CPK4, ATCPK4 | CPK4; calmodulin-dependent protein kinase/ kinase/ protein kinase | chr4:6049560-6052184 FORWARDhighly similar to ( 771) CDPK_SOYBN Calcium-dependent protein kinase SK5 (EC 2.7.11.1) (CDPK) - Glycine max (Soybean)highly similar to ( 954) loc_os12g07230 12012.m04712 protein calcium-dependent protein kinase, isoform AK1, putative, express…	4.2.1	CDPK (Calcium Dependent Protein Kinase)	CDPK
GRMZM2G362398_P01	+/-	moderately similar to ( 209) AT2G46700 | Symbols: ATCRK3 | calcium-dependent protein kinase, putative / CDPK, putative | chr2:19182968-19184892 REVERSEweakly similar to ( 186) CRK_DAUCA CDPK-related protein kinase (EC 2.7.11.1) (PK421) - Daucus carota (Carrot)moderately similar to ( 306) loc_os10g36710 12010.m06477 protein CDPK-related protein kinase, putative, expressed seq=cds; coord=8:14219026…	4.2.1	CDPK (Calcium Dependent Protein Kinase)	CDPK
GRMZM2G463464_P01	+/-	highly similar to ( 755) AT4G09570 | Symbols: CPK4, ATCPK4 | CPK4; calmodulin-dependent protein kinase/ kinase/ protein kinase | chr4:6049560-6052184 FORWARDhighly similar to ( 779) CDPK_SOYBN Calcium-dependent protein kinase SK5 (EC 2.7.11.1) (CDPK) - Glycine max (Soybean)highly similar to ( 971) loc_os12g07230 12012.m04712 protein calcium-dependent protein kinase, isoform AK1, putative, express…	4.2.1	CDPK (Calcium Dependent Protein Kinase)	CDPK
GRMZM5G856738_P02	+/-	highly similar to ( 748) AT4G23650 | Symbols: CDPK6, CPK3 | CDPK6 (CALCIUM-DEPENDENT PROTEIN KINASE 6); ATP binding / calcium ion binding / calmodulin-dependent protein kinase/ kinase/ protein kinase/ protein serine/threonine kinase | chr4:12324967-12327415 REVERSEhighly similar to ( 632) CDPK2_MAIZE Calcium-dependent protein kinase 2 (EC 2.7.11.1) (CDPK 2) - Zea mays (Maize)highly similar to ( 8…	4.2.1	CDPK (Calcium Dependent Protein Kinase)	CDPK
GRMZM2G062772_P01	+/-	moderately similar to ( 254) AT3G10660 | Symbols: CPK2, ATCPK2 | CPK2 (CALMODULIN-DOMAIN PROTEIN KINASE CDPK ISOFORM 2); calmodulin-dependent protein kinase/ kinase/ protein serine/threonine kinase | chr3:3331599-3334268 REVERSEhighly similar to ( 798) CCAMK_LILLO Calcium and calcium/calmodulin-dependent serine/threonine-protein kinase (EC 2.7.11.17) (LlCCaMK) - Lilium longiflorum (Trumpet lily)h…	4.2.3	CCamK (Calcium/Calmodulin Dependent Protein Kinase)	CCamK
GRMZM2G311328_P01	+/-	moderately similar to ( 407) AT3G11130 | Symbols: | clathrin heavy chain, putative | chr3:3482575-3491667 REVERSEmoderately similar to ( 208) CCAMK_LILLO Calcium and calcium/calmodulin-dependent serine/threonine-protein kinase (EC 2.7.11.17) (LlCCaMK) - Lilium longiflorum (Trumpet lily)moderately similar to ( 419) loc_os12g01390 12012.m04143 protein clathrin heavy chain, putative, expressed seq=c…	4.2.3	CCamK (Calcium/Calmodulin Dependent Protein Kinase)	CCamK
GRMZM2G107867_P03	-/+	highly similar to ( 544) AT3G01090 | Symbols: AKIN10 | AKIN10 (Arabidopsis SNF1 kinase homolog 10); protein binding / protein kinase | chr3:31437-33977 REVERSEhighly similar to ( 597) RKIN1_SECCE Carbon catabolite derepressing protein kinase (EC 2.7.11.1) - Secale cereale (Rye)highly similar to ( 673) loc_os08g37800 12008.m07765 protein carbon catabolite derepressing protein kinase, putative, exp…	4.2.4	SnRK (SNF1-related Protein Kinase)	SnRK
GRMZM2G110908_P01	+/+	moderately similar to ( 498) AT5G63650 | Symbols: SNRK2-5, SNRK2.5, SRK2H | SNRK2.5 (SNF1-RELATED PROTEIN KINASE 2.5); kinase | chr5:25481631-25483495 REVERSEhighly similar to ( 559) SAPK5_ORYSA Serine/threonine-protein kinase SAPK5 (EC 2.7.11.1) (Osmotic stress/abscisic acid-activated protein kinase 5) - Oryza sativa (Rice)highly similar to ( 559) loc_os04g59450 12004.m35535 protein serine/threo…	4.2.4	SnRK (SNF1-related Protein Kinase)	SnRK
GRMZM2G130018_P03	-/+	highly similar to ( 504) AT1G10940 | Symbols: ASK1, SNRK2-4, SNRK2.4, SRK2A | SNRK2.4 (SNF1-RELATED PROTEIN KINASE 2.4); kinase | chr1:3656050-3658170 REVERSEhighly similar to ( 577) SAPK7_ORYSA Serine/threonine-protein kinase SAPK7 (EC 2.7.11.1) (Osmotic stress/abscisic acid-activated protein kinase 7) - Oryza sativa (Rice)highly similar to ( 577) loc_os04g35240 12004.m08614 protein serine/threo…	4.2.4	SnRK (SNF1-related Protein Kinase)	SnRK
GRMZM2G171435_P02	-/+	moderately similar to ( 486) AT4G33950 | Symbols: OST1, SNRK2-6, SRK2E, SNRK2.6, P44 | OST1 (OPEN STOMATA 1); calcium-dependent protein serine/threonine kinase/ kinase/ protein kinase | chr4:16272819-16274657 FORWARDhighly similar to ( 523) SAPK8_ORYSA Serine/threonine-protein kinase SAPK8 (EC 2.7.11.1) (Osmotic stress/abscisic acid-activated protein kinase 8) - Oryza sativa (Rice)highly similar …	4.2.4	SnRK (SNF1-related Protein Kinase)	SnRK
GRMZM2G334791_P01	-/+	highly similar to ( 513) AT1G10940 | Symbols: ASK1, SNRK2-4, SNRK2.4, SRK2A | SNRK2.4 (SNF1-RELATED PROTEIN KINASE 2.4); kinase | chr1:3656050-3658170 REVERSEhighly similar to ( 615) SAPK4_ORYSA Serine/threonine-protein kinase SAPK4 (EC 2.7.11.1) (Osmotic stress/abscisic acid-activated protein kinase 4) - Oryza sativa (Rice)highly similar to ( 615) loc_os01g64970 12001.m12610 protein serine/threo…	4.2.4	SnRK (SNF1-related Protein Kinase)	SnRK
GRMZM2G383240_P07	-/+	moderately similar to ( 379) AT4G24400 | Symbols: CIPK8, PKS11 | CIPK8 (CBL-INTERACTING PROTEIN KINASE 8); kinase/ protein kinase | chr4:12617379-12620443 FORWARDmoderately similar to ( 304) CIPK1_ORYSA CIPK-like protein 1 (EC 2.7.11.1) (OsCK1) - Oryza sativa (Rice)moderately similar to ( 422) loc_os01g35184 12001.m150616 protein CBL-interacting serine/threonine-protein kinase 24, putative, expre…	4.2.4	SnRK (SNF1-related Protein Kinase)	SnRK
GRMZM2G014833_P01	+/-	highly similar to ( 619) AT1G29230 | Symbols: CIPK18, SnRK3.20, ATWL1, WL1 | CIPK18 (CBL-INTERACTING PROTEIN KINASE 18); ATP binding / kinase/ protein kinase/ protein serine/threonine kinase | chr1:10214860-10216422 FORWARDmoderately similar to ( 411) CIPK1_ORYSA CIPK-like protein 1 (EC 2.7.11.1) (OsCK1) - Oryza sativa (Rice)highly similar to ( 716) loc_os05g43840 12005.m08510 protein CBL-interac…	4.2.4	SnRK (SNF1-related Protein Kinase)	SnRK
GRMZM2G041463_P01	+/-	highly similar to ( 567) AT5G58380 | Symbols: CIPK10, PKS2, SIP1, SNRK3.8 | SIP1 (SOS3-INTERACTING PROTEIN 1); ATP binding / kinase/ protein kinase/ protein serine/threonine kinase | chr5:23597092-23598531 REVERSEmoderately similar to ( 434) CIPK1_ORYSA CIPK-like protein 1 (EC 2.7.11.1) (OsCK1) - Oryza sativa (Rice)highly similar to ( 771) loc_os05g26820 12005.m06974 protein CBL-interacting serin…	4.2.4	SnRK (SNF1-related Protein Kinase)	SnRK
GRMZM2G055575_P01	+/-	highly similar to ( 663) AT1G01140 | Symbols: CIPK9, PKS6 | CIPK9 (CBL-INTERACTING PROTEIN KINASE 9); ATP binding / kinase/ protein kinase/ protein serine/threonine kinase | chr1:64398-67512 REVERSEhighly similar to ( 572) CIPK1_ORYSA CIPK-like protein 1 (EC 2.7.11.1) (OsCK1) - Oryza sativa (Rice)highly similar to ( 792) loc_os03g03510 12003.m34994 protein CIPK-like protein 1, putative, expressed…	4.2.4	SnRK (SNF1-related Protein Kinase)	SnRK
GRMZM2G056732_P02	+/-	highly similar to ( 501) AT4G33950 | Symbols: OST1, SNRK2-6, SRK2E, SNRK2.6, P44 | OST1 (OPEN STOMATA 1); calcium-dependent protein serine/threonine kinase/ kinase/ protein kinase | chr4:16272819-16274657 FORWARDhighly similar to ( 615) SAPK2_ORYSA Serine/threonine-protein kinase SAPK2 (EC 2.7.11.1) (Osmotic stress/abscisic acid-activated protein kinase 2) - Oryza sativa (Rice)highly similar to (…	4.2.4	SnRK (SNF1-related Protein Kinase)	SnRK
GRMZM2G062651_P01	+/-	moderately similar to ( 264) AT5G45810 | Symbols: CIPK19, SnRK3.5 | CIPK19 (CBL-INTERACTING PROTEIN KINASE 19); ATP binding / kinase/ protein kinase/ protein serine/threonine kinase | chr5:18584942-18586393 FORWARDmoderately similar to ( 201) CIPK1_ORYSA CIPK-like protein 1 (EC 2.7.11.1) (OsCK1) - Oryza sativa (Rice)moderately similar to ( 308) loc_os05g43840 12005.m08510 protein CBL-interacting …	4.2.4	SnRK (SNF1-related Protein Kinase)	SnRK
GRMZM2G063961_P01	+/-	moderately similar to ( 494) AT1G10940 | Symbols: ASK1, SNRK2-4, SNRK2.4, SRK2A | SNRK2.4 (SNF1-RELATED PROTEIN KINASE 2.4); kinase | chr1:3656050-3658170 REVERSEhighly similar to ( 580) SAPK4_ORYSA Serine/threonine-protein kinase SAPK4 (EC 2.7.11.1) (Osmotic stress/abscisic acid-activated protein kinase 4) - Oryza sativa (Rice)highly similar to ( 580) loc_os01g64970 12001.m12610 protein serine/t…	4.2.4	SnRK (SNF1-related Protein Kinase)	SnRK
GRMZM2G066867_P01	+/-	highly similar to ( 584) AT4G33950 | Symbols: OST1, SNRK2-6, SRK2E, SNRK2.6, P44 | OST1 (OPEN STOMATA 1); calcium-dependent protein serine/threonine kinase/ kinase/ protein kinase | chr4:16272819-16274657 FORWARDhighly similar to ( 657) SAPKA_ORYSA Serine/threonine-protein kinase SAPK10 (EC 2.7.11.1) (Osmotic stress/abscisic acid-activated protein kinase 10) - Oryza sativa (Rice)highly similar to…	4.2.4	SnRK (SNF1-related Protein Kinase)	SnRK
GRMZM2G075002_P01	+/-	highly similar to ( 508) AT3G17510 | Symbols: CIPK1, SnRK3.16 | CIPK1 (CBL-INTERACTING PROTEIN KINASE 1); kinase/ protein binding | chr3:5989309-5992627 REVERSEmoderately similar to ( 407) CIPK1_ORYSA CIPK-like protein 1 (EC 2.7.11.1) (OsCK1) - Oryza sativa (Rice)highly similar to ( 735) loc_os07g44290 12007.m08650 protein CBL-interacting serine/threonine-protein kinase 1, putative, expressed seq…	4.2.4	SnRK (SNF1-related Protein Kinase)	SnRK
GRMZM2G077278_P01	+/-	highly similar to ( 779) AT3G01090 | Symbols: AKIN10 | AKIN10 (Arabidopsis SNF1 kinase homolog 10); protein binding / protein kinase | chr3:31437-33977 REVERSEhighly similar to ( 657) RKIN1_SECCE Carbon catabolite derepressing protein kinase (EC 2.7.11.1) - Secale cereale (Rye)highly similar to ( 899) loc_os05g45420 12005.m27631 protein SNF1-related protein kinase catalytic alpha subunit KIN10, p…	4.2.4	SnRK (SNF1-related Protein Kinase)	SnRK
GRMZM2G107867_P01	+/-	highly similar to ( 751) AT3G01090 | Symbols: AKIN10 | AKIN10 (Arabidopsis SNF1 kinase homolog 10); protein binding / protein kinase | chr3:31437-33977 REVERSEhighly similar to ( 787) RKIN1_SECCE Carbon catabolite derepressing protein kinase (EC 2.7.11.1) - Secale cereale (Rye)highly similar to ( 924) loc_os08g37800 12008.m07765 protein carbon catabolite derepressing protein kinase, putative, exp…	4.2.4	SnRK (SNF1-related Protein Kinase)	SnRK
GRMZM2G130018_P01	+/-	highly similar to ( 520) AT1G10940 | Symbols: ASK1, SNRK2-4, SNRK2.4, SRK2A | SNRK2.4 (SNF1-RELATED PROTEIN KINASE 2.4); kinase | chr1:3656050-3658170 REVERSEhighly similar to ( 596) SAPK7_ORYSA Serine/threonine-protein kinase SAPK7 (EC 2.7.11.1) (Osmotic stress/abscisic acid-activated protein kinase 7) - Oryza sativa (Rice)highly similar to ( 596) loc_os04g35240 12004.m08614 protein serine/threo…	4.2.4	SnRK (SNF1-related Protein Kinase)	SnRK
GRMZM2G138861_P03	+/-	highly similar to ( 550) AT4G33950 | Symbols: OST1, SNRK2-6, SRK2E, SNRK2.6, P44 | OST1 (OPEN STOMATA 1); calcium-dependent protein serine/threonine kinase/ kinase/ protein kinase | chr4:16272819-16274657 FORWARDhighly similar to ( 620) SAPK8_ORYSA Serine/threonine-protein kinase SAPK8 (EC 2.7.11.1) (Osmotic stress/abscisic acid-activated protein kinase 8) - Oryza sativa (Rice)highly similar to (…	4.2.4	SnRK (SNF1-related Protein Kinase)	SnRK
GRMZM2G146553_P01	+/-	highly similar to ( 678) AT2G26980 | Symbols: CIPK3 | CIPK3 (CBL-INTERACTING PROTEIN KINASE 3); kinase/ protein kinase/ protein serine/threonine kinase | chr2:11515458-11518205 REVERSEhighly similar to ( 664) CIPK1_ORYSA CIPK-like protein 1 (EC 2.7.11.1) (OsCK1) - Oryza sativa (Rice)highly similar to ( 823) loc_os12g03810 12012.m26823 protein CIPK-like protein 1, putative, expressed seq=cds; coor…	4.2.4	SnRK (SNF1-related Protein Kinase)	SnRK
GRMZM2G155593_P01	+/-	highly similar to ( 541) AT1G10940 | Symbols: ASK1, SNRK2-4, SNRK2.4, SRK2A | SNRK2.4 (SNF1-RELATED PROTEIN KINASE 2.4); kinase | chr1:3656050-3658170 REVERSEhighly similar to ( 630) SAPK7_ORYSA Serine/threonine-protein kinase SAPK7 (EC 2.7.11.1) (Osmotic stress/abscisic acid-activated protein kinase 7) - Oryza sativa (Rice)highly similar to ( 630) loc_os04g35240 12004.m08614 protein serine/threo…	4.2.4	SnRK (SNF1-related Protein Kinase)	SnRK
GRMZM2G166658_P01	+/-	highly similar to ( 580) AT5G58380 | Symbols: CIPK10, PKS2, SIP1, SNRK3.8 | SIP1 (SOS3-INTERACTING PROTEIN 1); ATP binding / kinase/ protein kinase/ protein serine/threonine kinase | chr5:23597092-23598531 REVERSEmoderately similar to ( 454) CIPK1_ORYSA CIPK-like protein 1 (EC 2.7.11.1) (OsCK1) - Oryza sativa (Rice)highly similar to ( 744) loc_os07g48100 12007.m09025 protein CBL-interacting serin…	4.2.4	SnRK (SNF1-related Protein Kinase)	SnRK
GRMZM2G170120_P02	+/-	highly similar to ( 534) AT3G17510 | Symbols: CIPK1, SnRK3.16 | CIPK1 (CBL-INTERACTING PROTEIN KINASE 1); kinase/ protein binding | chr3:5989309-5992627 REVERSEmoderately similar to ( 409) CIPK1_ORYSA CIPK-like protein 1 (EC 2.7.11.1) (OsCK1) - Oryza sativa (Rice)highly similar to ( 769) loc_os01g18800 12001.m150556 protein CBL-interacting serine/threonine-protein kinase 1, putative, expressed se…	4.2.4	SnRK (SNF1-related Protein Kinase)	SnRK
GRMZM2G170552_P01	+/-	moderately similar to ( 463) AT5G58380 | Symbols: CIPK10, PKS2, SIP1, SNRK3.8 | SIP1 (SOS3-INTERACTING PROTEIN 1); ATP binding / kinase/ protein kinase/ protein serine/threonine kinase | chr5:23597092-23598531 REVERSEmoderately similar to ( 383) CIPK1_ORYSA CIPK-like protein 1 (EC 2.7.11.1) (OsCK1) - Oryza sativa (Rice)highly similar to ( 630) loc_os12g02200 12012.m04221 protein CBL-interacting s…	4.2.4	SnRK (SNF1-related Protein Kinase)	SnRK
GRMZM2G171435_P01	+/-	highly similar to ( 571) AT4G33950 | Symbols: OST1, SNRK2-6, SRK2E, SNRK2.6, P44 | OST1 (OPEN STOMATA 1); calcium-dependent protein serine/threonine kinase/ kinase/ protein kinase | chr4:16272819-16274657 FORWARDhighly similar to ( 636) SAPK8_ORYSA Serine/threonine-protein kinase SAPK8 (EC 2.7.11.1) (Osmotic stress/abscisic acid-activated protein kinase 8) - Oryza sativa (Rice)highly similar to (…	4.2.4	SnRK (SNF1-related Protein Kinase)	SnRK
GRMZM2G180704_P01	+/-	highly similar to ( 757) AT3G01090 | Symbols: AKIN10 | AKIN10 (Arabidopsis SNF1 kinase homolog 10); protein binding / protein kinase | chr3:31437-33977 REVERSEhighly similar to ( 665) RKIN1_SECCE Carbon catabolite derepressing protein kinase (EC 2.7.11.1) - Secale cereale (Rye)highly similar to ( 858) loc_os05g45420 12005.m27631 protein SNF1-related protein kinase catalytic alpha subunit KIN10, p…	4.2.4	SnRK (SNF1-related Protein Kinase)	SnRK
GRMZM2G180916_P02	+/-	moderately similar to ( 488) AT4G33950 | Symbols: OST1, SNRK2-6, SRK2E, SNRK2.6, P44 | OST1 (OPEN STOMATA 1); calcium-dependent protein serine/threonine kinase/ kinase/ protein kinase | chr4:16272819-16274657 FORWARDhighly similar to ( 587) SAPK3_ORYSA Serine/threonine-protein kinase SAPK3 (EC 2.7.11.1) (Osmotic stress/abscisic acid-activated protein kinase 3) (Protein kinase REK) - Oryza sativa …	4.2.4	SnRK (SNF1-related Protein Kinase)	SnRK
GRMZM2G383240_P01	+/-	moderately similar to ( 450) AT4G24400 | Symbols: CIPK8, PKS11 | CIPK8 (CBL-INTERACTING PROTEIN KINASE 8); kinase/ protein kinase | chr4:12617379-12620443 FORWARDmoderately similar to ( 366) CIPK1_ORYSA CIPK-like protein 1 (EC 2.7.11.1) (OsCK1) - Oryza sativa (Rice)highly similar to ( 519) loc_os01g35184 12001.m150616 protein CBL-interacting serine/threonine-protein kinase 24, putative, expressed…	4.2.4	SnRK (SNF1-related Protein Kinase)	SnRK
GRMZM2G383240_P05	+/-	highly similar to ( 661) AT4G24400 | Symbols: CIPK8, PKS11 | CIPK8 (CBL-INTERACTING PROTEIN KINASE 8); kinase/ protein kinase | chr4:12617379-12620443 FORWARDmoderately similar to ( 483) CIPK1_ORYSA CIPK-like protein 1 (EC 2.7.11.1) (OsCK1) - Oryza sativa (Rice)highly similar to ( 801) loc_os01g35184 12001.m150616 protein CBL-interacting serine/threonine-protein kinase 24, putative, expressed seq…	4.2.4	SnRK (SNF1-related Protein Kinase)	SnRK
GRMZM2G412601_P01	+/-	highly similar to ( 503) AT4G30960 | Symbols: CIPK6, SIP3, SNRK3.14, ATCIPK6 | SIP3 (SOS3-INTERACTING PROTEIN 3); ATP binding / kinase/ protein kinase/ protein serine/threonine kinase | chr4:15067400-15068725 FORWARDmoderately similar to ( 384) CIPK1_ORYSA CIPK-like protein 1 (EC 2.7.11.1) (OsCK1) - Oryza sativa (Rice)highly similar to ( 613) loc_os08g34240 12008.m07413 protein CBL-interacting se…	4.2.4	SnRK (SNF1-related Protein Kinase)	SnRK
GRMZM2G700866_P02	+/-	moderately similar to ( 323) AT5G13280 | Symbols: AK-LYS1, AK1, AK | AK-LYS1 (ASPARTATE KINASE 1); aspartate kinase | chr5:4249516-4252654 FORWARDweakly similar to ( 102) CIPK1_ORYSA CIPK-like protein 1 (EC 2.7.11.1) (OsCK1) - Oryza sativa (Rice)moderately similar to ( 380) loc_os01g70300 12001.m43361 protein lysine-sensitive aspartokinase 3, putative, expressed seq=cds; coord=6:20853997..2085918…	4.2.4	SnRK (SNF1-related Protein Kinase)	SnRK
GRMZM2G062524_P02	+/-	nearly identical (1246) AT1G50240 | Symbols: FU | FU (FUSED); protein serine/threonine kinase | chr1:18607063-18614094 FORWARDweakly similar to ( 140) CIPK1_ORYSA CIPK-like protein 1 (EC 2.7.11.1) (OsCK1) - Oryza sativa (Rice)nearly identical (2163) loc_os12g24550 12012.m06286 protein expressed protein seq=cds; coord=3:151047728..151056788:1; parent_gene=GRMZM2G062524	4.2.5	Unknown Function Kinase	Unknown
GRMZM2G334857_P01	+/-	nearly identical (1474) AT5G18700 | Symbols: EMB3013 | EMB3013 (embryo defective 3013); ATP binding / binding / kinase/ protein kinase/ protein serine/threonine kinase | chr5:6235387-6240733 REVERSEweakly similar to ( 117) M2K1_ORYSA Mitogen-activated protein kinase kinase 1 (EC 2.7.12.2) (MAP kinase kinase 1) (MAPKK1) (OsMEK1) - Oryza sativa (Rice)nearly identical (2227) loc_os01g15480 12001.m08…	4.2.5	Unknown Function Kinase	Unknown
GRMZM2G001457_P02	+/+	nearly identical (1052) AT3G45780 | Symbols: PHOT1, NPH1, JK224, RPT1 | PHOT1 (PHOTOTROPIN 1); FMN binding / blue light photoreceptor/ kinase/ protein binding / protein serine/threonine kinase | chr3:16818557-16823960 FORWARDmoderately similar to ( 332) KPK1_PHAVU Protein kinase PVPK-1 (EC 2.7.11.1) - Phaseolus vulgaris (Kidney bean) (French bean)nearly identical (1282) loc_os12g01140 12012.m0737…	4.2.6	AGC Kinase	IRE/NPH/Phosphoinositide
GRMZM2G032351_P02	-/+	highly similar to ( 824) AT5G58140 | Symbols: PHOT2, NPL1 | PHOT2 (PHOTOTROPIN 2); FMN binding / blue light photoreceptor/ kinase/ protein serine/threonine kinase | chr5:23524771-23529993 FORWARDweakly similar to ( 155) KPK1_PHAVU Protein kinase PVPK-1 (EC 2.7.11.1) - Phaseolus vulgaris (Kidney bean) (French bean)highly similar to ( 993) loc_os04g23890 12004.m35267 protein phototropin-1, putative…	4.2.6	AGC Kinase	IRE/NPH/Phosphoinositide
GRMZM2G026065_P01	+/+	highly similar to ( 721) AT5G47750 | Symbols: D6PKL2, PK5 | D6PKL2 (D6 PROTEIN KINASE LIKE 2); kinase | chr5:19339947-19341864 REVERSEhighly similar to ( 711) G11A_ORYSA Protein kinase G11A (EC 2.7.11.1) - Oryza sativa (Rice)highly similar to ( 900) loc_os09g30150 12009.m060006 protein protein kinase G11A, putative, expressed seq=cds; coord=2:188871530..188875337:1; parent_gene=GRMZM2G026065	4.2.6	AGC Kinase	IRE/NPH/Phosphoinositide
GRMZM2G044531_P01	+/+	highly similar to ( 725) AT4G33080 | Symbols: | protein kinase, putative | chr4:15960146-15964296 FORWARDweakly similar to ( 164) KPK1_PHAVU Protein kinase PVPK-1 (EC 2.7.11.1) - Phaseolus vulgaris (Kidney bean) (French bean)highly similar to ( 847) loc_os01g09200 12001.m07544 protein serine/threonine-protein kinase 38, putative, expressed seq=cds; coord=8:89080382..89093583:-1; parent_gene=GRMZM…	4.2.6	AGC Kinase	IRE/NPH/Phosphoinositide
GRMZM2G097821_P01	+/+	highly similar to ( 649) AT3G10540 | Symbols: | 3-phosphoinositide-dependent protein kinase, putative | chr3:3289916-3292429 FORWARDweakly similar to ( 154) CIPK1_ORYSA CIPK-like protein 1 (EC 2.7.11.1) (OsCK1) - Oryza sativa (Rice)highly similar to ( 841) loc_os01g65230 12001.m12636 protein 3-phosphoinositide-dependent protein kinase 1, putative, expressed seq=cds; coord=3:174059825..174064992:1…	4.2.6	AGC Kinase	IRE/NPH/Phosphoinositide
GRMZM2G375904_P01	+/+	highly similar to ( 615) AT4G14350 | Symbols: | protein kinase family protein | chr4:8256353-8259934 REVERSEweakly similar to ( 156) KPK1_PHAVU Protein kinase PVPK-1 (EC 2.7.11.1) - Phaseolus vulgaris (Kidney bean) (French bean)highly similar to ( 760) loc_os05g43570 12005.m083775 protein serine/threonine-protein kinase 38-like, putative, expressed seq=cds; coord=6:158185179..158193422:1; parent_…	4.2.6	AGC Kinase	IRE/NPH/Phosphoinositide
GRMZM2G404132_P01	+/+	highly similar to ( 562) AT3G52890 | Symbols: KIPK | KIPK (KCBP-interacting protein kinase); kinase/ protein binding / protein kinase | chr3:19609150-19612032 FORWARDhighly similar to ( 505) G11A_ORYSA Protein kinase G11A (EC 2.7.11.1) - Oryza sativa (Rice)nearly identical (1182) loc_os12g29580 12012.m06772 protein protein kinase PVPK-1, putative, expressed seq=cds; coord=3:108141894..108146866:-…	4.2.6	AGC Kinase	IRE/NPH/Phosphoinositide
GRMZM2G032351_P01	+/-	nearly identical (1109) AT5G58140 | Symbols: PHOT2, NPL1 | PHOT2 (PHOTOTROPIN 2); FMN binding / blue light photoreceptor/ kinase/ protein serine/threonine kinase | chr5:23524771-23529993 FORWARDmoderately similar to ( 335) KPK1_PHAVU Protein kinase PVPK-1 (EC 2.7.11.1) - Phaseolus vulgaris (Kidney bean) (French bean)nearly identical (1347) loc_os04g23890 12004.m35267 protein phototropin-1, putati…	4.2.6	AGC Kinase	IRE/NPH/Phosphoinositide
AC217842.3_FGP001	+/-	highly similar to ( 691) AT5G47750 | Symbols: D6PKL2, PK5 | D6PKL2 (D6 PROTEIN KINASE LIKE 2); kinase | chr5:19339947-19341864 REVERSEhighly similar to ( 679) G11A_ORYSA Protein kinase G11A (EC 2.7.11.1) - Oryza sativa (Rice)highly similar to ( 846) loc_os09g08420 12009.m04109 protein protein kinase G11A, putative, expressed seq=cds; coord=2:155786938..155791567:1; parent_gene=AC217842.3_FG001	4.2.6	AGC Kinase	IRE/NPH/Phosphoinositide
GRMZM2G008513_P01	+/-	highly similar to ( 693) AT4G33080 | Symbols: | protein kinase, putative | chr4:15960146-15964296 FORWARDweakly similar to ( 150) KPK1_PHAVU Protein kinase PVPK-1 (EC 2.7.11.1) - Phaseolus vulgaris (Kidney bean) (French bean)highly similar to ( 814) loc_os01g09200 12001.m07544 protein serine/threonine-protein kinase 38, putative, expressed seq=cds; coord=3:7969168..7978484:1; parent_gene=GRMZM2G0…	4.2.6	AGC Kinase	IRE/NPH/Phosphoinositide
GRMZM2G016939_P01	+/-	highly similar to ( 779) AT2G44830 | Symbols: | protein kinase, putative | chr2:18490398-18492779 FORWARDhighly similar to ( 605) G11A_ORYSA Protein kinase G11A (EC 2.7.11.1) - Oryza sativa (Rice)nearly identical (1087) loc_os04g46180 12004.m101604 protein protein kinase G11A, putative, expressed seq=cds; coord=10:134410818..134414070:1; parent_gene=GRMZM2G016939	4.2.6	AGC Kinase	IRE/NPH/Phosphoinositide
GRMZM2G020938_P02	+/-	highly similar to ( 674) AT5G47750 | Symbols: D6PKL2, PK5 | D6PKL2 (D6 PROTEIN KINASE LIKE 2); kinase | chr5:19339947-19341864 REVERSEhighly similar to ( 769) G11A_ORYSA Protein kinase G11A (EC 2.7.11.1) - Oryza sativa (Rice)highly similar to ( 836) loc_os02g49310 12002.m09965 protein protein kinase G11A, putative, expressed seq=cds; coord=4:162689365..162692575:-1; parent_gene=GRMZM2G020938	4.2.6	AGC Kinase	IRE/NPH/Phosphoinositide
GRMZM2G103559_P01	+/-	moderately similar to ( 351) AT2G34650 | Symbols: PID, ABR | PID (PINOID); kinase/ protein kinase/ protein serine/threonine kinase | chr2:14589934-14591557 REVERSEmoderately similar to ( 290) G11A_ORYSA Protein kinase G11A (EC 2.7.11.1) - Oryza sativa (Rice)moderately similar to ( 485) loc_os03g44020 12003.m09444 protein protein kinase G11A, putative, expressed seq=cds; coord=1:251162102..2511638…	4.2.6	AGC Kinase	IRE/NPH/Phosphoinositide
GRMZM2G113771_P01	+/-	highly similar to ( 778) AT3G17850 | Symbols: | protein kinase, putative | chr3:6109854-6116245 REVERSEweakly similar to ( 187) KPK1_PHAVU Protein kinase PVPK-1 (EC 2.7.11.1) - Phaseolus vulgaris (Kidney bean) (French bean)nearly identical (1009) loc_os03g50390 12003.m34913 protein protein kinase, putative, expressed seq=cds; coord=5:10971717..10991464:1; parent_gene=GRMZM2G113771	4.2.6	AGC Kinase	IRE/NPH/Phosphoinositide
GRMZM2G128319_P01	+/-	highly similar to ( 595) AT2G36350 | Symbols: | protein kinase, putative | chr2:15238903-15241864 FORWARDhighly similar to ( 518) KPK1_PHAVU Protein kinase PVPK-1 (EC 2.7.11.1) - Phaseolus vulgaris (Kidney bean) (French bean)highly similar to ( 944) loc_os04g33500 12004.m101527 protein protein kinase KIPK, putative, expressed seq=cds; coord=10:113827557..113831463:-1; parent_gene=GRMZM2G128319	4.2.6	AGC Kinase	IRE/NPH/Phosphoinositide
GRMZM2G149289_P01	+/-	highly similar to ( 702) AT3G17850 | Symbols: | protein kinase, putative | chr3:6109854-6116245 REVERSEweakly similar to ( 185) KPK1_PHAVU Protein kinase PVPK-1 (EC 2.7.11.1) - Phaseolus vulgaris (Kidney bean) (French bean)highly similar to ( 898) loc_os03g50390 12003.m34913 protein protein kinase, putative, expressed seq=cds; coord=5:11053080..11066335:1; parent_gene=GRMZM2G149289	4.2.6	AGC Kinase	IRE/NPH/Phosphoinositide
GRMZM2G167554_P01	+/-	moderately similar to ( 275) AT4G33080 | Symbols: | protein kinase, putative | chr4:15960146-15964296 FORWARDmoderately similar to ( 386) loc_os01g09200 12001.m07544 protein serine/threonine-protein kinase 38, putative, expressed seq=cds; coord=8:19677313..19681496:1; parent_gene=GRMZM2G167554	4.2.6	AGC Kinase	IRE/NPH/Phosphoinositide
GRMZM2G503156_P01	+/-	highly similar to ( 863) AT5G62310 | Symbols: IRE | IRE (INCOMPLETE ROOT HAIR ELONGATION); kinase/ protein serine/threonine kinase | chr5:25023405-25028414 FORWARDweakly similar to ( 142) SAPKA_ORYSA Serine/threonine-protein kinase SAPK10 (EC 2.7.11.1) (Osmotic stress/abscisic acid-activated protein kinase 10) - Oryza sativa (Rice)nearly identical (1382) loc_os12g42660 12012.m08045 protein nodule…	4.2.6	AGC Kinase	IRE/NPH/Phosphoinositide
GRMZM2G375904_P02	+/-	weakly similar to ( 171) AT1G30640 | Symbols: | protein kinase, putative | chr1:10861297-10864700 FORWARDmoderately similar to ( 261) loc_os05g43570 12005.m083775 protein serine/threonine-protein kinase 38-like, putative, expressed seq=cds; coord=6:158185179..158193422:1; parent_gene=GRMZM2G375904	4.2.6	AGC Kinase	IRE/NPH/Phosphoinositide
GRMZM2G057084_P01	+/+	moderately similar to ( 426) AT5G60550 | Symbols: GRIK2, ATSNAK1 | GRIK2 (GEMINIVIRUS REP INTERACTING KINASE 2); kinase | chr5:24340135-24342356 FORWARDweakly similar to ( 149) CIPK1_ORYSA CIPK-like protein 1 (EC 2.7.11.1) (OsCK1) - Oryza sativa (Rice)highly similar to ( 715) loc_os03g50330 12003.m10026 protein serine/threonine-protein kinase ssp1, putative, expressed seq=cds; coord=10:133215605.…	4.2.7	ELM1/PAK1/TOS3-like Protein Kinase	ELM1/PAK1/TOS3-like
GRMZM2G133854_P01	+/+	moderately similar to ( 424) AT3G45240 | Symbols: GRIK1 | GRIK1 (GEMINIVIRUS REP INTERACTING KINASE 1); kinase | chr3:16570774-16572902 REVERSEweakly similar to ( 145) CIPK1_ORYSA CIPK-like protein 1 (EC 2.7.11.1) (OsCK1) - Oryza sativa (Rice)highly similar to ( 665) loc_os03g50330 12003.m10026 protein serine/threonine-protein kinase ssp1, putative, expressed seq=cds; coord=2:22611559..22633095:-…	4.2.7	ELM1/PAK1/TOS3-like Protein Kinase	ELM1/PAK1/TOS3-like
GRMZM2G313649_P06	+/-	moderately similar to ( 344) AT5G26110 | Symbols: | ATP binding / protein kinase | chr5:9118239-9118990 REVERSEmoderately similar to ( 410) loc_os10g28640 12010.m05743 protein RIO1 family protein, expressed seq=cds; coord=5:33291630..33421404:1; parent_gene=GRMZM2G313649	4.4.1	MAP3K-like	MAP3K-like
GRMZM2G061602_P01	+/-	highly similar to ( 720) AT1G53090 | Symbols: SPA4 | SPA4 (SPA1-RELATED 4); protein binding / signal transducer | chr1:19783748-19786690 FORWARDmoderately similar to ( 339) COP1_PEA E3 ubiquitin ligase protein COP1 (EC 6.3.2.-) (Constitutive photomorphogenesis protein 1) - Pisum sativum (Garden pea)nearly identical (1132) loc_os01g52640 12001.m11437 protein ubiquitin-protein ligase COP1, putative…	4.4.3	Unknown Function Kinase	Unknown
GRMZM2G062761_P01	+/+	highly similar to ( 723) AT3G18040 | Symbols: MPK9 | MPK9 (MAP KINASE 9); MAP kinase | chr3:6175741-6178150 FORWARDhighly similar to ( 872) MPK17_ORYSA Mitogen-activated protein kinase 17 (EC 2.7.11.24) (MAP kinase 17) - Oryza sativa (Rice)highly similar to ( 872) loc_os05g50120 12005.m09081 protein OsMPK21-1 - putative MAPK based on amino acid sequence homology, expressed seq=cds; coord=6:165947…	4.5.1	MAPK (Mitogen Activated Protein Kinase)	MAPK
GRMZM2G089484_P01	+/+	highly similar to ( 808) AT5G19010 | Symbols: MPK16 | MPK16; MAP kinase | chr5:6345096-6347676 REVERSEhighly similar to ( 939) MPK14_ORYSA Mitogen-activated protein kinase 14 (EC 2.7.11.24) (MAP kinase 14) - Oryza sativa (Rice)highly similar to ( 939) loc_os05g05160 12005.m05043 protein extracellular signal-regulated kinase 1, putative, expressed seq=cds; coord=10:88681122..88686973:1; parent_gen…	4.5.1	MAPK (Mitogen Activated Protein Kinase)	MAPK
GRMZM2G306028_P01	+/+	highly similar to ( 703) AT3G18040 | Symbols: MPK9 | MPK9 (MAP KINASE 9); MAP kinase | chr3:6175741-6178150 FORWARDhighly similar to ( 818) MPK12_ORYSA Mitogen-activated protein kinase 12 (EC 2.7.11.24) (MAP kinase 12) (OsBWMK1) (Blast- and wound-induced MAP kinase 1) (MAP kinase 1) (OsMAPK1) - Oryza sativa (Rice)highly similar to ( 818) loc_os06g49430 12006.m31928 protein OsMPK17-1 - putative MA…	4.5.1	MAPK (Mitogen Activated Protein Kinase)	MAPK
GRMZM2G053987_P01	+/-	highly similar to ( 514) AT3G45640 | Symbols: ATMPK3, MPK3 | ATMPK3 (ARABIDOPSIS THALIANA MITOGEN-ACTIVATED PROTEIN KINASE 3); MAP kinase/ kinase/ protein binding / protein kinase | chr3:16756918-16758476 FORWARDhighly similar to ( 612) MPK5_ORYSA Mitogen-activated protein kinase 5 (EC 2.7.11.24) (MAP kinase 5) (OsMAPK5) (OsMAP1) (Benzothiadiazole-induced MAP kinase 1) (OsBIMK1) (MAP kinase 2) (O…	4.5.1	MAPK (Mitogen Activated Protein Kinase)	MAPK
GRMZM2G002100_P01	+/-	highly similar to ( 670) AT2G43790 | Symbols: ATMPK6, MPK6, MAPK6 | ATMPK6 (ARABIDOPSIS THALIANA MAP KINASE 6); MAP kinase/ kinase | chr2:18138477-18140693 FORWARDhighly similar to ( 733) MPK1_ORYSA Mitogen-activated protein kinase 1 (EC 2.7.11.24) (MAP kinase 1) (MAP kinase 6) (OsMAPK6) (OsSIPK) - Oryza sativa (Rice)highly similar to ( 733) loc_os06g06090 12006.m05335 protein OsMPK6 - putative M…	4.5.1	MAPK (Mitogen Activated Protein Kinase)	MAPK
GRMZM2G020216_P01	+/-	highly similar to ( 667) AT2G43790 | Symbols: ATMPK6, MPK6, MAPK6 | ATMPK6 (ARABIDOPSIS THALIANA MAP KINASE 6); MAP kinase/ kinase | chr2:18138477-18140693 FORWARDhighly similar to ( 728) MPK1_ORYSA Mitogen-activated protein kinase 1 (EC 2.7.11.24) (MAP kinase 1) (MAP kinase 6) (OsMAPK6) (OsSIPK) - Oryza sativa (Rice)highly similar to ( 728) loc_os06g06090 12006.m05335 protein OsMPK6 - putative M…	4.5.1	MAPK (Mitogen Activated Protein Kinase)	MAPK
GRMZM2G048455_P01	+/-	highly similar to ( 623) AT1G59580 | Symbols: ATMPK2, MPK2 | ATMPK2 (ARABIDOPSIS THALIANA MITOGEN-ACTIVATED PROTEIN KINASE HOMOLOG 2); MAP kinase/ kinase/ protein kinase | chr1:21884521-21885743 FORWARDhighly similar to ( 694) MPK4_ORYSA Mitogen-activated protein kinase 4 (EC 2.7.11.24) (MAP kinase 4) (OsMAP2) (Multiple stress-responsive MAP kinase 3) (OsMSRMK3) - Oryza sativa (Rice)highly simila…	4.5.1	MAPK (Mitogen Activated Protein Kinase)	MAPK
GRMZM2G062914_P01	+/-	highly similar to ( 628) AT1G10210 | Symbols: ATMPK1, MPK1 | ATMPK1 (MITOGEN-ACTIVATED PROTEIN KINASE 1); MAP kinase/ kinase | chr1:3349579-3350776 FORWARDhighly similar to ( 704) MPK3_ORYSA Mitogen-activated protein kinase 3 (EC 2.7.11.24) (MAP kinase 3) (OsMAP3) (MAP kinase 2) (OsMAPK2) - Oryza sativa (Rice)highly similar to ( 704) loc_os02g05480 12002.m33552 protein OsMPK14 - putative MAPK bas…	4.5.1	MAPK (Mitogen Activated Protein Kinase)	MAPK
GRMZM2G118641_P01	+/-	highly similar to ( 701) AT5G18525 | Symbols: | ATP binding / protein kinase/ protein serine/threonine kinase/ protein tyrosine kinase | chr5:6146932-6153658 REVERSEnearly identical (1156) loc_os01g22390 12001.m42646 protein beige/BEACH domain containing protein, expressed seq=cds; coord=3:59601036..59617157:-1; parent_gene=GRMZM2G118641	4.5.1	MAPK (Mitogen Activated Protein Kinase)	MAPK
GRMZM2G122335_P01	+/-	highly similar to ( 759) AT2G42880 | Symbols: ATMPK20 | ATMPK20; MAP kinase | chr2:17840572-17843947 REVERSEhighly similar to ( 994) MPK8_ORYSA Mitogen-activated protein kinase 8 (EC 2.7.11.24) (MAP kinase 8) (OsWJUMK1) (Wound- and JA-uninducible MAP kinase 1) - Oryza sativa (Rice)nearly identical (1005) loc_os01g47530 12001.m150683 protein OsMPK20-4 - putative MAPK based on amino acid sequence h…	4.5.1	MAPK (Mitogen Activated Protein Kinase)	MAPK
GRMZM2G123886_P01	+/-	highly similar to ( 622) AT4G01370 | Symbols: ATMPK4, MPK4 | ATMPK4 (ARABIDOPSIS THALIANA MAP KINASE 4); MAP kinase/ kinase | chr4:567219-568889 FORWARDhighly similar to ( 699) MPK2_ORYSA Mitogen-activated protein kinase 2 (EC 2.7.11.24) (MAP kinase 2) - Oryza sativa (Rice)highly similar to ( 699) loc_os08g06060 12008.m04746 protein mitogen-activated protein kinase homolog 4, putative, expressed …	4.5.1	MAPK (Mitogen Activated Protein Kinase)	MAPK
GRMZM2G127141_P01	+/-	highly similar to ( 625) AT4G01370 | Symbols: ATMPK4, MPK4 | ATMPK4 (ARABIDOPSIS THALIANA MAP KINASE 4); MAP kinase/ kinase | chr4:567219-568889 FORWARDhighly similar to ( 715) MPK6_ORYSA Mitogen-activated protein kinase 6 (EC 2.7.11.24) (MAP kinase 6) - Oryza sativa (Rice)highly similar to ( 715) loc_os10g38950 12010.m06663 protein OsMPK4 - putative MAPK based on amino acid sequence homology, ex…	4.5.1	MAPK (Mitogen Activated Protein Kinase)	MAPK
GRMZM2G131334_P02	+/-	highly similar to ( 764) AT2G42880 | Symbols: ATMPK20 | ATMPK20; MAP kinase | chr2:17840572-17843947 REVERSEnearly identical (1036) MPK10_ORYSA Mitogen-activated protein kinase 10 (EC 2.7.11.24) (MAP kinase 10) - Oryza sativa (Rice)nearly identical (1036) loc_os01g43910 12001.m10650 protein OsMPK20-1 - putative MAPK based on amino acid sequence homology, expressed seq=cds; coord=8:145841979..1458…	4.5.1	MAPK (Mitogen Activated Protein Kinase)	MAPK
GRMZM2G135904_P02	+/-	highly similar to ( 649) AT1G18150 | Symbols: ATMPK8 | ATMPK8; MAP kinase | chr1:6244641-6247582 REVERSEhighly similar to ( 746) MPK12_ORYSA Mitogen-activated protein kinase 12 (EC 2.7.11.24) (MAP kinase 12) (OsBWMK1) (Blast- and wound-induced MAP kinase 1) (MAP kinase 1) (OsMAPK1) - Oryza sativa (Rice)highly similar to ( 746) loc_os06g49430 12006.m31928 protein OsMPK17-1 - putative MAPK based on…	4.5.1	MAPK (Mitogen Activated Protein Kinase)	MAPK
GRMZM2G163861_P02	+/-	highly similar to ( 680) AT2G42880 | Symbols: ATMPK20 | ATMPK20; MAP kinase | chr2:17840572-17843947 REVERSEhighly similar to ( 839) MPK10_ORYSA Mitogen-activated protein kinase 10 (EC 2.7.11.24) (MAP kinase 10) - Oryza sativa (Rice)highly similar to ( 839) loc_os01g43910 12001.m10650 protein OsMPK20-1 - putative MAPK based on amino acid sequence homology, expressed seq=cds; coord=6:166818258..16…	4.5.1	MAPK (Mitogen Activated Protein Kinase)	MAPK
GRMZM2G306028_P02	+/-	highly similar to ( 711) AT3G18040 | Symbols: MPK9 | MPK9 (MAP KINASE 9); MAP kinase | chr3:6175741-6178150 FORWARDhighly similar to ( 842) MPK12_ORYSA Mitogen-activated protein kinase 12 (EC 2.7.11.24) (MAP kinase 12) (OsBWMK1) (Blast- and wound-induced MAP kinase 1) (MAP kinase 1) (OsMAPK1) - Oryza sativa (Rice)highly similar to ( 842) loc_os06g49430 12006.m31928 protein OsMPK17-1 - putative MA…	4.5.1	MAPK (Mitogen Activated Protein Kinase)	MAPK
GRMZM2G374088_P01	+/-	highly similar to ( 627) AT3G18040 | Symbols: MPK9 | MPK9 (MAP KINASE 9); MAP kinase | chr3:6175741-6178150 FORWARDhighly similar to ( 702) MPK13_ORYSA Mitogen-activated protein kinase 13 (EC 2.7.11.24) (MAP kinase 13) (Benzothiadiazole-induced MAP kinase 2) (OsBIMK2) (MAP kinase 2) (OsMAPK2) - Oryza sativa (Rice)highly similar to ( 702) loc_os02g04230 12002.m100091 protein OsMPK17-2 - putative M…	4.5.1	MAPK (Mitogen Activated Protein Kinase)	MAPK
GRMZM2G178822_P01	+/+	moderately similar to ( 499) AT4G19110 | Symbols: | protein kinase, putative | chr4:10454770-10457032 REVERSEmoderately similar to ( 202) CDC2_MAIZE Cell division control protein 2 homolog (EC 2.7.11.22) (EC 2.7.11.23) (p34cdc2) - Zea mays (Maize)highly similar to ( 775) loc_os02g47220 12002.m33439 protein serine/threonine-protein kinase ICK, putative, expressed seq=cds; coord=4:159193416..159201…	4.5.1.1	Mak (Male germ cell-associated kinase)	Mak
GRMZM2G108829_P01	+/-	highly similar to ( 514) AT4G19110 | Symbols: | protein kinase, putative | chr4:10454770-10457032 REVERSEmoderately similar to ( 206) CDC2_MAIZE Cell division control protein 2 homolog (EC 2.7.11.22) (EC 2.7.11.23) (p34cdc2) - Zea mays (Maize)highly similar to ( 782) loc_os02g47220 12002.m33439 protein serine/threonine-protein kinase ICK, putative, expressed seq=cds; coord=5:200102044..200108837:…	4.5.1.1	Mak (Male germ cell-associated kinase)	Mak
GRMZM2G009703_P01	+/+	moderately similar to ( 426) AT4G28980 | Symbols: CDKF;1, CAK1AT | cyclin-dependent kinase-activating kinase 1At / CDK-activating kinase 1At (CAK1) | chr4:14288471-14290102 FORWARDweakly similar to ( 105) CDC2B_ANTMA Cell division control protein 2 homolog B (EC 2.7.11.22) (EC 2.7.11.23) (Fragment) - Antirrhinum majus (Garden snapdragon)highly similar to ( 669) loc_os06g22820 12006.m06935 protein…	4.5.2	CDC2 Kinase	CDK
GRMZM2G019267_P01	+/+	highly similar to ( 674) AT5G10270 | Symbols: CDKC;1 | CDKC;1 (Cyclin-dependent kinase C;1); kinase | chr5:3221715-3224674 REVERSEmoderately similar to ( 273) CDC2A_ANTMA Cell division control protein 2 homolog A (EC 2.7.11.22) (EC 2.7.11.23) - Antirrhinum majus (Garden snapdragon)highly similar to ( 773) loc_os01g72790 12001.m13312 protein serine/threonine-protein kinase bur1, putative, expresse…	4.5.2	CDC2 Kinase	CDK
GRMZM2G055089_P01	+/+	highly similar to ( 740) AT1G53050 | Symbols: | protein kinase family protein | chr1:19772574-19775531 FORWARDmoderately similar to ( 205) CDC2A_ANTMA Cell division control protein 2 homolog A (EC 2.7.11.22) (EC 2.7.11.23) - Antirrhinum majus (Garden snapdragon)nearly identical (1075) loc_os01g10430 12001.m42914 protein transposon protein, putative, unclassified, expressed seq=cds; coord=3:467458…	4.5.2	CDC2 Kinase	CDK
GRMZM2G115755_P01	-/+	highly similar to ( 580) AT1G67580 | Symbols: | protein kinase family protein | chr1:25327727-25330965 REVERSEmoderately similar to ( 271) CDC2A_ANTMA Cell division control protein 2 homolog A (EC 2.7.11.22) (EC 2.7.11.23) - Antirrhinum majus (Garden snapdragon)highly similar to ( 704) loc_os02g39010 12002.m34019 protein PITSLRE serine/threonine-protein kinase CDC2L1, putative, expressed seq=cds;…	4.5.2	CDC2 Kinase	CDK
GRMZM2G139038_P01	+/+	highly similar to ( 662) AT1G67580 | Symbols: | protein kinase family protein | chr1:25327727-25330965 REVERSEmoderately similar to ( 280) CDC21_ORYSA Cell division control protein 2 homolog 1 (EC 2.7.11.22) - Oryza sativa (Rice)highly similar to ( 915) loc_os04g41100 12004.m35354 protein PITSLRE serine/threonine-protein kinase CDC2L1, putative, expressed seq=cds; coord=2:35192269..35197040:-1; p…	4.5.2	CDC2 Kinase	CDK
GRMZM2G149286_P02	-/+	highly similar to ( 511) AT1G73690 | Symbols: CDKD1;1, AT;CDKD;1, CAK3AT | CDKD1;1 (CYCLIN-DEPENDENT KINASE D1;1); ATP binding / kinase/ protein kinase/ protein serine/threonine kinase | chr1:27715113-27717018 FORWARDhighly similar to ( 703) KC47_ORYSA CDC2+/CDC28-related protein kinase R2 (EC 2.7.11.22) - Oryza sativa (Rice)highly similar to ( 703) loc_os05g32600 12005.m27585 protein CDC2+/CDC28…	4.5.2	CDC2 Kinase	CDK
GRMZM2G156251_P02	-/+	highly similar to ( 657) AT1G54610 | Symbols: | protein kinase family protein | chr1:20393962-20396902 REVERSEmoderately similar to ( 219) CDC2A_ANTMA Cell division control protein 2 homolog A (EC 2.7.11.22) (EC 2.7.11.23) - Antirrhinum majus (Garden snapdragon)highly similar to ( 894) loc_os01g27020 12001.m43015 protein transposon protein, putative, unclassified, expressed seq=cds; coord=3:68048…	4.5.2	CDC2 Kinase	CDK
GRMZM2G179097_P05	-/+	highly similar to ( 677) AT1G67580 | Symbols: | protein kinase family protein | chr1:25327727-25330965 REVERSEmoderately similar to ( 283) CDC21_ORYSA Cell division control protein 2 homolog 1 (EC 2.7.11.22) - Oryza sativa (Rice)nearly identical (1010) loc_os04g41100 12004.m35354 protein PITSLRE serine/threonine-protein kinase CDC2L1, putative, expressed seq=cds; coord=10:126982849..126986608:-1;…	4.5.2	CDC2 Kinase	CDK
GRMZM2G333433_P01	+/+	highly similar to ( 658) AT1G54610 | Symbols: | protein kinase family protein | chr1:20393962-20396902 REVERSEmoderately similar to ( 217) CDC2A_ANTMA Cell division control protein 2 homolog A (EC 2.7.11.22) (EC 2.7.11.23) - Antirrhinum majus (Garden snapdragon)highly similar to ( 864) loc_os07g47180 12007.m29311 protein transposon protein, putative, unclassified, expressed seq=cds; coord=7:17192…	4.5.2	CDC2 Kinase	CDK
GRMZM2G008327_P01	+/-	moderately similar to ( 498) AT3G48750 | Symbols: CDKA;1, CDC2AAT, CDK2, CDC2, CDC2A, CDKA1 | CDC2 (CELL DIVISION CONTROL 2); cyclin-dependent protein kinase/ kinase/ protein binding / protein kinase | chr3:18072238-18074296 FORWARDhighly similar to ( 597) CDC2_MAIZE Cell division control protein 2 homolog (EC 2.7.11.22) (EC 2.7.11.23) (p34cdc2) - Zea mays (Maize)highly similar to ( 569) loc_os03…	4.5.2	CDC2 Kinase	CDK
GRMZM2G068193_P02	+/-	moderately similar to ( 495) AT1G20930 | Symbols: CDKB2;2 | CDKB2;2 (CYCLIN-DEPENDENT KINASE B2;2); cyclin-dependent protein kinase/ kinase | chr1:7292752-7294664 REVERSEmoderately similar to ( 477) CDC2D_ANTMA Cell division control protein 2 homolog D (EC 2.7.11.22) (EC 2.7.11.23) - Antirrhinum majus (Garden snapdragon)highly similar to ( 568) loc_os08g40170 12008.m07997 protein cell division co…	4.5.2	CDC2 Kinase	CDK
GRMZM2G097805_P01	+/-	highly similar to ( 769) AT1G53050 | Symbols: | protein kinase family protein | chr1:19772574-19775531 FORWARDmoderately similar to ( 221) CDC2A_ANTMA Cell division control protein 2 homolog A (EC 2.7.11.22) (EC 2.7.11.23) - Antirrhinum majus (Garden snapdragon)nearly identical (1094) loc_os01g10430 12001.m42914 protein transposon protein, putative, unclassified, expressed seq=cds; coord=8:228152…	4.5.2	CDC2 Kinase	CDK
GRMZM2G145879_P01	+/-	highly similar to ( 511) AT1G73690 | Symbols: CDKD1;1, AT;CDKD;1, CAK3AT | CDKD1;1 (CYCLIN-DEPENDENT KINASE D1;1); ATP binding / kinase/ protein kinase/ protein serine/threonine kinase | chr1:27715113-27717018 FORWARDhighly similar to ( 708) KC47_ORYSA CDC2+/CDC28-related protein kinase R2 (EC 2.7.11.22) - Oryza sativa (Rice)highly similar to ( 708) loc_os05g32600 12005.m27585 protein CDC2+/CDC28…	4.5.2	CDC2 Kinase	CDK
GRMZM2G149286_P01	+/-	highly similar to ( 531) AT1G73690 | Symbols: CDKD1;1, AT;CDKD;1, CAK3AT | CDKD1;1 (CYCLIN-DEPENDENT KINASE D1;1); ATP binding / kinase/ protein kinase/ protein serine/threonine kinase | chr1:27715113-27717018 FORWARDhighly similar to ( 743) KC47_ORYSA CDC2+/CDC28-related protein kinase R2 (EC 2.7.11.22) - Oryza sativa (Rice)highly similar to ( 743) loc_os05g32600 12005.m27585 protein CDC2+/CDC28…	4.5.2	CDC2 Kinase	CDK
GRMZM2G162546_P01	+/-	moderately similar to ( 233) AT1G20930 | Symbols: CDKB2;2 | CDKB2;2 (CYCLIN-DEPENDENT KINASE B2;2); cyclin-dependent protein kinase/ kinase | chr1:7292752-7294664 REVERSEmoderately similar to ( 219) CDC2D_ANTMA Cell division control protein 2 homolog D (EC 2.7.11.22) (EC 2.7.11.23) - Antirrhinum majus (Garden snapdragon)moderately similar to ( 250) loc_os08g40170 12008.m07997 protein cell divisio…	4.5.2	CDC2 Kinase	CDK
GRMZM2G166771_P01	+/-	highly similar to ( 518) AT5G63610 | Symbols: HEN3, CDKE;1, ATCDK8 | CDKE;1 (CYCLIN-DEPENDENT KINASE E;1); ATP binding / kinase/ protein kinase/ protein serine/threonine kinase | chr5:25463645-25465057 REVERSEmoderately similar to ( 219) CDC21_ORYSA Cell division control protein 2 homolog 1 (EC 2.7.11.22) - Oryza sativa (Rice)highly similar to ( 573) loc_os10g42950 12010.m22036 protein cell divis…	4.5.2	CDC2 Kinase	CDK
GRMZM2G166771_P02	+/-	highly similar to ( 615) AT5G63610 | Symbols: HEN3, CDKE;1, ATCDK8 | CDKE;1 (CYCLIN-DEPENDENT KINASE E;1); ATP binding / kinase/ protein kinase/ protein serine/threonine kinase | chr5:25463645-25465057 REVERSEmoderately similar to ( 224) CDC21_ORYSA Cell division control protein 2 homolog 1 (EC 2.7.11.22) - Oryza sativa (Rice)highly similar to ( 782) loc_os10g42950 12010.m22036 protein cell divis…	4.5.2	CDC2 Kinase	CDK
GRMZM2G173962_P01	+/-	highly similar to ( 605) AT1G53050 | Symbols: | protein kinase family protein | chr1:19772574-19775531 FORWARDmoderately similar to ( 208) CDC22_MEDSA Cell division control protein 2 homolog 2 (EC 2.7.11.22) - Medicago sativa (Alfalfa)highly similar to ( 998) loc_os08g02050 12008.m26423 protein transposon protein, putative, unclassified, expressed seq=cds; coord=6:3178962..3184734:-1; parent_gene…	4.5.2	CDC2 Kinase	CDK
GRMZM2G174596_P01	+/-	moderately similar to ( 498) AT3G48750 | Symbols: CDKA;1, CDC2AAT, CDK2, CDC2, CDC2A, CDKA1 | CDC2 (CELL DIVISION CONTROL 2); cyclin-dependent protein kinase/ kinase/ protein binding / protein kinase | chr3:18072238-18074296 FORWARDhighly similar to ( 551) CDC22_ORYSA Cell division control protein 2 homolog 2 (EC 2.7.11.22) - Oryza sativa (Rice)highly similar to ( 551) loc_os02g03060 12002.m10043…	4.5.2	CDC2 Kinase	CDK
GRMZM2G179097_P01	+/-	highly similar to ( 686) AT1G67580 | Symbols: | protein kinase family protein | chr1:25327727-25330965 REVERSEmoderately similar to ( 280) CDC21_ORYSA Cell division control protein 2 homolog 1 (EC 2.7.11.22) - Oryza sativa (Rice)nearly identical (1022) loc_os04g41100 12004.m35354 protein PITSLRE serine/threonine-protein kinase CDC2L1, putative, expressed seq=cds; coord=10:126980725..126986608:-1;…	4.5.2	CDC2 Kinase	CDK
GRMZM2G393002_P01	+/-	highly similar to ( 638) AT3G10740 | Symbols: ASD1, ARAF1, ARAF, ATASD1 | ASD1 (ALPHA-L-ARABINOFURANOSIDASE 1); alpha-N-arabinofuranosidase/ hydrolase, acting on glycosyl bonds / xylan 1,4-beta-xylosidase | chr3:3361031-3364573 REVERSEmoderately similar to ( 207) CDC22_MEDSA Cell division control protein 2 homolog 2 (EC 2.7.11.22) - Medicago sativa (Alfalfa)highly similar to ( 807) loc_os11g03730…	4.5.2	CDC2 Kinase	CDK
GRMZM2G448258_P02	+/-	moderately similar to ( 375) AT5G10270 | Symbols: CDKC;1 | CDKC;1 (Cyclin-dependent kinase C;1); kinase | chr5:3221715-3224674 REVERSEmoderately similar to ( 265) CDC2A_ANTMA Cell division control protein 2 homolog A (EC 2.7.11.22) (EC 2.7.11.23) - Antirrhinum majus (Garden snapdragon)highly similar to ( 574) loc_os08g35220 12008.m080176 protein cell division cycle 2-related protein kinase 7, put…	4.5.2	CDC2 Kinase	CDK
GRMZM2G495626_P02	+/-	moderately similar to ( 487) AT3G54180 | Symbols: CDC2B, CDKB1;1 | CDKB1;1 (CYCLIN-DEPENDENT KINASE B1;1); cyclin-dependent protein kinase/ kinase/ protein binding | chr3:20059882-20061250 FORWARDmoderately similar to ( 490) CDC2C_ANTMA Cell division control protein 2 homolog C (EC 2.7.11.22) (EC 2.7.11.23) - Antirrhinum majus (Garden snapdragon)moderately similar to ( 485) loc_os01g67160 12001.m…	4.5.2	CDC2 Kinase	CDK
GRMZM2G047855_P01	+/-	highly similar to ( 600) AT3G50000 | Symbols: CKA2, ATCKA2 | CKA2 (CASEIN KINASE II, ALPHA CHAIN 2); kinase | chr3:18534487-18536743 FORWARDhighly similar to ( 616) CSK2A_MAIZE Casein kinase II subunit alpha (EC 2.7.11.1) (CK II) (CK2-alpha) - Zea mays (Maize)highly similar to ( 624) loc_os07g02350 12007.m04707 protein casein kinase II subunit alpha-2, putative, expressed seq=cds; coord=1:2794182…	4.5.3	Casein Kinase II	Casein
GRMZM2G143602_P01	+/-	highly similar to ( 595) AT3G50000 | Symbols: CKA2, ATCKA2 | CKA2 (CASEIN KINASE II, ALPHA CHAIN 2); kinase | chr3:18534487-18536743 FORWARDhighly similar to ( 640) CSK2A_MAIZE Casein kinase II subunit alpha (EC 2.7.11.1) (CK II) (CK2-alpha) - Zea mays (Maize)highly similar to ( 620) loc_os07g02350 12007.m04707 protein casein kinase II subunit alpha-2, putative, expressed seq=cds; coord=2:2358864…	4.5.3	Casein Kinase II	Casein
GRMZM2G154799_P01	+/-	moderately similar to ( 203) AT2G23070 | Symbols: | casein kinase II alpha chain, putative | chr2:9824162-9826871 REVERSEweakly similar to ( 196) CSK2A_MAIZE Casein kinase II subunit alpha (EC 2.7.11.1) (CK II) (CK2-alpha) - Zea mays (Maize)moderately similar to ( 257) loc_os03g55490 12003.m35424 protein casein kinase II subunit alpha-2, putative, expressed seq=cds; coord=1:279676107..279677456:1…	4.5.3	Casein Kinase II	Casein
GRMZM5G845755_P02	+/-	highly similar to ( 593) AT3G50000 | Symbols: CKA2, ATCKA2 | CKA2 (CASEIN KINASE II, ALPHA CHAIN 2); kinase | chr3:18534487-18536743 FORWARDhighly similar to ( 622) CSK2A_MAIZE Casein kinase II subunit alpha (EC 2.7.11.1) (CK II) (CK2-alpha) - Zea mays (Maize)highly similar to ( 619) loc_os07g02350 12007.m04707 protein casein kinase II subunit alpha-2, putative, expressed seq=cds; coord=7:2135585…	4.5.3	Casein Kinase II	Casein
GRMZM2G043350_P01	-/+	highly similar to ( 650) AT4G18710 | Symbols: BIN2, DWF12, UCU1, ATSK21, SK21 | BIN2 (BRASSINOSTEROID-INSENSITIVE 2); glycogen synthase kinase 3/ kinase/ protein kinase | chr4:10296474-10298913 FORWARDhighly similar to ( 592) MSK1_TOBAC Shaggy-related protein kinase NtK-1 (EC 2.7.11.1) - Nicotiana tabacum (Common tobacco)highly similar to ( 734) loc_os06g35530 12006.m08090 protein shaggy-related …	4.5.4	GSK3/Shaggy Like Protein Kinase	GSK3/Shaggy
GRMZM2G109624_P01	+/+	highly similar to ( 644) AT4G00720 | Symbols: ATSK32 | ATSK32 (SHAGGY-LIKE PROTEIN KINASE 32); ATP binding / kinase/ protein kinase/ protein serine/threonine kinase/ protein tyrosine kinase | chr4:294116-297002 REVERSEhighly similar to ( 630) KSGT_BRANA Shaggy-related protein kinase theta (EC 2.7.11.1) (ASK-theta) - Brassica napus (Rape)highly similar to ( 842) loc_os10g37740 12010.m06562 protein…	4.5.4	GSK3/Shaggy Like Protein Kinase	GSK3/Shaggy
GRMZM2G129482_P01	-/+	moderately similar to ( 383) AT3G05840 | Symbols: ATSK12 | ATSK12; protein kinase/ protein serine/threonine kinase | chr3:1740793-1742927 FORWARDmoderately similar to ( 384) MSK3_MEDSA Glycogen synthase kinase-3 homolog MsK-3 (EC 2.7.11.1) - Medicago sativa (Alfalfa)moderately similar to ( 410) loc_os01g14860 12001.m43459 protein glycogen synthase kinase-3 homolog MsK-3, putative, expressed seq=c…	4.5.4	GSK3/Shaggy Like Protein Kinase	GSK3/Shaggy
GRMZM2G472625_P02	-/+	highly similar to ( 531) AT1G06390 | Symbols: GSK1, ATGSK1, ATSK22, SK22, BIL2, ATSK2-3 | GSK1 (GSK3/SHAGGY-LIKE PROTEIN KINASE 1); glycogen synthase kinase 3/ kinase | chr1:1946860-1950417 FORWARDmoderately similar to ( 491) MSK1_TOBAC Shaggy-related protein kinase NtK-1 (EC 2.7.11.1) - Nicotiana tabacum (Common tobacco)highly similar to ( 572) loc_os01g10840 12001.m07704 protein shaggy-related …	4.5.4	GSK3/Shaggy Like Protein Kinase	GSK3/Shaggy
AC218972.3_FGP001	+/-	nearly identical (1016) AT2G40730 | Symbols: | HEAT repeat-containing protein | chr2:16990083-16996072 REVERSEnearly identical (1362) loc_os01g60440 12001.m43246 protein ATP binding protein, putative, expressed seq=cds; coord=8:170605684..170626012:1; parent_gene=AC218972.3_FG001	4.5.4	GSK3/Shaggy Like Protein Kinase	GSK3/Shaggy
GRMZM2G010349_P02	+/-	highly similar to ( 830) AT1G68830 | Symbols: STN7 | STN7 (Stt7 homolog STN7); kinase/ protein kinase | chr1:25872654-25875473 REVERSEmoderately similar to ( 352) STT7_CHLRE Serine/threonine-protein kinase stt7, chloroplast precursor (EC 2.7.11.1) - Chlamydomonas reinhardtiihighly similar to ( 995) loc_os05g47560 12005.m08829 protein serine/threonine-protein kinase SNT7, chloroplast precursor, pu…	4.5.4	GSK3/Shaggy Like Protein Kinase	GSK3/Shaggy
GRMZM2G076114_P01	+/-	weakly similar to ( 169) AT5G14640 | Symbols: ATSK13, SK13 | SK13 (SHAGGY-LIKE KINASE 13); ATP binding / protein kinase/ protein serine/threonine kinase | chr5:4719350-4721772 REVERSEweakly similar to ( 172) MSK3_MEDSA Glycogen synthase kinase-3 homolog MsK-3 (EC 2.7.11.1) - Medicago sativa (Alfalfa)moderately similar to ( 201) loc_os01g14860 12001.m43459 protein glycogen synthase kinase-3 homolo…	4.5.4	GSK3/Shaggy Like Protein Kinase	GSK3/Shaggy
GRMZM2G098078_P01	+/-	highly similar to ( 795) AT2G40730 | Symbols: | HEAT repeat-containing protein | chr2:16990083-16996072 REVERSEhighly similar to ( 892) loc_os01g60440 12001.m43246 protein ATP binding protein, putative, expressed seq=cds; coord=3:185228989..185238095:1; parent_gene=GRMZM2G098078	4.5.4	GSK3/Shaggy Like Protein Kinase	GSK3/Shaggy
GRMZM2G098078_P02	+/-	highly similar to ( 886) AT2G40730 | Symbols: | HEAT repeat-containing protein | chr2:16990083-16996072 REVERSEnearly identical (1004) loc_os01g60440 12001.m43246 protein ATP binding protein, putative, expressed seq=cds; coord=3:185228989..185238093:1; parent_gene=GRMZM2G098078	4.5.4	GSK3/Shaggy Like Protein Kinase	GSK3/Shaggy
GRMZM2G138676_P01	+/-	highly similar to ( 683) AT1G57870 | Symbols: ATSK42 | ATSK42 (ARABIDOPSIS SHAGGY-LIKE KINASE 42); ATP binding / protein kinase/ protein serine/threonine kinase | chr1:21431358-21434877 REVERSEhighly similar to ( 632) MSK2_MEDSA Glycogen synthase kinase-3 homolog MsK-2 (EC 2.7.11.1) - Medicago sativa (Alfalfa)highly similar to ( 789) loc_os03g62500 12003.m11126 protein shaggy-related protein kina…	4.5.4	GSK3/Shaggy Like Protein Kinase	GSK3/Shaggy
GRMZM2G143160_P01	+/-	highly similar to ( 532) AT1G77720 | Symbols: | protein kinase family protein | chr1:29210730-29213877 FORWARDhighly similar to ( 921) loc_os03g49750 12003.m09974 protein ATP binding protein, putative, expressed seq=cds; coord=1:265312573..265317465:1; parent_gene=GRMZM2G143160	4.5.4	GSK3/Shaggy Like Protein Kinase	GSK3/Shaggy
GRMZM2G472625_P01	+/-	highly similar to ( 677) AT4G18710 | Symbols: BIN2, DWF12, UCU1, ATSK21, SK21 | BIN2 (BRASSINOSTEROID-INSENSITIVE 2); glycogen synthase kinase 3/ kinase/ protein kinase | chr4:10296474-10298913 FORWARDhighly similar to ( 604) MSK1_TOBAC Shaggy-related protein kinase NtK-1 (EC 2.7.11.1) - Nicotiana tabacum (Common tobacco)highly similar to ( 737) loc_os01g10840 12001.m07704 protein shaggy-related …	4.5.4	GSK3/Shaggy Like Protein Kinase	GSK3/Shaggy
GRMZM5G835235_P01	+/-	highly similar to ( 714) AT5G26751 | Symbols: ATSK11, SK 11 | ATSK11; protein kinase/ protein serine/threonine kinase | chr5:9399582-9401839 REVERSEhighly similar to ( 720) MSK3_MEDSA Glycogen synthase kinase-3 homolog MsK-3 (EC 2.7.11.1) - Medicago sativa (Alfalfa)highly similar to ( 778) loc_os01g14860 12001.m43459 protein glycogen synthase kinase-3 homolog MsK-3, putative, expressed seq=cds; c…	4.5.4	GSK3/Shaggy Like Protein Kinase	GSK3/Shaggy
GRMZM2G151236_P01	-/+	highly similar to ( 605) AT3G25840 | Symbols: | protein kinase family protein | chr3:9452993-9456322 REVERSEweakly similar to ( 120) NTF4_TOBAC Mitogen-activated protein kinase homolog NTF4 (EC 2.7.11.24) (P45) - Nicotiana tabacum (Common tobacco)highly similar to ( 907) loc_os12g44330 12012.m26999 protein serine/threonine-protein kinase PRP4, putative, expressed seq=cds; coord=1:180827397..18083…	4.5.5	Unknown Function Kinase	Unknown
GRMZM2G147811_P01	+/-	highly similar to ( 664) AT3G25840 | Symbols: | protein kinase family protein | chr3:9452993-9456322 REVERSEweakly similar to ( 127) MMK1_MEDSA Mitogen-activated protein kinase homolog MMK1 (EC 2.7.11.24) (MAP kinase MSK7) (MAP kinase ERK1) - Medicago sativa (Alfalfa)nearly identical (1021) loc_os12g44330 12012.m26999 protein serine/threonine-protein kinase PRP4, putative, expressed seq=cds; coor…	4.5.5	Unknown Function Kinase	Unknown
GRMZM2G366935_P04	-/+	weakly similar to ( 187) AT4G32660 | Symbols: AME3 | AME3; ATP binding / kinase/ protein kinase/ protein serine/threonine kinase | chr4:15756420-15759107 FORWARDmoderately similar to ( 245) loc_os01g40840 12001.m43078 protein serine/threonine-protein kinase AFC3, putative, expressed seq=cds; coord=3:221677889..221682829:1; parent_gene=GRMZM2G366935	4.5.6	LAMMER Protein Kinase	LAMMER
GRMZM2G094039_P02	+/-	highly similar to ( 511) AT4G32660 | Symbols: AME3 | AME3; ATP binding / kinase/ protein kinase/ protein serine/threonine kinase | chr4:15756420-15759107 FORWARDweakly similar to ( 110) CDC2_MAIZE Cell division control protein 2 homolog (EC 2.7.11.22) (EC 2.7.11.23) (p34cdc2) - Zea mays (Maize)highly similar to ( 612) loc_os01g40840 12001.m43078 protein serine/threonine-protein kinase AFC3, putat…	4.5.6	LAMMER Protein Kinase	LAMMER
GRMZM2G366935_P01	+/-	highly similar to ( 508) AT4G32660 | Symbols: AME3 | AME3; ATP binding / kinase/ protein kinase/ protein serine/threonine kinase | chr4:15756420-15759107 FORWARDweakly similar to ( 110) CDC22_MEDSA Cell division control protein 2 homolog 2 (EC 2.7.11.22) - Medicago sativa (Alfalfa)highly similar to ( 609) loc_os01g40840 12001.m43078 protein serine/threonine-protein kinase AFC3, putative, expresse…	4.5.6	LAMMER Protein Kinase	LAMMER
GRMZM2G009843_P01	+/+	highly similar to ( 665) AT3G44850 | Symbols: | protein kinase-related | chr3:16374617-16376931 REVERSEhighly similar to ( 820) loc_os03g53720 12003.m10342 protein ATP binding protein, putative, expressed seq=cds; coord=1:276203232..276207982:1; parent_gene=GRMZM2G009843	4.5.7	Unknown Function Kinase	Unknown
GRMZM2G171987_P01	+/+	highly similar to ( 672) AT3G53030 | Symbols: SRPK4 | SRPK4 (Ser/Arg-rich protein kinase 4); kinase/ protein kinase | chr3:19662412-19664362 FORWARDhighly similar to ( 854) loc_os03g53720 12003.m10342 protein ATP binding protein, putative, expressed seq=cds; coord=5:7278796..7283346:-1; parent_gene=GRMZM2G171987	4.5.7	Unknown Function Kinase	Unknown
GRMZM2G052434_P01	+/-	highly similar to ( 592) AT2G17530 | Symbols: | protein kinase family protein | chr2:7626518-7628379 FORWARDhighly similar to ( 563) loc_os07g28930 12007.m07164 protein protein kinase domain containing protein, expressed seq=cds; coord=2:198926851..198931248:-1; parent_gene=GRMZM2G052434	4.5.7	Unknown Function Kinase	Unknown
GRMZM2G162086_P01	+/-	highly similar to ( 579) AT2G17530 | Symbols: | protein kinase family protein | chr2:7626518-7628379 FORWARDhighly similar to ( 555) loc_os07g28930 12007.m07164 protein protein kinase domain containing protein, expressed seq=cds; coord=7:144488179..144492540:1; parent_gene=GRMZM2G162086	4.5.7	Unknown Function Kinase	Unknown
GRMZM2G015073_P01	+/+	nearly identical (1074) AT1G73460 | Symbols: | protein kinase family protein | chr1:27620122-27624899 FORWARDweakly similar to ( 125) MPK11_ORYSA Mitogen-activated protein kinase 11 (EC 2.7.11.24) (MAP kinase 11) - Oryza sativa (Rice)nearly identical (1853) loc_os03g51020 12003.m10084 protein ATP binding protein, putative, expressed seq=cds; coord=1:269298503..269305169:-1; parent_gene=GRMZM2G015…	4.5.8	Unknown Function Kinase	Unknown
GRMZM2G068192_P02	-/+	moderately similar to ( 467) AT2G40120 | Symbols: | protein kinase family protein | chr2:16755137-16757258 REVERSEweakly similar to ( 108) MPK10_ORYSA Mitogen-activated protein kinase 10 (EC 2.7.11.24) (MAP kinase 10) - Oryza sativa (Rice)highly similar to ( 871) loc_os05g39080 12005.m08087 protein ATP binding protein, putative, expressed seq=cds; coord=8:117869638..117874477:-1; parent_gene=GRMZ…	4.5.8	Unknown Function Kinase	Unknown
GRMZM2G156638_P02	+/+	moderately similar to ( 484) AT5G35980 | Symbols: YAK1 | protein kinase family protein | chr5:14128551-14134354 FORWARDweakly similar to ( 112) MSK3_MEDSA Glycogen synthase kinase-3 homolog MsK-3 (EC 2.7.11.1) - Medicago sativa (Alfalfa)highly similar to ( 932) loc_os04g51370 12004.m35446 protein ATP binding protein, putative, expressed seq=cds; coord=2:11992354..12001215:1; parent_gene=GRMZM2G15…	4.5.8	Unknown Function Kinase	Unknown
GRMZM2G181002_P01	+/+	nearly identical (1055) AT1G73460 | Symbols: | protein kinase family protein | chr1:27620122-27624899 FORWARDweakly similar to ( 124) MPK10_ORYSA Mitogen-activated protein kinase 10 (EC 2.7.11.24) (MAP kinase 10) - Oryza sativa (Rice)nearly identical (1835) loc_os03g51020 12003.m10084 protein ATP binding protein, putative, expressed seq=cds; coord=5:10084841..10092444:-1; parent_gene=GRMZM2G181002	4.5.8	Unknown Function Kinase	Unknown
GRMZM2G068192_P01	+/-	moderately similar to ( 468) AT2G40120 | Symbols: | protein kinase family protein | chr2:16755137-16757258 REVERSEweakly similar to ( 112) MPK10_ORYSA Mitogen-activated protein kinase 10 (EC 2.7.11.24) (MAP kinase 10) - Oryza sativa (Rice)highly similar to ( 613) loc_os05g39080 12005.m08087 protein ATP binding protein, putative, expressed seq=cds; coord=8:117869638..117874477:-1; parent_gene=GRMZ…	4.5.8	Unknown Function Kinase	Unknown
GRMZM2G448633_P01	+/-	highly similar to ( 542) AT2G40120 | Symbols: | protein kinase family protein | chr2:16755137-16757258 REVERSEweakly similar to ( 128) MPK10_ORYSA Mitogen-activated protein kinase 10 (EC 2.7.11.24) (MAP kinase 10) - Oryza sativa (Rice)nearly identical (1058) loc_os01g61620 12001.m12287 protein ATP binding protein, putative, expressed seq=cds; coord=3:182776161..182781432:-1; parent_gene=GRMZM2G44…	4.5.8	Unknown Function Kinase	Unknown
GRMZM2G016660_P01	+/-	highly similar to ( 541) AT5G08160 | Symbols: ATPK3 | ATPK3; ATP binding / kinase/ protein kinase/ protein serine/threonine kinase | chr5:2625903-2627942 REVERSEhighly similar to ( 609) loc_os09g20640 12009.m059969 protein serine/threonine-protein kinase 16, putative, expressed seq=cds; coord=7:101575776..101585717:-1; parent_gene=GRMZM2G016660	5.1.1	Other Protein Kinase	Other
GRMZM2G026043_P01	+/-	highly similar to ( 617) AT2G32850 | Symbols: | protein kinase family protein | chr2:13935448-13937977 REVERSEhighly similar to ( 992) loc_os02g37880 12002.m100256 protein cyclin G-associated kinase, putative, expressed seq=cds; coord=4:128847143..128857864:1; parent_gene=GRMZM2G026043	5.1.1	Other Protein Kinase	Other
GRMZM2G060872_P01	+/-	moderately similar to ( 450) AT5G08160 | Symbols: ATPK3 | ATPK3; ATP binding / kinase/ protein kinase/ protein serine/threonine kinase | chr5:2625903-2627942 REVERSEhighly similar to ( 617) loc_os09g06230 12009.m03893 protein serine/threonine-protein kinase 16, putative, expressed seq=cds; coord=2:162092660..162098657:-1; parent_gene=GRMZM2G060872	5.1.1	Other Protein Kinase	Other
GRMZM2G416684_P01	+/-	moderately similar to ( 217) AT2G32850 | Symbols: | protein kinase family protein | chr2:13935448-13937977 REVERSEmoderately similar to ( 474) loc_os09g10720 12009.m04336 protein ATP binding protein, putative, expressed seq=cds; coord=2:153790017..153794405:1; parent_gene=GRMZM2G416684	5.1.1	Other Protein Kinase	Other
GRMZM2G092776_P02	+/-	moderately similar to ( 460) AT4G36210 | Symbols: | unknown protein | chr4:17130354-17134302 FORWARDweakly similar to ( 117) CRI4_MAIZE Putative receptor protein kinase CRINKLY4 precursor (EC 2.7.11.1) - Zea mays (Maize)highly similar to ( 651) loc_os03g02170 12003.m101152 protein expressed protein seq=cds; coord=9:154377620..154383923:1; parent_gene=GRMZM2G092776	5.1.2	Other Protein Kinase	Other
GRMZM2G179662_P01	+/-	nearly identical (1407) AT4G29380 | Symbols: | protein kinase family protein / WD-40 repeat family protein | chr4:14458822-14464692 FORWARDnearly identical (2090) loc_os02g55340 12002.m10560 protein HEAT repeat family protein, expressed seq=cds; coord=5:213757019..213765542:-1; parent_gene=GRMZM2G179662	5.2.1	Other Protein Kinase	Other
GRMZM2G045404_P01	+/-	moderately similar to ( 281) AT2G04550 | Symbols: IBR5 | IBR5 (INDOLE-3-BUTYRIC ACID RESPONSE 5); MAP kinase phosphatase/ protein tyrosine/serine/threonine phosphatase | chr2:1588538-1589603 FORWARDmoderately similar to ( 385) loc_os02g48840 12002.m09918 protein dual specificity protein phosphatase 4, putative, expressed seq=cds; coord=5:203651899..203655593:1; parent_gene=GRMZM2G045404	6.2.1	MAP Kinase-type Phosphatases (MKPs)	MAP
GRMZM2G174170_P02	+/-	moderately similar to ( 311) AT2G04550 | Symbols: IBR5 | IBR5 (INDOLE-3-BUTYRIC ACID RESPONSE 5); MAP kinase phosphatase/ protein tyrosine/serine/threonine phosphatase | chr2:1588538-1589603 FORWARDmoderately similar to ( 433) loc_os06g20340 12006.m32053 protein IBR5, putative, expressed seq=cds; coord=6:120851110..120857801:-1; parent_gene=GRMZM2G174170	6.2.1	MAP Kinase-type Phosphatases (MKPs)	MAP
AC233979.1_FGP009	+/+	highly similar to ( 507) AT5G45190 | Symbols: | cyclin family protein | chr5:18277808-18280733 REVERSEvery weakly similar to (85.9) CCNC_ORYSA G1/S-specific cyclin C-type - Oryza sativa (Rice)highly similar to ( 621) loc_os12g30020 12012.m26915 protein cyclin-T1, putative, expressed seq=cds; coord=10:135164262..135169386:1; parent_gene=AC233979.1_FG009
GRMZM2G108463_P02	-/+	moderately similar to ( 428) AT2G26430 | Symbols: RCY1, ATRCY1 | RCY1 (ARGININE-RICH CYCLIN 1); cyclin-dependent protein kinase regulator | chr2:11243433-11245255 REVERSEhighly similar to ( 577) loc_os01g27940 12001.m09240 protein cyclin-L2, putative, expressed seq=cds; coord=1:243768555..243784382:1; parent_gene=GRMZM2G108463
GRMZM2G089010_P01	+/+	highly similar to ( 578) AT3G04580 | Symbols: EIN4 | EIN4 (ETHYLENE INSENSITIVE 4); ethylene binding / glycogen synthase kinase 3/ protein histidine kinase/ receptor | chr3:1235576-1237965 REVERSEmoderately similar to ( 407) ETR1_BRAOL Ethylene receptor (EC 2.7.13.3) - Brassica oleracea (Wild cabbage)nearly identical (1033) loc_os04g08740 12004.m35115 protein ethylene receptor, putative, expresse…
GRMZM2G102601_P01	+/+	highly similar to ( 811) AT1G66340 | Symbols: ETR1, EIN1, ETR | ETR1 (ETHYLENE RESPONSE 1); ethylene binding / protein histidine kinase/ two-component response regulator | chr1:24734698-24737366 FORWARDhighly similar to ( 853) ETR1_PRUPE Ethylene receptor (EC 2.7.13.3) - Prunus persica (Peach)nearly identical (1054) loc_os03g49500 12003.m34910 protein ethylene receptor, putative, expressed seq=cd…
GRMZM2G124532_P03	+/+	nearly identical (1632) AT2G18790 | Symbols: PHYB, HY3, OOP1 | PHYB (PHYTOCHROME B); G-protein coupled photoreceptor/ protein histidine kinase/ red or far-red light photoreceptor/ signal transducer | chr2:8140079-8144151 FORWARDnearly identical (2114) PHYB_SORBI Phytochrome B - Sorghum bicolor (Sorghum) (Sorghum vulgare)nearly identical (2023) loc_os03g19590 12003.m07375 protein phytochrome B, pu…
GRMZM2G420801_P01	+/+	highly similar to ( 649) AT3G04580 | Symbols: EIN4 | EIN4 (ETHYLENE INSENSITIVE 4); ethylene binding / glycogen synthase kinase 3/ protein histidine kinase/ receptor | chr3:1235576-1237965 REVERSEmoderately similar to ( 466) ETR1_BRAOL Ethylene receptor (EC 2.7.13.3) - Brassica oleracea (Wild cabbage)nearly identical (1155) loc_os04g08740 12004.m35115 protein ethylene receptor, putative, expresse…
GRMZM2G004932_P01	+/+	highly similar to ( 708) AT4G26270 | Symbols: PFK3 | PFK3 (PHOSPHOFRUCTOKINASE 3); 6-phosphofructokinase | chr4:13301094-13304030 REVERSEvery weakly similar to (80.1) PFPB_RICCO Pyrophosphate--fructose 6-phosphate 1-phosphotransferase subunit beta (EC 2.7.1.90) (PFP) (6-phosphofructokinase, pyrophosphate dependent) (Pyrophosphate-dependent 6-phosphofructose-1-kinase) (PPi-PFK) - Ricinus communis …
GRMZM2G443985_P01	+/+	highly similar to ( 758) AT5G56630 | Symbols: PFK7 | PFK7 (PHOSPHOFRUCTOKINASE 7); 6-phosphofructokinase | chr5:22924311-22926728 FORWARDhighly similar to ( 899) loc_os06g05860 12006.m05312 protein 6-phosphofructokinase, putative, expressed seq=cds; coord=9:19154953..19160236:1; parent_gene=GRMZM2G443985
GRMZM5G879882_P02	-/+	moderately similar to ( 443) AT4G32840 | Symbols: PFK6 | PFK6 (PHOSPHOFRUCTOKINASE 6); 6-phosphofructokinase | chr4:15845010-15848305 REVERSEhighly similar to ( 599) loc_os01g53680 12001.m11534 protein 6-phosphofructokinase, putative, expressed seq=cds; coord=3:199826593..199834840:1; parent_gene=GRMZM5G879882
GRMZM2G106578_P02	-/+	highly similar to ( 643) AT2G20900 | Symbols: DGK5, ATDGK5 | diacylglycerol kinase, putative | chr2:8989412-8992798 REVERSEhighly similar to ( 840) loc_os04g54200 12004.m10312 protein diacylglycerol kinase, putative, expressed seq=cds; coord=2:6911514..6916578:1; parent_gene=GRMZM2G106578
GRMZM5G895554_P01	-/+	moderately similar to ( 301) AT2G14750 | Symbols: APK, AKN1, ATAKN1 | APK (APS KINASE); ATP binding / adenylylsulfate kinase/ kinase/ transferase, transferring phosphorus-containing groups | chr2:6314128-6315501 FORWARDmoderately similar to ( 298) KAPS_CATRO Adenylyl-sulfate kinase, chloroplast precursor (EC 2.7.1.25) (APS kinase) (Adenosine-5-phosphosulfate kinase) (ATP adenosine-5-phosphosulfat…
GRMZM2G176698_P01	+/+	nearly identical (1256) AT5G64070 | Symbols: PI-4KBETA1, PI4KBETA1 | PI-4KBETA1 (PHOSPHATIDYLINOSITOL 4-OH KINASE BETA1); 1-phosphatidylinositol 4-kinase | chr5:25637492-25643902 REVERSEweakly similar to ( 115) PI3K2_SOYBN Phosphatidylinositol 3-kinase, nodule isoform (EC 2.7.1.137) (PI3-kinase) (PtdIns-3-kinase) (PI3K) (SPI3K-1) - Glycine max (Soybean)nearly identical (1995) loc_os11g10420 12011…
GRMZM2G013478_P01	+/+	moderately similar to ( 240) AT5G63310 | Symbols: NDPK2, NDPK1A, NDPK IA IA, NDPK IA, ATNDPK2 | NDPK2 (NUCLEOSIDE DIPHOSPHATE KINASE 2); ATP binding / nucleoside diphosphate kinase/ protein binding | chr5:25372122-25373838 REVERSEmoderately similar to ( 254) NDK2_TOBAC Nucleoside diphosphate kinase 2, chloroplast precursor (EC 2.7.4.6) (Nucleoside diphosphate kinase II) (NDK II) (NDP kinase II) (…
GRMZM2G178576_P03	+/+	moderately similar to ( 266) AT4G09320 | Symbols: NDPK1 | NDPK1; ATP binding / nucleoside diphosphate kinase | chr4:5923424-5924366 FORWARDmoderately similar to ( 297) NDK1_SACOF Nucleoside diphosphate kinase 1 (EC 2.7.4.6) (Nucleoside diphosphate kinase I) (NDK I) (NDP kinase I) (NDPK I) (PP18) - Saccharum officinarum (Sugarcane)moderately similar to ( 272) loc_os10g41410 12010.m06905 protein nu…
GRMZM2G104504_P01	+/+	highly similar to ( 672) AT4G32180 | Symbols: ATPANK2 | ATPANK2 (PANTOTHENATE KINASE 2); pantothenate kinase | chr4:15538340-15543715 REVERSEhighly similar to ( 798) loc_os09g36270 12009.m22179 protein pantothenate kinase 2, putative, expressed seq=cds; coord=7:143215528..143220171:1; parent_gene=GRMZM2G104504
GRMZM2G382914_P01	+/+	highly similar to ( 656) AT1G79550 | Symbols: PGK | PGK (PHOSPHOGLYCERATE KINASE); phosphoglycerate kinase | chr1:29924347-29926295 REVERSEhighly similar to ( 694) PGKY_WHEAT Phosphoglycerate kinase, cytosolic (EC 2.7.2.3) - Triticum aestivum (Wheat)highly similar to ( 707) loc_os02g07260 12002.m33575 protein phosphoglycerate kinase, cytosolic, putative, expressed seq=cds; coord=5:84822215..84825…
GRMZM2G102944_P02	+/+	moderately similar to ( 445) AT1G09450 | Symbols: | haspin-related | chr1:3049066-3052858 FORWARDhighly similar to ( 700) loc_os07g44360 12007.m29284 protein serine/threonine-protein kinase Haspin, putative, expressed seq=cds; coord=2:213082830..213095697:1; parent_gene=GRMZM2G102944
GRMZM2G120329_P02	+/+	highly similar to ( 534) AT5G37350 | Symbols: | RIO1 family protein | chr5:14793837-14795828 FORWARDhighly similar to ( 720) loc_os07g06820 12007.m05142 protein serine/threonine-protein kinase RIO1, putative, expressed seq=cds; coord=5:211808705..211818459:1; parent_gene=GRMZM2G120329
GRMZM2G135808_P01	+/+	moderately similar to ( 231) AT4G03260 | Symbols: | leucine-rich repeat family protein | chr4:1429092-1431431 FORWARDhighly similar to ( 769) loc_os07g01550 12007.m04635 protein protein binding protein, putative, expressed seq=cds; coord=7:1222079..1229906:1; parent_gene=GRMZM2G135808
GRMZM2G472991_P01	+/+	highly similar to ( 564) AT3G51270 | Symbols: | ATP binding / catalytic/ protein serine/threonine kinase | chr3:19033851-19036772 FORWARDhighly similar to ( 704) loc_os01g66520 12001.m12760 protein serine/threonine-protein kinase RIO2, putative, expressed seq=cds; coord=8:164735112..164742222:1; parent_gene=GRMZM2G472991
GRMZM2G121128_P01	+/+	highly similar to ( 533) AT4G27600 | Symbols: | pfkB-type carbohydrate kinase family protein | chr4:13782753-13785005 REVERSEhighly similar to ( 647) loc_os10g42240 12010.m21983 protein carbohydrate kinase-like protein, putative, expressed seq=cds; coord=1:99697045..99700425:-1; parent_gene=GRMZM2G121128
GRMZM2G034143_P02	-/+	highly similar to ( 516) AT1G55810 | Symbols: | uracil phosphoribosyltransferase, putative / UMP pyrophosphorylase, putative / UPRTase, putative | chr1:20861273-20864003 FORWARDhighly similar to ( 603) loc_os02g17320 12002.m33637 protein uridine/cytidine kinase-like 1, putative, expressed seq=cds; coord=5:66021901..66031959:-1; parent_gene=GRMZM2G034143
GRMZM2G169462_P01	+/+	highly similar to ( 680) AT4G26510 | Symbols: | ATP binding / kinase/ phosphotransferase, alcohol group as acceptor / uracil phosphoribosyltransferase | chr4:13384503-13387920 FORWARDhighly similar to ( 864) loc_os02g17320 12002.m33637 protein uridine/cytidine kinase-like 1, putative, expressed seq=cds; coord=4:241073345..241079426:1; parent_gene=GRMZM2G169462
GRMZM2G004534_P01	+/+	highly similar to ( 913) AT3G52990 | Symbols: | pyruvate kinase, putative | chr3:19649336-19652237 FORWARDmoderately similar to ( 376) KPYC_TOBAC Pyruvate kinase, cytosolic isozyme (EC 2.7.1.40) (PK) - Nicotiana tabacum (Common tobacco)highly similar to ( 988) loc_os11g05110 12011.m079911 protein pyruvate kinase, cytosolic isozyme, putative, expressed seq=cds; coord=10:4694280..4699187:-1; parent…
GRMZM2G005350_P01	+/+	highly similar to ( 583) AT3G55270 | Symbols: MKP1, ATMKP1 | MKP1 (MITOGEN-ACTIVATED PROTEIN KINASE PHOSPHATASE 1); MAP kinase tyrosine/serine/threonine phosphatase | chr3:20496775-20499408 FORWARDvery weakly similar to (85.5) PTP3_CHLEU Dual specificity protein phosphatase (EC 3.1.3.48) (EC 3.1.3.16) - Chlamydomonas eugametoshighly similar to ( 685) loc_os05g02500 12005.m64196 protein MAP kinase…
GRMZM2G033135_P01	+/+	moderately similar to ( 214) AT1G50030 | Symbols: TOR | TOR (TARGET OF RAPAMYCIN); 1-phosphatidylinositol-3-kinase/ protein binding | chr1:18522626-18539619 REVERSEweakly similar to ( 173) ATR_ORYSA Serine/threonine-protein kinase ATR (EC 2.7.11.1) - Oryza sativa (Rice)nearly identical (2261) loc_os03g52794 12003.m10253 protein phosphatidylinositol 3- and 4-kinase family protein, expressed seq=cd…
GRMZM2G064725_P01	+/+	moderately similar to ( 270) AT5G21170 | Symbols: | 5-AMP-activated protein kinase beta-2 subunit, putative | chr5:7205718-7208239 FORWARDmoderately similar to ( 457) loc_os03g20340 12003.m07444 protein SNF1-related protein kinase regulatory subunit beta-1, putative, expressed seq=cds; coord=9:134132145..134139171:-1; parent_gene=GRMZM2G064725
GRMZM2G070252_P01	+/+	moderately similar to ( 480) AT1G06750 | Symbols: | unknown protein | chr1:2073882-2076350 FORWARDhighly similar to ( 631) loc_os03g43010 12003.m09352 protein expressed protein seq=cds; coord=1:253506138..253511041:-1; parent_gene=GRMZM2G070252
GRMZM2G087146_P01	+/+	moderately similar to ( 372) AT1G74320 | Symbols: | choline kinase, putative | chr1:27941192-27942903 FORWARDhighly similar to ( 536) loc_os01g08760 12001.m07501 protein choline/ethanolamine kinase, putative, expressed seq=cds; coord=8:21148229..21150540:1; parent_gene=GRMZM2G087146
GRMZM2G097457_P02	-/+	nearly identical (1434) AT4G15530 | Symbols: PPDK | PPDK (pyruvate orthophosphate dikinase); kinase/ pyruvate, phosphate dikinase | chr4:8864828-8870748 REVERSEnearly identical (1625) PPDK_MAIZE Pyruvate, phosphate dikinase, chloroplast precursor (EC 2.7.9.1) (Pyruvate, orthophosphate dikinase) - Zea mays (Maize)nearly identical (1588) loc_os05g33570 12005.m083718 protein pyruvate, phosphate diki…
GRMZM2G098900_P02	-/+	highly similar to ( 865) AT4G16130 | Symbols: ARA1, ISA1, ATISA1 | ARA1 (ARABINOSE KINASE); ATP binding / L-arabinokinase/ galactokinase | chr4:9120875-9127656 FORWARDnearly identical (1053) loc_os06g48940 12006.m09420 protein ARA1, putative, expressed seq=cds; coord=5:57372698..57381172:1; parent_gene=GRMZM2G098900
GRMZM2G110582_P02	-/+	moderately similar to ( 232) AT2G20495 | Symbols: | FUNCTIONS IN: molecular_function unknown; INVOLVED IN: biological_process unknown; LOCATED IN: cellular_component unknown; CONTAINS InterPro DOMAIN/s: Serine-threonine protein kinase 19 (InterPro:IPR018865); Has 106 Blast hits to 106 proteins in 29 species: Archae - 0; Bacteria - 0; Metazoa - 73; Fungi - 0; Plants - 19; Viruses - 0; Other Eukary…
GRMZM2G114570_P01	+/+	highly similar to ( 884) AT1G33170 | Symbols: | dehydration-responsive family protein | chr1:12027262-12030397 FORWARDnearly identical (1155) loc_os10g36690 12010.m065310 protein ankyrin protein kinase-like, putative, expressed seq=cds; coord=1:224375882..224379486:-1; parent_gene=GRMZM2G114570
GRMZM2G132373_P01	+/+	nearly identical (1148) AT1G71010 | Symbols: | phosphatidylinositol-4-phosphate 5-kinase family protein | chr1:26782839-26788712 FORWARDnearly identical (2114) loc_os06g14750 12006.m06190 protein 1-phosphatidylinositol-4-phosphate 5-kinase/ zinc ion binding protein, putative, expressed seq=cds; coord=6:117794563..117803763:1; parent_gene=GRMZM2G132373
GRMZM2G147430_P02	+/+	highly similar to ( 881) AT1G26190 | Symbols: | phosphoribulokinase/uridine kinase family protein | chr1:9057285-9060433 REVERSEnearly identical (1130) loc_os02g47860 12002.m100333 protein uridine kinase, putative, expressed seq=cds; coord=5:201458383..201464220:1; parent_gene=GRMZM2G147430
GRMZM2G153722_P02	-/+	nearly identical (1307) AT3G14270 | Symbols: | phosphatidylinositol-4-phosphate 5-kinase family protein | chr3:4754624-4761185 FORWARDnearly identical (2295) loc_os08g34950 12008.m07484 protein 1-phosphatidylinositol-4-phosphate 5-kinase/ zinc ion binding protein, putative, expressed seq=cds; coord=4:62563963..62571679:1; parent_gene=GRMZM2G153722
GRMZM2G168953_P02	+/+	moderately similar to ( 270) AT2G24190 | Symbols: | short-chain dehydrogenase/reductase (SDR) family protein | chr2:10283740-10284934 REVERSEhighly similar to ( 506) loc_os04g44920 12004.m101595 protein short-chain dehydrogenase/reductase SDR, putative, expressed seq=cds; coord=10:132552624..132555408:1; parent_gene=GRMZM2G168953
GRMZM2G179523_P01	+/+	highly similar to ( 686) AT1G26270 | Symbols: | phosphatidylinositol 3- and 4-kinase family protein | chr1:9089822-9091714 REVERSEnearly identical (1012) loc_os04g57300 12004.m35223 protein phosphatidylinositol 3- and 4-kinase family protein, expressed seq=cds; coord=10:147320079..147322867:-1; parent_gene=GRMZM2G179523
GRMZM2G306345_P03	-/+	highly similar to ( 969) AT4G15530 | Symbols: PPDK | PPDK (pyruvate orthophosphate dikinase); kinase/ pyruvate, phosphate dikinase | chr4:8864828-8870748 REVERSEnearly identical (1196) PPDK_MAIZE Pyruvate, phosphate dikinase, chloroplast precursor (EC 2.7.9.1) (Pyruvate, orthophosphate dikinase) - Zea mays (Maize)nearly identical (1081) loc_os05g33570 12005.m083718 protein pyruvate, phosphate dik…
GRMZM2G466780_P01	+/+	highly similar to ( 542) AT3G54090 | Symbols: | pfkB-type carbohydrate kinase family protein | chr3:20028145-20029835 FORWARDweakly similar to ( 165) SCRK_SOLTU Fructokinase (EC 2.7.1.4) - Solanum tuberosum (Potato)highly similar to ( 824) loc_os01g63220 12001.m43514 protein protein kinase, putative, expressed seq=cds; coord=3:179068822..179073799:-1; parent_gene=GRMZM2G466780
GRMZM2G050309_P01	+/+	nearly identical (1007) AT3G09920 | Symbols: PIP5K9 | PIP5K9 (PHOSPHATIDYL INOSITOL MONOPHOSPHATE 5 KINASE); 1-phosphatidylinositol-4-phosphate 5-kinase/ ATP binding / phosphatidylinositol phosphate kinase | chr3:3040426-3043676 REVERSEhighly similar to ( 692) PI5K1_ORYSA Phosphatidylinositol-4-phosphate 5-kinase 1 precursor (EC 2.7.1.68) (1-phosphatidylinositol-4-phosphate kinase) (PIP5K) (PtdIn…
GRMZM2G066876_P01	-/+	nearly identical (1238) AT1G71010 | Symbols: | phosphatidylinositol-4-phosphate 5-kinase family protein | chr1:26782839-26788712 FORWARDnearly identical (2000) loc_os09g23740 12009.m05530 protein 1-phosphatidylinositol-4-phosphate 5-kinase/ zinc ion binding protein, putative, expressed seq=cds; coord=7:109149609..109158470:-1; parent_gene=GRMZM2G066876
GRMZM2G132468_P01	+/+	highly similar to ( 706) AT3G19420 | Symbols: ATPEN2 | ATPEN2 (ARABIDOPSIS THALIANA PTEN 2); phosphatase/ protein tyrosine phosphatase | chr3:6731824-6735354 FORWARDhighly similar to ( 918) loc_os12g21890 12012.m06033 protein phosphoprotein phosphatase, putative, expressed seq=cds; coord=2:235478100..235485711:-1; parent_gene=GRMZM2G132468
GRMZM2G128613_P01	+/+	highly similar to ( 874) AT2G01690 | Symbols: | binding | chr2:309144-313499 REVERSEnearly identical (1144) loc_os03g12300 12003.m101248 protein HEAT repeat family protein, expressed seq=cds; coord=1:28069504..28078372:-1; parent_gene=GRMZM2G128613
GRMZM2G154414_P01	-/+	seq=cds; coord=4:5405531..5406955:-1; parent_gene=GRMZM2G154414
GRMZM2G068340_P01	+/-	moderately similar to ( 281) AT4G19600 | Symbols: CYCT1;4 | CYCT1;4; cyclin-dependent protein kinase | chr4:10673619-10676532 FORWARDvery weakly similar to (83.6) CCNC_ORYSA G1/S-specific cyclin C-type - Oryza sativa (Rice)highly similar to ( 667) loc_os02g24190 12002.m77751 protein cyclin-dependent protein kinase, putative, expressed seq=cds; coord=5:189318352..189325133:-1; parent_gene=GRMZM2G0…
GRMZM2G082962_P01	+/-	highly similar to ( 593) AT5G06830 | Symbols: | unknown protein | chr5:2116882-2119559 REVERSEhighly similar to ( 882) loc_os06g21560 12006.m32063 protein CDK5RAP3-like protein, putative, expressed seq=cds; coord=9:44375681..44379965:1; parent_gene=GRMZM2G082962
GRMZM2G101635_P01	+/-	moderately similar to ( 284) AT4G19600 | Symbols: CYCT1;4 | CYCT1;4; cyclin-dependent protein kinase | chr4:10673619-10676532 FORWARDvery weakly similar to (83.6) CCNC_ORYSA G1/S-specific cyclin C-type - Oryza sativa (Rice)highly similar to ( 685) loc_os02g24190 12002.m77751 protein cyclin-dependent protein kinase, putative, expressed seq=cds; coord=4:148596613..148602688:-1; parent_gene=GRMZM2G1…
GRMZM2G108463_P01	+/-	moderately similar to ( 428) AT2G26430 | Symbols: RCY1, ATRCY1 | RCY1 (ARGININE-RICH CYCLIN 1); cyclin-dependent protein kinase regulator | chr2:11243433-11245255 REVERSEhighly similar to ( 583) loc_os01g27940 12001.m09240 protein cyclin-L2, putative, expressed seq=cds; coord=1:243768555..243784387:1; parent_gene=GRMZM2G108463
GRMZM2G308570_P02	+/-	highly similar to ( 509) AT4G19600 | Symbols: CYCT1;4 | CYCT1;4; cyclin-dependent protein kinase | chr4:10673619-10676532 FORWARDvery weakly similar to (86.3) CCNC_ORYSA G1/S-specific cyclin C-type - Oryza sativa (Rice)highly similar to ( 613) loc_os12g30020 12012.m26915 protein cyclin-T1, putative, expressed seq=cds; coord=1:3892754..3905875:-1; parent_gene=GRMZM2G308570
GRMZM2G057935_P01	+/-	nearly identical (1308) AT5G35840 | Symbols: PHYC | PHYC (phytochrome defective c); protein histidine kinase | chr5:14008049-14011619 FORWARDnearly identical (2056) PHYC_SORBI Phytochrome C - Sorghum bicolor (Sorghum) (Sorghum vulgare)nearly identical (1954) loc_os03g54084 12003.m101724 protein phytochrome C, putative, expressed seq=cds; coord=1:276992819..276997822:-1; parent_gene=GRMZM2G057935
GRMZM2G092174_P01	+/-	nearly identical (1637) AT2G18790 | Symbols: PHYB, HY3, OOP1 | PHYB (PHYTOCHROME B); G-protein coupled photoreceptor/ protein histidine kinase/ red or far-red light photoreceptor/ signal transducer | chr2:8140079-8144151 FORWARDnearly identical (2116) PHYB_SORBI Phytochrome B - Sorghum bicolor (Sorghum) (Sorghum vulgare)nearly identical (2020) loc_os03g19590 12003.m07375 protein phytochrome B, pu…
GRMZM2G129889_P01	+/-	nearly identical (1279) AT5G35840 | Symbols: PHYC | PHYC (phytochrome defective c); protein histidine kinase | chr5:14008049-14011619 FORWARDnearly identical (2006) PHYC_SORBI Phytochrome C - Sorghum bicolor (Sorghum) (Sorghum vulgare)nearly identical (1899) loc_os03g54084 12003.m101724 protein phytochrome C, putative, expressed seq=cds; coord=5:7121947..7126963:-1; parent_gene=GRMZM2G129889
GRMZM2G151223_P01	+/-	highly similar to ( 998) AT2G01830 | Symbols: WOL, CRE1, WOL1, AHK4, ATCRE1 | WOL (WOODEN LEG); cytokinin receptor/ osmosensor/ phosphoprotein phosphatase/ protein histidine kinase | chr2:363332-367429 REVERSEweakly similar to ( 133) ETR1_MALDO Ethylene receptor (EC 2.7.13.3) - Malus domestica (Apple) (Malus sylvestris)nearly identical (1525) loc_os02g50480 12002.m10082 protein histidine kinase 1…
GRMZM2G157727_P02	+/-	nearly identical (1391) AT1G09570 | Symbols: PHYA, FHY2, FRE1, HY8 | PHYA (PHYTOCHROME A); G-protein coupled photoreceptor/ protein histidine kinase/ red or far-red light photoreceptor/ signal transducer | chr1:3095498-3098892 REVERSEnearly identical (2032) PHYA1_MAIZE Phytochrome A - Zea mays (Maize)nearly identical (1902) loc_os03g51030 12003.m101474 protein phytochrome A, putative, expressed s…
GRMZM2G471529_P01	+/-	nearly identical (1088) AT1G27320 | Symbols: AHK3 | AHK3 (ARABIDOPSIS HISTIDINE KINASE 3); cytokinin receptor/ osmosensor/ protein histidine kinase | chr1:9487780-9492027 FORWARDweakly similar to ( 137) ETR1_MALDO Ethylene receptor (EC 2.7.13.3) - Malus domestica (Apple) (Malus sylvestris)nearly identical (1544) loc_os01g69920 12001.m42798 protein histidine kinase 2, putative, expressed seq=cds; …
GRMZM2G368799_P01	+/-	moderately similar to ( 252) AT5G61760 | Symbols: ATIPK2BETA, IPK2B, IPK2BETA | ATIPK2BETA; inositol or phosphatidylinositol kinase/ inositol trisphosphate 6-kinase | chr5:24813916-24814818 REVERSEmoderately similar to ( 399) loc_os02g32370 12002.m08330 protein inositol hexaphosphate kinase, putative, expressed seq=cds; coord=5:167239137..167246354:1; parent_gene=GRMZM2G368799
GRMZM2G043414_P01	+/-	moderately similar to ( 498) AT5G51290 | Symbols: | ceramide kinase-related | chr5:20844252-20848157 REVERSEhighly similar to ( 566) loc_os02g43906 12002.m09425 protein diacylglycerol kinase, putative, expressed seq=cds; coord=4:151798067..151822537:-1; parent_gene=GRMZM2G043414
GRMZM2G009591_P02	+/-	highly similar to ( 702) AT2G22480 | Symbols: PFK5 | PFK5 (PHOSPHOFRUCTOKINASE 5); 6-phosphofructokinase | chr2:9545670-9548414 FORWARDhighly similar to ( 951) loc_os10g26570 12010.m05597 protein pyrophosphate--fructose 6-phosphate 1-phosphotransferase, putative, expressed seq=cds; coord=1:242912273..242916942:1; parent_gene=GRMZM2G009591
GRMZM2G042502_P01	+/-	nearly identical (1012) AT1G76550 | Symbols: | pyrophosphate--fructose-6-phosphate 1-phosphotransferase alpha subunit, putative / pyrophosphate-dependent 6-phosphofructose-1-kinase, putative | chr1:28722900-28726929 REVERSEnearly identical (1024) PFPA_RICCO Pyrophosphate--fructose 6-phosphate 1-phosphotransferase alpha subunit (EC 2.7.1.90) (PFP) (6-phosphofructokinase, pyrophosphate dependent) (…
GRMZM2G059151_P01	+/-	highly similar to ( 892) AT1G12000 | Symbols: | pyrophosphate--fructose-6-phosphate 1-phosphotransferase beta subunit, putative / pyrophosphate-dependent 6-phosphofructose-1-kinase, putative | chr1:4050159-4053727 REVERSEhighly similar to ( 903) PFPB_RICCO Pyrophosphate--fructose 6-phosphate 1-phosphotransferase subunit beta (EC 2.7.1.90) (PFP) (6-phosphofructokinase, pyrophosphate dependent) (Py…
GRMZM2G080375_P01	+/-	highly similar to ( 728) AT4G26270 | Symbols: PFK3 | PFK3 (PHOSPHOFRUCTOKINASE 3); 6-phosphofructokinase | chr4:13301094-13304030 REVERSEvery weakly similar to (80.5) PFPB_RICCO Pyrophosphate--fructose 6-phosphate 1-phosphotransferase subunit beta (EC 2.7.1.90) (PFP) (6-phosphofructokinase, pyrophosphate dependent) (Pyrophosphate-dependent 6-phosphofructose-1-kinase) (PPi-PFK) - Ricinus communis …
GRMZM2G123371_P01	+/-	nearly identical (1004) AT1G76550 | Symbols: | pyrophosphate--fructose-6-phosphate 1-phosphotransferase alpha subunit, putative / pyrophosphate-dependent 6-phosphofructose-1-kinase, putative | chr1:28722900-28726929 REVERSEnearly identical (1025) PFPA_RICCO Pyrophosphate--fructose 6-phosphate 1-phosphotransferase alpha subunit (EC 2.7.1.90) (PFP) (6-phosphofructokinase, pyrophosphate dependent) (…
GRMZM2G127717_P01	+/-	highly similar to ( 724) AT2G22480 | Symbols: PFK5 | PFK5 (PHOSPHOFRUCTOKINASE 5); 6-phosphofructokinase | chr2:9545670-9548414 FORWARDhighly similar to ( 948) loc_os09g24910 12009.m05645 protein 6-phosphofructokinase 2, putative, expressed seq=cds; coord=2:181110668..181120123:1; parent_gene=GRMZM2G127717
GRMZM2G132069_P01	+/-	highly similar to ( 734) AT4G26270 | Symbols: PFK3 | PFK3 (PHOSPHOFRUCTOKINASE 3); 6-phosphofructokinase | chr4:13301094-13304030 REVERSEhighly similar to ( 939) loc_os01g09570 12001.m07582 protein 6-phosphofructokinase 2, putative, expressed seq=cds; coord=3:6801004..6804943:-1; parent_gene=GRMZM2G132069
GRMZM2G409131_P01	+/-	highly similar to ( 667) AT1G76550 | Symbols: | pyrophosphate--fructose-6-phosphate 1-phosphotransferase alpha subunit, putative / pyrophosphate-dependent 6-phosphofructose-1-kinase, putative | chr1:28722900-28726929 REVERSEhighly similar to ( 699) PFPA_RICCO Pyrophosphate--fructose 6-phosphate 1-phosphotransferase alpha subunit (EC 2.7.1.90) (PFP) (6-phosphofructokinase, pyrophosphate dependent)…
GRMZM2G450163_P01	+/-	highly similar to ( 815) AT1G76550 | Symbols: | pyrophosphate--fructose-6-phosphate 1-phosphotransferase alpha subunit, putative / pyrophosphate-dependent 6-phosphofructose-1-kinase, putative | chr1:28722900-28726929 REVERSEhighly similar to ( 858) PFPA_RICCO Pyrophosphate--fructose 6-phosphate 1-phosphotransferase alpha subunit (EC 2.7.1.90) (PFP) (6-phosphofructokinase, pyrophosphate dependent)…
GRMZM5G879882_P03	+/-	highly similar to ( 709) AT4G26270 | Symbols: PFK3 | PFK3 (PHOSPHOFRUCTOKINASE 3); 6-phosphofructokinase | chr4:13301094-13304030 REVERSEhighly similar to ( 965) loc_os01g53680 12001.m11534 protein 6-phosphofructokinase, putative, expressed seq=cds; coord=3:199826593..199834840:1; parent_gene=GRMZM5G879882
GRMZM2G021846_P01	+/-	highly similar to ( 988) AT1G07110 | Symbols: F2KP, ATF2KP, FKFBP | F2KP (FRUCTOSE-2,6-BISPHOSPHATASE); fructose-2,6-bisphosphate 2-phosphatase | chr1:2178363-2183980 REVERSEnearly identical (1240) loc_os05g07130 12005.m05239 protein fructose-6-phosphate-2-kinase/fructose-2, 6-bisphosphatase, putative, expressed seq=cds; coord=6:124531556..124550917:1; parent_gene=GRMZM2G021846
GRMZM5G824405_P01	+/-	highly similar to ( 919) AT1G07110 | Symbols: F2KP, ATF2KP, FKFBP | F2KP (FRUCTOSE-2,6-BISPHOSPHATASE); fructose-2,6-bisphosphate 2-phosphatase | chr1:2178363-2183980 REVERSEhighly similar to ( 913) loc_os05g07130 12005.m05239 protein fructose-6-phosphate-2-kinase/fructose-2, 6-bisphosphatase, putative, expressed seq=cds; coord=1:45637088..45664775:1; parent_gene=GRMZM5G824405
GRMZM2G046498_P02	+/-	nearly identical (1096) AT1G21640 | Symbols: NADK2, ATNADK2 | NADK2; NAD+ kinase/ calmodulin binding | chr1:7588726-7592669 FORWARDnearly identical (1560) NADK2_ORYSA Probable NAD kinase 2, chloroplast precursor (EC 2.7.1.23) - Oryza sativa (Rice)nearly identical (1560) loc_os11g08670 12011.m05064 protein NAD kinase 2, chloroplast precursor, putative, expressed seq=cds; coord=2:129302719..1293086…
GRMZM2G057475_P04	+/-	moderately similar to ( 414) AT4G21540 | Symbols: SPHK1 | SPHK1 (SPHINGOSINE KINASE 1); D-erythro-sphingosine kinase/ diacylglycerol kinase/ sphinganine kinase | chr4:11460703-11462356 FORWARDhighly similar to ( 548) loc_os07g37580 12007.m29228 protein D-erythro-sphingosine kinase/ diacylglycerol kinase, putative, expressed seq=cds; coord=7:157592958..157598024:1; parent_gene=GRMZM2G057475
GRMZM2G059073_P02	+/-	highly similar to ( 642) AT3G21070 | Symbols: NADK1, ATNADK-1 | NADK1 (NAD KINASE 1); NAD+ kinase/ NADH kinase/ calmodulin binding | chr3:7380434-7383874 REVERSEhighly similar to ( 907) NADK1_ORYSA Probable NAD kinase 1 (EC 2.7.1.23) - Oryza sativa (Rice)highly similar to ( 935) loc_os01g72690 12001.m42804 protein NAD kinase 1, putative, expressed seq=cds; coord=8:157467209..157473949:-1; parent_…
GRMZM2G076911_P01	+/-	highly similar to ( 831) AT5G07920 | Symbols: DGK1, ATDGK1 | DGK1 (DIACYLGLYCEROL KINASE1); calcium ion binding / diacylglycerol kinase | chr5:2525197-2528396 REVERSEnearly identical (1154) loc_os12g38780 12012.m07663 protein diacylglycerol kinase 1, putative, expressed seq=cds; coord=1:157135069..157139991:-1; parent_gene=GRMZM2G076911
GRMZM2G088549_P01	+/-	weakly similar to ( 198) AT5G23450 | Symbols: ATLCBK1 | ATLCBK1 (A. THALIANA LONG-CHAIN BASE (LCB) KINASE 1); D-erythro-sphingosine kinase/ diacylglycerol kinase | chr5:7905041-7908960 REVERSEmoderately similar to ( 441) loc_os08g05650 12008.m26581 protein sphingosine kinase, putative, expressed seq=cds; coord=4:34018679..34024672:-1; parent_gene=GRMZM2G088549
GRMZM2G088549_P02	+/-	moderately similar to ( 227) AT5G23450 | Symbols: ATLCBK1 | ATLCBK1 (A. THALIANA LONG-CHAIN BASE (LCB) KINASE 1); D-erythro-sphingosine kinase/ diacylglycerol kinase | chr5:7905041-7908960 REVERSEhighly similar to ( 584) loc_os08g05650 12008.m26581 protein sphingosine kinase, putative, expressed seq=cds; coord=4:34018691..34024672:-1; parent_gene=GRMZM2G088549
GRMZM2G089860_P01	+/-	moderately similar to ( 450) AT2G46090 | Symbols: | diacylglycerol kinase family protein | chr2:18950919-18953079 FORWARDhighly similar to ( 581) loc_os03g03400 12003.m101167 protein D-erythro-sphingosine kinase/ diacylglycerol kinase, putative, expressed seq=cds; coord=1:5396964..5404397:1; parent_gene=GRMZM2G089860
GRMZM2G094452_P01	+/-	highly similar to ( 679) AT2G20900 | Symbols: DGK5, ATDGK5 | diacylglycerol kinase, putative | chr2:8989412-8992798 REVERSEhighly similar to ( 890) loc_os08g08110 12008.m04946 protein diacylglycerol kinase, putative, expressed seq=cds; coord=10:55988170..55998392:-1; parent_gene=GRMZM2G094452
GRMZM2G106119_P01	+/-	highly similar to ( 566) AT1G21640 | Symbols: NADK2, ATNADK2 | NADK2; NAD+ kinase/ calmodulin binding | chr1:7588726-7592669 FORWARDnearly identical (1025) NADK2_ORYSA Probable NAD kinase 2, chloroplast precursor (EC 2.7.1.23) - Oryza sativa (Rice)nearly identical (1025) loc_os11g08670 12011.m05064 protein NAD kinase 2, chloroplast precursor, putative, expressed seq=cds; coord=4:209116072..209118…
GRMZM2G106119_P02	+/-	highly similar to ( 783) AT1G21640 | Symbols: NADK2, ATNADK2 | NADK2; NAD+ kinase/ calmodulin binding | chr1:7588726-7592669 FORWARDnearly identical (1217) NADK2_ORYSA Probable NAD kinase 2, chloroplast precursor (EC 2.7.1.23) - Oryza sativa (Rice)nearly identical (1217) loc_os11g08670 12011.m05064 protein NAD kinase 2, chloroplast precursor, putative, expressed seq=cds; coord=4:209117034..209120…
GRMZM2G106578_P01	+/-	highly similar to ( 643) AT2G20900 | Symbols: DGK5, ATDGK5 | diacylglycerol kinase, putative | chr2:8989412-8992798 REVERSEhighly similar to ( 840) loc_os04g54200 12004.m10312 protein diacylglycerol kinase, putative, expressed seq=cds; coord=2:6911483..6916610:1; parent_gene=GRMZM2G106578
GRMZM2G128214_P01	+/-	highly similar to ( 527) AT4G30340 | Symbols: ATDGK7 | ATDGK7 (Diacylglycerol kinase 7); diacylglycerol kinase | chr4:14838465-14840941 REVERSEhighly similar to ( 728) loc_os02g54650 12002.m10494 protein diacylglycerol kinase, putative, expressed seq=cds; coord=5:212754787..212763972:-1; parent_gene=GRMZM2G128214
GRMZM2G345725_P01	+/-	highly similar to ( 682) AT5G23450 | Symbols: ATLCBK1 | ATLCBK1 (A. THALIANA LONG-CHAIN BASE (LCB) KINASE 1); D-erythro-sphingosine kinase/ diacylglycerol kinase | chr5:7905041-7908960 REVERSEnearly identical (1170) loc_os10g37280 12010.m06523 protein sphingosine kinase, putative, expressed seq=cds; coord=1:223320791..223329098:-1; parent_gene=GRMZM2G345725
GRMZM5G825695_P01	+/-	moderately similar to ( 209) AT3G46060 | Symbols: ARA3 | ATRAB8A; GTP binding | chr3:16917908-16919740 FORWARDmoderately similar to ( 209) RB1BV_BETVU Ras-related protein RAB1BV - Beta vulgaris (Sugar beet)moderately similar to ( 275) loc_os08g08110 12008.m04946 protein diacylglycerol kinase, putative, expressed seq=cds; coord=1:269556725..269567271:-1; parent_gene=GRMZM5G825695
GRMZM2G132777_P01	+/-	moderately similar to ( 386) AT3G57560 | Symbols: | aspartate/glutamate/uridylate kinase family protein | chr3:21311164-21312207 REVERSEmoderately similar to ( 497) loc_os04g46460 12004.m35181 protein acetylglutamate kinase, putative, expressed seq=cds; coord=2:19443026..19444255:1; parent_gene=GRMZM2G132777
GRMZM2G323719_P01	+/-	moderately similar to ( 382) AT3G57560 | Symbols: | aspartate/glutamate/uridylate kinase family protein | chr3:21311164-21312207 REVERSEmoderately similar to ( 470) loc_os04g46460 12004.m35181 protein acetylglutamate kinase, putative, expressed seq=cds; coord=4:152397016..152398383:1; parent_gene=GRMZM2G323719
GRMZM2G089767_P01	+/-	moderately similar to ( 464) AT5G03300 | Symbols: ADK2 | ADK2 (ADENOSINE KINASE 2); adenosine kinase/ copper ion binding / kinase | chr5:796573-798997 FORWARDmoderately similar to ( 367) ADK_PHYPA Adenosine kinase (EC 2.7.1.20) (AK) (Adenosine 5-phosphotransferase) - Physcomitrella patens (Moss)highly similar to ( 519) loc_os04g43750 12004.m101587 protein adenosine kinase 2, putative, expressed s…
GRMZM2G135132_P01	+/-	highly similar to ( 577) AT5G03300 | Symbols: ADK2 | ADK2 (ADENOSINE KINASE 2); adenosine kinase/ copper ion binding / kinase | chr5:796573-798997 FORWARDmoderately similar to ( 474) ADK_PHYPA Adenosine kinase (EC 2.7.1.20) (AK) (Adenosine 5-phosphotransferase) - Physcomitrella patens (Moss)highly similar to ( 646) loc_os02g41590 12002.m09195 protein adenosine kinase 2, putative, expressed seq=cd…
GRMZM2G540538_P01	+/-	highly similar to ( 582) AT5G03300 | Symbols: ADK2 | ADK2 (ADENOSINE KINASE 2); adenosine kinase/ copper ion binding / kinase | chr5:796573-798997 FORWARDmoderately similar to ( 479) ADK_PHYPA Adenosine kinase (EC 2.7.1.20) (AK) (Adenosine 5-phosphotransferase) - Physcomitrella patens (Moss)highly similar to ( 654) loc_os02g41590 12002.m09195 protein adenosine kinase 2, putative, expressed seq=cd…
GRMZM2G030628_P01	+/-	highly similar to ( 506) AT5G35170 | Symbols: | adenylate kinase family protein | chr5:13419278-13423381 FORWARDmoderately similar to ( 275) KADC_MAIZE Adenylate kinase, chloroplast (EC 2.7.4.3) (ATP-AMP transphosphorylase) - Zea mays (Maize)highly similar to ( 655) loc_os08g19140 12008.m05984 protein ATP binding protein, putative, expressed seq=cds; coord=4:66899011..66909708:-1; parent_gene=GRM…
GRMZM2G032699_P02	+/-	weakly similar to ( 137) AT5G60340 | Symbols: | maoC-like dehydratase domain-containing protein | chr5:24273879-24275891 REVERSEmoderately similar to ( 300) loc_os07g22950 12007.m079660 protein adenylate kinase isoenzyme 6, putative, expressed seq=cds; coord=7:35007319..35011665:1; parent_gene=GRMZM2G032699
GRMZM2G086882_P01	+/-	moderately similar to ( 408) AT5G63400 | Symbols: ADK1 | ADK1 (ADENYLATE KINASE 1); ATP binding / adenylate kinase/ nucleobase, nucleoside, nucleotide kinase | chr5:25393502-25394817 REVERSEmoderately similar to ( 442) KAD2_ORYSA Adenylate kinase B (EC 2.7.4.3) (ATP-AMP transphosphorylase) - Oryza sativa (Rice)moderately similar to ( 442) loc_os11g20790 12011.m06153 protein adenylate kinase B, pu…
GRMZM2G092923_P01	+/-	moderately similar to ( 369) AT2G37250 | Symbols: ADK, ATPADK1 | ADK (ADENOSINE KINASE); adenylate kinase/ nucleotide kinase | chr2:15641991-15643318 FORWARDmoderately similar to ( 361) KADC_SOLTU Adenylate kinase, chloroplast precursor (EC 2.7.4.3) (ATP-AMP transphosphorylase) - Solanum tuberosum (Potato)moderately similar to ( 476) loc_os03g03820 12003.m05914 protein adenylate kinase, chloropla…
GRMZM2G125193_P01	+/-	moderately similar to ( 404) AT5G63400 | Symbols: ADK1 | ADK1 (ADENYLATE KINASE 1); ATP binding / adenylate kinase/ nucleobase, nucleoside, nucleotide kinase | chr5:25393502-25394817 REVERSEmoderately similar to ( 439) KAD2_ORYSA Adenylate kinase B (EC 2.7.4.3) (ATP-AMP transphosphorylase) - Oryza sativa (Rice)moderately similar to ( 439) loc_os11g20790 12011.m06153 protein adenylate kinase B, pu…
GRMZM2G173209_P01	+/-	moderately similar to ( 404) AT5G63400 | Symbols: ADK1 | ADK1 (ADENYLATE KINASE 1); ATP binding / adenylate kinase/ nucleobase, nucleoside, nucleotide kinase | chr5:25393502-25394817 REVERSEmoderately similar to ( 437) KAD2_ORYSA Adenylate kinase B (EC 2.7.4.3) (ATP-AMP transphosphorylase) - Oryza sativa (Rice)moderately similar to ( 437) loc_os11g20790 12011.m06153 protein adenylate kinase B, pu…
GRMZM2G178192_P01	+/-	moderately similar to ( 269) AT5G47840 | Symbols: AMK2 | AMK2 (Adenosine monophosphate kinase); ATP binding / adenylate kinase/ nucleobase, nucleoside, nucleotide kinase/ nucleotide kinase/ phosphotransferase, phosphate group as acceptor | chr5:19375488-19378058 FORWARDmoderately similar to ( 380) KADC_MAIZE Adenylate kinase, chloroplast (EC 2.7.4.3) (ATP-AMP transphosphorylase) - Zea mays (Maize…
GRMZM5G895554_P05	+/-	moderately similar to ( 328) AT3G03900 | Symbols: | adenylylsulfate kinase, putative | chr3:1002975-1004271 REVERSEmoderately similar to ( 328) KAPS_CATRO Adenylyl-sulfate kinase, chloroplast precursor (EC 2.7.1.25) (APS kinase) (Adenosine-5-phosphosulfate kinase) (ATP adenosine-5-phosphosulfate 3-phosphotransferase) - Catharanthus roseus (Rosy periwinkle) (Madagascar periwinkle)moderately simila…
GRMZM2G024686_P01	+/-	highly similar to ( 757) AT5G13280 | Symbols: AK-LYS1, AK1, AK | AK-LYS1 (ASPARTATE KINASE 1); aspartate kinase | chr5:4249516-4252654 FORWARDweakly similar to ( 179) AKH2_MAIZE Bifunctional aspartokinase/homoserine dehydrogenase 2, chloroplast precursor (AK-HD 2) (AK-HSDH 2) [Includes: Aspartokinase (EC 2.7.2.4); Homoserine dehydrogenase (EC 1.1.1.3)] - Zea mays (Maize)highly similar to ( 917) l…
GRMZM2G052935_P01	+/-	highly similar to ( 739) AT5G13280 | Symbols: AK-LYS1, AK1, AK | AK-LYS1 (ASPARTATE KINASE 1); aspartate kinase | chr5:4249516-4252654 FORWARDweakly similar to ( 182) AKH1_MAIZE Bifunctional aspartokinase/homoserine dehydrogenase 1, chloroplast precursor (AK-HD 1) (AK-HSDH 1) [Includes: Aspartokinase (EC 2.7.2.4); Homoserine dehydrogenase (EC 1.1.1.3)] - Zea mays (Maize)highly similar to ( 889) l…
GRMZM2G104546_P02	+/-	nearly identical (1254) AT1G31230 | Symbols: AK-HSDH I, AK-HSDH | AK-HSDH I (ASPARTATE KINASE-HOMOSERINE DEHYDROGENASE I); aspartate kinase/ homoserine dehydrogenase | chr1:11158744-11163055 REVERSEnearly identical (1738) AKH2_MAIZE Bifunctional aspartokinase/homoserine dehydrogenase 2, chloroplast precursor (AK-HD 2) (AK-HSDH 2) [Includes: Aspartokinase (EC 2.7.2.4); Homoserine dehydrogenase (EC…
GRMZM2G136712_P01	+/-	highly similar to ( 894) AT1G31230 | Symbols: AK-HSDH I, AK-HSDH | AK-HSDH I (ASPARTATE KINASE-HOMOSERINE DEHYDROGENASE I); aspartate kinase/ homoserine dehydrogenase | chr1:11158744-11163055 REVERSEnearly identical (1075) AKH2_MAIZE Bifunctional aspartokinase/homoserine dehydrogenase 2, chloroplast precursor (AK-HD 2) (AK-HSDH 2) [Includes: Aspartokinase (EC 2.7.2.4); Homoserine dehydrogenase (E…
GRMZM2G300862_P01	+/-	highly similar to ( 527) AT5G13280 | Symbols: AK-LYS1, AK1, AK | AK-LYS1 (ASPARTATE KINASE 1); aspartate kinase | chr5:4249516-4252654 FORWARDweakly similar to ( 147) AKH2_MAIZE Bifunctional aspartokinase/homoserine dehydrogenase 2, chloroplast precursor (AK-HD 2) (AK-HSDH 2) [Includes: Aspartokinase (EC 2.7.2.4); Homoserine dehydrogenase (EC 1.1.1.3)] - Zea mays (Maize)highly similar to ( 619) l…
GRMZM2G365423_P01	+/-	highly similar to ( 579) AT4G19710 | Symbols: AK-HSDH II, AK-HSDH | bifunctional aspartate kinase/homoserine dehydrogenase, putative / AK-HSDH, putative | chr4:10725229-10729536 FORWARDhighly similar to ( 888) AKH1_MAIZE Bifunctional aspartokinase/homoserine dehydrogenase 1, chloroplast precursor (AK-HD 1) (AK-HSDH 1) [Includes: Aspartokinase (EC 2.7.2.4); Homoserine dehydrogenase (EC 1.1.1.3)] -…
GRMZM2G079944_P01	+/-	moderately similar to ( 232) AT4G25280 | Symbols: | adenylate kinase family protein | chr4:12939068-12940723 REVERSEvery weakly similar to (90.1) KADC_MAIZE Adenylate kinase, chloroplast (EC 2.7.4.3) (ATP-AMP transphosphorylase) - Zea mays (Maize)moderately similar to ( 328) loc_os04g01530 12004.m101866 protein adenylate kinase, putative, expressed seq=cds; coord=10:94725452..94728221:1; parent_g…
GRMZM2G149281_P01	+/-	moderately similar to ( 308) AT5G26667 | Symbols: PYR6 | PYR6; cytidylate kinase/ uridylate kinase | chr5:9276659-9278091 FORWARDvery weakly similar to (94.7) KADC_MAIZE Adenylate kinase, chloroplast (EC 2.7.4.3) (ATP-AMP transphosphorylase) - Zea mays (Maize)moderately similar to ( 362) loc_os07g43170 12007.m08545 protein UMP-CMP kinase family protein, expressed seq=cds; coord=4:176858064..17686…
GRMZM5G801436_P01	+/-	moderately similar to ( 310) AT5G26667 | Symbols: PYR6 | PYR6; cytidylate kinase/ uridylate kinase | chr5:9276659-9278091 FORWARDvery weakly similar to (92.8) KADC_MAIZE Adenylate kinase, chloroplast (EC 2.7.4.3) (ATP-AMP transphosphorylase) - Zea mays (Maize)moderately similar to ( 360) loc_os07g43170 12007.m08545 protein UMP-CMP kinase family protein, expressed seq=cds; coord=5:211975266..21197…
GRMZM2G043819_P02	+/-	moderately similar to ( 263) AT2G27490 | Symbols: ATCOAE | ATCOAE; ATP binding / dephospho-CoA kinase | chr2:11748087-11749009 REVERSEmoderately similar to ( 359) loc_os01g25880 12001.m09045 protein dephospho-CoA kinase, putative, expressed seq=cds; coord=1:211879254..211896231:1; parent_gene=GRMZM2G043819
GRMZM2G458549_P01	+/-	highly similar to ( 688) AT3G06580 | Symbols: GAL1, GALK | GALK; ATP binding / galactokinase | chr3:2049141-2051867 REVERSEhighly similar to ( 858) loc_os03g61710 12003.m11051 protein galactokinase, putative, expressed seq=cds; coord=1:295450010..295457140:-1; parent_gene=GRMZM2G458549
GRMZM6G208469_P01	+/-	#N/A
GRMZM2G051806_P01	+/-	moderately similar to ( 481) AT2G19860 | Symbols: ATHXK2, HXK2 | HXK2 (HEXOKINASE 2); ATP binding / fructokinase/ glucokinase/ hexokinase | chr2:8571949-8573762 FORWARDhighly similar to ( 627) HXK7_ORYSA Hexokinase-7 (EC 2.7.1.1) (Hexokinase-6) - Oryza sativa (Rice)highly similar to ( 627) loc_os05g09500 12005.m27732 protein hexokinase-1, putative, expressed seq=cds; coord=6:129979107..129982019:…
GRMZM2G058745_P01	+/-	highly similar to ( 589) AT4G29130 | Symbols: ATHXK1, GIN2, HXK1 | HXK1 (HEXOKINASE 1); ATP binding / fructokinase/ glucokinase/ hexokinase | chr4:14352338-14354865 REVERSEhighly similar to ( 761) HXK5_ORYSA Hexokinase-5 (EC 2.7.1.1) (Hexokinase I) - Oryza sativa (Rice)highly similar to ( 761) loc_os05g44760 12005.m08601 protein hexokinase-2, putative, expressed seq=cds; coord=8:124652438..124657…
GRMZM2G104081_P01	+/-	highly similar to ( 506) AT4G29130 | Symbols: ATHXK1, GIN2, HXK1 | HXK1 (HEXOKINASE 1); ATP binding / fructokinase/ glucokinase/ hexokinase | chr4:14352338-14354865 REVERSEhighly similar to ( 672) HXK8_ORYSA Hexokinase-8 (EC 2.7.1.1) (Hexokinase-4) - Oryza sativa (Rice)highly similar to ( 672) loc_os01g09460 12001.m07571 protein hexokinase-1, putative, expressed seq=cds; coord=3:7078308..7082094:…
GRMZM2G171373_P01	+/-	highly similar to ( 582) AT4G29130 | Symbols: ATHXK1, GIN2, HXK1 | HXK1 (HEXOKINASE 1); ATP binding / fructokinase/ glucokinase/ hexokinase | chr4:14352338-14354865 REVERSEhighly similar to ( 657) HXK9_ORYSA Hexokinase-9 (EC 2.7.1.1) (Hexokinase-5) - Oryza sativa (Rice)highly similar to ( 657) loc_os01g52450 12001.m11419 protein hexokinase-2, putative, expressed seq=cds; coord=3:201789514..201799…
GRMZM2G432801_P01	+/-	highly similar to ( 613) AT4G29130 | Symbols: ATHXK1, GIN2, HXK1 | HXK1 (HEXOKINASE 1); ATP binding / fructokinase/ glucokinase/ hexokinase | chr4:14352338-14354865 REVERSEhighly similar to ( 799) HXK5_ORYSA Hexokinase-5 (EC 2.7.1.1) (Hexokinase I) - Oryza sativa (Rice)highly similar to ( 799) loc_os05g44760 12005.m08601 protein hexokinase-2, putative, expressed seq=cds; coord=6:160237817..160245…
AC203754.4_FGP008	+/-	highly similar to ( 652) AT2G39800 | Symbols: P5CS1, ATP5CS | P5CS1 (DELTA1-PYRROLINE-5-CARBOXYLATE SYNTHASE 1); delta1-pyrroline-5-carboxylate synthetase | chr2:16598516-16602939 REVERSEhighly similar to ( 774) P5CS_ORYSA Delta 1-pyrroline-5-carboxylate synthetase (P5CS) [Includes: Glutamate 5-kinase (EC 2.7.2.11) (Gamma-glutamyl kinase) (GK); Gamma-glutamyl phosphate reductase (GPR) (EC 1.2.1.4…
GRMZM2G028535_P01	+/-	highly similar to ( 947) AT3G55610 | Symbols: P5CS2 | P5CS2 (DELTA 1-PYRROLINE-5-CARBOXYLATE SYNTHASE 2); catalytic/ glutamate 5-kinase/ oxidoreductase | chr3:20625005-20628989 REVERSEnearly identical (1042) P5CS_ORYSA Delta 1-pyrroline-5-carboxylate synthetase (P5CS) [Includes: Glutamate 5-kinase (EC 2.7.2.11) (Gamma-glutamyl kinase) (GK); Gamma-glutamyl phosphate reductase (GPR) (EC 1.2.1.41) (…
GRMZM2G375504_P01	+/-	highly similar to ( 982) AT2G39800 | Symbols: P5CS1, ATP5CS | P5CS1 (DELTA1-PYRROLINE-5-CARBOXYLATE SYNTHASE 1); delta1-pyrroline-5-carboxylate synthetase | chr2:16598516-16602939 REVERSEnearly identical (1185) P5CS_ORYSA Delta 1-pyrroline-5-carboxylate synthetase (P5CS) [Includes: Glutamate 5-kinase (EC 2.7.2.11) (Gamma-glutamyl kinase) (GK); Gamma-glutamyl phosphate reductase (GPR) (EC 1.2.1.41…
GRMZM2G023163_P01	+/-	highly similar to ( 778) AT1G80460 | Symbols: NHO1, GLI1 | NHO1 (nonhost resistance to P. s. phaseolicola 1); carbohydrate kinase/ glycerol kinase | chr1:30246960-30249055 REVERSEhighly similar to ( 924) loc_os04g55410 12004.m10433 protein glycerol kinase, putative, expressed seq=cds; coord=2:5816892..5820805:1; parent_gene=GRMZM2G023163
GRMZM2G073912_P01	+/-	highly similar to ( 796) AT3G17770 | Symbols: | dihydroxyacetone kinase family protein | chr3:6081973-6085957 REVERSEweakly similar to ( 107) DHBK_SOYBN Putative 3,4-dihydroxy-2-butanone kinase (EC 2.7.1.-) (Fragment) - Glycine max (Soybean)highly similar to ( 943) loc_os03g51000 12003.m35396 protein 3,4-dihydroxy-2-butanone kinase, putative, expressed seq=cds; coord=1:269217939..269226700:-1; pa…
GRMZM2G084463_P02	+/-	moderately similar to ( 367) AT3G57550 | Symbols: AGK2, GK-2 | AGK2 (GUANYLATE KINASE); guanylate kinase | chr3:21307269-21309193 FORWARDhighly similar to ( 540) loc_os12g33100 12012.m07108 protein guanylate kinase, putative, expressed seq=cds; coord=10:27541996..27545497:-1; parent_gene=GRMZM2G084463
GRMZM6G865522_P01	+/-	#N/A
GRMZM2G068913_P01	+/-	highly similar to ( 535) AT1G50460 | Symbols: HKL1 | HKL1 (HEXOKINASE-LIKE 1); ATP binding / fructokinase/ glucokinase/ hexokinase | chr1:18694031-18697429 FORWARDhighly similar to ( 735) HXK3_ORYSA Hexokinase-3 (EC 2.7.1.1) (Hexokinase-8) - Oryza sativa (Rice)highly similar to ( 735) loc_os01g71320 12001.m13175 protein hexokinase-1, putative, expressed seq=cds; coord=3:152175317..152181802:1; pa…
GRMZM2G467069_P01	+/-	highly similar to ( 535) AT1G50460 | Symbols: HKL1 | HKL1 (HEXOKINASE-LIKE 1); ATP binding / fructokinase/ glucokinase/ hexokinase | chr1:18694031-18697429 FORWARDhighly similar to ( 753) HXK3_ORYSA Hexokinase-3 (EC 2.7.1.1) (Hexokinase-8) - Oryza sativa (Rice)highly similar to ( 753) loc_os01g71320 12001.m13175 protein hexokinase-1, putative, expressed seq=cds; coord=8:159186574..159193136:1; pa…
GRMZM5G856653_P01	+/-	highly similar to ( 577) AT4G29130 | Symbols: ATHXK1, GIN2, HXK1 | HXK1 (HEXOKINASE 1); ATP binding / fructokinase/ glucokinase/ hexokinase | chr4:14352338-14354865 REVERSEhighly similar to ( 785) HXK6_ORYSA Hexokinase-6 (EC 2.7.1.1) (Hexokinase-2) - Oryza sativa (Rice)highly similar to ( 785) loc_os01g53930 12001.m43185 protein hexokinase-1, putative, expressed seq=cds; coord=3:199268256..199274…
GRMZM2G048497_P01	+/-	moderately similar to ( 298) AT2G17265 | Symbols: HSK | HSK (HOMOSERINE KINASE); homoserine kinase | chr2:7508606-7509718 FORWARDmoderately similar to ( 456) loc_os02g58510 12002.m10871 protein homoserine kinase, putative, expressed seq=cds; coord=5:217005369..217007365:1; parent_gene=GRMZM2G048497
GRMZM2G019144_P01	+/-	moderately similar to ( 388) AT5G27450 | Symbols: MVK, MK | MK (MEVALONATE KINASE); mevalonate kinase | chr5:9691051-9692975 FORWARDhighly similar to ( 550) loc_os10g18220 12010.m04902 protein mevalonate kinase, putative, expressed seq=cds; coord=4:240018858..240021940:1; parent_gene=GRMZM2G019144
GRMZM2G074015_P02	+/-	moderately similar to ( 356) AT5G27450 | Symbols: MVK, MK | MK (MEVALONATE KINASE); mevalonate kinase | chr5:9691051-9692975 FORWARDhighly similar to ( 505) loc_os10g18220 12010.m04902 protein mevalonate kinase, putative, expressed seq=cds; coord=4:239643198..239650984:-1; parent_gene=GRMZM2G074015
GRMZM2G060464_P01	+/-	moderately similar to ( 206) AT1G17410 | Symbols: | nucleoside diphosphate kinase family protein | chr1:5968627-5969780 REVERSEvery weakly similar to (89.7) NDK4_SPIOL Nucleoside diphosphate kinase 4, chloroplast precursor (EC 2.7.4.6) (Nucleoside diphosphate kinase IV) (NDK IV) (NDP kinase IV) (NDPK IV) (Nucleoside diphosphate kinase III) - Spinacia oleracea (Spinach)moderately similar to ( 278)…
GRMZM2G125893_P01	+/-	moderately similar to ( 246) AT4G23900 | Symbols: | nucleoside diphosphate kinase 4 (NDK4) | chr4:12424505-12426318 FORWARDmoderately similar to ( 245) NDK4_SPIOL Nucleoside diphosphate kinase 4, chloroplast precursor (EC 2.7.4.6) (Nucleoside diphosphate kinase IV) (NDK IV) (NDP kinase IV) (NDPK IV) (Nucleoside diphosphate kinase III) - Spinacia oleracea (Spinach)moderately similar to ( 254) loc_…
GRMZM2G134797_P02	+/-	moderately similar to ( 243) AT4G09320 | Symbols: NDPK1 | NDPK1; ATP binding / nucleoside diphosphate kinase | chr4:5923424-5924366 FORWARDmoderately similar to ( 298) NDK1_ORYSA Nucleoside diphosphate kinase 1 (EC 2.7.4.6) (Nucleoside diphosphate kinase I) (NDK I) (NDP kinase I) (NDPK I) - Oryza sativa (Rice)moderately similar to ( 298) loc_os07g30970 12007.m079686 protein nucleoside diphosphate…
GRMZM2G178576_P02	+/-	moderately similar to ( 265) AT4G09320 | Symbols: NDPK1 | NDPK1; ATP binding / nucleoside diphosphate kinase | chr4:5923424-5924366 FORWARDmoderately similar to ( 296) NDK1_SACOF Nucleoside diphosphate kinase 1 (EC 2.7.4.6) (Nucleoside diphosphate kinase I) (NDK I) (NDP kinase I) (NDPK I) (PP18) - Saccharum officinarum (Sugarcane)moderately similar to ( 271) loc_os10g41410 12010.m06905 protein nu…
GRMZM5G833747_P01	+/-	moderately similar to ( 290) AT4G23900 | Symbols: | nucleoside diphosphate kinase 4 (NDK4) | chr4:12424505-12426318 FORWARDmoderately similar to ( 282) NDK4_SPIOL Nucleoside diphosphate kinase 4, chloroplast precursor (EC 2.7.4.6) (Nucleoside diphosphate kinase IV) (NDK IV) (NDP kinase IV) (NDPK IV) (Nucleoside diphosphate kinase III) - Spinacia oleracea (Spinach)moderately similar to ( 290) loc_…
GRMZM5G808624_P01	+/-	moderately similar to ( 363) AT4G32180 | Symbols: ATPANK2 | ATPANK2 (PANTOTHENATE KINASE 2); pantothenate kinase | chr4:15538340-15543715 REVERSEnearly identical (1094) loc_os06g10520 12006.m05770 protein pantothenate kinase family protein, expressed seq=cds; coord=9:9384737..9397387:-1; parent_gene=GRMZM5G808624
GRMZM2G003724_P01	+/-	weakly similar to ( 137) AT3G12780 | Symbols: PGK1 | PGK1 (PHOSPHOGLYCERATE KINASE 1); phosphoglycerate kinase | chr3:4061127-4063140 REVERSEweakly similar to ( 137) PGKH_SPIOL Phosphoglycerate kinase, chloroplast precursor (EC 2.7.2.3) (Fragment) - Spinacia oleracea (Spinach)highly similar to ( 739) loc_os10g30550 12010.m05915 protein phosphoglycerate kinase, chloroplast precursor, putative, exp…
GRMZM2G083016_P01	+/-	highly similar to ( 715) AT1G56190 | Symbols: | phosphoglycerate kinase, putative | chr1:21028622-21030454 FORWARDhighly similar to ( 752) PGKH_WHEAT Phosphoglycerate kinase, chloroplast precursor (EC 2.7.2.3) - Triticum aestivum (Wheat)highly similar to ( 765) loc_os05g41640 12005.m08338 protein phosphoglycerate kinase, chloroplast precursor, putative, expressed seq=cds; coord=8:120773908..12077…
GRMZM2G089136_P02	+/-	highly similar to ( 717) AT1G56190 | Symbols: | phosphoglycerate kinase, putative | chr1:21028622-21030454 FORWARDhighly similar to ( 763) PGKH_WHEAT Phosphoglycerate kinase, chloroplast precursor (EC 2.7.2.3) - Triticum aestivum (Wheat)highly similar to ( 783) loc_os05g41640 12005.m08338 protein phosphoglycerate kinase, chloroplast precursor, putative, expressed seq=cds; coord=6:156255713..15625…
GRMZM2G024739_P01	+/-	highly similar to ( 887) AT4G08920 | Symbols: CRY1, BLU1, HY4, OOP2, ATCRY1 | CRY1 (CRYPTOCHROME 1); ATP binding / blue light photoreceptor/ protein homodimerization/ protein kinase | chr4:5724260-5726905 FORWARDhighly similar to ( 596) PHR1_SINAL Deoxyribodipyrimidine photo-lyase (EC 4.1.99.3) (DNA photolyase) (Photoreactivating enzyme) - Sinapis alba (White mustard) (Brassica hirta)nearly ident…
GRMZM2G049549_P01	+/-	highly similar to ( 830) AT4G08920 | Symbols: CRY1, BLU1, HY4, OOP2, ATCRY1 | CRY1 (CRYPTOCHROME 1); ATP binding / blue light photoreceptor/ protein homodimerization/ protein kinase | chr4:5724260-5726905 FORWARDhighly similar to ( 570) PHR1_SINAL Deoxyribodipyrimidine photo-lyase (EC 4.1.99.3) (DNA photolyase) (Photoreactivating enzyme) - Sinapis alba (White mustard) (Brassica hirta)nearly ident…
GRMZM2G067974_P02	+/-	weakly similar to ( 139) AT3G04520 | Symbols: THA2 | THA2 (Threonine Aldolase 2); threonine aldolase | chr3:1217397-1219571 REVERSEweakly similar to ( 106) RS4_ORYSA 40S ribosomal protein S4 (SCAR protein SS620) - Oryza sativa (Rice)weakly similar to ( 157) loc_os04g43650 12004.m101586 protein L-allo-threonine aldolase, putative, expressed seq=cds; coord=3:112998243..113002882:1; parent_gene=GRMZ…
GRMZM2G104262_P01	+/-	highly similar to ( 886) AT4G08920 | Symbols: CRY1, BLU1, HY4, OOP2, ATCRY1 | CRY1 (CRYPTOCHROME 1); ATP binding / blue light photoreceptor/ protein homodimerization/ protein kinase | chr4:5724260-5726905 FORWARDhighly similar to ( 603) PHR1_SINAL Deoxyribodipyrimidine photo-lyase (EC 4.1.99.3) (DNA photolyase) (Photoreactivating enzyme) - Sinapis alba (White mustard) (Brassica hirta)nearly ident…
GRMZM2G157369_P01	+/-	nearly identical (1138) AT3G24190 | Symbols: | ABC1 family protein | chr3:8743319-8747703 FORWARDnearly identical (1323) loc_os02g57160 12002.m10738 protein ABC-1, putative, expressed seq=cds; coord=4:171541017..171545903:1; parent_gene=GRMZM2G157369
GRMZM2G315125_P01	+/-	highly similar to ( 902) AT1G79600 | Symbols: | ABC1 family protein | chr1:29950105-29952516 REVERSEhighly similar to ( 771) loc_os05g25840 12005.m27780 protein ubiquinone biosynthesis protein ubiB, putative, expressed seq=cds; coord=8:91775747..91779470:1; parent_gene=GRMZM2G315125
GRMZM2G377115_P01	+/-	nearly identical (1035) AT4G31390 | Symbols: | ABC1 family protein | chr4:15233126-15236764 FORWARDnearly identical (1172) loc_os11g11000 12011.m079963 protein ubiquinone biosynthesis protein ubiB, putative, expressed seq=cds; coord=4:12932565..12947629:1; parent_gene=GRMZM2G377115
GRMZM2G701288_P01	+/-	weakly similar to ( 132) AT3G04520 | Symbols: THA2 | THA2 (Threonine Aldolase 2); threonine aldolase | chr3:1217397-1219571 REVERSEweakly similar to ( 109) RS4_MAIZE 40S ribosomal protein S4 - Zea mays (Maize)weakly similar to ( 148) loc_os04g43650 12004.m101586 protein L-allo-threonine aldolase, putative, expressed seq=cds; coord=5:3448952..3453659:-1; parent_gene=GRMZM2G701288
GRMZM5G878070_P01	+/-	highly similar to ( 862) AT1G79600 | Symbols: | ABC1 family protein | chr1:29950105-29952516 REVERSEhighly similar to ( 714) loc_os05g25840 12005.m27780 protein ubiquinone biosynthesis protein ubiB, putative, expressed seq=cds; coord=6:135873432..135877237:1; parent_gene=GRMZM5G878070
GRMZM2G004880_P01	+/-	moderately similar to ( 399) AT4G21210 | Symbols: ATRP1 | ATRP1 (PPDK REGULATORY PROTEIN); phosphoprotein phosphatase/ protein kinase | chr4:11307002-11308587 FORWARDhighly similar to ( 513) loc_os07g34640 12007.m29204 protein ATP/GTP-binding protein, putative, expressed seq=cds; coord=7:154417594..154421097:1; parent_gene=GRMZM2G004880
GRMZM2G098208_P01	+/-	moderately similar to ( 379) AT2G44680 | Symbols: CKB4 | CKB4 (CASEIN KINASE II BETA SUBUNIT 4); protein serine/threonine kinase | chr2:18426898-18428166 REVERSEmoderately similar to ( 453) loc_os10g41520 12010.m21974 protein casein kinase II subunit beta-4, putative, expressed seq=cds; coord=1:95085510..95091196:1; parent_gene=GRMZM2G098208
GRMZM2G131286_P01	+/-	moderately similar to ( 393) AT4G21210 | Symbols: ATRP1 | ATRP1 (PPDK REGULATORY PROTEIN); phosphoprotein phosphatase/ protein kinase | chr4:11307002-11308587 FORWARDhighly similar to ( 530) loc_os07g34640 12007.m29204 protein ATP/GTP-binding protein, putative, expressed seq=cds; coord=2:203842835..203845800:1; parent_gene=GRMZM2G131286
GRMZM2G161611_P01	+/-	moderately similar to ( 388) AT2G44680 | Symbols: CKB4 | CKB4 (CASEIN KINASE II BETA SUBUNIT 4); protein serine/threonine kinase | chr2:18426898-18428166 REVERSEmoderately similar to ( 472) loc_os07g31280 12007.m29180 protein casein kinase II subunit beta-4, putative, expressed seq=cds; coord=7:150659909..150662789:-1; parent_gene=GRMZM2G161611
GRMZM2G417843_P01	+/-	moderately similar to ( 401) AT5G47760 | Symbols: PGLP2, ATPGLP2, ATPK5 | ATPGLP2 (ARABIDOPSIS THALIANA 2-PHOSPHOGLYCOLATE PHOSPHATASE 2); phosphoglycolate phosphatase/ protein serine/threonine kinase | chr5:19343121-19344979 REVERSEhighly similar to ( 556) loc_os09g08660 12009.m04133 protein 4-nitrophenylphosphatase, putative, expressed seq=cds; coord=1:299197998..299202494:-1; parent_gene=GRMZM…
AC217975.3_FGP001	+/-	highly similar to ( 536) AT3G06483 | Symbols: PDK, ATPDHK | PDK (PYRUVATE DEHYDROGENASE KINASE); ATP binding / histidine phosphotransfer kinase/ pyruvate dehydrogenase (acetyl-transferring) kinase | chr3:1990727-1992581 REVERSEhighly similar to ( 664) loc_os07g44330 12007.m29283 protein protein kinase, mitochondrial precursor, putative, expressed seq=cds; coord=7:168592020..168595349:-1; parent_g…
GRMZM2G030139_P01	+/-	highly similar to ( 530) AT3G06483 | Symbols: PDK, ATPDHK | PDK (PYRUVATE DEHYDROGENASE KINASE); ATP binding / histidine phosphotransfer kinase/ pyruvate dehydrogenase (acetyl-transferring) kinase | chr3:1990727-1992581 REVERSEhighly similar to ( 615) loc_os03g25400 12003.m07887 protein protein kinase isozyme 4, mitochondrial precursor, putative, expressed seq=cds; coord=9:127378444..127385777:-1…
GRMZM2G107196_P03	+/-	highly similar to ( 528) AT3G06483 | Symbols: PDK, ATPDHK | PDK (PYRUVATE DEHYDROGENASE KINASE); ATP binding / histidine phosphotransfer kinase/ pyruvate dehydrogenase (acetyl-transferring) kinase | chr3:1990727-1992581 REVERSEhighly similar to ( 623) loc_os03g25400 12003.m07887 protein protein kinase isozyme 4, mitochondrial precursor, putative, expressed seq=cds; coord=1:64004698..64010386:1; p…
GRMZM2G007630_P01	+/-	weakly similar to ( 172) AT1G17160 | Symbols: | pfkB-type carbohydrate kinase family protein | chr1:5867678-5869175 FORWARDmoderately similar to ( 269) loc_os01g47550 12001.m10950 protein ribokinase, putative, expressed seq=cds; coord=8:149039624..149041045:1; parent_gene=GRMZM2G007630
GRMZM2G026969_P01	+/-	moderately similar to ( 432) AT2G31390 | Symbols: | pfkB-type carbohydrate kinase family protein | chr2:13383635-13386116 REVERSEhighly similar to ( 555) SCRK1_MAIZE Fructokinase-1 (EC 2.7.1.4) (ZmFRK1) - Zea mays (Maize)highly similar to ( 526) loc_os01g66940 12001.m12799 protein fructokinase-1, putative, expressed seq=cds; coord=8:164518227..164526511:1; parent_gene=GRMZM2G026969
GRMZM2G072091_P01	+/-	moderately similar to ( 421) AT1G66430 | Symbols: | pfkB-type carbohydrate kinase family protein | chr1:24778400-24780393 FORWARDmoderately similar to ( 337) SCRK2_MAIZE Fructokinase-2 (EC 2.7.1.4) (ZmFRK2) - Zea mays (Maize)highly similar to ( 530) loc_os06g12600 12006.m05976 protein fructokinase-2, putative, expressed seq=cds; coord=9:3856795..3860954:-1; parent_gene=GRMZM2G072091
GRMZM2G086845_P01	+/-	moderately similar to ( 469) AT2G31390 | Symbols: | pfkB-type carbohydrate kinase family protein | chr2:13383635-13386116 REVERSEhighly similar to ( 604) SCRK1_MAIZE Fructokinase-1 (EC 2.7.1.4) (ZmFRK1) - Zea mays (Maize)highly similar to ( 565) loc_os01g66940 12001.m12799 protein fructokinase-1, putative, expressed seq=cds; coord=3:168523033..168526394:1; parent_gene=GRMZM2G086845
GRMZM2G132607_P01	+/-	moderately similar to ( 453) AT4G28706 | Symbols: | pfkB-type carbohydrate kinase family protein | chr4:14167805-14170619 FORWARDhighly similar to ( 572) loc_os08g45180 12008.m080244 protein protein kinase/ ribokinase, putative, expressed seq=cds; coord=1:187643004..187646940:-1; parent_gene=GRMZM2G132607
GRMZM2G070218_P01	+/-	moderately similar to ( 258) AT2G21940 | Symbols: | shikimate kinase, putative | chr2:9351106-9352881 FORWARDmoderately similar to ( 486) loc_os02g51410 12002.m10175 protein shikimate kinase, chloroplast precursor, putative, expressed seq=cds; coord=5:207705016..207707881:1; parent_gene=GRMZM2G070218
GRMZM2G089147_P02	+/-	moderately similar to ( 326) AT2G35500 | Symbols: | shikimate kinase-related | chr2:14914038-14915909 FORWARDmoderately similar to ( 491) loc_os10g42700 12010.m07022 protein ATP binding protein, putative, expressed seq=cds; coord=1:103823099..103825814:1; parent_gene=GRMZM2G089147
GRMZM2G119249_P02	+/-	weakly similar to ( 170) AT3G26900 | Symbols: | shikimate kinase family protein | chr3:9912314-9914424 REVERSEmoderately similar to ( 398) loc_os01g01302 12001.m06776 protein shikimate kinase family protein, expressed seq=cds; coord=1:151023051..151026728:1; parent_gene=GRMZM2G119249
GRMZM2G161566_P01	+/-	moderately similar to ( 259) AT2G21940 | Symbols: | shikimate kinase, putative | chr2:9351106-9352881 FORWARDmoderately similar to ( 493) loc_os02g51410 12002.m10175 protein shikimate kinase, chloroplast precursor, putative, expressed seq=cds; coord=4:181725008..181727763:-1; parent_gene=GRMZM2G161566
GRMZM2G300258_P01	+/-	weakly similar to ( 177) AT2G16790 | Symbols: | shikimate kinase family protein | chr2:7284093-7284901 REVERSE seq=cds; coord=4:67070776..67072213:-1; parent_gene=GRMZM2G300258
GRMZM2G048821_P01	+/-	moderately similar to ( 294) AT3G07800 | Symbols: | thymidine kinase, putative | chr3:2489944-2490935 REVERSEmoderately similar to ( 377) KITH_ORYSA Thymidine kinase (EC 2.7.1.21) - Oryza sativa (Rice)moderately similar to ( 382) loc_os03g02200 12003.m05763 protein thymidine kinase, putative, expressed seq=cds; coord=1:79235489..79241264:-1; parent_gene=GRMZM2G048821
GRMZM2G141551_P01	+/-	moderately similar to ( 264) AT5G59440 | Symbols: ZEU1 | ZEU1 (ZEUS1); ATP binding / thymidylate kinase | chr5:23971397-23972729 FORWARDmoderately similar to ( 350) loc_os07g44630 12007.m079766 protein thymidylate kinase, putative, expressed seq=cds; coord=2:212798073..212800805:-1; parent_gene=GRMZM2G141551
GRMZM2G034143_P01	+/-	highly similar to ( 661) AT4G26510 | Symbols: | ATP binding / kinase/ phosphotransferase, alcohol group as acceptor / uracil phosphoribosyltransferase | chr4:13384503-13387920 FORWARDhighly similar to ( 852) loc_os02g17320 12002.m33637 protein uridine/cytidine kinase-like 1, putative, expressed seq=cds; coord=5:66021901..66031994:-1; parent_gene=GRMZM2G034143
GRMZM2G142383_P01	+/-	weakly similar to ( 157) AT3G27190 | Symbols: | uracil phosphoribosyltransferase, putative / UMP pyrophosphorylase, putative / UPRTase, putative | chr3:10039504-10042917 REVERSEweakly similar to ( 197) loc_os08g41790 12008.m08157 protein uridine/cytidine kinase-like 1, putative, expressed seq=cds; coord=1:193601190..193604308:1; parent_gene=GRMZM2G142383
GRMZM2G473385_P01	+/-	highly similar to ( 540) AT2G01460 | Symbols: | ATP binding / kinase | chr2:206136-211765 FORWARDhighly similar to ( 751) loc_os04g21110 12004.m07264 protein expressed protein seq=cds; coord=10:104822498..104857891:1; parent_gene=GRMZM2G473385
GRMZM5G866100_P01	+/-	highly similar to ( 694) AT3G27190 | Symbols: | uracil phosphoribosyltransferase, putative / UMP pyrophosphorylase, putative / UPRTase, putative | chr3:10039504-10042917 REVERSEhighly similar to ( 816) loc_os09g32820 12009.m06368 protein uridine/cytidine kinase-like 1, putative, expressed seq=cds; coord=2:191965759..191973807:-1; parent_gene=GRMZM5G866100
GRMZM2G141510_P01	+/-	highly similar to ( 587) AT5G49650 | Symbols: | xylulose kinase, putative | chr5:20152898-20155574 FORWARDhighly similar to ( 746) loc_os07g44660 12007.m08687 protein xylulose kinase, putative, expressed seq=cds; coord=2:212802942..212807188:1; parent_gene=GRMZM2G141510
AC206223.3_FGP004	+/-	moderately similar to ( 390) AT3G18060 | Symbols: | transducin family protein / WD-40 repeat family protein | chr3:6183880-6186788 FORWARDmoderately similar to ( 495) loc_os01g03510 12001.m06989 protein stress protein, putative, expressed seq=cds; coord=9:137250532..137257691:-1; parent_gene=AC206223.3_FG004
GRMZM2G110622_P01	+/-	moderately similar to ( 220) AT2G01490 | Symbols: | phytanoyl-CoA dioxygenase (PhyH) family protein | chr2:221316-223187 FORWARDweakly similar to ( 177) H2AV3_ORYSA Probable histone H2A variant 3 - Oryza sativa (Rice)moderately similar to ( 237) loc_os03g50040 12003.m101126 protein phytanoyl-CoA dioxygenase, putative, expressed seq=cds; coord=1:248109330..248118724:1; parent_gene=GRMZM2G110622
GRMZM2G069758_P01	+/-	moderately similar to ( 466) AT5G37850 | Symbols: SOS4 | SOS4 (SALT OVERLY SENSITIVE 4); kinase/ pyridoxal kinase | chr5:15065621-15068783 FORWARDhighly similar to ( 539) loc_os12g40830 12012.m26961 protein pyridoxal kinase, putative, expressed seq=cds; coord=3:117076600..117087785:1; parent_gene=GRMZM2G069758
GRMZM2G027115_P01	+/-	highly similar to ( 534) AT4G21470 | Symbols: ATFMN/FHY | ATFMN/FHY (riboflavin kinase/FMN hydrolase); FMN adenylyltransferase/ riboflavin kinase | chr4:11431284-11433197 FORWARDhighly similar to ( 714) loc_os10g32730 12010.m21912 protein haloacid dehalogenase-like hydrolase domain-containing protein 1A, putative, expressed seq=cds; coord=6:110007142..110015875:-1; parent_gene=GRMZM2G027115
GRMZM2G135586_P01	+/-	moderately similar to ( 263) AT4G21470 | Symbols: ATFMN/FHY | ATFMN/FHY (riboflavin kinase/FMN hydrolase); FMN adenylyltransferase/ riboflavin kinase | chr4:11431284-11433197 FORWARDhighly similar to ( 526) loc_os01g55310 12001.m11690 protein haloacid dehalogenase-like hydrolase domain-containing protein 1A, putative, expressed seq=cds; coord=8:173788083..173793095:1; parent_gene=GRMZM2G135586
GRMZM2G051677_P01	+/-	moderately similar to ( 462) AT4G10260 | Symbols: | pfkB-type carbohydrate kinase family protein | chr4:6371486-6372770 REVERSEhighly similar to ( 632) SCRK2_MAIZE Fructokinase-2 (EC 2.7.1.4) (ZmFRK2) - Zea mays (Maize)highly similar to ( 582) loc_os08g02120 12008.m04358 protein fructokinase-2, putative, expressed seq=cds; coord=6:3570233..3573134:1; parent_gene=GRMZM2G051677
GRMZM2G401934_P03	+/-	highly similar to ( 659) AT1G22940 | Symbols: TH1, TH-1, THIE | TH1 (THIAMINE REQUIRING 1); hydroxymethylpyrimidine kinase/ phosphomethylpyrimidine kinase/ thiamin-phosphate diphosphorylase | chr1:8122384-8124908 FORWARDhighly similar to ( 818) loc_os12g09000 12012.m26740 protein phosphomethylpyrimidine kinase/thiamin-phosphate pyrophosphorylase, putative, expressed seq=cds; coord=3:138776830..13…
GRMZM2G026024_P01	+/-	highly similar to ( 629) AT1G32060 | Symbols: PRK | PRK (PHOSPHORIBULOKINASE); ATP binding / phosphoribulokinase/ protein binding | chr1:11532668-11534406 FORWARDhighly similar to ( 692) KPPR_WHEAT Phosphoribulokinase, chloroplast precursor (EC 2.7.1.19) (Phosphopentokinase) (PRKase) (PRK) - Triticum aestivum (Wheat)highly similar to ( 702) loc_os02g47020 12002.m09738 protein phosphoribulokinase,…
GRMZM2G162529_P01	+/-	highly similar to ( 639) AT1G32060 | Symbols: PRK | PRK (PHOSPHORIBULOKINASE); ATP binding / phosphoribulokinase/ protein binding | chr1:11532668-11534406 FORWARDhighly similar to ( 733) KPPR_WHEAT Phosphoribulokinase, chloroplast precursor (EC 2.7.1.19) (Phosphopentokinase) (PRKase) (PRK) - Triticum aestivum (Wheat)highly similar to ( 735) loc_os02g47020 12002.m09738 protein phosphoribulokinase,…
GRMZM2G463280_P02	+/-	highly similar to ( 570) AT1G32060 | Symbols: PRK | PRK (PHOSPHORIBULOKINASE); ATP binding / phosphoribulokinase/ protein binding | chr1:11532668-11534406 FORWARDhighly similar to ( 582) KPPR_WHEAT Phosphoribulokinase, chloroplast precursor (EC 2.7.1.19) (Phosphopentokinase) (PRKase) (PRK) - Triticum aestivum (Wheat)highly similar to ( 594) loc_os02g47020 12002.m09738 protein phosphoribulokinase,…
GRMZM2G139462_P06	+/-	moderately similar to ( 417) AT3G18680 | Symbols: | aspartate/glutamate/uridylate kinase family protein | chr3:6427533-6429520 FORWARDmoderately similar to ( 477) loc_os01g73450 12001.m13373 protein uridylate kinase, putative, expressed seq=cds; coord=3:145897273..145900965:-1; parent_gene=GRMZM2G139462
GRMZM2G149535_P01	+/-	moderately similar to ( 422) AT3G18680 | Symbols: | aspartate/glutamate/uridylate kinase family protein | chr3:6427533-6429520 FORWARDmoderately similar to ( 490) loc_os01g73450 12001.m13373 protein uridylate kinase, putative, expressed seq=cds; coord=8:156918424..156921822:-1; parent_gene=GRMZM2G149535
GRMZM2G104538_P01	+/-	moderately similar to ( 241) AT5G04490 | Symbols: VTE5 | VTE5 (vitamin E pathway gene5); phosphatidate cytidylyltransferase/ phytol kinase | chr5:1279867-1281587 FORWARDmoderately similar to ( 370) PHYK_MAIZE Probable phytol kinase, chloroplast precursor (EC 2.7.-.-) - Zea mays (Maize)weakly similar to ( 174) loc_os01g61560 12001.m43251 protein phytol kinase 2, chloroplast precursor, putative, ex…
AC149818.2_FGP004	+/-	weakly similar to ( 156) AT2G27960 | Symbols: CKS1, CKS1AT | CKS1 (CYCLIN-DEPENDENT KINASE-SUBUNIT 1); cyclin-dependent protein kinase/ protein binding | chr2:11910903-11911543 REVERSEweakly similar to ( 156) loc_os03g05300 12003.m06054 protein cyclin-dependent kinases regulatory subunit, putative, expressed seq=cds; coord=9:152436844..152437324:1; parent_gene=AC149818.2_FG004
AC203966.5_FGP003	+/-	moderately similar to ( 210) AT3G53010 | Symbols: | FUNCTIONS IN: molecular_function unknown; INVOLVED IN: biological_process unknown; LOCATED IN: endomembrane system; CONTAINS InterPro DOMAIN/s: Protein of unknown function DUF303, acetylesterase putative (InterPro:IPR005181); BEST Arabidopsis thaliana protein match is: hydrolase (TAIR:AT4G34215.2); Has 199 Blast hits to 199 proteins in 58 specie…
GRMZM2G003883_P01	+/-	highly similar to ( 798) AT5G56350 | Symbols: | pyruvate kinase, putative | chr5:22820254-22822529 REVERSEhighly similar to ( 815) KPYC_TOBAC Pyruvate kinase, cytosolic isozyme (EC 2.7.1.40) (PK) - Nicotiana tabacum (Common tobacco)highly similar to ( 909) loc_os01g16960 12001.m08292 protein pyruvate kinase, cytosolic isozyme, putative, expressed seq=cds; coord=3:44223365..44228905:-1; parent_gen…
GRMZM2G008714_P01	+/-	highly similar to ( 870) AT5G08570 | Symbols: | pyruvate kinase, putative | chr5:2778433-2780300 FORWARDhighly similar to ( 875) KPYC_SOYBN Pyruvate kinase, cytosolic isozyme (EC 2.7.1.40) (PK) - Glycine max (Soybean)highly similar to ( 961) loc_os04g58110 12004.m10693 protein pyruvate kinase, cytosolic isozyme, putative, expressed seq=cds; coord=10:148228962..148233420:1; parent_gene=GRMZM2G0087…
GRMZM2G018786_P03	+/-	highly similar to ( 521) AT1G80380 | Symbols: | phosphoribulokinase/uridine kinase-related | chr1:30217895-30219784 FORWARDhighly similar to ( 616) loc_os01g48990 12001.m150688 protein protein Kinase C630.09c, putative, expressed seq=cds; coord=6:42609145..42613069:-1; parent_gene=GRMZM2G018786
GRMZM2G019260_P01	+/-	moderately similar to ( 464) AT1G31910 | Symbols: | GHMP kinase family protein | chr1:11459050-11461649 FORWARDhighly similar to ( 682) loc_os03g14830 12003.m06920 protein phosphomevalonate kinase, putative, expressed seq=cds; coord=1:34936120..34946016:-1; parent_gene=GRMZM2G019260
GRMZM2G022054_P01	+/-	moderately similar to ( 252) AT4G34215 | Symbols: | hydrolase | chr4:16380203-16381192 REVERSEmoderately similar to ( 394) loc_os03g64030 12003.m78805 protein receptor protein kinase-like protein, putative, expressed seq=cds; coord=5:756171..757585:1; parent_gene=GRMZM2G022054
GRMZM2G022275_P01	+/-	highly similar to ( 577) AT1G52730 | Symbols: | transducin family protein / WD-40 repeat family protein | chr1:19642866-19644978 FORWARDhighly similar to ( 632) loc_os06g39760 12006.m08513 protein serine-threonine kinase receptor-associated protein, putative, expressed seq=cds; coord=9:86866692..86874101:-1; parent_gene=GRMZM2G022275
GRMZM2G025459_P01	+/-	moderately similar to ( 280) AT5G21170 | Symbols: | 5-AMP-activated protein kinase beta-2 subunit, putative | chr5:7205718-7208239 FORWARDmoderately similar to ( 383) loc_os05g41220 12005.m64249 protein SNF1-related protein kinase regulatory subunit beta-1, putative, expressed seq=cds; coord=8:120217909..120221032:-1; parent_gene=GRMZM2G025459
GRMZM2G025783_P01	+/-	moderately similar to ( 210) AT2G44130 | Symbols: | kelch repeat-containing F-box family protein | chr2:18253731-18254960 FORWARDhighly similar to ( 610) loc_os11g14140 12011.m05551 protein protein kinase Kelch repeat:Kelch, putative, expressed seq=cds; coord=2:219728680..219730972:-1; parent_gene=GRMZM2G025783
GRMZM2G030839_P05	+/-	moderately similar to ( 488) AT1G31910 | Symbols: | GHMP kinase family protein | chr1:11459050-11461649 FORWARDhighly similar to ( 739) loc_os03g14830 12003.m06920 protein phosphomevalonate kinase, putative, expressed seq=cds; coord=9:142198948..142207098:1; parent_gene=GRMZM2G030839
GRMZM2G033526_P01	+/-	highly similar to ( 723) AT1G32440 | Symbols: PKp3 | PKp3 (plastidial pyruvate kinase 3); pyruvate kinase | chr1:11712205-11714963 FORWARDhighly similar to ( 769) KPYG_TOBAC Pyruvate kinase isozyme G, chloroplast precursor (EC 2.7.1.40) - Nicotiana tabacum (Common tobacco)highly similar to ( 912) loc_os10g42100 12010.m06967 protein pyruvate kinase isozyme G, chloroplast precursor, putative, expre…
GRMZM2G033930_P01	+/-	moderately similar to ( 425) AT3G01640 | Symbols: | GHMP kinase family protein | chr3:239418-241198 FORWARDmoderately similar to ( 456) loc_os11g11060 12011.m28759 protein ATP binding protein, putative, expressed seq=cds; coord=1:111589370..111591480:1; parent_gene=GRMZM2G033930
GRMZM2G035338_P02	+/-	moderately similar to ( 332) AT1G03030 | Symbols: | phosphoribulokinase/uridine kinase family protein | chr1:701621-703568 FORWARDmoderately similar to ( 442) loc_os12g40880 12012.m27014 protein ATP binding protein, putative, expressed seq=cds; coord=3:117682379..117695986:1; parent_gene=GRMZM2G035338
GRMZM2G038791_P01	+/-	highly similar to ( 564) AT2G44530 | Symbols: | ribose-phosphate pyrophosphokinase, putative / phosphoribosyl diphosphate synthetase, putative | chr2:18383732-18385974 FORWARDhighly similar to ( 688) KPRS1_ORYSA Ribose-phosphate pyrophosphokinase 1 (EC 2.7.6.1) (Phosphoribosyl pyrophosphate synthetase 1) - Oryza sativa (Rice)highly similar to ( 688) loc_os02g03540 12002.m05704 protein ribose-phos…
GRMZM2G040296_P01	+/-	moderately similar to ( 499) AT1G34260 | Symbols: | phosphatidylinositol-4-phosphate 5-kinase family protein | chr1:12485967-12491799 FORWARDnearly identical (1580) loc_os08g01390 12008.m26550 protein phosphatidylinositol-4-phosphate 5-Kinase family protein, expressed seq=cds; coord=6:1520435..1526631:1; parent_gene=GRMZM2G040296
GRMZM2G040968_P01	+/-	highly similar to ( 798) AT5G26570 | Symbols: PWD, OK1, ATGWD3 | ATGWD3; carbohydrate kinase/ catalytic/ phosphoglucan, water dikinase | chr5:9261580-9266463 FORWARDhighly similar to ( 987) PWD_ORYSA Phosphoglucan, water dikinase, chloroplast precursor (EC 2.7.9.5) - Oryza sativa (Rice)highly similar to ( 987) loc_os12g20150 12012.m26895 protein chloroplast alpha-glucan water dikinase isoform 3, …
GRMZM2G042627_P01	+/-	moderately similar to ( 449) AT5G19280 | Symbols: KAPP, RAG1 | KAPP (KINASE ASSOCIATED PROTEIN PHOSPHATASE); phosphoprotein phosphatase/ protein kinase binding / protein serine/threonine phosphatase | chr5:6488450-6493182 FORWARDhighly similar to ( 822) loc_os07g11010 12007.m079636 protein protein Kinase-associated protein phosphatase, putative, expressed seq=cds; coord=7:19320389..19347469:1; pa…
GRMZM2G043878_P01	+/-	weakly similar to ( 154) AT5G48540 | Symbols: | 33 kDa secretory protein-related | chr5:19669096-19669887 REVERSEmoderately similar to ( 269) loc_os03g16950 12003.m07127 protein serine/threonine kinase-like protein, putative, expressed seq=cds; coord=1:41436543..41437697:-1; parent_gene=GRMZM2G043878
GRMZM2G047774_P01	+/-	highly similar to ( 649) AT1G09020 | Symbols: SNF4, ATSNF4 | SNF4 (HOMOLOG OF YEAST SUCROSE NONFERMENTING 4); protein kinase activator | chr1:2900149-2904212 REVERSEhighly similar to ( 863) loc_os03g63940 12003.m11263 protein protein kinase AKINbetagamma-2, putative, expressed seq=cds; coord=1:299461477..299469668:1; parent_gene=GRMZM2G047774
GRMZM2G055458_P01	+/-	moderately similar to ( 332) AT1G02880 | Symbols: TPK1 | TPK1 (THIAMIN PYROPHOSPHOKINASE1); thiamin diphosphokinase | chr1:643063-643921 REVERSEmoderately similar to ( 480) loc_os01g25440 12001.m09007 protein thiamin pyrophosphokinase 1, putative, expressed seq=cds; coord=3:66268282..66280290:-1; parent_gene=GRMZM2G055458
GRMZM2G059179_P01	+/-	moderately similar to ( 363) AT1G34260 | Symbols: | phosphatidylinositol-4-phosphate 5-kinase family protein | chr1:12485967-12491799 FORWARDnearly identical (1562) loc_os08g01390 12008.m26550 protein phosphatidylinositol-4-phosphate 5-Kinase family protein, expressed seq=cds; coord=4:40345758..40350705:1; parent_gene=GRMZM2G059179
GRMZM2G060027_P02	+/-	moderately similar to ( 457) loc_os01g64010 12001.m42762 protein dual specificity protein phosphatase Diacylglycerol kinase, catalytic region, putative, expressed seq=cds; coord=3:176810128..176817038:-1; parent_gene=GRMZM2G060027
GRMZM2G065021_P01	+/-	moderately similar to ( 206) AT5G66330 | Symbols: | leucine-rich repeat family protein | chr5:26500531-26501787 REVERSEvery weakly similar to (91.3) RPK1_IPONI Receptor-like protein kinase precursor (EC 2.7.11.1) - Ipomoea nil (Japanese morning glory) (Pharbitis nil)highly similar to ( 509) loc_os02g43250 12002.m09360 protein receptor-like protein kinase precursor, putative, expressed seq=cds; co…
GRMZM2G065461_P01	+/-	highly similar to ( 525) AT1G67840 | Symbols: CSK | CSK (CHLOROPLAST SENSOR KINASE); ATP binding / kinase | chr1:25434156-25436839 FORWARDhighly similar to ( 518) loc_os12g19530 12012.m27035 protein ATP binding protein, putative, expressed seq=cds; coord=7:142175763..142206363:1; parent_gene=GRMZM2G065461
GRMZM2G066290_P01	+/-	highly similar to ( 867) AT3G22960 | Symbols: PKP1, PKP-ALPHA | PKP-ALPHA; pyruvate kinase | chr3:8139369-8141771 FORWARDhighly similar to ( 885) KPYA_RICCO Pyruvate kinase isozyme A, chloroplast precursor (EC 2.7.1.40) - Ricinus communis (Castor bean)highly similar to ( 928) loc_os07g08340 12007.m28952 protein pyruvate kinase isozyme A, chloroplast precursor, putative, expressed seq=cds; coord=7…
GRMZM2G067299_P01	+/-	moderately similar to ( 378) AT1G22100 | Symbols: | ATP binding / inositol pentakisphosphate 2-kinase | chr1:7798023-7800030 REVERSEhighly similar to ( 674) loc_os04g56580 12004.m10547 protein expressed protein seq=cds; coord=10:146650011..146653865:-1; parent_gene=GRMZM2G067299
GRMZM2G070163_P01	+/-	weakly similar to ( 122) AT2G28060 | Symbols: | protein kinase-related | chr2:11950174-11950618 REVERSEweakly similar to ( 196) loc_os09g20010 12009.m50205 protein SNF1-related protein kinase regulatory subunit beta-2, putative, expressed seq=cds; coord=1:190488519..190492197:1; parent_gene=GRMZM2G070163
GRMZM2G076392_P01	+/-	highly similar to ( 993) AT3G09920 | Symbols: PIP5K9 | PIP5K9 (PHOSPHATIDYL INOSITOL MONOPHOSPHATE 5 KINASE); 1-phosphatidylinositol-4-phosphate 5-kinase/ ATP binding / phosphatidylinositol phosphate kinase | chr3:3040426-3043676 REVERSEhighly similar to ( 712) PI5K1_ORYSA Phosphatidylinositol-4-phosphate 5-kinase 1 precursor (EC 2.7.1.68) (1-phosphatidylinositol-4-phosphate kinase) (PIP5K) (PtdI…
GRMZM2G077780_P01	+/-	nearly identical (1165) AT1G01220 | Symbols: | GHMP kinase-related | chr1:91750-95552 FORWARDnearly identical (1546) loc_os03g02410 12003.m05783 protein ATP binding protein, putative, expressed seq=cds; coord=1:3281769..3286701:-1; parent_gene=GRMZM2G077780
GRMZM2G087201_P01	+/-	highly similar to ( 748) AT1G11390 | Symbols: | ABC1 family protein | chr1:3834762-3837305 REVERSEnearly identical (1090) loc_os04g56510 12004.m10540 protein protein kinase-like, putative, expressed seq=cds; coord=2:3859120..3863795:1; parent_gene=GRMZM2G087201
GRMZM2G097457_P01	+/-	nearly identical (1434) AT4G15530 | Symbols: PPDK | PPDK (pyruvate orthophosphate dikinase); kinase/ pyruvate, phosphate dikinase | chr4:8864828-8870748 REVERSEnearly identical (1684) PPDK_MAIZE Pyruvate, phosphate dikinase, chloroplast precursor (EC 2.7.9.1) (Pyruvate, orthophosphate dikinase) - Zea mays (Maize)nearly identical (1625) loc_os05g33570 12005.m083718 protein pyruvate, phosphate diki…
GRMZM2G098900_P01	+/-	nearly identical (1370) AT4G16130 | Symbols: ARA1, ISA1, ATISA1 | ARA1 (ARABINOSE KINASE); ATP binding / L-arabinokinase/ galactokinase | chr4:9120875-9127656 FORWARDnearly identical (1615) loc_os06g48940 12006.m09420 protein ARA1, putative, expressed seq=cds; coord=5:57372698..57381564:1; parent_gene=GRMZM2G098900
GRMZM2G100333_P01	+/-	moderately similar to ( 464) AT2G26830 | Symbols: emb1187 | emb1187 (embryo defective 1187); kinase/ phosphotransferase, alcohol group as acceptor | chr2:11443599-11446958 FORWARDhighly similar to ( 578) loc_os09g26700 12009.m22093 protein choline/ethanolamine kinase, putative, expressed seq=cds; coord=2:183917975..183922288:1; parent_gene=GRMZM2G100333
GRMZM2G103721_P01	+/-	nearly identical (1208) AT1G60490 | Symbols: ATVPS34, VPS34 | ATVPS34; 1-phosphatidylinositol-3-kinase/ binding / inositol or phosphatidylinositol kinase/ phosphotransferase, alcohol group as acceptor | chr1:22285792-22290190 REVERSEnearly identical (1261) PI3K1_SOYBN Phosphatidylinositol 3-kinase, root isoform (EC 2.7.1.137) (PI3-kinase) (PtdIns-3-kinase) (PI3K) (SPI3K-5) - Glycine max (Soybean)…
GRMZM2G110582_P01	+/-	moderately similar to ( 313) AT2G20495 | Symbols: | FUNCTIONS IN: molecular_function unknown; INVOLVED IN: biological_process unknown; LOCATED IN: cellular_component unknown; CONTAINS InterPro DOMAIN/s: Serine-threonine protein kinase 19 (InterPro:IPR018865); Has 106 Blast hits to 106 proteins in 29 species: Archae - 0; Bacteria - 0; Metazoa - 73; Fungi - 0; Plants - 19; Viruses - 0; Other Eukary…
GRMZM2G113016_P01	+/-	highly similar to ( 568) AT1G09160 | Symbols: | protein phosphatase 2C-related / PP2C-related | chr1:2953199-2955059 REVERSEhighly similar to ( 764) loc_os07g49040 12007.m09113 protein Ca2+/calmodulin-dependent protein kinase phosphatase, putative, expressed seq=cds; coord=7:174530527..174534871:1; parent_gene=GRMZM2G113016
GRMZM2G114706_P01	+/-	highly similar to ( 967) AT1G26850 | Symbols: | dehydration-responsive family protein | chr1:9301146-9303432 REVERSEnearly identical (1186) loc_os09g24900 12009.m22086 protein ankyrin protein kinase-like, putative, expressed seq=cds; coord=7:112980176..112983545:1; parent_gene=GRMZM2G114706
GRMZM2G119175_P01	+/-	highly similar to ( 904) AT3G52990 | Symbols: | pyruvate kinase, putative | chr3:19649336-19652237 FORWARDmoderately similar to ( 376) KPYC_TOBAC Pyruvate kinase, cytosolic isozyme (EC 2.7.1.40) (PK) - Nicotiana tabacum (Common tobacco)highly similar to ( 979) loc_os11g05110 12011.m079911 protein pyruvate kinase, cytosolic isozyme, putative, expressed seq=cds; coord=4:187884467..187890415:-1; par…
GRMZM2G120784_P06	+/-	moderately similar to ( 420) AT5G64730 | Symbols: | transducin family protein / WD-40 repeat family protein | chr5:25873146-25875021 FORWARDhighly similar to ( 520) loc_os02g33860 12002.m08477 protein mitogen-activated protein kinase organizer 1, putative, expressed seq=cds; coord=4:113854312..113859045:1; parent_gene=GRMZM2G120784
GRMZM2G121820_P01	+/-	moderately similar to ( 334) AT5G21090 | Symbols: | leucine-rich repeat protein, putative | chr5:7164758-7166904 FORWARDweakly similar to ( 112) RPK1_IPONI Receptor-like protein kinase precursor (EC 2.7.11.1) - Ipomoea nil (Japanese morning glory) (Pharbitis nil)moderately similar to ( 381) loc_os01g59440 12001.m43236 protein BRASSINOSTEROID INSENSITIVE 1-associated receptor kinase 1 precursor, p…
GRMZM2G124593_P01	+/-	highly similar to ( 632) AT2G36580 | Symbols: | pyruvate kinase, putative | chr2:15339253-15342781 FORWARDmoderately similar to ( 322) KPYC_SOLTU Pyruvate kinase, cytosolic isozyme (EC 2.7.1.40) (PK) - Solanum tuberosum (Potato)highly similar to ( 863) loc_os11g10980 12011.m05291 protein pyruvate kinase, cytosolic isozyme, putative, expressed seq=cds; coord=4:12974975..12984124:-1; parent_gene=GR…
GRMZM2G128938_P01	+/-	nearly identical (1981) AT5G40820 | Symbols: ATRAD3, ATR, ATATR | ATRAD3; binding / inositol or phosphatidylinositol kinase/ phosphotransferase, alcohol group as acceptor / protein serine/threonine kinase | chr5:16343860-16353847 REVERSEnearly identical (2427) ATR_ORYSA Serine/threonine-protein kinase ATR (EC 2.7.11.1) - Oryza sativa (Rice)nearly identical (2427) loc_os06g50910 12006.m091797 prot…
GRMZM2G143599_P01	+/-	moderately similar to ( 391) AT5G45550 | Symbols: | mob1/phocein family protein | chr5:18462284-18464840 FORWARDmoderately similar to ( 439) loc_os10g25674 12010.m21996 protein mps one binder kinase activator-like 1A, putative, expressed seq=cds; coord=5:36283629..36286496:1; parent_gene=GRMZM2G143599
GRMZM2G144155_P01	+/-	highly similar to ( 874) AT4G19120 | Symbols: ERD3 | ERD3 (early-responsive to dehydration 3) | chr4:10460665-10463034 REVERSEhighly similar to ( 545) loc_os02g45310 12002.m33818 protein ankyrin protein kinase-like, putative, expressed seq=cds; coord=1:107185706..107188803:1; parent_gene=GRMZM2G144155
GRMZM2G144730_P01	+/-	highly similar to ( 718) AT5G52920 | Symbols: PKP1, PKP-BETA1, PKP2 | PKP-BETA1 (PLASTIDIC PYRUVATE KINASE BETA SUBUNIT 1); pyruvate kinase | chr5:21463680-21466612 FORWARDhighly similar to ( 756) KPYG_TOBAC Pyruvate kinase isozyme G, chloroplast precursor (EC 2.7.1.40) - Nicotiana tabacum (Common tobacco)highly similar to ( 897) loc_os10g42100 12010.m06967 protein pyruvate kinase isozyme G, chlo…
GRMZM2G147814_P01	+/-	weakly similar to ( 125) AT4G30820 | Symbols: | cyclin-dependent kinase-activating kinase assembly factor-related / CDK-activating kinase assembly factor-related | chr4:15007144-15008378 FORWARDmoderately similar to ( 251) loc_os11g28350 12011.m06753 protein CDK-activating kinase assembly factor MAT1 family protein, expressed seq=cds; coord=5:7856601..7858786:-1; parent_gene=GRMZM2G147814
GRMZM2G149201_P01	+/-	moderately similar to ( 399) AT4G13340 | Symbols: | leucine-rich repeat family protein / extensin family protein | chr4:7758610-7760892 FORWARDweakly similar to ( 104) RPK1_IPONI Receptor-like protein kinase precursor (EC 2.7.11.1) - Ipomoea nil (Japanese morning glory) (Pharbitis nil)highly similar to ( 544) loc_os05g08770 12005.m05391 protein receptor-like protein kinase precursor, putative, ex…
GRMZM2G149903_P01	+/-	moderately similar to ( 404) AT4G08170 | Symbols: | inositol 1,3,4-trisphosphate 5/6-kinase family protein | chr4:5163707-5166094 REVERSEmoderately similar to ( 243) ITPK1_MAIZE Inositol-tetrakisphosphate 1-kinase 1 (EC 2.7.1.134) (Inositol-triphosphate 5/6-kinase 1) (EC 2.7.1.159) (Inositol 1,3,4-trisphosphate 5/6-kinase 1) (Ins(1,3,4)P(3) 5/6-kinase 1) (ZmIpk) (Low phytic acid protein 2) - Zea …
GRMZM2G150098_P01	+/-	highly similar to ( 863) AT5G08570 | Symbols: | pyruvate kinase, putative | chr5:2778433-2780300 FORWARDhighly similar to ( 876) KPYC_SOYBN Pyruvate kinase, cytosolic isozyme (EC 2.7.1.40) (PK) - Glycine max (Soybean)highly similar to ( 958) loc_os04g58110 12004.m10693 protein pyruvate kinase, cytosolic isozyme, putative, expressed seq=cds; coord=2:1624189..1628276:1; parent_gene=GRMZM2G150098
GRMZM2G150213_P01	+/-	highly similar to ( 543) AT1G47380 | Symbols: | protein phosphatase 2C-related / PP2C-related | chr1:17373004-17375305 REVERSEhighly similar to ( 737) loc_os03g27780 12003.m08102 protein Ca2+/calmodulin-dependent protein kinase phosphatase, putative, expressed seq=cds; coord=9:121712179..121717046:1; parent_gene=GRMZM2G150213
GRMZM2G150608_P01	+/-	moderately similar to ( 466) AT5G19280 | Symbols: KAPP, RAG1 | KAPP (KINASE ASSOCIATED PROTEIN PHOSPHATASE); phosphoprotein phosphatase/ protein kinase binding / protein serine/threonine phosphatase | chr5:6488450-6493182 FORWARDhighly similar to ( 853) loc_os07g11010 12007.m079636 protein protein Kinase-associated protein phosphatase, putative, expressed seq=cds; coord=2:160781682..160789474:-1;…
GRMZM2G151414_P01	+/-	highly similar to ( 565) AT4G35360 | Symbols: | pantothenate kinase family protein | chr4:16812303-16814656 REVERSEhighly similar to ( 669) loc_os06g21980 12006.m091680 protein pantothenate kinase 4, putative, expressed seq=cds; coord=9:45186311..45202040:1; parent_gene=GRMZM2G151414
GRMZM2G151977_P01	+/-	moderately similar to ( 408) AT5G21060 | Symbols: | homoserine dehydrogenase family protein | chr5:7149153-7152745 REVERSEweakly similar to ( 166) AKH2_MAIZE Bifunctional aspartokinase/homoserine dehydrogenase 2, chloroplast precursor (AK-HD 2) (AK-HSDH 2) [Includes: Aspartokinase (EC 2.7.2.4); Homoserine dehydrogenase (EC 1.1.1.3)] - Zea mays (Maize)highly similar to ( 576) loc_os12g03190 12012.…
GRMZM2G152686_P01	+/-	highly similar to ( 860) AT5G52920 | Symbols: PKP1, PKP-BETA1, PKP2 | PKP-BETA1 (PLASTIDIC PYRUVATE KINASE BETA SUBUNIT 1); pyruvate kinase | chr5:21463680-21466612 FORWARDhighly similar to ( 743) KPYG_TOBAC Pyruvate kinase isozyme G, chloroplast precursor (EC 2.7.1.40) - Nicotiana tabacum (Common tobacco)nearly identical (1006) loc_os01g47080 12001.m10904 protein pyruvate kinase isozyme G, chlor…
GRMZM2G153722_P01	+/-	nearly identical (1605) AT3G14270 | Symbols: | phosphatidylinositol-4-phosphate 5-kinase family protein | chr3:4754624-4761185 FORWARDnearly identical (2666) loc_os08g34950 12008.m07484 protein 1-phosphatidylinositol-4-phosphate 5-kinase/ zinc ion binding protein, putative, expressed seq=cds; coord=4:62563963..62575749:1; parent_gene=GRMZM2G153722
GRMZM2G163709_P02	+/-	moderately similar to ( 403) AT4G36945 | Symbols: | phospholipase C/ phosphoric diester hydrolase | chr4:17420098-17422047 REVERSEhighly similar to ( 562) loc_os08g01310 12008.m04280 protein MAP3K-like protein kinase, putative, expressed seq=cds; coord=4:195793748..195796981:-1; parent_gene=GRMZM2G163709
GRMZM2G165931_P01	+/-	nearly identical (1118) AT4G16130 | Symbols: ARA1, ISA1, ATISA1 | ARA1 (ARABINOSE KINASE); ATP binding / L-arabinokinase/ galactokinase | chr4:9120875-9127656 FORWARDnearly identical (1404) loc_os02g04840 12002.m05832 protein ARA1, putative, expressed seq=cds; coord=4:237704209..237711241:1; parent_gene=GRMZM2G165931
GRMZM2G166931_P01	+/-	moderately similar to ( 311) AT5G23330 | Symbols: | riboflavin biosynthesis protein-related | chr5:7854194-7855738 FORWARDhighly similar to ( 506) loc_os03g58710 12003.m35465 protein riboflavin kinase family protein, expressed seq=cds; coord=1:289218141..289223461:-1; parent_gene=GRMZM2G166931
GRMZM2G169320_P01	+/-	moderately similar to ( 432) AT1G06730 | Symbols: | pfkB-type carbohydrate kinase family protein | chr1:2067633-2070049 FORWARDhighly similar to ( 645) loc_os03g06880 12003.m06205 protein protein kinase, putative, expressed seq=cds; coord=1:13536597..13540215:1; parent_gene=GRMZM2G169320
GRMZM2G171400_P01	+/-	moderately similar to ( 496) AT1G19600 | Symbols: | pfkB-type carbohydrate kinase family protein | chr1:6779085-6780898 FORWARDhighly similar to ( 629) loc_os01g01620 12001.m06807 protein ribokinase, putative, expressed seq=cds; coord=3:31388530..31393174:1; parent_gene=GRMZM2G171400
GRMZM2G176394_P01	+/-	moderately similar to ( 349) AT4G18670 | Symbols: | protein binding / structural constituent of cell wall | chr4:10275918-10278491 REVERSEweakly similar to ( 113) RPK1_IPONI Receptor-like protein kinase precursor (EC 2.7.11.1) - Ipomoea nil (Japanese morning glory) (Pharbitis nil)highly similar to ( 534) loc_os07g07990 12007.m05258 protein receptor protein kinase CLAVATA1 precursor, putative, exp…
GRMZM2G177947_P01	+/-	highly similar to ( 585) AT3G22960 | Symbols: PKP1, PKP-ALPHA | PKP-ALPHA; pyruvate kinase | chr3:8139369-8141771 FORWARDhighly similar to ( 589) KPYA_RICCO Pyruvate kinase isozyme A, chloroplast precursor (EC 2.7.1.40) - Ricinus communis (Castor bean)highly similar to ( 934) loc_os03g46910 12003.m09706 protein pyruvate kinase isozyme A, chloroplast precursor, putative, expressed seq=cds; coord=1…
GRMZM2G179473_P01	+/-	moderately similar to ( 389) AT4G08170 | Symbols: | inositol 1,3,4-trisphosphate 5/6-kinase family protein | chr4:5163707-5166094 REVERSEmoderately similar to ( 215) ITPK1_MAIZE Inositol-tetrakisphosphate 1-kinase 1 (EC 2.7.1.134) (Inositol-triphosphate 5/6-kinase 1) (EC 2.7.1.159) (Inositol 1,3,4-trisphosphate 5/6-kinase 1) (Ins(1,3,4)P(3) 5/6-kinase 1) (ZmIpk) (Low phytic acid protein 2) - Zea …
GRMZM2G180863_P01	+/-	moderately similar to ( 468) AT2G35390 | Symbols: | ribose-phosphate pyrophosphokinase 1 / phosphoribosyl diphosphate synthetase 1 (PRSI) | chr2:14895808-14897581 REVERSEhighly similar to ( 599) KPRS2_ORYSA Ribose-phosphate pyrophosphokinase 2 (EC 2.7.6.1) (Phosphoribosyl pyrophosphate synthetase 2) - Oryza sativa (Rice)highly similar to ( 599) loc_os06g41360 12006.m32113 protein ribose-phosphate…
GRMZM2G306345_P05	+/-	highly similar to ( 970) AT4G15530 | Symbols: PPDK | PPDK (pyruvate orthophosphate dikinase); kinase/ pyruvate, phosphate dikinase | chr4:8864828-8870748 REVERSEnearly identical (1310) PPDK_MAIZE Pyruvate, phosphate dikinase, chloroplast precursor (EC 2.7.9.1) (Pyruvate, orthophosphate dikinase) - Zea mays (Maize)nearly identical (1125) loc_os05g33570 12005.m083718 protein pyruvate, phosphate dik…
GRMZM2G334181_P01	+/-	weakly similar to ( 127) AT5G48540 | Symbols: | 33 kDa secretory protein-related | chr5:19669096-19669887 REVERSEmoderately similar to ( 299) loc_os05g02200 12005.m04756 protein protein kinase, putative, expressed seq=cds; coord=6:36482952..36484106:1; parent_gene=GRMZM2G334181
GRMZM2G361593_P01	+/-	moderately similar to ( 233) AT5G58730 | Symbols: | pfkB-type carbohydrate kinase family protein | chr5:23723627-23725324 REVERSEmoderately similar to ( 498) loc_os03g52760 12003.m10250 protein carbohydrate kinase, PfkB, putative, expressed seq=cds; coord=1:273896601..273900144:-1; parent_gene=GRMZM2G361593
GRMZM2G389303_P01	+/-	weakly similar to ( 162) AT1G31230 | Symbols: AK-HSDH I, AK-HSDH | AK-HSDH I (ASPARTATE KINASE-HOMOSERINE DEHYDROGENASE I); aspartate kinase/ homoserine dehydrogenase | chr1:11158744-11163055 REVERSEweakly similar to ( 191) AKH1_MAIZE Bifunctional aspartokinase/homoserine dehydrogenase 1, chloroplast precursor (AK-HD 1) (AK-HSDH 1) [Includes: Aspartokinase (EC 2.7.2.4); Homoserine dehydrogenase (…
GRMZM2G412611_P01	+/-	nearly identical (1732) AT1G10760 | Symbols: SEX1, SOP1, SOP, GWD1, GWD | SEX1 (STARCH EXCESS 1); alpha-glucan, water dikinase | chr1:3581210-3590043 REVERSEnearly identical (1877) GWD1_SOLTU Alpha-glucan water dikinase, chloroplast precursor (EC 2.7.9.4) (EC 2.7.13.3) (Starch-related R1 protein) - Solanum tuberosum (Potato)nearly identical (2067) loc_os06g30310 12006.m07575 protein alpha-glucan …
GRMZM2G424873_P02	+/-	moderately similar to ( 398) AT1G26640 | Symbols: | aspartate/glutamate/uridylate kinase family protein | chr1:9207620-9209766 REVERSEhighly similar to ( 533) loc_os01g55890 12001.m150726 protein archaeal kinase, putative, expressed seq=cds; coord=8:173073506..173078226:1; parent_gene=GRMZM2G424873
GRMZM2G425249_P01	+/-	moderately similar to ( 440) AT1G74320 | Symbols: | choline kinase, putative | chr1:27941192-27942903 FORWARDhighly similar to ( 553) loc_os01g51920 12001.m150435 protein choline/ethanolamine kinase, putative, expressed seq=cds; coord=3:202796044..202800169:1; parent_gene=GRMZM2G425249
GRMZM2G437977_P01	+/-	highly similar to ( 532) AT4G19710 | Symbols: AK-HSDH II, AK-HSDH | bifunctional aspartate kinase/homoserine dehydrogenase, putative / AK-HSDH, putative | chr4:10725229-10729536 FORWARDhighly similar to ( 669) AKH1_MAIZE Bifunctional aspartokinase/homoserine dehydrogenase 1, chloroplast precursor (AK-HD 1) (AK-HSDH 1) [Includes: Aspartokinase (EC 2.7.2.4); Homoserine dehydrogenase (EC 1.1.1.3)] -…
GRMZM2G456626_P01	+/-	moderately similar to ( 337) AT5G16760 | Symbols: | inositol 1,3,4-trisphosphate 5/6-kinase | chr5:5509890-5510849 FORWARDhighly similar to ( 635) ITPK1_MAIZE Inositol-tetrakisphosphate 1-kinase 1 (EC 2.7.1.134) (Inositol-triphosphate 5/6-kinase 1) (EC 2.7.1.159) (Inositol 1,3,4-trisphosphate 5/6-kinase 1) (Ins(1,3,4)P(3) 5/6-kinase 1) (ZmIpk) (Low phytic acid protein 2) - Zea mays (Maize)moderat…
GRMZM2G456644_P01	+/-	weakly similar to ( 105) AT2G24400 | Symbols: | auxin-responsive protein, putative / small auxin up RNA (SAUR_D) | chr2:10377993-10378529 REVERSEweakly similar to ( 195) loc_os04g51890 12004.m10084 protein OsSAUR20 - Auxin-responsive SAUR gene family member, expressed seq=cds; coord=10:141552329..141553228:1; parent_gene=GRMZM2G456644
GRMZM2G464137_P02	+/-	highly similar to ( 623) AT1G49820 | Symbols: ATMTK | ATMTK (ARABIDOPSIS THALIANA S-METHYL-5-THIORIBOSE KINASE); S-methyl-5-thioribose kinase | chr1:18443005-18444907 FORWARDhighly similar to ( 713) loc_os04g57400 12004.m35509 protein methylthioribose kinase, putative, expressed seq=cds; coord=10:147402071..147405536:-1; parent_gene=GRMZM2G464137
GRMZM5G815009_P02	+/-	moderately similar to ( 335) AT5G21090 | Symbols: | leucine-rich repeat protein, putative | chr5:7164758-7166904 FORWARDweakly similar to ( 113) RPK1_IPONI Receptor-like protein kinase precursor (EC 2.7.11.1) - Ipomoea nil (Japanese morning glory) (Pharbitis nil)moderately similar to ( 380) loc_os01g59440 12001.m43236 protein BRASSINOSTEROID INSENSITIVE 1-associated receptor kinase 1 precursor, p…
GRMZM5G857992_P01	+/-	moderately similar to ( 350) AT5G47080 | Symbols: CKB1 | CKB1; protein kinase regulator | chr5:19125231-19126397 REVERSEmoderately similar to ( 372) loc_os10g41520 12010.m21974 protein casein kinase II subunit beta-4, putative, expressed seq=cds; coord=2:21035891..21041494:-1; parent_gene=GRMZM5G857992
GRMZM5G859195_P01	+/-	moderately similar to ( 476) AT2G26930 | Symbols: ATCDPMEK, PDE277, ISPE | ATCDPMEK (4-(CYTIDINE 5-PHOSPHO)-2-C-METHYL-D-ERITHRITOL KINASE); 4-(cytidine 5-diphospho)-2-C-methyl-D-erythritol kinase | chr2:11491829-11494229 REVERSEhighly similar to ( 576) loc_os01g58790 12001.m12021 protein 4-diphosphocytidyl-2-C-methyl-D-erythritol kinase, chloroplast precursor, putative, expressed seq=cds; coord=…
GRMZM5G864815_P01	+/-	moderately similar to ( 313) AT1G02880 | Symbols: TPK1 | TPK1 (THIAMIN PYROPHOSPHOKINASE1); thiamin diphosphokinase | chr1:643063-643921 REVERSEmoderately similar to ( 385) loc_os05g30454 12005.m07281 protein thiamin pyrophosphokinase 1, putative, expressed seq=cds; coord=6:137603035..137605493:1; parent_gene=GRMZM5G864815
GRMZM6G829104_P01	+/-	#N/A
GRMZM2G177438_P02	+/-	moderately similar to ( 291) AT5G19320 | Symbols: RANGAP2 | RANGAP2 (RAN GTPASE ACTIVATING PROTEIN 2); RAN GTPase activator | chr5:6505310-6506947 REVERSEweakly similar to ( 197) PI5K1_ORYSA Phosphatidylinositol-4-phosphate 5-kinase 1 precursor (EC 2.7.1.68) (1-phosphatidylinositol-4-phosphate kinase) (PIP5K) (PtdIns(4)P-5-kinase) (Diphosphoinositide kinase) - Oryza sativa (Rice)moderately simila…
GRMZM2G091845_P01	+/-	highly similar to ( 594) AT1G72040 | Symbols: | deoxynucleoside kinase family | chr1:27112159-27114248 REVERSEhighly similar to ( 780) loc_os01g65350 12001.m12648 protein ATP binding protein, putative, expressed seq=cds; coord=3:173585727..173590684:1; parent_gene=GRMZM2G091845
GRMZM2G147213_P01	+/-	highly similar to ( 592) AT1G72040 | Symbols: | deoxynucleoside kinase family | chr1:27112159-27114248 REVERSEhighly similar to ( 762) loc_os05g35520 12005.m28016 protein ATP binding protein, putative, expressed seq=cds; coord=8:101822367..101828733:1; parent_gene=GRMZM2G147213
GRMZM2G002978_P02	+/-	moderately similar to ( 439) AT3G10030 | Symbols: | aspartate/glutamate/uridylate kinase family protein | chr3:3092618-3094831 REVERSEmoderately similar to ( 476) loc_os04g33300 12004.m08425 protein uridylate kinase, putative, expressed seq=cds; coord=2:59356653..59361967:-1; parent_gene=GRMZM2G002978
GRMZM2G150496_P01	+/-	moderately similar to ( 374) AT5G42810 | Symbols: ATIPK1 | ATIPK1 (Inositol-pentakisphosphate 2-kinase 1); inositol pentakisphosphate 2-kinase/ inositol tetrakisphosphate 2-kinase | chr5:17167073-17169337 FORWARDhighly similar to ( 679) loc_os04g56580 12004.m10547 protein expressed protein seq=cds; coord=2:3734304..3739248:1; parent_gene=GRMZM2G150496
GRMZM2G063369_P03	+/-	highly similar to ( 654) AT2G01690 | Symbols: | binding | chr2:309144-313499 REVERSEhighly similar to ( 890) loc_os03g12300 12003.m101248 protein HEAT repeat family protein, expressed seq=cds; coord=9:146014188..146022918:1; parent_gene=GRMZM2G063369
GRMZM2G050933_P01	+/-	weakly similar to ( 113) AT4G03270 | Symbols: CYCD6;1 | CYCD6;1 (Cyclin D6;1); cyclin-dependent protein kinase | chr4:1432375-1433691 REVERSEmoderately similar to ( 340) loc_os07g37010 12007.m29223 protein CYCD6, putative, expressed seq=cds; coord=7:156667098..156669547:-1; parent_gene=GRMZM2G050933
GRMZM2G476685_P01	+/-	moderately similar to ( 246) AT1G70210 | Symbols: CYCD1;1 | CYCD1;1 (CYCLIN D1;1); cyclin-dependent protein kinase regulator | chr1:26440015-26441980 FORWARDmoderately similar to ( 290) loc_os08g32540 12008.m07248 protein cyclin delta-2, putative, expressed seq=cds; coord=7:105364656..105369473:-1; parent_gene=GRMZM2G476685
GRMZM2G084609_P01	+/-	weakly similar to ( 182) AT5G16760 | Symbols: | inositol 1,3,4-trisphosphate 5/6-kinase | chr5:5509890-5510849 FORWARDmoderately similar to ( 213) ITPK1_MAIZE Inositol-tetrakisphosphate 1-kinase 1 (EC 2.7.1.134) (Inositol-triphosphate 5/6-kinase 1) (EC 2.7.1.159) (Inositol 1,3,4-trisphosphate 5/6-kinase 1) (Ins(1,3,4)P(3) 5/6-kinase 1) (ZmIpk) (Low phytic acid protein 2) - Zea mays (Maize)moderat…

## Sheet: Phosphatase
Table S6 Kinases and phosphatases identified in proteome and phosphoproteome
All phosphatases that identified in this study
Note: Mapman: annotation of proteins in MapMan website; +/+ represents the protein that identified both in proteome and phosphoteome; -/+ represents the protein that identified only in proteome ; +/- represents the protein that identified only in phosphoteome.
Protein ID	Protein/Phosphoprotein		Code	Family
GRMZM2G009593_P01	+/-	nearly identical (1578) AT2G27210 | Symbols: BSL3 | kelch repeat-containing serine/threonine phosphoesterase family protein | chr2:11630188-11636182 FORWARDnearly identical (1717) BSL2_ORYSA Serine/threonine-protein phosphatase BSL2 homolog (EC 3.1.3.16) (BSU1-like protein 2 homolog) - Oryza sativa (Rice)nearly identical (1717) loc_os12g42310 12012.m08011 protein serine/threonine-protein phosphat…	6.1.1	PPP Serine/Threonine phosphatases
GRMZM2G016930_P03	+/-	highly similar to ( 558) AT4G11240 | Symbols: TOPP7 | TOPP7; protein serine/threonine phosphatase | chr4:6847333-6849032 FORWARDhighly similar to ( 535) PP12_ACECL Serine/threonine-protein phosphatase PP1 isozyme 2 (EC 3.1.3.16) - Acetabularia cliftonii (Green alga)highly similar to ( 615) loc_os06g06880 12006.m05413 protein serine/threonine-protein phosphatase PP1, putative, expressed seq=cds; c…	6.1.1	PPP Serine/Threonine phosphatases
GRMZM2G028700_P01	+/-	nearly identical (1545) AT2G27210 | Symbols: BSL3 | kelch repeat-containing serine/threonine phosphoesterase family protein | chr2:11630188-11636182 FORWARDnearly identical (1663) BSL2_ORYSA Serine/threonine-protein phosphatase BSL2 homolog (EC 3.1.3.16) (BSU1-like protein 2 homolog) - Oryza sativa (Rice)nearly identical (1663) loc_os12g42310 12012.m08011 protein serine/threonine-protein phosphat…	6.1.1	PPP Serine/Threonine phosphatases
GRMZM2G038195_P01	+/-	highly similar to ( 607) AT1G10430 | Symbols: PP2A-2 | PP2A-2; protein serine/threonine phosphatase | chr1:3428705-3430437 REVERSEhighly similar to ( 630) PP2A1_ORYSA Serine/threonine-protein phosphatase PP2A-1 catalytic subunit (EC 3.1.3.16) - Oryza sativa (Rice)highly similar to ( 630) loc_os06g37660 12006.m08301 protein OsPP2Ac-1 - Phosphatase 2A isoform 1 belonging to family 1, expressed seq=…	6.1.1	PPP Serine/Threonine phosphatases
GRMZM2G041822_P01	+/-	highly similar to ( 551) AT4G11240 | Symbols: TOPP7 | TOPP7; protein serine/threonine phosphatase | chr4:6847333-6849032 FORWARDhighly similar to ( 536) PP12_ACECL Serine/threonine-protein phosphatase PP1 isozyme 2 (EC 3.1.3.16) - Acetabularia cliftonii (Green alga)highly similar to ( 611) loc_os06g06880 12006.m05413 protein serine/threonine-protein phosphatase PP1, putative, expressed seq=cds; c…	6.1.1	PPP Serine/Threonine phosphatases
GRMZM2G055905_P01	+/-	highly similar to ( 590) AT3G19980 | Symbols: ATFYPP3, EMB2736, STPP | ATFYPP3 (FLOWER-SPECIFIC, PHYTOCHROME-ASSOCIATED PROTEIN PHOSPHATASE 3); protein binding / protein serine/threonine kinase/ protein serine/threonine phosphatase | chr3:6962008-6964761 FORWARDmoderately similar to ( 377) PP2A3_ORYSA Serine/threonine-protein phosphatase PP2A-3 catalytic subunit (EC 3.1.3.16) - Oryza sativa (Rice…	6.1.1	PPP Serine/Threonine phosphatases
GRMZM2G070323_P01	+/+	nearly identical (1372) AT2G27210 | Symbols: BSL3 | kelch repeat-containing serine/threonine phosphoesterase family protein | chr2:11630188-11636182 FORWARDnearly identical (1449) BSL2_ORYSA Serine/threonine-protein phosphatase BSL2 homolog (EC 3.1.3.16) (BSU1-like protein 2 homolog) - Oryza sativa (Rice)nearly identical (1470) loc_os03g44500 12003.m09488 protein serine/threonine-protein phosphat…	6.1.1	PPP Serine/Threonine phosphatases
GRMZM2G108355_P01	+/-	highly similar to ( 613) AT3G58500 | Symbols: PP2A-3, EP7 | PP2A-3 (PROTEIN PHOSPHATASE 2A-3); protein serine/threonine phosphatase | chr3:21635503-21638911 REVERSEhighly similar to ( 646) PP2A2_ORYSA Serine/threonine-protein phosphatase PP2A-2 catalytic subunit (EC 3.1.3.16) - Oryza sativa (Rice)highly similar to ( 646) loc_os03g59060 12003.m35470 protein OsPP2Ac-2 - Phosphatase 2A isoform 2 bel…	6.1.1	PPP Serine/Threonine phosphatases
GRMZM2G112240_P01	+/-	highly similar to ( 535) AT2G39840 | Symbols: TOPP4 | TOPP4; protein serine/threonine phosphatase | chr2:16627430-16628789 FORWARDhighly similar to ( 656) PP1_MAIZE Serine/threonine-protein phosphatase PP1 (EC 3.1.3.16) - Zea mays (Maize)highly similar to ( 633) loc_os02g57450 12002.m33479 protein serine/threonine-protein phosphatase PP1, putative, expressed seq=cds; coord=4:170914987..170918489:…	6.1.1	PPP Serine/Threonine phosphatases
GRMZM2G119546_P01	+/-	highly similar to ( 607) AT1G10430 | Symbols: PP2A-2 | PP2A-2; protein serine/threonine phosphatase | chr1:3428705-3430437 REVERSEhighly similar to ( 632) PP2A1_ORYSA Serine/threonine-protein phosphatase PP2A-1 catalytic subunit (EC 3.1.3.16) - Oryza sativa (Rice)highly similar to ( 632) loc_os06g37660 12006.m08301 protein OsPP2Ac-1 - Phosphatase 2A isoform 1 belonging to family 1, expressed seq=…	6.1.1	PPP Serine/Threonine phosphatases
GRMZM2G120202_P01	+/-	moderately similar to ( 482) AT5G27840 | Symbols: TOPP8 | TOPP8; protein serine/threonine phosphatase | chr5:9863465-9864828 REVERSEmoderately similar to ( 480) PP1_PHAVU Serine/threonine-protein phosphatase PP1 (EC 3.1.3.16) - Phaseolus vulgaris (Kidney bean) (French bean)highly similar to ( 593) loc_os01g24750 12001.m08941 protein serine/threonine-protein phosphatase PP1, putative, expressed se…	6.1.1	PPP Serine/Threonine phosphatases
GRMZM2G133464_P01	+/-	highly similar to ( 608) AT1G10430 | Symbols: PP2A-2 | PP2A-2; protein serine/threonine phosphatase | chr1:3428705-3430437 REVERSEhighly similar to ( 630) PP2A1_ORYSA Serine/threonine-protein phosphatase PP2A-1 catalytic subunit (EC 3.1.3.16) - Oryza sativa (Rice)highly similar to ( 630) loc_os06g37660 12006.m08301 protein OsPP2Ac-1 - Phosphatase 2A isoform 1 belonging to family 1, expressed seq=…	6.1.1	PPP Serine/Threonine phosphatases
GRMZM2G137286_P01	+/-	moderately similar to ( 479) AT5G27840 | Symbols: TOPP8 | TOPP8; protein serine/threonine phosphatase | chr5:9863465-9864828 REVERSEmoderately similar to ( 476) PP1_PHAVU Serine/threonine-protein phosphatase PP1 (EC 3.1.3.16) - Phaseolus vulgaris (Kidney bean) (French bean)highly similar to ( 574) loc_os01g24750 12001.m08941 protein serine/threonine-protein phosphatase PP1, putative, expressed se…	6.1.1	PPP Serine/Threonine phosphatases
GRMZM2G137286_P02	+/-	moderately similar to ( 479) AT5G27840 | Symbols: TOPP8 | TOPP8; protein serine/threonine phosphatase | chr5:9863465-9864828 REVERSEmoderately similar to ( 474) PP1_PHAVU Serine/threonine-protein phosphatase PP1 (EC 3.1.3.16) - Phaseolus vulgaris (Kidney bean) (French bean)highly similar to ( 574) loc_os01g24750 12001.m08941 protein serine/threonine-protein phosphatase PP1, putative, expressed se…	6.1.1	PPP Serine/Threonine phosphatases
GRMZM2G180691_P01	+/-	highly similar to ( 600) AT5G55260 | Symbols: PPX2, PPX-2 | PPX2 (PROTEIN PHOSPHATASE X 2); protein serine/threonine phosphatase | chr5:22416808-22418621 FORWARDmoderately similar to ( 437) PP2A4_ORYSA Serine/threonine-protein phosphatase PP2A-4 catalytic subunit (EC 3.1.3.16) - Oryza sativa (Rice)highly similar to ( 629) loc_os09g11230 12009.m04386 protein serine/threonine-protein phosphatase PP…	6.1.1	PPP Serine/Threonine phosphatases
GRMZM2G382077_P01	+/-	highly similar to ( 603) AT3G58500 | Symbols: PP2A-3, EP7 | PP2A-3 (PROTEIN PHOSPHATASE 2A-3); protein serine/threonine phosphatase | chr3:21635503-21638911 REVERSEhighly similar to ( 624) PP2A4_ORYSA Serine/threonine-protein phosphatase PP2A-4 catalytic subunit (EC 3.1.3.16) - Oryza sativa (Rice)highly similar to ( 624) loc_os10g27050 12010.m05640 protein OsPP2Ac-4 - Phosphatase 2A isoform 4 bel…	6.1.1	PPP Serine/Threonine phosphatases
GRMZM2G126435_P01	+/-	highly similar to ( 835) AT2G42810 | Symbols: PP5, PP5.2 | PP5.2 (PROTEIN PHOSPHATASE 5.2); phosphoprotein phosphatase/ protein binding / protein serine/threonine phosphatase | chr2:17812336-17815896 REVERSEmoderately similar to ( 223) PP1_ORYSA Serine/threonine-protein phosphatase PP1 (EC 3.1.3.16) - Oryza sativa (Rice)highly similar to ( 888) loc_os05g11550 12005.m083649 protein serine/threonin…	6.1.3	PP-5 ST phosphatases
GRMZM2G045404_P01	+/-	moderately similar to ( 281) AT2G04550 | Symbols: IBR5 | IBR5 (INDOLE-3-BUTYRIC ACID RESPONSE 5); MAP kinase phosphatase/ protein tyrosine/serine/threonine phosphatase | chr2:1588538-1589603 FORWARDmoderately similar to ( 385) loc_os02g48840 12002.m09918 protein dual specificity protein phosphatase 4, putative, expressed seq=cds; coord=5:203651899..203655593:1; parent_gene=GRMZM2G045404	6.2.1	MAP Kinase-type Phosphatases (MKPs)
GRMZM2G174170_P02	+/-	moderately similar to ( 311) AT2G04550 | Symbols: IBR5 | IBR5 (INDOLE-3-BUTYRIC ACID RESPONSE 5); MAP kinase phosphatase/ protein tyrosine/serine/threonine phosphatase | chr2:1588538-1589603 FORWARDmoderately similar to ( 433) loc_os06g20340 12006.m32053 protein IBR5, putative, expressed seq=cds; coord=6:120851110..120857801:-1; parent_gene=GRMZM2G174170	6.2.1	MAP Kinase-type Phosphatases (MKPs)
GRMZM2G174170_P01	-/+	moderately similar to ( 219) AT2G04550 | Symbols: IBR5 | IBR5 (INDOLE-3-BUTYRIC ACID RESPONSE 5); MAP kinase phosphatase/ protein tyrosine/serine/threonine phosphatase | chr2:1588538-1589603 FORWARDmoderately similar to ( 249) loc_os06g20340 12006.m32053 protein IBR5, putative, expressed seq=cds; coord=6:120851002..120857801:-1; parent_gene=GRMZM2G174170	6.2.1	MAP Kinase-type Phosphatases (MKPs)
GRMZM2G086418_P01	+/-	moderately similar to ( 268) AT1G05000 | Symbols: | tyrosine specific protein phosphatase family protein | chr1:1425660-1428393 FORWARDmoderately similar to ( 317) loc_os09g05020 12009.m22044 protein tyrosine specific protein phosphatase family protein, putative, expressed seq=cds; coord=2:161951772..161962083:-1; parent_gene=GRMZM2G086418	6.2.3	Tyrosine specific protein phosphatase
GRMZM2G134389_P01	+/-	moderately similar to ( 270) AT1G05000 | Symbols: | tyrosine specific protein phosphatase family protein | chr1:1425660-1428393 FORWARDmoderately similar to ( 365) loc_os06g10650 12006.m05783 protein tyrosine specific protein phosphatase family protein, putative, expressed seq=cds; coord=6:109281527..109286136:1; parent_gene=GRMZM2G134389	6.2.3	Tyrosine specific protein phosphatase
GRMZM2G006416_P01	+/-	moderately similar to ( 496) AT4G31860 | Symbols: | protein phosphatase 2C, putative / PP2C, putative | chr4:15406685-15408589 REVERSEhighly similar to ( 553) loc_os09g38550 12009.m060065 protein protein phosphatase 2C isoform gamma, putative, expressed seq=cds; coord=7:145764674..145770422:1; parent_gene=GRMZM2G006416	6.3.1	Protein phosphatase 2C
GRMZM2G019812_P01	+/-	moderately similar to ( 483) AT4G31860 | Symbols: | protein phosphatase 2C, putative / PP2C, putative | chr4:15406685-15408589 REVERSEhighly similar to ( 563) loc_os06g44210 12006.m31910 protein protein phosphatase type-2C, putative, expressed seq=cds; coord=6:95635541..95648328:-1; parent_gene=GRMZM2G019812	6.3.1	Protein phosphatase 2C
GRMZM2G053722_P01	+/+	highly similar to ( 975) AT2G20050 | Symbols: | ATP binding / cAMP-dependent protein kinase regulator/ catalytic/ protein kinase/ protein serine/threonine phosphatase | chr2:8649779-8654193 REVERSEnearly identical (1273) loc_os02g17970 12002.m07041 protein cyclic nucleotide-binding domain containing protein, expressed seq=cds; coord=4:221295031..221301313:-1; parent_gene=GRMZM2G053722	6.3.1	Protein phosphatase 2C
GRMZM2G056572_P02	+/-	moderately similar to ( 440) AT4G31750 | Symbols: WIN2 | WIN2 (HOPW1-1-INTERACTING 2); protein serine/threonine phosphatase | chr4:15364657-15367207 REVERSEhighly similar to ( 523) loc_os04g56450 12004.m35218 protein protein phosphatase 2C isoform epsilon, putative, expressed seq=cds; coord=2:3969379..3973803:1; parent_gene=GRMZM2G056572	6.3.1	Protein phosphatase 2C
GRMZM2G057768_P01	+/-	moderately similar to ( 412) AT2G33700 | Symbols: | protein phosphatase 2C, putative / PP2C, putative | chr2:14254200-14255784 FORWARDhighly similar to ( 509) loc_os10g39540 12010.m65436 protein Ca2+/calmodulin-dependent protein kinase phosphatase, putative, expressed seq=cds; coord=1:84671535..84674990:-1; parent_gene=GRMZM2G057768	6.3.1	Protein phosphatase 2C
GRMZM2G057768_P02	+/+	moderately similar to ( 441) AT2G33700 | Symbols: | protein phosphatase 2C, putative / PP2C, putative | chr2:14254200-14255784 FORWARDhighly similar to ( 562) loc_os10g39540 12010.m65436 protein Ca2+/calmodulin-dependent protein kinase phosphatase, putative, expressed seq=cds; coord=1:84671696..84674989:-1; parent_gene=GRMZM2G057768	6.3.1	Protein phosphatase 2C
GRMZM2G073788_P01	+/-	moderately similar to ( 428) AT5G53140 | Symbols: | protein phosphatase 2C, putative / PP2C, putative | chr5:21549228-21552132 FORWARDhighly similar to ( 518) loc_os02g15594 12002.m06802 protein catalytic/ protein phosphatase type 2C/ protein serine/threonine phosphatase, putative, expressed seq=cds; coord=4:225064123..225073527:1; parent_gene=GRMZM2G073788	6.3.1	Protein phosphatase 2C
GRMZM2G104076_P01	+/-	highly similar to ( 541) AT4G31860 | Symbols: | protein phosphatase 2C, putative / PP2C, putative | chr4:15406685-15408589 REVERSEhighly similar to ( 629) loc_os06g44210 12006.m31910 protein protein phosphatase type-2C, putative, expressed seq=cds; coord=9:104360920..104365697:-1; parent_gene=GRMZM2G104076	6.3.1	Protein phosphatase 2C
GRMZM2G151254_P01	+/-	highly similar to ( 570) AT3G51370 | Symbols: | protein phosphatase 2C, putative / PP2C, putative | chr3:19070387-19071975 FORWARDhighly similar to ( 707) loc_os06g50380 12006.m31935 protein protein phosphatase 2C, putative, expressed seq=cds; coord=6:83605222..83611396:1; parent_gene=GRMZM2G151254	6.3.1	Protein phosphatase 2C
GRMZM2G156543_P01	+/-	moderately similar to ( 439) AT3G17090 | Symbols: | protein phosphatase 2C family protein / PP2C family protein | chr3:5826984-5829124 FORWARDhighly similar to ( 616) loc_os03g61690 12003.m35643 protein catalytic/ protein phosphatase type 2C, putative, expressed seq=cds; coord=1:295487761..295492645:-1; parent_gene=GRMZM2G156543	6.3.1	Protein phosphatase 2C
GRMZM2G158734_P01	+/-	moderately similar to ( 430) AT2G25620 | Symbols: | protein phosphatase 2C, putative / PP2C, putative | chr2:10903154-10904978 REVERSEhighly similar to ( 561) loc_os06g39600 12006.m31889 protein protein phosphatase 2C homolog 2, putative, expressed seq=cds; coord=9:87131326..87135073:-1; parent_gene=GRMZM2G158734	6.3.1	Protein phosphatase 2C
GRMZM2G166035_P01	+/+	moderately similar to ( 421) AT4G31750 | Symbols: WIN2 | WIN2 (HOPW1-1-INTERACTING 2); protein serine/threonine phosphatase | chr4:15364657-15367207 REVERSEmoderately similar to ( 457) loc_os02g05630 12002.m33555 protein protein phosphatase 2C isoform epsilon, putative, expressed seq=cds; coord=4:237508371..237511930:-1; parent_gene=GRMZM2G166035	6.3.1	Protein phosphatase 2C
GRMZM2G442404_P01	+/-	moderately similar to ( 428) AT5G53140 | Symbols: | protein phosphatase 2C, putative / PP2C, putative | chr5:21549228-21552132 FORWARDhighly similar to ( 501) loc_os02g15594 12002.m06802 protein catalytic/ protein phosphatase type 2C/ protein serine/threonine phosphatase, putative, expressed seq=cds; coord=5:141575880..141581134:-1; parent_gene=GRMZM2G442404	6.3.1	Protein phosphatase 2C
GRMZM2G479665_P01	+/-	moderately similar to ( 471) AT5G06750 | Symbols: | protein phosphatase 2C family protein / PP2C family protein | chr5:2086403-2088245 REVERSEhighly similar to ( 641) loc_os04g49490 12004.m09882 protein catalytic/ protein phosphatase type 2C, putative, expressed seq=cds; coord=2:14613507..14616809:1; parent_gene=GRMZM2G479665	6.3.1	Protein phosphatase 2C
GRMZM2G000660_P01	+/-	moderately similar to ( 355) AT3G10940 | Symbols: | protein phosphatase-related | chr3:3422259-3423394 REVERSEmoderately similar to ( 429) loc_os12g02120 12012.m073738 protein dual-specificity protein-like phosphatase 3, putative, expressed seq=cds; coord=3:230742740..230746075:1; parent_gene=GRMZM2G000660
GRMZM2G052546_P01	+/-	moderately similar to ( 371) AT3G52180 | Symbols: ATPTPKIS1, DSP4, SEX4 | SEX4 (STARCH-EXCESS 4); polysaccharide binding / protein tyrosine/serine/threonine phosphatase | chr3:19350574-19353459 REVERSEhighly similar to ( 523) loc_os03g01750 12003.m101148 protein protein tyrosine phosphatase, putative, expressed seq=cds; coord=1:2538102..2544683:-1; parent_gene=GRMZM2G052546
GRMZM2G052546_P03	+/-	moderately similar to ( 440) AT3G52180 | Symbols: ATPTPKIS1, DSP4, SEX4 | SEX4 (STARCH-EXCESS 4); polysaccharide binding / protein tyrosine/serine/threonine phosphatase | chr3:19350574-19353459 REVERSEhighly similar to ( 654) loc_os03g01750 12003.m101148 protein protein tyrosine phosphatase, putative, expressed seq=cds; coord=1:2538102..2544683:-1; parent_gene=GRMZM2G052546
GRMZM2G127374_P01	+/-	highly similar to ( 630) AT3G01510 | Symbols: | 5-AMP-activated protein kinase beta-1 subunit-related | chr3:198855-201682 REVERSEhighly similar to ( 912) loc_os08g29160 12008.m26492 protein protein tyrosine/serine/threonine phosphatase, putative, expressed seq=cds; coord=1:219567806..219574992:-1; parent_gene=GRMZM2G127374
AC211394.4_FGP004	+/-	highly similar to ( 716) AT5G34850 | Symbols: ATPAP26, PAP26 | PAP26 (PURPLE ACID PHOSPHATASE 26); acid phosphatase/ protein serine/threonine phosphatase | chr5:13108475-13111217 REVERSEhighly similar to ( 582) PPAF_SOYBN Purple acid phosphatase precursor (EC 3.1.3.2) (Manganese(II) purple acid phosphatase) - Glycine max (Soybean)highly similar to ( 847) loc_os06g43640 12006.m31909 protein purple…
GRMZM2G001508_P01	+/-	moderately similar to ( 203) AT4G29260 | Symbols: | acid phosphatase class B family protein | chr4:14422310-14423409 REVERSEweakly similar to ( 192) VSPA_SOYBN Stem 28 kDa glycoprotein precursor (Vegetative storage protein A) - Glycine max (Soybean)moderately similar to ( 253) loc_os05g10210 12005.m05493 protein stem 28 kDa glycoprotein precursor, putative, expressed seq=cds; coord=6:129792758..1…
GRMZM2G022997_P01	+/-	highly similar to ( 588) AT5G15070 | Symbols: | acid phosphatase/ oxidoreductase/ transition metal ion binding | chr5:4876898-4885615 FORWARDhighly similar to ( 736) loc_os03g48300 12003.m35353 protein acid phosphatase, putative, expressed seq=cds; coord=1:262151867..262156534:1; parent_gene=GRMZM2G022997
GRMZM2G025882_P01	+/-	moderately similar to ( 317) AT1G54780 | Symbols: | thylakoid lumen 18.3 kDa protein | chr1:20439533-20440953 FORWARDmoderately similar to ( 364) loc_os05g33280 12005.m07560 protein beta-propeller domains of methanol dehydrogenase type, putative, expressed seq=cds; coord=8:88438772..88440193:1; parent_gene=GRMZM2G025882
GRMZM2G057140_P01	+/-	highly similar to ( 971) AT3G01310 | Symbols: | acid phosphatase/ oxidoreductase/ transition metal ion binding | chr3:94343-101603 REVERSEnearly identical (1069) loc_os01g56980 12001.m11855 protein acid phosphatase, putative, expressed seq=cds; coord=3:191413501..191495940:1; parent_gene=GRMZM2G057140
GRMZM2G073860_P01	+/-	highly similar to ( 652) AT2G16430 | Symbols: PAP10, ATPAP10 | PAP10 (PURPLE ACID PHOSPHATASE 10); acid phosphatase/ protein serine/threonine phosphatase | chr2:7120502-7122772 REVERSEhighly similar to ( 650) PPAF_SOYBN Purple acid phosphatase precursor (EC 3.1.3.2) (Manganese(II) purple acid phosphatase) - Glycine max (Soybean)highly similar to ( 808) loc_os12g44020 12012.m073899 protein purple …
GRMZM2G093101_P01	+/-	highly similar to ( 725) AT2G16430 | Symbols: PAP10, ATPAP10 | PAP10 (PURPLE ACID PHOSPHATASE 10); acid phosphatase/ protein serine/threonine phosphatase | chr2:7120502-7122772 REVERSEhighly similar to ( 716) PPAF_SOYBN Purple acid phosphatase precursor (EC 3.1.3.2) (Manganese(II) purple acid phosphatase) - Glycine max (Soybean)highly similar to ( 883) loc_os01g56880 12001.m43218 protein purple a…
GRMZM2G096363_P01	+/-	moderately similar to ( 470) AT5G57140 | Symbols: ATPAP28, PAP28 | PAP28 (PURPLE ACID PHOSPHATASE 28); acid phosphatase/ protein serine/threonine phosphatase | chr5:23149926-23151370 FORWARDhighly similar to ( 646) loc_os06g48570 12006.m09383 protein phosphatase DCR2, putative, expressed seq=cds; coord=6:87674179..87678988:1; parent_gene=GRMZM2G096363
GRMZM2G103526_P01	+/-	moderately similar to ( 215) AT4G29260 | Symbols: | acid phosphatase class B family protein | chr4:14422310-14423409 REVERSEweakly similar to ( 168) VSPA_SOYBN Stem 28 kDa glycoprotein precursor (Vegetative storage protein A) - Glycine max (Soybean)moderately similar to ( 332) loc_os06g36400 12006.m08176 protein acid phosphatase 1 precursor, putative, expressed seq=cds; coord=6:104755709..1047606…
GRMZM2G106600_P01	+/-	highly similar to ( 742) AT1G13900 | Symbols: | calcineurin-like phosphoesterase family protein | chr1:4753494-4755554 REVERSEweakly similar to ( 160) NPP_HORVU Nucleotide pyrophosphatase/phosphodiesterase (EC 3.-.-.-) (Fragments) - Hordeum vulgare (Barley)nearly identical (1072) loc_os07g02090 12007.m04683 protein hydrolase/ protein serine/threonine phosphatase, putative, expressed seq=cds; coor…
GRMZM2G134054_P01	+/-	highly similar to ( 702) AT3G07130 | Symbols: ATPAP15, PAP15 | PAP15 (PURPLE ACID PHOSPHATASE 15); acid phosphatase/ protein serine/threonine phosphatase | chr3:2255763-2257981 REVERSEmoderately similar to ( 218) PPAF_SOYBN Purple acid phosphatase precursor (EC 3.1.3.2) (Manganese(II) purple acid phosphatase) - Glycine max (Soybean)highly similar to ( 873) loc_os03g63074 12003.m35532 protein Ser/…
GRMZM2G136453_P01	+/-	highly similar to ( 832) AT5G50400 | Symbols: ATPAP27, PAP27 | PAP27 (PURPLE ACID PHOSPHATASE 27); acid phosphatase/ protein serine/threonine phosphatase | chr5:20523575-20526231 REVERSEhighly similar to ( 645) NPP_HORVU Nucleotide pyrophosphatase/phosphodiesterase (EC 3.-.-.-) (Fragments) - Hordeum vulgare (Barley)nearly identical (1032) loc_os08g41880 12008.m08166 protein nucleotide pyrophospha…
GRMZM2G141277_P01	+/-	weakly similar to ( 149) AT4G25150 | Symbols: | acid phosphatase, putative | chr4:12901736-12902882 REVERSEweakly similar to ( 134) VSPA_SOYBN Stem 28 kDa glycoprotein precursor (Vegetative storage protein A) - Glycine max (Soybean)weakly similar to ( 147) loc_os06g04790 12006.m05208 protein acid phosphatase 1 precursor, putative, expressed seq=cds; coord=8:109218692..109219673:-1; parent_gene=GR…
GRMZM2G151967_P01	+/-	highly similar to ( 509) AT1G09870 | Symbols: | histidine acid phosphatase family protein | chr1:3205817-3208444 FORWARDhighly similar to ( 727) loc_os03g60370 12003.m10927 protein acid phosphatase, putative, expressed seq=cds; coord=1:292354165..292360031:-1; parent_gene=GRMZM2G151967
GRMZM2G152447_P01	+/-	moderately similar to ( 401) AT1G14700 | Symbols: PAP3, ATPAP3 | PAP3 (PURPLE ACID PHOSPHATASE 3); acid phosphatase/ protein serine/threonine phosphatase | chr1:5058680-5060988 FORWARDhighly similar to ( 520) loc_os03g13540 12003.m06799 protein purple acid phosphatase 1, putative, expressed seq=cds; coord=1:32021588..32024355:1; parent_gene=GRMZM2G152447
GRMZM2G152477_P01	+/-	moderately similar to ( 378) AT1G25230 | Symbols: | purple acid phosphatase family protein | chr1:8840474-8842298 REVERSEmoderately similar to ( 500) loc_os03g13540 12003.m06799 protein purple acid phosphatase 1, putative, expressed seq=cds; coord=1:32051838..32054795:1; parent_gene=GRMZM2G152477
GRMZM2G157027_P01	+/-	highly similar to ( 861) AT5G50400 | Symbols: ATPAP27, PAP27 | PAP27 (PURPLE ACID PHOSPHATASE 27); acid phosphatase/ protein serine/threonine phosphatase | chr5:20523575-20526231 REVERSEhighly similar to ( 561) NPP_HORVU Nucleotide pyrophosphatase/phosphodiesterase (EC 3.-.-.-) (Fragments) - Hordeum vulgare (Barley)nearly identical (1070) loc_os09g32840 12009.m06370 protein nucleotide pyrophospha…
GRMZM2G174549_P01	+/-	highly similar to ( 603) AT3G20500 | Symbols: ATPAP18, PAP18 | PAP18 (PURPLE ACID PHOSPHATASE 18); acid phosphatase/ protein serine/threonine phosphatase | chr3:7157926-7160244 FORWARDmoderately similar to ( 269) PPAF_SOYBN Purple acid phosphatase precursor (EC 3.1.3.2) (Manganese(II) purple acid phosphatase) - Glycine max (Soybean)highly similar to ( 754) loc_os03g37130 12003.m08825 protein purp…
GRMZM2G315848_P01	+/-	highly similar to ( 884) AT1G13750 | Symbols: | calcineurin-like phosphoesterase family protein | chr1:4715490-4718091 REVERSEhighly similar to ( 514) NPP_HORVU Nucleotide pyrophosphatase/phosphodiesterase (EC 3.-.-.-) (Fragments) - Hordeum vulgare (Barley)nearly identical (1129) loc_os12g38750 12012.m26776 protein nucleotide pyrophosphatase/phosphodiesterase, putative, expressed seq=cds; coord=1…
GRMZM2G371793_P01	+/-	weakly similar to ( 112) AT4G29260 | Symbols: | acid phosphatase class B family protein | chr4:14422310-14423409 REVERSEweakly similar to ( 130) VSPA_SOYBN Stem 28 kDa glycoprotein precursor (Vegetative storage protein A) - Glycine max (Soybean)moderately similar to ( 211) loc_os07g27580 12007.m07033 protein stem 28 kDa glycoprotein precursor, putative seq=cds; coord=6:129787844..129789708:1; par…
GRMZM2G386998_P01	+/-	highly similar to ( 855) AT1G13750 | Symbols: | calcineurin-like phosphoesterase family protein | chr1:4715490-4718091 REVERSEmoderately similar to ( 484) NPP_HORVU Nucleotide pyrophosphatase/phosphodiesterase (EC 3.-.-.-) (Fragments) - Hordeum vulgare (Barley)nearly identical (1066) loc_os03g11530 12003.m06605 protein nucleotide pyrophosphatase/phosphodiesterase, putative, expressed seq=cds; coo…
GRMZM5G831009_P02	+/-	highly similar to ( 507) AT3G52820 | Symbols: ATPAP22, PAP22 | PAP22 (PURPLE ACID PHOSPHATASE 22); acid phosphatase/ protein serine/threonine phosphatase | chr3:19574236-19576938 REVERSEmoderately similar to ( 256) PPAF_SOYBN Purple acid phosphatase precursor (EC 3.1.3.2) (Manganese(II) purple acid phosphatase) - Glycine max (Soybean)highly similar to ( 655) loc_os04g33530 12004.m08448 protein pu…
GRMZM2G021846_P01	+/-	highly similar to ( 988) AT1G07110 | Symbols: F2KP, ATF2KP, FKFBP | F2KP (FRUCTOSE-2,6-BISPHOSPHATASE); fructose-2,6-bisphosphate 2-phosphatase | chr1:2178363-2183980 REVERSEnearly identical (1240) loc_os05g07130 12005.m05239 protein fructose-6-phosphate-2-kinase/fructose-2, 6-bisphosphatase, putative, expressed seq=cds; coord=6:124531556..124550917:1; parent_gene=GRMZM2G021846
GRMZM2G029731_P01	+/-	moderately similar to ( 340) AT4G39120 | Symbols: IMPL2 | IMPL2 (MYO-INOSITOL MONOPHOSPHATASE LIKE 2); 3(2),5-bisphosphate nucleotidase/ L-galactose-1-phosphate phosphatase/ inositol or phosphatidylinositol phosphatase/ inositol-1(or 4)-monophosphatase | chr4:18225578-18227901 REVERSEmoderately similar to ( 403) loc_os07g09330 12007.m05389 protein inositol-1-monophosphatase, putative, expressed s…
GRMZM2G039650_P01	+/+	highly similar to ( 574) AT5G01270 | Symbols: CPL2, ATCPL2 | CPL2; double-stranded RNA binding / phosphatase | chr5:108163-112143 REVERSEnearly identical (1122) loc_os01g63820 12001.m150777 protein CPL2, putative, expressed seq=cds; coord=3:177670902..177684978:1; parent_gene=GRMZM2G039650
GRMZM2G165383_P01	+/-	moderately similar to ( 336) AT1G18640 | Symbols: PSP | PSP (3-PHOSPHOSERINE PHOSPHATASE); phosphoserine phosphatase | chr1:6416524-6418245 REVERSEmoderately similar to ( 408) loc_os11g41160 12011.m080049 protein phosphoserine phosphatase, chloroplast precursor, putative, expressed seq=cds; coord=4:4851331..4855715:1; parent_gene=GRMZM2G165383
GRMZM2G030463_P01	+/-	highly similar to ( 756) AT3G09100 | Symbols: | mRNA capping enzyme family protein | chr3:2788435-2792913 REVERSEnearly identical (1124) loc_os11g11070 12011.m80137 protein mRNA capping enzyme, putative, expressed seq=cds; coord=4:12580010..12609706:1; parent_gene=GRMZM2G030463
GRMZM2G004582_P01	+/-	highly similar to ( 511) AT5G63870 | Symbols: PP7, ATPP7 | PP7 (SERINE/THREONINE PHOSPHATASE 7); protein serine/threonine phosphatase | chr5:25561336-25562908 REVERSEweakly similar to ( 137) PP2A5_TOBAC Serine/threonine-protein phosphatase PP2A-5 catalytic subunit (EC 3.1.3.16) - Nicotiana tabacum (Common tobacco)highly similar to ( 654) loc_os08g40200 12008.m08000 protein PP7, putative, expresse…
GRMZM2G006806_P01	+/-	moderately similar to ( 302) AT1G73820 | Symbols: | Ssu72-like family protein | chr1:27755740-27757158 REVERSEmoderately similar to ( 343) loc_os12g07050 12012.m073775 protein protein SSU72, putative, expressed seq=cds; coord=3:141486726..141489679:1; parent_gene=GRMZM2G006806
GRMZM2G010775_P01	+/-	moderately similar to ( 261) AT1G71860 | Symbols: PTP1, ATPTP1 | PTP1 (PROTEIN TYROSINE PHOSPHATASE 1); protein tyrosine phosphatase | chr1:27026866-27028675 FORWARDmoderately similar to ( 409) loc_os12g07590 12012.m073780 protein receptor-type tyrosine-protein phosphatase S precursor, putative, expressed seq=cds; coord=3:140409749..140417545:1; parent_gene=GRMZM2G010775
GRMZM2G040642_P01	+/-	moderately similar to ( 396) AT5G53140 | Symbols: | protein phosphatase 2C, putative / PP2C, putative | chr5:21549228-21552132 FORWARDmoderately similar to ( 439) loc_os05g50970 12005.m09164 protein catalytic/ protein phosphatase type 2C/ protein serine/threonine phosphatase, putative, expressed seq=cds; coord=8:144367294..144375321:1; parent_gene=GRMZM2G040642
GRMZM2G042627_P01	+/-	moderately similar to ( 449) AT5G19280 | Symbols: KAPP, RAG1 | KAPP (KINASE ASSOCIATED PROTEIN PHOSPHATASE); phosphoprotein phosphatase/ protein kinase binding / protein serine/threonine phosphatase | chr5:6488450-6493182 FORWARDhighly similar to ( 822) loc_os07g11010 12007.m079636 protein protein Kinase-associated protein phosphatase, putative, expressed seq=cds; coord=7:19320389..19347469:1; pa…
GRMZM2G047376_P01	+/-	highly similar to ( 533) AT4G31860 | Symbols: | protein phosphatase 2C, putative / PP2C, putative | chr4:15406685-15408589 REVERSEhighly similar to ( 625) loc_os06g44210 12006.m31910 protein protein phosphatase type-2C, putative, expressed seq=cds; coord=9:104264956..104269979:-1; parent_gene=GRMZM2G047376
GRMZM2G090262_P01	+/-	moderately similar to ( 424) AT5G58003 | Symbols: CPL4 | CPL4 (C-TERMINAL DOMAIN PHOSPHATASE-LIKE 4); phosphoprotein phosphatase | chr5:23480066-23481924 FORWARDhighly similar to ( 659) loc_os05g32430 12005.m083712 protein CPL3, putative, expressed seq=cds; coord=6:143854827..143865597:1; parent_gene=GRMZM2G090262
GRMZM2G102255_P01	+/-	moderately similar to ( 377) AT5G57050 | Symbols: ABI2 | ABI2 (ABA INSENSITIVE 2); protein serine/threonine phosphatase | chr5:23087720-23089303 FORWARDhighly similar to ( 545) loc_os05g51510 12005.m27651 protein protein phosphatase 2C ABI2, putative, expressed seq=cds; coord=6:167404554..167407544:1; parent_gene=GRMZM2G102255
GRMZM2G114172_P01	+/-	moderately similar to ( 434) AT4G06599 | Symbols: | ubiquitin family protein | chr4:3666079-3667495 REVERSEmoderately similar to ( 500) loc_os01g65450 12001.m150790 protein ubiquitin-like domain containing CTD phosphatase 1, putative, expressed seq=cds; coord=8:165678358..165682072:1; parent_gene=GRMZM2G114172
GRMZM2G134628_P01	+/-	moderately similar to ( 414) AT1G17550 | Symbols: HAB2 | HAB2; catalytic/ protein serine/threonine phosphatase | chr1:6034917-6036939 FORWARDhighly similar to ( 591) loc_os01g40094 12001.m10282 protein protein phosphatase 2C ABI2, putative, expressed seq=cds; coord=3:220844236..220850001:1; parent_gene=GRMZM2G134628
GRMZM2G139892_P01	-/+	moderately similar to ( 422) AT5G23720 | Symbols: PHS1 | PHS1 (PROPYZAMIDE-HYPERSENSITIVE 1); phosphoprotein phosphatase/ protein tyrosine/serine/threonine phosphatase | chr5:7998506-8002594 FORWARDhighly similar to ( 571) loc_os01g20940 12001.m42983 protein PHS1, putative, expressed seq=cds; coord=3:55805833..55808447:1; parent_gene=GRMZM2G139892
GRMZM2G139892_P02	+/-	highly similar to ( 780) AT5G23720 | Symbols: PHS1 | PHS1 (PROPYZAMIDE-HYPERSENSITIVE 1); phosphoprotein phosphatase/ protein tyrosine/serine/threonine phosphatase | chr5:7998506-8002594 FORWARDnearly identical (1276) loc_os01g20940 12001.m42983 protein PHS1, putative, expressed seq=cds; coord=3:55801368..55808447:1; parent_gene=GRMZM2G139892
GRMZM2G148539_P01	+/-	highly similar to ( 772) AT2G27210 | Symbols: BSL3 | kelch repeat-containing serine/threonine phosphoesterase family protein | chr2:11630188-11636182 FORWARDhighly similar to ( 790) BSL2_ORYSA Serine/threonine-protein phosphatase BSL2 homolog (EC 3.1.3.16) (BSU1-like protein 2 homolog) - Oryza sativa (Rice)highly similar to ( 798) loc_os03g44500 12003.m09488 protein serine/threonine-protein phosp…
GRMZM2G148539_P03	-/+	moderately similar to ( 360) AT2G27210 | Symbols: BSL3 | kelch repeat-containing serine/threonine phosphoesterase family protein | chr2:11630188-11636182 FORWARDmoderately similar to ( 365) BSL2_ORYSA Serine/threonine-protein phosphatase BSL2 homolog (EC 3.1.3.16) (BSU1-like protein 2 homolog) - Oryza sativa (Rice)moderately similar to ( 372) loc_os03g44500 12003.m09488 protein serine/threonine-p…
GRMZM2G150608_P01	+/-	moderately similar to ( 466) AT5G19280 | Symbols: KAPP, RAG1 | KAPP (KINASE ASSOCIATED PROTEIN PHOSPHATASE); phosphoprotein phosphatase/ protein kinase binding / protein serine/threonine phosphatase | chr5:6488450-6493182 FORWARDhighly similar to ( 853) loc_os07g11010 12007.m079636 protein protein Kinase-associated protein phosphatase, putative, expressed seq=cds; coord=2:160781682..160789474:-1;…
GRMZM2G151223_P01	+/-	highly similar to ( 998) AT2G01830 | Symbols: WOL, CRE1, WOL1, AHK4, ATCRE1 | WOL (WOODEN LEG); cytokinin receptor/ osmosensor/ phosphoprotein phosphatase/ protein histidine kinase | chr2:363332-367429 REVERSEweakly similar to ( 133) ETR1_MALDO Ethylene receptor (EC 2.7.13.3) - Malus domestica (Apple) (Malus sylvestris)nearly identical (1525) loc_os02g50480 12002.m10082 protein histidine kinase 1…
GRMZM2G160237_P01	+/-	highly similar to ( 574) AT2G39840 | Symbols: TOPP4 | TOPP4; protein serine/threonine phosphatase | chr2:16627430-16628789 FORWARDhighly similar to ( 609) PP1_ORYSA Serine/threonine-protein phosphatase PP1 (EC 3.1.3.16) - Oryza sativa (Rice)highly similar to ( 609) loc_os03g16110 12003.m34828 protein serine/threonine-protein phosphatase PP1, putative, expressed seq=cds; coord=1:39043378..39051301…
GRMZM2G166297_P01	+/-	moderately similar to ( 298) AT1G07430 | Symbols: | protein phosphatase 2C, putative / PP2C, putative | chr1:2281151-2282656 REVERSEmoderately similar to ( 428) loc_os01g62760 12001.m12397 protein protein phosphatase 2C, putative, expressed seq=cds; coord=8:168479978..168481963:-1; parent_gene=GRMZM2G166297
GRMZM2G180471_P01	+/-	moderately similar to ( 389) AT1G34750 | Symbols: | protein phosphatase 2C, putative / PP2C, putative | chr1:12736386-12737727 REVERSEhighly similar to ( 505) loc_os04g37904 12004.m35576 protein protein phosphatase 2C isoform epsilon, putative, expressed seq=cds; coord=10:143662996..143675455:-1; parent_gene=GRMZM2G180471
GRMZM2G383807_P01	+/-	moderately similar to ( 370) AT1G17550 | Symbols: HAB2 | HAB2; catalytic/ protein serine/threonine phosphatase | chr1:6034917-6036939 FORWARDhighly similar to ( 538) loc_os05g51510 12005.m27651 protein protein phosphatase 2C ABI2, putative, expressed seq=cds; coord=8:77983607..77986678:1; parent_gene=GRMZM2G383807
GRMZM2G406712_P01	+/+	highly similar to ( 716) AT2G33540 | Symbols: CPL3, ATCPL3 | CPL3 (C-TERMINAL DOMAIN PHOSPHATASE-LIKE 3); CTD phosphatase/ phosphoprotein phosphatase | chr2:14204081-14208797 REVERSEnearly identical (1358) loc_os11g31890 12011.m07091 protein CPL3, putative, expressed seq=cds; coord=4:22552549..22557542:1; parent_gene=GRMZM2G406712
GRMZM2G412937_P01	+/+	moderately similar to ( 416) AT5G53140 | Symbols: | protein phosphatase 2C, putative / PP2C, putative | chr5:21549228-21552132 FORWARDhighly similar to ( 552) loc_os05g50970 12005.m09164 protein catalytic/ protein phosphatase type 2C/ protein serine/threonine phosphatase, putative, expressed seq=cds; coord=6:168009624..168067650:1; parent_gene=GRMZM2G412937
GRMZM2G465287_P01	+/-	moderately similar to ( 304) AT2G30020 | Symbols: | protein phosphatase 2C, putative / PP2C, putative | chr2:12814437-12815904 FORWARDmoderately similar to ( 451) loc_os03g18150 12003.m07240 protein protein phosphatase 2C isoform epsilon, putative, expressed seq=cds; coord=9:137595003..137596967:-1; parent_gene=GRMZM2G465287
GRMZM5G833774_P01	+/-	highly similar to ( 555) AT3G51370 | Symbols: | protein phosphatase 2C, putative / PP2C, putative | chr3:19070387-19071975 FORWARDhighly similar to ( 694) loc_os03g04430 12003.m34777 protein protein phosphatase 2C, putative, expressed seq=cds; coord=1:8271537..8275361:-1; parent_gene=GRMZM5G833774
GRMZM2G006429_P01	+/-	highly similar to ( 570) AT1G09160 | Symbols: | protein phosphatase 2C-related / PP2C-related | chr1:2953199-2955059 REVERSEhighly similar to ( 763) loc_os03g18970 12003.m07315 protein protein phosphatase 2C-like, putative, expressed seq=cds; coord=9:136552200..136555676:1; parent_gene=GRMZM2G006429
GRMZM2G010298_P01	+/-	moderately similar to ( 391) AT3G15260 | Symbols: | protein phosphatase 2C, putative / PP2C, putative | chr3:5138842-5140242 FORWARDhighly similar to ( 516) loc_os07g32380 12007.m07503 protein protein phosphatase 2C isoform epsilon, putative, expressed seq=cds; coord=7:151508928..151519024:-1; parent_gene=GRMZM2G010298
GRMZM2G015610_P01	+/-	highly similar to ( 530) AT1G47380 | Symbols: | protein phosphatase 2C-related / PP2C-related | chr1:17373004-17375305 REVERSEhighly similar to ( 657) loc_os04g37660 12004.m35322 protein catalytic/ protein phosphatase type 2C, putative, expressed seq=cds; coord=2:44386603..44391746:1; parent_gene=GRMZM2G015610
GRMZM2G015610_P02	-/+	moderately similar to ( 436) AT1G47380 | Symbols: | protein phosphatase 2C-related / PP2C-related | chr1:17373004-17375305 REVERSEhighly similar to ( 540) loc_os04g37660 12004.m35322 protein catalytic/ protein phosphatase type 2C, putative, expressed seq=cds; coord=2:44386603..44390014:1; parent_gene=GRMZM2G015610
GRMZM2G021610_P01	+/-	moderately similar to ( 445) AT4G03415 | Symbols: | catalytic/ protein serine/threonine phosphatase | chr4:1503789-1505510 REVERSEhighly similar to ( 615) loc_os07g37890 12007.m08038 protein catalytic/ protein phosphatase type 2C, putative, expressed seq=cds; coord=2:205787043..205799282:-1; parent_gene=GRMZM2G021610
GRMZM2G052699_P01	+/-	highly similar to ( 532) AT1G47380 | Symbols: | protein phosphatase 2C-related / PP2C-related | chr1:17373004-17375305 REVERSEhighly similar to ( 709) loc_os02g35910 12002.m08679 protein catalytic/ protein phosphatase type 2C, putative, expressed seq=cds; coord=5:175461538..175465986:-1; parent_gene=GRMZM2G052699
GRMZM2G067910_P01	+/-	moderately similar to ( 420) AT3G02750 | Symbols: | protein phosphatase 2C family protein / PP2C family protein | chr3:593601-595457 REVERSEhighly similar to ( 607) loc_os02g27220 12002.m07866 protein protein phosphatase 2C containing protein, expressed seq=cds; coord=4:218666642..218680650:1; parent_gene=GRMZM2G067910
GRMZM2G072573_P01	+/+	moderately similar to ( 498) AT2G46920 | Symbols: POL | POL (poltergeist); protein serine/threonine phosphatase | chr2:19278106-19280921 REVERSEnearly identical (1349) loc_os03g25600 12003.m34869 protein POL, putative, expressed seq=cds; coord=9:127208341..127216535:-1; parent_gene=GRMZM2G072573
GRMZM2G074824_P01	+/-	weakly similar to ( 107) AT2G40860 | Symbols: | protein kinase family protein / protein phosphatase 2C ( PP2C) family protein | chr2:17053747-17057108 REVERSEweakly similar to ( 120) loc_os01g36080 12001.m150619 protein protein phosphatase 2C containing protein, expressed seq=cds; coord=8:59170818..59180125:1; parent_gene=GRMZM2G074824
GRMZM2G092888_P01	-/+	highly similar to ( 711) AT2G46920 | Symbols: POL | POL (poltergeist); protein serine/threonine phosphatase | chr2:19278106-19280921 REVERSEnearly identical (1326) loc_os03g25600 12003.m34869 protein POL, putative, expressed seq=cds; coord=1:64389861..64397770:1; parent_gene=GRMZM2G092888
GRMZM2G102560_P01	-/+	moderately similar to ( 343) AT3G02750 | Symbols: | protein phosphatase 2C family protein / PP2C family protein | chr3:593601-595457 REVERSEmoderately similar to ( 491) loc_os02g27220 12002.m07866 protein protein phosphatase 2C containing protein, expressed seq=cds; coord=5:159957598..159963044:-1; parent_gene=GRMZM2G102560
GRMZM2G102560_P02	+/-	moderately similar to ( 429) AT3G02750 | Symbols: | protein phosphatase 2C family protein / PP2C family protein | chr3:593601-595457 REVERSEhighly similar to ( 643) loc_os02g27220 12002.m07866 protein protein phosphatase 2C containing protein, expressed seq=cds; coord=5:159957620..159962813:-1; parent_gene=GRMZM2G102560
GRMZM2G107565_P01	+/-	moderately similar to ( 452) AT4G03415 | Symbols: | catalytic/ protein serine/threonine phosphatase | chr4:1503789-1505510 REVERSEhighly similar to ( 662) loc_os07g37890 12007.m08038 protein catalytic/ protein phosphatase type 2C, putative, expressed seq=cds; coord=7:158156507..158160970:-1; parent_gene=GRMZM2G107565
GRMZM2G107565_P02	-/+	moderately similar to ( 413) AT4G03415 | Symbols: | catalytic/ protein serine/threonine phosphatase | chr4:1503789-1505510 REVERSEhighly similar to ( 585) loc_os07g37890 12007.m08038 protein catalytic/ protein phosphatase type 2C, putative, expressed seq=cds; coord=7:158156920..158160665:-1; parent_gene=GRMZM2G107565
GRMZM2G111232_P01	+/-	moderately similar to ( 345) AT4G28400 | Symbols: | protein phosphatase 2C, putative / PP2C, putative | chr4:14048499-14050118 FORWARDhighly similar to ( 538) loc_os04g52000 12004.m10095 protein protein phosphatase 2C homolog 1, putative, expressed seq=cds; coord=2:11050697..11054729:1; parent_gene=GRMZM2G111232
GRMZM2G113016_P01	+/-	highly similar to ( 568) AT1G09160 | Symbols: | protein phosphatase 2C-related / PP2C-related | chr1:2953199-2955059 REVERSEhighly similar to ( 764) loc_os07g49040 12007.m09113 protein Ca2+/calmodulin-dependent protein kinase phosphatase, putative, expressed seq=cds; coord=7:174530527..174534871:1; parent_gene=GRMZM2G113016
GRMZM2G122228_P01	+/-	moderately similar to ( 232) AT2G29380 | Symbols: | protein phosphatase 2C, putative / PP2C, putative | chr2:12608855-12610124 FORWARDmoderately similar to ( 399) loc_os01g46760 12001.m10873 protein protein phosphatase 2C ABI1, putative, expressed seq=cds; coord=3:212832371..212838370:-1; parent_gene=GRMZM2G122228
GRMZM2G126832_P02	+/-	moderately similar to ( 412) AT1G18030 | Symbols: | protein phosphatase 2C, putative / PP2C, putative | chr1:6204400-6206336 FORWARDhighly similar to ( 555) loc_os09g14540 12009.m04716 protein protein phosphatase 2C isoform beta, putative, expressed seq=cds; coord=7:86047473..86062099:-1; parent_gene=GRMZM2G126832
GRMZM2G135444_P01	+/-	moderately similar to ( 490) AT1G47380 | Symbols: | protein phosphatase 2C-related / PP2C-related | chr1:17373004-17375305 REVERSEhighly similar to ( 686) loc_os09g28560 12009.m06007 protein protein phosphatase 2C ABI1, putative, expressed seq=cds; coord=7:126349583..126354736:-1; parent_gene=GRMZM2G135444
[truncated: 65 more rows]

[truncated: 2 more sheets: Group information, Data for drawing figure]
