# Supplementary material for: Large-scale Proteomic and Phosphoproteomic Analyses of Maize Seedling Leaves During De-etiolation
Source: Genomics Proteomics Bioinformatics. 2020 Dec 30;18(4):397–414. doi: 10.1016/j.gpb.2020.12.004 (PMC8242269; doi:10.1016/j.gpb.2020.12.004)
Supplement: Supplementary data 15 [file mmc15.xlsx]

## Sheet: Phosphorylation modification
Table S7 Phosphorylation motifs identified in phosphopeptides
The information of peptides centered with phosphosites of phosphoproteins
Note: S represents the Ser site; T represents the Thr site; Y represents the Tyr site.
Protein ID	Peptide	Site in protein	Center site	13AA peptide
AC148167.6_FGP001	KSPSFTPR	S142	S	RSMAKKSPSFTPR
AC148167.6_FGP001	KSPSFTPR	S144	S	MAKKSPSFTPRKP
AC149475.2_FGP003	GVNTFSPEGR	S16	S	RGVNTFSPEGRLF
AC149810.2_FGP004	NRDSRSDEETAAEPK	S49	S	ARRNRDSRSDEET
AC149810.2_FGP004	NRDSRSDEETAAEPK	S51	S	RNRDSRSDEETAA
AC149829.2_FGP003	MNVDSPTSSSK	S237	S	ERMNVDSPTSSSK
AC149829.2_FGP003	EGSVDIDPEALPLFR	S502	S	LDKKEGSVDIDPE
AC149829.2_FGP006	SKPPSPQPHTPDISEGR	S57	S	DGGGKRSKPPSPQ
AC149829.2_FGP006	SKPPSPQPHTPDISEGR	S61	S	KRSKPPSPQPHTP
AC155376.2_FGP004	SPALSPPPQAANFR	S41	S	TSKETRSPALSPP
AC155376.2_FGP004	SPALSPPPQAANFR	S45	S	TRSPALSPPPQAA
AC155377.1_FGP001	QQAVAISPTSK	S1055	S	QQAVAISPTSKSL
AC155377.1_FGP001	ENSGFTFLHQR	S1519	S	PLIRENSGFTFLH
AC155434.2_FGP004	QISVLNIGSPSR	S935	S	SVLNIGSPSRKQG
AC155622.2_FGP004	SASPADDILR	S173	S	LRKKSASPADDIL
AC187098.4_FGP011	EELIKDDDSDEDWDPSKR	S247	S	LIKDDDSDEDWDP
AC187098.4_FGP011	RGATDLDSDVDFDCR	S263	S	GATDLDSDVDFDC
AC187098.4_FGP011	SIGSLGPATKPEASDDTVDGQR	S387	S	ATKPEASDDTVDG
AC187098.4_FGP011	SAGSLYSAR	S400	S	QRGRRKSAGSLYS
AC187098.4_FGP011	SIGSLGPATKPEASDDTVDGQR	T390	T	PEASDDTVDGQRG
AC187157.4_FGP002	EGSPMDGVVQYQQQSPTTPSGQQSQQQK	S125	S	VQYQQQSPTTPSG
AC187157.4_FGP002	DLSSPISSSFR	S24	S	DLSSPISSSFRLP
AC187157.4_FGP002	DLSSPISSSFR	S25	S	LSSPISSSFRLPP
AC187157.4_FGP002	DLSSPISSSFR	S26	S	SSPISSSFRLPPA
AC187157.4_FGP002	GAVLFSSPLR	S87	S	GAVLFSSPLRSNG
AC187157.4_FGP002	EGSPMDGVVQYQQQSPTTPSGQQSQQQK	T127	T	YQQQSPTTPSGQQ
AC187157.4_FGP002	EGSPMDGVVQYQQQSPTTPSGQQSQQQK	Y121	Y	MDGVVQYQQQSPT
AC187895.2_FGP002	AGPPGPPSRR	S129	S	GPPGPPSRRGRAL
AC190628.4_FGP007	SGESDDEDALK	S406	S	TSNNGKSGESDDE
AC190628.4_FGP007	SGESDDEDALK	S409	S	NGKSGESDDEDAL
AC191676.3_FGP011	AHSLEELMR	S143	S	PAERAHSLEELMR
AC194022.3_FGP013	EPVSPGTPSSVAAGR	S38	S	AGKEPVSPGTPSS
AC194022.3_FGP013	EPVSPGTPSSVAAGR	T41	T	EPVSPGTPSSVAA
AC195340.3_FGP001	DYEEVAAEGGSDDGDEEEEY	S441	S	VAAEGGSDDGDEE
AC195340.3_FGP001	TIQFVDWCPTGFK	T349	T	FVDWCPTGFKCGI
AC196059.3_FGP003	MRSQKPQGDDGDH	S227	S	WMRRMRSQKPQGD
AC196475.3_FGP005	SGYSPTPSR	S125	S	VDRSGYSPTPSRS
AC196475.3_FGP005	DVASDGDEAESTGIVIR	S427	S	AEKDVASDGDEAE
AC197146.3_FGP001	RLSDDDGDDPAPNTDPVR	S194	S	RKRRRLSDDDGDD
AC197246.3_FGP001	AELSLNR	S193	S	SYKAELSLNRVSI
AC197555.3_FGP008	VYATHCASPADAVNTR	S97	S	YATHCASPADAVN
AC197705.4_FGP006	VAAEGAVVGVSEDDGTEHGK	S217	S	GAVVGVSEDDGTE
AC198418.3_FGP005	SDNDSWSDDDWSGGGR	S673	S	LRSDNDSWSDDDW
AC198418.3_FGP005	SDNDSWSDDDWSGGGRK	S675	S	SDNDSWSDDDWSG
AC198418.3_FGP005	GSPSFGGR	S704	S	SYSSRGSPSFGGR
AC198418.3_FGP005	GSPSFGGR	S706	S	SSRGSPSFGGRSS
AC198418.3_FGP005	SFSGACFNCGESGHR	S722	S	GRESNRSFSGACF
AC198418.3_FGP005	GVDVVVGTPGR	T219	T	VDVVVGTPGRIID
AC198418.3_FGP005	GGWDTDGEDRFR	T654	T	GRGGWDTDGEDRF
AC198518.3_FGP003	SGEFDLNSR	S351	S	QEDWRRSGEFDLN
AC199067.2_FGP004	RRSPPQSSSSTSSSPASPAAAPPR	S106	S	TSSSPASPAAAPP
AC199067.2_FGP004	ARESPMTTFSMLEGAGR	S176	S	RARARESPMTTFS
AC199067.2_FGP004	ARESPMTTFSMLEGAGR	S182	S	SPMTTFSMLEGAG
AC199067.2_FGP004	RRSPPQSSSSTSSSPASPAAAPPR	S92	S	LPERRRSPPQSSS
AC199067.2_FGP004	RRSPPQSSSSTSSSPASPAAAPPR	S96	S	RRSPPQSSSSTSS
AC199315.4_FGP001	GSAAAAASLR	S18	S	SAAAAASLRRRRT
AC199526.5_FGP002	EIGFTSDDVGLDADR	S82	S	REIGFTSDDVGLD
AC200057.4_FGP007	HQHSQSMDESMSIK	S132	S	RHQHSQSMDESMS
AC200057.4_FGP007	AGAPPSSSTPPREYDISR	S24	S	RAGAPPSSSTPPR
AC200057.4_FGP007	AGAPPSSSTPPREYDISR	T27	T	APPSSSTPPREYD
AC203173.3_FGP004	FSVSPVVR	S486	S	AMKFSVSPVVRVA
AC203535.4_FGP001	TLLASYSQTPR	S338	S	TRTLLASYSQTPR
AC203535.4_FGP001	TLLASYSQTPR	S340	S	TLLASYSQTPRLG
AC203535.4_FGP001	EIQTPNPMATPLASPGPGITPR	S416	S	MATPLASPGPGIT
AC203535.4_FGP001	SLSSEEKPQQTSTATDEEPAGSK	S858	S	DGRKSLSSEEKPQ
AC203535.4_FGP001	TLLASYSQTPR	T342	T	LASYSQTPRLGMT
AC203535.4_FGP001	LGMTPLRTPQRTPAGK	T348	T	TPRLGMTPLRTPQ
AC203535.4_FGP001	LGMTPLRTPQRTPAGK	T352	T	GMTPLRTPQRTPA
AC203535.4_FGP001	LGMTPLRTPQRTPAGK	T356	T	LRTPQRTPAGKGD
AC203571.3_FGP001	HASAGGAASFGR	S284	S	SAGGAASFGRNAS
AC203862.4_FGP002	TPYDSEDDVPEVSR	S190	S	RKTPYDSEDDVPE
AC203985.4_FGP005	KADSDAEDEGGKK	S123	S	RIRKADSDAEDEG
AC204502.4_FGP006	SPPPPLAK	S285	S	TTTAARSPPPPLA
AC205376.4_FGP008	NKPNNCNADDHVNAERSPGR	S110	S	HVNAERSPGRKAE
AC205419.3_FGP001	SSSSSSFTNHQLPDK	S1004	S	PKHRSRSSSSSSF
AC205419.3_FGP001	SSSSSSFTNHQLPDK	S1006	S	HRSRSSSSSSFTN
AC205419.3_FGP001	SSSSSSFTNHQLPDK	S1007	S	RSRSSSSSSFTNH
AC205419.3_FGP001	SSSSSSFTNHQLPDK	S1008	S	SRSSSSSSFTNHQ
AC205419.3_FGP001	DLQSASPMTESPSNK	S526	S	GVKDLQSASPMTE
AC205419.3_FGP001	DLQSASPMTESPSNK	S528	S	KDLQSASPMTESP
AC205419.3_FGP001	DLQSASPMTESPSNK	S533	S	ASPMTESPSNKQR
AC205419.3_FGP001	QLQAMRPPAESLGSSPNR	S924	S	MRPPAESLGSSPN
AC205419.3_FGP001	QLQAMRPPAESLGSSPNR	S927	S	PAESLGSSPNRQG
AC205419.3_FGP001	QLQAMRPPAESLGSSPNR	S928	S	AESLGSSPNRQGT
AC205419.3_FGP001	SSSSSSFTNHQLPDK	T1011	T	SSSSSFTNHQLPD
AC205484.3_FGP005	DSPATHSPATPGSNPFGAK	T221	T	SRDSPATHSPATP
AC205484.3_FGP005	DSPATHSPATPGSNPFGAK	T226	T	ATHSPATPGSNPF
AC205521.3_FGP003	TNSGPLNK	S111	S	SRTKTNSGPLNKH
AC205521.3_FGP003	SSGPQSGGVTPMAR	S124	S	GEPTKRSSGPQSG
AC205521.3_FGP003	SSGPQSGGVTPMAR	S125	S	EPTKRSSGPQSGG
AC205521.3_FGP003	SSGPQSGGVTPMAR	S129	S	RSSGPQSGGVTPM
AC205521.3_FGP003	KVSGPLDSSVSMK	S173	S	GAQRKVSGPLDSS
AC205521.3_FGP003	VSGPLDSSVSMK	S181	S	PLDSSVSMKMRTT
AC205521.3_FGP003	KSGELGK	S45	S	GGDIKKSGELGKM
AC205521.3_FGP003	SGPLGNQTSR	S58	S	FDLHRKSGPLGNQ
AC205521.3_FGP003	NTSFGGAASNSGPVSNAVGR	S70	S	QTSRNTSFGGAAS
AC205521.3_FGP003	NTSFGGAASNSGPVSNAVGR	S78	S	GGAASNSGPVSNA
AC205521.3_FGP003	SNYSGSISSAIPNTGGSSR	S88	S	SNAVGRSNYSGSI
AC205521.3_FGP003	SNYSGSISSAIPNTGGSSR	S91	S	VGRSNYSGSISSA
AC205521.3_FGP003	TKTNSGPLNK	T109	T	GSSRTKTNSGPLN
AC205521.3_FGP003	RSSGPQSGGVTPMAR	T133	T	PQSGGVTPMARQN
AC205521.3_FGP003	NTSFGGAASNSGPVSNAVGR	T69	T	NQTSRNTSFGGAA
AC205730.3_FGP002	VDSSEDDSDDGKPYK	S67	S	DSSEDDSDDGKPY
AC206764.4_FGP003	AAVPDPGSPK	S117	S	AVPDPGSPKVSCI
AC207628.4_FGP009	YKSHSDPPSPSR	S223	S	PKYKSHSDPPSPS
AC207628.4_FGP009	YKSHSDPPSPSR	S227	S	SHSDPPSPSRFKP
AC207628.4_FGP011	GSAAIAGSFHTSGESDK	S298	S	SAAIAGSFHTSGE
AC207628.4_FGP011	ADNNRYSTGEDR	S37	S	ADNNRYSTGEDRT
AC207628.4_FGP011	ESSFPLGTQEDSDNDHLLR	S412	S	LGTQEDSDNDHLL
AC207628.4_FGP011	SKEEHLSNGSLR	S488	S	SKEEHLSNGSLRT
AC207628.4_FGP011	SKEEHLSNGSLR	S491	S	EHLSNGSLRTSKR
AC207628.4_FGP011	RHSLPSSTK	S559	S	GFTRRHSLPSSTK
AC207628.4_FGP011	SSAPAAQLGEDQAAAK	S91	S	SVVESRSSAPAAQ
AC207722.2_FGP009	VAASGSPWYGPDR	S44	S	KVAASGSPWYGPD
AC207890.3_FGP002	IWQYGDVESDEDEQAPPAR	S970	S	QYGDVESDEDEQA
AC208113.3_FGP005	APAPSPAPAPALNPSTSPADGR	S296	S	APALNPSTSPADG
AC208113.3_FGP005	APAPSPAPAPALNPSTSPADGR	S298	S	ALNPSTSPADGRS
AC208204.3_FGP006	TSSETAAFAGAR	S42	S	PSFPRTSSETAAF
AC208204.3_FGP006	TSSETAAFAGAR	S43	S	SFPRTSSETAAFA
AC209208.3_FGP001	TSSDITNSK	S101	S	KVTRTSSDITNSK
AC209208.3_FGP001	GTFADGYQSNLQSPR	S226	S	FADGYQSNLQSPR
AC209208.3_FGP001	GTFADGYQSNLQSPR	S230	S	YQSNLQSPRQIAL
AC209208.3_FGP001	LISSNEQK	S30	S	TFQRLISSNEQKG
AC209208.3_FGP001	GSPECSPIPSPR	S311	S	WQPSRGSPECSPI
AC209208.3_FGP001	VHSGSVSPLHPR	S333	S	PSSRVHSGSVSPL
AC209208.3_FGP001	VHSGSVSPLHPR	S337	S	VHSGSVSPLHPRA
AC209208.3_FGP001	AGGVTPESPTNR	S350	S	GGVTPESPTNRHA
AC209208.3_FGP001	SPGRTENPPSPGSR	S393	S	TSPISRSPGRTEN
AC209208.3_FGP001	TENPPSPGSR	S402	S	RTENPPSPGSRWK
AC209208.3_FGP001	TTSGASTPLTGGSGAVPLNHVR	S727	S	NSPRTTSGASTPL
AC209208.3_FGP001	TTSGASTPLTGGSGAVPLNHVR	S730	S	RTTSGASTPLTGG
AC209208.3_FGP001	AGGVTPESPTNR	T347	T	PRAGGVTPESPTN
AC209208.3_FGP001	TTSGASTPLTGGSGAVPLNHVR	T725	T	LPNSPRTTSGAST
AC209208.3_FGP001	TTSGASTPLTGGSGAVPLNHVR	T731	T	TTSGASTPLTGGS
AC209208.3_FGP005	VSQTTSSPNNAGIDAPVVK	S203	S	RVSQTTSSPNNAG
AC209208.3_FGP005	VSQTTSSPNNAGIDAPVVK	S204	S	VSQTTSSPNNAGI
AC209208.3_FGP005	VSPAAAPQPDAPAPAPAPK	S32	S	VLDQKVSPAAAPQ
AC209858.4_FGP002	DDAPDEGSVGVPGR	S728	S	DAPDEGSVGVPGR
AC209877.3_FGP002	EPDSTPAPPSPR	S62	S	STPAPPSPRRSSV
AC209898.2_FGP004	GVNLKSPR	S110	S	KGVNLKSPRRKVG
AC209898.2_FGP004	SPISLFSR	S45	S	SSEGAKSPISLFS
AC210013.4_FGP011	VDNSTVASDSDGKSPVSEK	S211	S	DNSTVASDSDGKS
AC210013.4_FGP014	FSNLSLK	S524	S	QRFSNLSLKLQKD
AC212112.4_FGP002	ASPPFPDRSSPSPSAAPAPAGR	S22	S	GRKPKASPPFPDR
AC212112.4_FGP002	SSPSPSAAPAPAGR	S29	S	PPFPDRSSPSPSA
AC212112.4_FGP002	SSPSPSAAPAPAGR	S30	S	PFPDRSSPSPSAA
AC212112.4_FGP002	SSPSPSAAPAPAGR	S32	S	PDRSSPSPSAAPA
AC212112.4_FGP002	RHEAPADADATRPPSPPR	S63	S	DATRPPSPPRRGE
AC212112.4_FGP002	RHEAPADADATRPPSPPR	T59	T	PADADATRPPSPP
AC212835.3_FGP007	AAQSSDPDDDGEEERDER	S42	S	RRAAQSSDPDDDG
AC212835.3_FGP007	STWAEVVSEQKGSDPDER	S70	S	VSEQKGSDPDERR
AC214817.3_FGP004	ASAEVLGK	S343	S	EDLLRASAEVLGK
AC214817.3_FGP004	SSYSDTKTSPEDNPR	S619	S	EIRSSYSDTKTSP
AC214817.3_FGP004	SSYSDTKTSPEDNPR	S624	S	YSDTKTSPEDNPR
AC215244.3_FGP002	ASSGDPPGSADEK	S10	S	SGDPPGSADEKKT
AC217050.4_FGP006	DNLTLWTSDLTEDGADEGK	T237	T	LWTSDLTEDGADE
AC217271.3_FGP002	DFSEPTGEDK	S349	S	IYTRDFSEPTGED
AC217556.3_FGP003	LTSQGAAEVPQTSKSSEGK	S329	S	AEVPQTSKSSEGK
AC217556.3_FGP003	LTSQGAAEVPQTSKSSEGK	S331	S	VPQTSKSSEGKRK
AC217556.3_FGP003	NVDESQLTHR	S363	S	NRNVDESQLTHRS
AC217556.3_FGP003	SYASDLEPHAGFISPAIR	S399	S	RSKSYASDLEPHA
AC217556.3_FGP003	LTSQGAAEVPQTSKSSEGK	T328	T	AAEVPQTSKSSEG
AC217962.3_FGP005	FGAELAQSHDSTDKK	S514	S	GAELAQSHDSTDK
AC217962.3_FGP005	FGAELAQSHDSTDKK	S517	S	LAQSHDSTDKKGQ
AC218972.3_FGP004	AENPKEDYSSGVQEAER	S313	S	NPKEDYSSGVQEA
AC218972.3_FGP004	AENPKEDYSSGVQEAER	S314	S	PKEDYSSGVQEAE
AC218972.3_FGP004	ASAEVLGK	S343	S	EDLLRASAEVLGK
AC218972.3_FGP004	APLRSPGREDPSVEHLPR	S541	S	GKAPLRSPGREDP
AC218972.3_FGP004	NSYSSGTRTPLEDKPSETAR	S620	S	VRNSYSSGTRTPL
AC218972.3_FGP004	NSYSSGTRTPLEDKPSETAR	T622	T	NSYSSGTRTPLED
AC218972.3_FGP004	TPLEDKPSETAR	T624	T	YSSGTRTPLEDKP
AC225193.3_FGP004	TPATPPAPQTVSGTSPTKR	T213	T	AAKTPATPPAPQT
AC225193.3_FGP004	TPATPPAPQTVSGTSPTKR	T223	T	PQTVSGTSPTKRG
AC226230.2_FGP001	TNTPLHESPDALK	S611	S	NTPLHESPDALKT
AC226230.2_FGP001	RFDSVSSNVGSLQSK	S635	S	RFDSVSSNVGSLQ
AC226235.2_FGP002	ANSHIPPSPEIATEK	S144	S	NSHIPPSPEIATE
AC226235.2_FGP002	IVNDSAAEQR	S242	S	EKIVNDSAAEQRV
AC226235.2_FGP003	ETRPAPSPSPPATASPSR	S40	S	ETRPAPSPSPPAT
AC226235.2_FGP003	ETRPAPSPSPPATASPSR	S42	S	RPAPSPSPPATAS
AC226235.2_FGP003	RETRPAPSPSPPATASPSR	S48	S	SPPATASPSRRPS
AC226235.2_FGP003	LSSRPSPSPSR	S88	S	RLSSRPSPSPSRV
AC226235.2_FGP003	LSSRPSPSPSR	S90	S	SSRPSPSPSRVPP
AC226235.2_FGP003	VPPLSPIREPNAR	S98	S	SRVPPLSPIREPN
AC226235.2_FGP003	RETRPAPSPSPPATASPSR	T35	T	QLSRRETRPAPSP
AC226235.2_FGP003	RETRPAPSPSPPATASPSR	T46	T	SPSPPATASPSRR
AC226248.1_FGP002	ICEEGSGDRR	S289	S	KICEEGSGDRRSH
AC226248.1_FGP002	EVLDEALSTAESPR	S566	S	ALSTAESPRSGVM
AC229978.2_FGP002	GVGSPGSGGK	S130	S	SSKGVGSPGSGGK
AC229978.2_FGP002	SLTSAAASK	T106	T	SLQRSLTSAAASK
AC231180.2_FGP001	HGNTDSPEDGIVGNK	S213	S	RHGNTDSPEDGIV
AC233866.1_FGP006	LPLQDVYK	Y242	Y	LPLQDVYKIGGIG
AC233870.1_FGP003	EQNGDSDLLGHGLR	S311	S	REQNGDSDLLGHG
AC233870.1_FGP006	GASEAGDKDAEVER	S193	S	SVGRGASEAGDKD
AC233870.1_FGP006	GASEAGDKDAEVERGSGNDAMDES	S206	S	AEVERGSGNDAMD
AC233870.1_FGP006	VPIEAEMSEDTADDDISSR	S39	S	PIEAEMSEDTADD
AC233870.1_FGP006	VPIEAEMSEDTADDDISSR	T42	T	AEMSEDTADDDIS
AC233871.1_FGP004	RSPDVARPFPSEGK	S941	S	VRRPRRSPDVARP
AC233871.1_FGP004	STEKGSPDLFGADK	S992	S	KSTEKGSPDLFGA
AC233893.1_FGP003	NLQLSPR	S406	S	QKNLQLSPRHVEA
AC233893.1_FGP006	SAAAVEK	S297	S	RSSAPRSAAAVEK
AC233893.1_FGP006	ASAEVLGK	S384	S	EDLLRASAEVLGK
AC233893.1_FGP006	QVADSAEGDEPSL	S664	S	DRQVADSAEGDEP
AC233895.1_FGP001	SIEDNAEIK	S344	S	ELKPTKSIEDNAE
AC233895.1_FGP001	KGDAAEADPMEEATNGATSQE	T387	T	DPMEEATNGATSQ
AC233935.1_FGP005	GGSGSAAVAFNSGQTTTTSATTGR	S303	S	GQTTTTSATTGRQ
AC233961.1_FGP001	DSESSPQPPIAAPAESGKR	S281	S	SKDSESSPQPPIA
AC233961.1_FGP001	DSESSPQPPIAAPAESGKR	S292	S	IAAPAESGKRKRG
AC233979.1_FGP009	ENTEEGELSMDSQEYRSPEHDNR	S458	S	DSQEYRSPEHDNR
AC234152.1_FGP002	ASLDDDGSGSGSGSGAAR	S618	S	DDDGSGSGSGSGA
AC234152.1_FGP002	LQSTSSDSQR	S672	S	RPGRLQSTSSDSQ
AC234203.1_FGP010	NTFSSSNSELR	S149	S	NRNTFSSSNSELR
AC234528.1_FGP004	NAQVANEASDDDEPESR	S105	S	QVANEASDDDEPE
AC235535.1_FGP001	NSEGESAPLSSFK	S1007	S	RAALRNSEGESAP
AC235535.1_FGP001	NYSESDYFK	S794	S	ERKRNYSESDYFK
AC235535.1_FGP001	DKDDDDETDAVVGK	T110	T	KDDDDETDAVVGK
AC235544.1_FGP004	KQSGAIER	S532	S	SIERKQSGAIERK
AC235546.1_FGP001	SMSAPDIQLQPPIR	S125	S	HTTLHRSMSAPDI
AC235546.1_FGP001	SMSAPDIQLQPPIR	S127	S	TLHRSMSAPDIQL
AC235546.1_FGP001	GRSGEAPIMEEDGEGDAPGDDAGR	S142	S	PIRKGRSGEAPIM
AC235546.1_FGP001	SPPPVPAAK	S190	S	NPPPSRSPPPVPA
GRMZM2G000039_P01	GRDSDDEDFRDR	S507	S	QDRGRDSDDEDFR
GRMZM2G000219_P01	LANHLTSCGFQSHLQDEGEAEQTDA	T178	T	EGEAEQTDAGRMZ
GRMZM2G000245_P01	LSEKPVSDESPQETSK	S290	S	LSEKPVSDESPQE
GRMZM2G000245_P01	LSEKPVSDESPQETSK	S293	S	KPVSDESPQETSK
GRMZM2G000245_P01	QKQELTSGDEQTPDSSK	S349	S	QKQELTSGDEQTP
GRMZM2G000245_P01	SSEQLISCDQEVR	S390	S	LDKQTKSSEQLIS
GRMZM2G000245_P01	DNESIVASEELSPGTNDVDKK	S451	S	VASEELSPGTNDV
GRMZM2G000245_P01	LDPITDSGGR	S521	S	LDPITDSGGRATR
GRMZM2G000245_P01	LQKEDAVSDKDTNEDISLK	S564	S	QKEDAVSDKDTNE
GRMZM2G000245_P01	KLEENEGESSEEKGSAK	S839	S	EENEGESSEEKGS
GRMZM2G000245_P01	KLEENEGESSEEKGSAK	S840	S	ENEGESSEEKGSA
GRMZM2G000245_P01	QKQELTSGDEQTPDSSK	T348	T	KQKQELTSGDEQT
GRMZM2G000245_P01	QELTSGDEQTPDSSK	T354	T	TSGDEQTPDSSKQ
GRMZM2G000245_P01	EDAVSDKDTNEDISLK	T568	T	AVSDKDTNEDISL
GRMZM2G000451_P01	GGGLPGSPGGGAR	S102	S	GGGLPGSPGGGAR
GRMZM2G000540_P01	HRSPAVSAASKEEAK	S427	S	VQPKHRSPAVSAA
GRMZM2G000540_P01	HRSPAVSAASKEEAK	S431	S	HRSPAVSAASKEE
GRMZM2G000540_P01	HRSPAVSAASKEEAK	S434	S	PAVSAASKEEAKA
GRMZM2G000540_P01	ASTLVEESPDAESLNGTK	S447	S	STLVEESPDAESL
GRMZM2G000540_P01	ATNIDASSSDKK	S465	S	TNIDASSSDKKAL
GRMZM2G000540_P01	ASPGAINDSSSMR	S733	S	RREARASPGAIND
GRMZM2G000540_P01	GPPQPSSPDR	S844	S	RGPPQPSSPDRQS
GRMZM2G000540_P01	GPPQPSSPDR	S845	S	GPPQPSSPDRQSR
GRMZM2G000615_P02	TFDSPKSPGR	S661	S	TFDSPKSPGRQFS
GRMZM2G000645_P01	GEEHQGTDNEGALSA	T898	T	GEEHQGTDNEGAL
GRMZM2G000753_P01	RADSLGVIR	S194	S	SLRRADSLGVIRV
GRMZM2G000753_P01	TLDTNIPSSTR	S51	S	LDTNIPSSTRVTI
GRMZM2G000753_P01	VTISCSPSSTR	S58	S	STRVTISCSPSST
GRMZM2G000753_P01	VTISCSPSSTR	S60	S	RVTISCSPSSTRV
GRMZM2G000753_P01	VTISCSPSSTR	S62	S	TISCSPSSTRVGL
GRMZM2G000753_P01	VTISCSPSSTR	S63	S	ISCSPSSTRVGLP
GRMZM2G000753_P01	NMNPQHSFR	S89	S	NMNPQHSFRARSS
GRMZM2G000937_P03	AAGSPPGDASTGTPPTPEK	T22	T	GDASTGTPPTPEK
GRMZM2G000937_P03	AAGSPPGDASTGTPPTPEK	T25	T	STGTPPTPEKSGR
GRMZM2G000980_P01	SPSREPSSDLTR	S10	S	AETLARSPSREPS
GRMZM2G000980_P01	SPSPEPVYDNLGIR	S132	S	RPEGARSPSPEPV
GRMZM2G000980_P01	SPSPEPVYDNLGIR	S134	S	EGARSPSPEPVYD
GRMZM2G000980_P01	SPSREPSSDLTR	S16	S	SPSREPSSDLTRA
GRMZM2G000980_P01	ADSSEPHHNIDGSGAGAGDSSR	S24	S	DLTRADSSEPHHN
GRMZM2G000980_P01	WEQSNDDSAANNSGGEGGTGGR	S62	S	DSAANNSGGEGGT
GRMZM2G001033_P01	VVVPSPR	S20	S	SRVVVPSPRSVSR
GRMZM2G001088_P01	GKDGHSDEEDLLK	S151	S	KGKDGHSDEEDLL
GRMZM2G001169_P01	DTYPSHFFFSAPTSPTR	S42	S	PSHFFFSAPTSPT
GRMZM2G001169_P01	DTYPSHFFFSAPTSPTR	S46	S	FFSAPTSPTRGKD
GRMZM2G001272_P03	DGFGSLSR	S16	S	VRDGFGSLSRRGF
GRMZM2G001272_P03	SHGAVHELR	S34	S	GHRRGRSHGAVHE
GRMZM2G001415_P01	THSPDLSVVSK	S341	S	SHEKTHSPDLSVV
GRMZM2G001415_P01	THSPDLSVVSK	S345	S	THSPDLSVVSKLP
GRMZM2G001415_P01	THSPDLSVVSK	T339	T	EGSHEKTHSPDLS
GRMZM2G001415_P01	GTSESLECPPCGVDDK	T546	T	NEASRGTSESLEC
GRMZM2G001451_P01	EYASETEAR	S134	S	SAKEYASETEARW
GRMZM2G001451_P01	ISSPGDDPK	S258	S	GSWRISSPGDDPK
GRMZM2G001457_P02	SQESAGSALVPGKR	S141	S	NTLKRKSQESAGS
GRMZM2G001457_P02	EDPLLDSDDERPDSFDDDFR	S219	S	EDPLLDSDDERPD
GRMZM2G001457_P02	EDPLLDSDDERPDSFDDDFR	S226	S	DDERPDSFDDDFR
GRMZM2G001696_P01	SAPSTPKRSAPTTPIK	S47	S	SLQRKRSAPSTPK
GRMZM2G001696_P01	SAPTTPIK	S55	S	PSTPKRSAPTTPI
GRMZM2G001696_P01	GGAHSPFAVAISEEER	S67	S	IKGGAHSPFAVAI
GRMZM2G001696_P01	GEAAAQGAPSTPR	T120	T	AQGAPSTPRAHQQ
GRMZM2G001696_P01	SAPSTPKRSAPTTPIK	T51	T	KRSAPSTPKRSAP
GRMZM2G001696_P01	SAPSTPKRSAPTTPIK	T58	T	PKRSAPTTPIKGG
GRMZM2G001696_P01	SAPTTPIK	T59	T	KRSAPTTPIKGGA
GRMZM2G001850_P01	GAYTPSSGKDNGSFK	S20	S	GAYTPSSGKDNGS
GRMZM2G001850_P01	GFDTSGGEDQIR	S46	S	IKGFDTSGGEDQI
GRMZM2G001850_P01	GAYTPSSGKDNGSFK	T17	T	TERGAYTPSSGKD
GRMZM2G001850_P01	GFDTSGGEDQIR	T45	T	FIKGFDTSGGEDQ
GRMZM2G001895_P01	LPSSSPSPPSAPANPSGR	S1907	S	SLVRLPSSSPSPP
GRMZM2G001895_P01	SDEDSRSQYDEAPLSR	S84	S	SDEDSRSQYDEAP
GRMZM2G001973_P01	KDVATQTSPELSR	S184	S	DVATQTSPELSRS
GRMZM2G001973_P01	KDVATQTSPELSR	S188	S	QTSPELSRSSSPN
GRMZM2G001973_P01	SSSPNNRPTFNR	S192	S	ELSRSSSPNNRPT
GRMZM2G001973_P01	SLSTEQMK	S204	S	TFNRSLSTEQMKE
GRMZM2G001973_P01	GSCFSDLDIR	S216	S	ERGSCFSDLDIRD
GRMZM2G001973_P01	SKSGPLGPPGR	S44	S	HGRRPKSKSGPLG
GRMZM2G001973_P01	SKSGPLGPPGR	S46	S	RRPKSKSGPLGPP
GRMZM2G001973_P01	KDVATQTSPELSR	T183	T	KDVATQTSPELSR
GRMZM2G002002_P01	GGSSHSSPDQPSSPQPR	S1317	S	GPYRGGSSHSSPD
GRMZM2G002002_P01	GGSSHSSPDQPSSPQPR	S1320	S	RGGSSHSSPDQPS
GRMZM2G002002_P01	GGSSHSSPDQPSSPQPR	S1321	S	GGSSHSSPDQPSS
GRMZM2G002002_P01	GGSSHSSPDQPSSPQPR	S1326	S	SSPDQPSSPQPRR
GRMZM2G002002_P01	TRSSPELTDSSAEGFR	S512	S	RFARTRSSPELTD
GRMZM2G002002_P01	TRSSPELTDSSAEGFR	T510	T	RSRFARTRSSPEL
GRMZM2G002440_P01	TAFSDSDSEDLDLSKEDLVK	S138	S	AKRTAFSDSDSED
GRMZM2G002440_P01	TAFSDSDSEDLDLSKEDLVK	S140	S	RTAFSDSDSEDLD
GRMZM2G002440_P02	AQEADSEDLDLSKEDLVK	S119	S	KAQEADSEDLDLS
GRMZM2G002548_P01	AATIEESPR	S463	S	AATIEESPRSSGA
GRMZM2G002559_P01	SGPATPLLK	S41	S	PGSGRRSGPATPL
GRMZM2G002559_P01	SGPATPLLK	T45	T	RRSGPATPLLKWD
GRMZM2G002616_P01	AEETDTRPASAGSR	S11	S	TDTRPASAGSRGR
GRMZM2G002616_P01	AEETDTRPASAGSR	S14	S	RPASAGSRGRPAP
GRMZM2G002646_P01	SLPQAEQHPSSPSVK	S753	S	AEQHPSSPSVKDT
GRMZM2G002786_P01	FHGGDSSSSSDSDDEKKK	S23	S	KFHGGDSSSSSDS
GRMZM2G002786_P01	FHGGDSSSSSDSDDEK	S26	S	GGDSSSSSDSDDE
GRMZM2G002786_P01	FHGGDSSSSSDSDDEKKK	S27	S	GDSSSSSDSDDEK
GRMZM2G002786_P01	FHGGDSSSSSDSDDEKKK	S29	S	SSSSSDSDDEKKK
GRMZM2G002993_P01	LSSATTASSATVR	S427	S	TATPRLSSATTAS
GRMZM2G003002_P01	TSAKDTPGK	S214	S	AKAAKTSAKDTPG
GRMZM2G003043_P02	AAGPDDNADPRSPKR	S533	S	DNADPRSPKRSCN
GRMZM2G003090_P01	ISSPGDSPDEVK	S170	S	VTNWKISSPGDSP
GRMZM2G003090_P01	ISSPGDSPDEVK	S171	S	TNWKISSPGDSPD
GRMZM2G003090_P01	ISSPGDSPDEVK	S175	S	ISSPGDSPDEVKA
GRMZM2G003090_P01	SRSLTDDDLEELK	S94	S	DDAVGRSRSLTDD
GRMZM2G003090_P01	SRSLTDDDLEELK	S96	S	AVGRSRSLTDDDL
GRMZM2G003377_P02	AAETHNMDSDNDKYKEHGSR	S113	S	ETHNMDSDNDKYK
GRMZM2G003377_P02	DLSSSSDLQNDGK	S137	S	RDSKDLSSSSDLQ
GRMZM2G003377_P02	DLSSSSDLQNDGK	S138	S	DSKDLSSSSDLQN
GRMZM2G003377_P02	DLSSSSDLQNDGK	S139	S	SKDLSSSSDLQND
GRMZM2G003377_P02	DLSSSSDLQNDGK	S140	S	KDLSSSSDLQNDG
GRMZM2G003377_P02	DREQSYDRER	S50	S	RRDREQSYDRERD
GRMZM2G003377_P02	ERDPYHDRDSDR	S63	S	PYHDRDSDRSREH
GRMZM2G003377_P02	DPYHDRDSDRSR	S66	S	DRDSDRSREHDRE
GRMZM2G003385_P01	SGYFDETK	S371	S	FWNGNRSGYFDET
GRMZM2G003385_P01	SGKPLLDK	S481	S	MVKRNKSGKPLLD
GRMZM2G003385_P01	AHGTAVGLPSDDDMGNSEVGHNALGAGR	S78	S	DDDMGNSEVGHNA
GRMZM2G003426_P01	NLDAAGSVGR	S75	S	NLDAAGSVGRTGR
GRMZM2G003488_P01	SIPAYHLSVGSPASQER	S503	S	YHLSVGSPASQER
GRMZM2G003488_P01	SIPAYHLSVGSPASQER	S506	S	SVGSPASQERDLH
GRMZM2G003493_P01	GAEAEATPHGSAR	S22	S	EATPHGSARSWSP
GRMZM2G003501_P01	VWPGFDERSVR	S114	S	PGFDERSVRFMTR
GRMZM2G003563_P02	AAHVAAGATQEQESSPNRLDDAAR	S17	S	ATQEQESSPNRLD
GRMZM2G003563_P02	AAHVAAGATQEQESSPNRLDDAAR	S18	S	TQEQESSPNRLDD
GRMZM2G003565_P03	VWVSPSER	S400	S	AAKVWVSPSERYA
GRMZM2G003656_P03	STTDLANMSSPHPR	S194	S	VIHASRSTTDLAN
GRMZM2G003718_P01	SIDQLDKPR	S339	S	RDKNRKSIDQLDK
GRMZM2G003947_P01	HHTADDTDDEEDDAAK	T54	T	HHTADDTDDEEDD
GRMZM2G003992_P01	VASSPAEAGNSR	S207	S	TMRVASSPAEAGN
GRMZM2G003992_P01	SSVESNLR	S217	S	AGNSRSSVESNLR
GRMZM2G003992_P01	ILFPDGHQSDDEPPSGDMR	S253	S	FPDGHQSDDEPPS
GRMZM2G003992_P01	EQHQEGSPGSPGADTGVGASAGEDLAAQLHK	S56	S	QEGSPGSPGADTG
GRMZM2G004057_P02	SFSAPIAPQVQQGQPAAR	S373	S	NNHFQRSFSAPIA
GRMZM2G004305_P02	AQTEGVKEDNQSPR	S224	S	VKEDNQSPRSRRV
GRMZM2G004349_P02	GGGSSSSSDSDDERSSATAAVK	S28	S	HGRGGGSSSSSDS
GRMZM2G004349_P02	GGGSSSSSDSDDERSSATAAVK	S34	S	SSSSSDSDDERSS
GRMZM2G004455_P01	LIFSHSSHGTPSKDDASAK	S43	S	HEKLIFSHSSHGT
GRMZM2G004455_P01	LIFSHSSHGTPSKDDASAK	S45	S	KLIFSHSSHGTPS
GRMZM2G004455_P01	LIFSHSSHGTPSKDDASAK	T49	T	SHSSHGTPSKDDA
GRMZM2G004534_P01	SVDTISSCLK	S42	S	LGPKSRSVDTISS
GRMZM2G004572_P01	NQSFDDDDFANKPVAMK	S379	S	KIERNQSFDDDDF
GRMZM2G004619_P02	DGEGSAGEKDDGACR	S64	S	NRDGEGSAGEKDD
GRMZM2G004736_P02	SVSPSTAAPPGAPSPVDDGSK	S123	S	APPGAPSPVDDGS
GRMZM2G004736_P02	EDLNDHSPSR	S197	S	EDLNDHSPSRMDN
GRMZM2G004736_P02	SPGVVGGTNETISSK	S234	S	ECVDVRSPGVVGG
GRMZM2G004741_P01	GAASGDPSSGLNR	S118	S	GERGAASGDPSSG
GRMZM2G004741_P01	GAASGDPSSGLNR	S122	S	AASGDPSSGLNRV
GRMZM2G004741_P01	TEAVDAAALSDPAAPASVPTR	S97	S	VDAAALSDPAAPA
GRMZM2G004878_P01	DPGAPVSPPSGR	S105	S	DPGAPVSPPSGRG
GRMZM2G004878_P01	DPGAPVSPPSGR	S108	S	APVSPPSGRGRGR
GRMZM2G004878_P01	TEGGASPAPAGDGSTPVKR	S151	S	KTEGGASPAPAGD
GRMZM2G004878_P01	TEGGASPAPAGDGSTPVKR	T160	T	PAGDGSTPVKRGR
GRMZM2G004924_P01	GFSQVSHDNDSSSPVTVHK	S25	S	SHDNDSSSPVTVH
GRMZM2G004924_P01	GFSQVSHDNDSSSPVTVHK	S26	S	HDNDSSSPVTVHK
GRMZM2G004932_P01	ISRDSYPNLR	S68	S	VRISRDSYPNLRA
GRMZM2G004932_P01	NASSVSLADAAYVK	S79	S	RALRNASSVSLAD
GRMZM2G004959_P01	TSQAGSLEEDEQEY	S183	S	NDHEKTSQAGSLE
GRMZM2G004959_P01	TSQAGSLEEDEQEY	S187	S	KTSQAGSLEEDEQ
GRMZM2G004959_P01	RTGSLDK	S73	S	LFKRTGSLDKSFE
GRMZM2G004959_P01	TSQAGSLEEDEQEY	T182	T	ENDHEKTSQAGSL
GRMZM2G004990_P03	SVQSTCSLQR	S28	S	SVQSTCSLQRRYS
GRMZM2G004997_P02	IQDTENSGDEKSEK	S324	S	IQDTENSGDEKSE
GRMZM2G004997_P02	IQDTENSGDEKSEK	S329	S	NSGDEKSEKTVPL
GRMZM2G004997_P02	SPNGPPEK	S58	S	GASSLRSPNGPPE
GRMZM2G004997_P02	FGGTTPSWSSAGR	T268	T	SKFGGTTPSWSSA
GRMZM2G005036_P02	SIASEDIGR	S394	S	MNLESRSIASEDI
GRMZM2G005052_P01	ESDLEAVGEPMSPAGR	S85	S	AVGEPMSPAGRLF
GRMZM2G005126_P01	EGSDVVEISDDESPDK	S18	S	WDTKEGSDVVEIS
GRMZM2G005126_P01	SRSPYIADR	S185	S	GRGRGRSRSPYIA
GRMZM2G005126_P01	SRSPYIADR	S187	S	GRGRSRSPYIADR
GRMZM2G005126_P01	EGSDVVEISDDESPDKTGVHR	S24	S	SDVVEISDDESPD
GRMZM2G005126_P01	EGSDVVEISDDESPDKTGVHR	S28	S	EISDDESPDKTGV
GRMZM2G005126_P01	DDRESPISQSIGR	S426	S	SRDDRESPISQSI
GRMZM2G005126_P01	DDRESPISQSIGR	S429	S	DRESPISQSIGRN
GRMZM2G005126_P01	NDSRNDYENQHSK	S437	S	SIGRNDSRNDYEN
GRMZM2G005126_P01	SQYQIIHQEDFGSPGQK	S464	S	HQEDFGSPGQKKH
GRMZM2G005170_P02	QSVTVFKESPPSK	S252	S	VTVFKESPPSKQS
GRMZM2G005170_P02	QSVTVFKESPPSK	T247	T	PLKQSVTVFKESP
GRMZM2G005209_P02	VQLLETSSSSSSGLGSSPSPSSSTPR	S250	S	VQLLETSSSSSSG
GRMZM2G005209_P02	VQLLETSSSSSSGLGSSPSPSSSTPR	S262	S	GLGSSPSPSSSTP
GRMZM2G005209_P02	VQLLETSSSSSSGLGSSPSPSSSTPR	S264	S	GSSPSPSSSTPRR
GRMZM2G005209_P02	VQLLETSSSSSSGLGSSPSPSSSTPR	T249	T	KVQLLETSSSSSS
GRMZM2G005209_P02	VQLLETSSSSSSGLGSSPSPSSSTPR	T267	T	PSPSSSTPRRRPS
GRMZM2G005236_P01	SRPPTPQHGGAR	S98	S	SLGVQRSRPPTPQ
GRMZM2G005236_P01	SRPPTPQHGGAR	T102	T	QRSRPPTPQHGGA
GRMZM2G005308_P01	DEAHEVELHDSENDDGNDEQEHGLSTHEK	S284	S	EVELHDSENDDGN
GRMZM2G005350_P01	AGGGGGGSSPAKPGEGLR	S108	S	GGGGGGSSPAKPG
GRMZM2G005350_P01	AGGGGGGSSPAKPGEGLR	S109	S	GGGGGSSPAKPGE
GRMZM2G005350_P01	VYSDSALMK	S470	S	SLARVYSDSALMK
GRMZM2G005350_P01	GLPPPPLTPR	T51	T	LPPPPLTPRSMSS
GRMZM2G005456_P02	GLPHPSSDPDHR	S115	S	GLPHPSSDPDHRD
GRMZM2G005456_P02	GQLQPGSDTR	S21	S	GQLQPGSDTRQAD
GRMZM2G005456_P02	SSSVRSEKPVR	S257	S	PGDRRRSSSVRSE
GRMZM2G005456_P02	SSSVRSEKPVR	S258	S	GDRRRSSSVRSEK
GRMZM2G005456_P02	SSSVRSEKPVR	S259	S	DRRRSSSVRSEKP
GRMZM2G005456_P02	SSSVRSEKPVR	S262	S	RSSSVRSEKPVRR
GRMZM2G005456_P02	KEKSPGDSK	S531	S	TVKKEKSPGDSKE
GRMZM2G005456_P02	EQMQVSGELNK	S542	S	KEQMQVSGELNKG
GRMZM2G005456_P02	QQSASLLEGAPR	S69	S	PYGRQQSASLLEG
GRMZM2G005456_P02	REHTPPRGPGDR	T246	T	DPRREHTPPRGPG
GRMZM2G005552_P01	ASSSPLPAPSPR	S177	S	GIVRASSSPLPAP
GRMZM2G005552_P01	ASSSPLPAPSPR	S178	S	IVRASSSPLPAPS
GRMZM2G005552_P01	ASSSPLPAPSPR	S184	S	SPLPAPSPRDREG
GRMZM2G005583_P01	ASSPEETAAAMVTGPAK	S372	S	AALLKASSPEETA
GRMZM2G005583_P01	ASSPEETAAAMVTGPAK	S373	S	ALLKASSPEETAA
GRMZM2G005583_P01	RIDAGASLSR	S73	S	RIDAGASLSRRMA
GRMZM2G005583_P01	RIDAGASLSR	S75	S	DAGASLSRRMAPG
GRMZM2G005592_P01	LYSIQDMDIDPPER	S993	S	NEVRLYSIQDMDI
GRMZM2G005592_P01	GGDASPSSAVAGATGTPR	T31	T	SAVAGATGTPRSP
GRMZM2G005592_P01	GGDASPSSAVAGATGTPR	T33	T	VAGATGTPRSPWT
GRMZM2G005646_P01	RKSVTPDLEMTM	S209	S	NRSKRKSVTPDLE
GRMZM2G005646_P01	RKSVTPDLEMTM	T211	T	SKRKSVTPDLEMT
GRMZM2G005737_P01	ESIFKSPDDHR	S255	S	KESIFKSPDDHRG
GRMZM2G005737_P01	QTESAQNVAGLSPPSYSAGVQSEGLDDLSHSHK	S73	S	QNVAGLSPPSYSA
GRMZM2G005753_P01	TLANPVGVGSSSR	S42	S	NPVGVGSSSRYTI
GRMZM2G005753_P01	TLANPVGVGSSSR	S43	S	PVGVGSSSRYTIE
GRMZM2G005753_P01	YTIEQSIPESPENGSVDGR	S55	S	EQSIPESPENGSV
GRMZM2G005753_P01	YTIEQSIPESPENGSVDGR	S60	S	ESPENGSVDGRDK
GRMZM2G005947_P01	RLNSVLATPK	S435	S	GFRRLNSVLATPK
GRMZM2G005947_P01	SLAPPTLNPSVSHK	S85	S	TLNPSVSHKQSYS
GRMZM2G005947_P01	RLNSVLATPK	T439	T	LNSVLATPKEGDN
GRMZM2G006107_P02	DIGSMSIEIDK	S187	S	KDIGSMSIEIDKK
GRMZM2G006107_P02	DITSDEESNEGQHKR	S206	S	LTRDITSDEESNE
GRMZM2G006107_P02	DITSDEESNEGQHKR	S210	S	ITSDEESNEGQHK
GRMZM2G006107_P02	ASSQVSEENLAGVAALK	S345	S	GRKFKASSQVSEE
GRMZM2G006107_P02	ASSQVSEENLAGVAALK	S346	S	RKFKASSQVSEEN
GRMZM2G006107_P02	ASSQVSEENLAGVAALK	S349	S	KASSQVSEENLAG
GRMZM2G006107_P02	SPAQDVSSLQNGEVHTNGVNDSK	S374	S	KSGIQRSPAQDVS
GRMZM2G006107_P02	SPAQDVSSLQNGEVHTNGVNDSK	S380	S	SPAQDVSSLQNGE
GRMZM2G006107_P02	SPAQDVSSLQNGEVHTNGVNDSK	S381	S	PAQDVSSLQNGEV
GRMZM2G006107_P02	SLSRSPVDNNHSR	S448	S	STSPKRSLSRSPV
GRMZM2G006107_P02	SLSRSPVDNNHSR	S450	S	SPKRSLSRSPVDN
GRMZM2G006107_P02	SLSRSPVDNNHSR	S452	S	KRSLSRSPVDNNH
GRMZM2G006107_P02	QIMSRSPARSPPR	S481	S	ARRQIMSRSPARS
GRMZM2G006107_P02	QIMSRSPARSPPR	S483	S	RQIMSRSPARSPP
GRMZM2G006107_P02	QIMSRSPARSPPR	S487	S	SRSPARSPPRNSS
GRMZM2G006107_P02	SLHISRSPVK	S495	S	PRNSSRSLHISRS
GRMZM2G006107_P02	SLHISRSPVK	S499	S	SRSLHISRSPVKA
GRMZM2G006107_P02	SLHISRSPVK	S501	S	SLHISRSPVKAHR
GRMZM2G006107_P02	SISPSPPLEK	S535	S	RTHVRKSISPSPP
GRMZM2G006107_P02	SISPSPPLEK	S537	S	HVRKSISPSPPLE
GRMZM2G006107_P02	SISPSPPLEK	S539	S	RKSISPSPPLEKG
GRMZM2G006107_P02	TSVVSPLRSVSRSPAR	S555	S	TRTSVVSPLRSVS
GRMZM2G006107_P02	TSVVSPLRSVSRSPAR	S559	S	VVSPLRSVSRSPA
GRMZM2G006107_P02	TSVVSPLRSVSRSPAR	S561	S	SPLRSVSRSPARI
GRMZM2G006107_P02	TSVVSPLRSVSRSPAR	S563	S	LRSVSRSPARISR
GRMZM2G006107_P02	ISRSPHRPSR	S568	S	RSPARISRSPHRP
GRMZM2G006107_P02	ISRSPHRPSR	S570	S	PARISRSPHRPSR
GRMZM2G006107_P02	NISRSPSPHRR	S618	S	RPRRNISRSPSPH
GRMZM2G006107_P02	NISRSPSPHRR	S620	S	RRNISRSPSPHRR
GRMZM2G006107_P02	NISRSPSPHRR	S622	S	NISRSPSPHRRVV
GRMZM2G006107_P02	GGGYSKSPIR	S737	S	GRGGGYSKSPIRS
GRMZM2G006107_P02	GGGYSKSPIR	S739	S	GGGYSKSPIRSSS
GRMZM2G006107_P02	SPPVHHPSPPDSPSVK	S773	S	SGSVSRSPPVHHP
GRMZM2G006107_P02	SPPVHHPSPPDSPSVK	S780	S	PPVHHPSPPDSPS
GRMZM2G006107_P02	SPPVHHPSPPDSPSVK	S784	S	HPSPPDSPSVKHA
GRMZM2G006107_P02	SQSASPALSLSGSPNR	S803	S	SASPALSLSGSPN
GRMZM2G006107_P02	KGLVSYGDGSPDSAGK	S823	S	VSYGDGSPDSAGK
GRMZM2G006107_P02	DITSDEESNEGQHKR	T205	T	KLTRDITSDEESN
GRMZM2G006107_P02	NAAVMPVLTGNR	T408	T	AVMPVLTGNRSKS
GRMZM2G006246_P02	SQHHTENISDDEK	S23	S	HHTENISDDEKQT
GRMZM2G006297_P01	NFDTQESDSEEPSSIGDGDLVK	S496	S	NFDTQESDSEEPS
GRMZM2G006363_P02	RDSSPERGDGDAAR	S69	S	EPRRDSSPERGDG
GRMZM2G006404_P01	FTSLSLK	S340	S	ERFTSLSLKLQKD
GRMZM2G006428_P01	ALETGLNDVGPSTSHGTCSK	S521	S	DVGPSTSHGTCSK
GRMZM2G006661_P01	LSFLENSPEK	S301	S	LSFLENSPEKVEK
GRMZM2G006661_P01	AGAGSPSLQDK	S316	S	NKAGAGSPSLQDK
GRMZM2G006673_P02	SPGEVSGPESGQCEPEADADDNVR	S601	S	GDSQKRSPGEVSG
GRMZM2G006673_P02	SPGEVSGPESGQCEPEADADDNVR	S606	S	RSPGEVSGPESGQ
GRMZM2G006707_P01	APALSSSAAPR	S122	S	NRAPALSSSAAPR
GRMZM2G006707_P01	APALSSSAAPR	S123	S	RAPALSSSAAPRA
GRMZM2G006781_P04	RQSGGIER	S185	S	SIERRQSGGIERR
GRMZM2G006781_P04	RQSGAIER	S193	S	GIERRQSGAIERK
GRMZM2G006953_P02	FQGPSAIAGK	S48	S	QKFQGPSAIAGKL
GRMZM2G007120_P01	EYSDTELSK	S181	S	NALREYSDTELSK
GRMZM2G007206_P02	TMDYDSDEDFVVIR	S115	S	RTMDYDSDEDFVV
GRMZM2G007229_P01	GSQLPVSYEGAGSSPTR	S633	S	SYEGAGSSPTRHP
GRMZM2G007229_P01	GSQLPVSYEGAGSSPTR	S634	S	YEGAGSSPTRHPL
GRMZM2G007277_P01	SFDEQSWSELSHR	S37	S	TLERKRSFDEQSW
GRMZM2G007277_P01	SFDEQSWSELSHR	S42	S	RSFDEQSWSELSH
GRMZM2G007283_P02	AGPEGDQTHVSTR	S245	S	GDQTHVSTRVMGT
GRMZM2G007283_P02	TSSDISDPSTPR	S43	S	KHNRTSSDISDPS
GRMZM2G007466_P01	QLSSGAAR	S17	S	SISRQLSSGAARL
GRMZM2G007466_P01	QLSLDPHTPRR	S28	S	RLWRQLSLDPHTP
GRMZM2G007466_P01	QSSLDPTPR	S59	S	AIARQSSLDPTPR
GRMZM2G007466_P01	QLSLDPHTPRR	T33	T	LSLDPHTPRRGGP
GRMZM2G007514_P01	ISVNGSPESDTEER	S282	S	VNGSPESDTEERD
GRMZM2G007514_P01	TSSLEELLTEDFNAPESGAR	S447	S	DHERTSSLEELLT
GRMZM2G007615_P01	SSSANSATTGAPR	S133	S	SFSRSSSANSATT
GRMZM2G007695_P01	TKLSPEEASK	S366	S	SKRTKLSPEEASK
GRMZM2G007695_P01	LNPYLGTAR	T338	T	LNPYLGTARKMAA
GRMZM2G007729_P02	GEGEKEDSEDEAAPPPR	S162	S	EGEKEDSEDEAAP
GRMZM2G007729_P02	YEGAESEDDSVREYDGR	S59	S	RYEGAESEDDSVR
GRMZM2G007734_P01	NLSISPPLDVFSR	S291	S	NSRRNLSISPPLD
GRMZM2G007734_P01	NLSISPPLDVFSR	S293	S	RRNLSISPPLDVF
GRMZM2G007791_P02	GGSFDVTNFPR	S444	S	QAQRGGSFDVTNF
GRMZM2G007854_P01	TSSEDLSNLLENR	S167	S	LSPARTSSEDLSN
GRMZM2G007854_P01	QEQDDGNRSFK	S302	S	QDDGNRSFKVLSL
GRMZM2G007854_P01	TASSSPEHPLSR	S354	S	EHQRTASSSPEHP
GRMZM2G007854_P01	TASSSPEHPLSR	S355	S	HQRTASSSPEHPL
GRMZM2G007854_P01	TASSSPEHPLSR	S356	S	QRTASSSPEHPLS
GRMZM2G007854_P01	AVSLPSSPNR	S476	S	NSQKAVSLPSSPN
GRMZM2G007854_P01	AVSLPSSPNR	S479	S	KAVSLPSSPNRSG
GRMZM2G007854_P01	AVSLPSSPNR	S480	S	AVSLPSSPNRSGI
GRMZM2G007914_P01	LTPGSTPMISSSSGSPR	S202	S	GSTPMISSSSGSP
GRMZM2G007914_P01	LTPGSTPMISSSSGSPR	S203	S	STPMISSSSGSPR
GRMZM2G007914_P01	LTPGSTPMISSSSGSPR	S207	S	ISSSSGSPRAYST
GRMZM2G007914_P01	AYSTGPPSPNFFSGPTSPTK	S212	S	GSPRAYSTGPPSP
GRMZM2G007914_P01	AYSTGPPSPNFFSGPTSPTK	S217	S	YSTGPPSPNFFSG
GRMZM2G007914_P01	AYSTGPPSPNFFSGPTSPTK	S226	S	FFSGPTSPTKARS
GRMZM2G007914_P01	AYSTGPPSPNFFSGPTSPTK	T213	T	SPRAYSTGPPSPN
GRMZM2G007914_P01	AYSTGPPSPNFFSGPTSPTK	T228	T	SGPTSPTKARSEG
GRMZM2G008326_P01	TFSVGPR	T195	T	PRTFFRTFSVGPR
GRMZM2G008356_P01	VSAPDSSPNAAVSR	S588	S	KVSAPDSSPNAAV
GRMZM2G008356_P01	VSAPDSSPNAAVSR	S589	S	VSAPDSSPNAAVS
GRMZM2G008356_P01	SSSPVEQATALK	S606	S	LNTETKSSSPVEQ
GRMZM2G008356_P01	SSSPVEQATALK	S607	S	NTETKSSSPVEQA
GRMZM2G008356_P01	EGPGTGSSSPGSVK	S635	S	PGTGSSSPGSVKR
GRMZM2G008356_P01	NHIDLNIQPERDDEQSPK	S942	S	ERDDEQSPKSGAA
GRMZM2G008410_P01	MEAPGSPYASSPESAPK	S10	S	PGSPYASSPESAP
GRMZM2G008410_P01	MEAPGSPYASSPESAPK	S11	S	GSPYASSPESAPK
GRMZM2G008410_P01	SPPQQQQSPSEEGDDKEKPTHLR	S22	S	PKRAPRSPPQQQQ
GRMZM2G008410_P01	SPPQQQQSPSEEGDDKEKPTHLR	S29	S	PPQQQQSPSEEGD
GRMZM2G008410_P01	SPPQQQQSPSEEGDDKEKPTHLR	S31	S	QQQQSPSEEGDDK
GRMZM2G008410_P01	MEAPGSPYASSPESAPK	Y8	Y	EAPGSPYASSPES
GRMZM2G008444_P01	TTSDLAAIR	S190	S	NLNRTTSDLAAIR
GRMZM2G008444_P01	TTSDLAAIR	T189	T	ANLNRTTSDLAAI
GRMZM2G008456_P02	VAVDISALR	S20	S	KVAVDISALRGSS
GRMZM2G008507_P01	IVSDDEGGDGGKDDR	S173	S	SEARIVSDDEGGD
GRMZM2G008507_P01	AALAEHGTDDSLSESLR	S727	S	GTDDSLSESLRGL
GRMZM2G008556_P01	RLSLGGADNISR	S384	S	VPSRRLSLGGADN
GRMZM2G008556_P01	RSPSFNSR	S406	S	LSRRSPSFNSRSS
GRMZM2G008556_P01	GTSKSFDGGTR	S430	S	AKGTSKSFDGGTR
GRMZM2G008558_P01	GRSPNPNPSSR	S34	S	SKSRGRSPNPNPS
GRMZM2G008862_P02	INYHQYDFSDSDTGPGK	S257	S	YHQYDFSDSDTGP
GRMZM2G008862_P02	INYHQYDFSDSDTGPGK	S259	S	QYDFSDSDTGPGK
GRMZM2G008862_P02	INYHQYDFSDSDTGPGK	T261	T	DFSDSDTGPGKAK
GRMZM2G009019_P02	LLGSASQNGR	S73	S	RLLGSASQNGRVS
GRMZM2G009144_P01	ALDHDGSLEDTASSPVNSPK	S133	S	SLEDTASSPVNSP
GRMZM2G009144_P01	ALDHDGSLEDTASSPVNSPK	S134	S	LEDTASSPVNSPK
GRMZM2G009144_P01	ALDHDGSLEDTASSPVNSPK	S138	S	ASSPVNSPKVSVV
GRMZM2G009144_P01	ALDHDGSLEDTASSPVNSPK	T131	T	DGSLEDTASSPVN
GRMZM2G009478_P06	GQIPGDSPPDPSHFVR	S137	S	GQIPGDSPPDPSH
GRMZM2G009478_P06	NGSSPGSNFTGK	S149	S	HFVRNGSSPGSNF
GRMZM2G009478_P06	NGSSPGSNFTGK	S150	S	FVRNGSSPGSNFT
GRMZM2G009478_P06	SASAGGVSSNSK	S268	S	AGKRSASAGGVSS
GRMZM2G009478_P06	GGSCSDGGTNQGPNTPR	S44	S	WKGGSCSDGGTNQ
GRMZM2G009478_P06	SSGGAGFDDEDGLTTR	S7	S	MDSGSRSSGGAGF
GRMZM2G009478_P06	GGSCSDGGTNQGPNTPR	T54	T	TNQGPNTPRSKHS
GRMZM2G009479_P02	DEQFSEVK	S228	S	PRDEQFSEVKQLT
GRMZM2G009538_P01	AVEAALHAGGEGSSSPAR	S21	S	HAGGEGSSSPARS
GRMZM2G009538_P01	AVEAALHAGGEGSSSPAR	S23	S	GGEGSSSPARSLT
GRMZM2G009538_P01	SLTLDGAVK	S27	S	SSSPARSLTLDGA
GRMZM2G009575_P01	STSLELNSNNR	S256	S	TLHRSTSLELNSN
GRMZM2G009661_P01	ELAGAGPSLPSPTSDAR	S30	S	AGPSLPSPTSDAR
GRMZM2G009703_P01	EKSSDVDK	S244	S	DQLREKSSDVDKM
GRMZM2G009843_P01	MQDEEGAAAGSLSR	S25	S	EGAAAGSLSRRRM
GRMZM2G009843_P01	TLPDSAQNSDDGVSEK	S522	S	PKTLPDSAQNSDD
GRMZM2G009843_P01	TLPDSAQNSDDGVSEK	S526	S	PDSAQNSDDGVSE
GRMZM2G009849_P02	ALSGLQAR	S1275	S	MDERALSGLQARM
GRMZM2G009849_P02	LKSGSMESL	S1286	S	RMERLKSGSMESL
GRMZM2G009968_P01	SLLSPDSSASPAPR	S47	S	DLRSLLSPDSSAS
GRMZM2G009994_P02	LSVSEISDDHDGGLVASQR	S311	S	NPIPRLSVSEISD
GRMZM2G009994_P02	LSVSEISDDHDGGLVASQR	S313	S	IPRLSVSEISDDH
GRMZM2G009994_P02	LSVSEISDDHDGGLVASQR	S316	S	LSVSEISDDHDGG
GRMZM2G009994_P02	NVDPAGSEGFTTGR	S369	S	NVDPAGSEGFTTG
GRMZM2G009994_P02	SVSPGNIFNS	S545	S	RNGRSVSPGNIFN
GRMZM2G009994_P02	VSPDSDHSKDDAGLPLTPK	T360	T	DAGLPLTPKNVDP
GRMZM2G009995_P02	SPAATPTNK	S403	S	ATILPKSPAATPT
GRMZM2G010075_P01	GAASGDPSSEVNR	S124	S	GERGAASGDPSSE
GRMZM2G010075_P01	GAASGDPSSEVNR	S128	S	AASGDPSSEVNRV
GRMZM2G010075_P01	GAASGDPSSEVNR	S129	S	ASGDPSSEVNRVG
GRMZM2G010075_P01	DSLAGEQLPTSASEK	S623	S	GEQLPTSASEKND
GRMZM2G010075_P02	GAASGDPSSEVNR	S124	S	GERGAASGDPSSE
GRMZM2G010075_P02	GAASGDPSSEVNR	S128	S	AASGDPSSEVNRV
GRMZM2G010075_P02	GAASGDPSSEVNR	S129	S	ASGDPSSEVNRVG
GRMZM2G010075_P02	GEQLPTSASEKNDENR	S621	S	QLPTSASEKNDEN
GRMZM2G010085_P02	NYSESDYFK	S326	S	ERKRNYSESDYFK
GRMZM2G010085_P02	AALKNSEGENTPPSSFK	S611	S	RAALKNSEGENTP
GRMZM2G010085_P02	NSEGENTPPSSFKR	S619	S	GENTPPSSFKRRR
GRMZM2G010085_P02	NSEGENTPPSSFKR	T616	T	NSEGENTPPSSFK
GRMZM2G010095_P02	TYSTLTTDR	S330	S	FGERTYSTLTTDR
GRMZM2G010105_P01	LGLDSSPVK	S888	S	KLGLDSSPVKSKK
GRMZM2G010196_P01	AVAVDSEQGSPESPEQEK	S66	S	EQGSPESPEQEKK
GRMZM2G010315_P01	MSKDNDDDSNDDDESELVR	S516	S	KDNDDDSNDDDES
GRMZM2G010323_P02	RRLSPSPPPTR	S43	S	PRKRRLSPSPPPT
GRMZM2G010323_P02	RRLSPSPPPTR	S45	S	KRRLSPSPPPTRS
GRMZM2G010323_P02	SRSRSPQQYPTDGK	S70	S	HGRRSRSRSRSPQ
GRMZM2G010323_P02	SRSRSPQQYPTDGK	S72	S	RRSRSRSRSPQQY
GRMZM2G010323_P02	SRSRSPQQYPTDGK	S74	S	SRSRSRSPQQYPT
GRMZM2G010342_P01	GMNAASLHDGLDDSGEDDELNR	S126	S	HDGLDDSGEDDEL
GRMZM2G010342_P01	EEGEISESEAETK	S1279	S	REEGEISESEAET
GRMZM2G010342_P01	EEGEISESEAETK	S1281	S	EGEISESEAETKY
GRMZM2G010342_P01	ADSGGYNLNEK	S13	S	SGSKADSGGYNLN
GRMZM2G010342_P01	ISYVESEESDDSEEK	S320	S	KISYVESEESDDS
GRMZM2G010342_P01	ISYVESEESDDSEEK	S323	S	YVESEESDDSEEK
GRMZM2G010342_P01	AFFSNSGSK	S7	S	MAFFSNSGSKADS
GRMZM2G010357_P04	IASSGNILGGSNIGR	S138	S	LGPRIASSGNILG
GRMZM2G010460_P09	SSVNVTANK	S26	S	KASASRSSVNVTA
GRMZM2G010599_P03	SELSLLR	S29	S	ELKSELSLLRVAK
GRMZM2G010637_P02	QKAPSSSSVNAENDDDVLGLVR	S1167	S	KKQKAPSSSSVNA
GRMZM2G010637_P02	QKAPSSSSVNAENDDDVLGLVR	S1169	S	QKAPSSSSVNAEN
GRMZM2G010637_P02	APSSSSVNAENDDDVLGLVR	S1170	S	KAPSSSSVNAEND
GRMZM2G010637_P02	TSISLETK	S1258	S	TERTSISLETKLK
GRMZM2G010637_P02	LDGHTLSNEESDNDTLSVWK	S1815	S	LDGHTLSNEESDN
GRMZM2G010637_P02	LDGHTLSNEESDNDTLSVWK	S1819	S	TLSNEESDNDTLS
GRMZM2G010657_P01	HSKSEDATEDDTPSTSGR	S95	S	LCNARHSKSEDAT
GRMZM2G010702_P01	SEYADSTVVGR	T82	T	SEYADSTVVGRRS
GRMZM2G010797_P01	SSQGFGAGSPK	S10	S	QGFGAGSPKSFRY
GRMZM2G010797_P01	GGDFDLESGSPRK	S28	S	FDLESGSPRKGRK
GRMZM2G010831_P01	DPLSPSK	S49	S	LWKDPLSPSKWKE
GRMZM2G010863_P02	SVSRPPAER	S149	S	SRQRGRSVSRPPA
GRMZM2G010863_P02	SVSRPPAER	S151	S	QRGRSVSRPPAER
GRMZM2G010863_P02	SSLSDYAR	S549	S	EVGICRSSLSDYA
GRMZM2G010863_P02	ARAESEDDDDEETAAR	S99	S	FRARAESEDDDDE
GRMZM2G010953_P02	ALAVQEKPCEKDSGR	S109	S	KPCEKDSGRMLGH
GRMZM2G010953_P02	SKSSDADNLSQCSSAAYQCER	S119	S	LGHLVRSKSSDAD
GRMZM2G010953_P02	AASSYSGDEGSSGNAR	S145	S	RAASSYSGDEGSS
GRMZM2G010960_P01	ALEEGVSPEK	S1406	S	ALEEGVSPEKSAA
GRMZM2G011006_P01	SCGGALDAHR	S116	S	RLKPSRSCGGALD
GRMZM2G011068_P01	QDHIDSELECNTPSPNSK	S266	S	LECNTPSPNSKIS
GRMZM2G011070_P01	RNTLVSGGVR	S1108	S	KRNTLVSGGVRGT
GRMZM2G011070_P01	VPSGGGSSQGLFR	S141	S	SVPRVPSGGGSSQ
GRMZM2G011070_P01	VPSGGGSSQGLFR	S145	S	VPSGGGSSQGLFR
GRMZM2G011070_P01	GYASSEASESSR	S155	S	LFRGYASSEASES
GRMZM2G011070_P01	YTSQYAPFSGTASQR	S413	S	SDYRYTSQYAPFS
GRMZM2G011070_P01	SLDQQSYQDAQTEASVKEEK	S426	S	GTASQRSLDQQSY
GRMZM2G011070_P01	SLETCTMPR	S508	S	PSDSVKSLETCTM
GRMZM2G011070_P01	VFHSEWIPR	S566	S	PGRVFHSEWIPRE
GRMZM2G011070_P01	SEDSLNPELLIR	S583	S	LNRLSKSEDSLNP
GRMZM2G011070_P01	SCFTGRSSELER	S982	S	SCFTGRSSELERL
GRMZM2G011070_P01	SCFTGRSSELER	S983	S	CFTGRSSELERLA
GRMZM2G011070_P01	RNTLVSGGVR	T1105	T	SKIKRNTLVSGGV
GRMZM2G011079_P02	HIGVNNLGTSFSR	S116	S	VNNLGTSFSRESS
GRMZM2G011079_P02	HIGVNNLGTSFSR	S118	S	NLGTSFSRESSAA
GRMZM2G011079_P02	TSSYPQK	S200	S	PLHRTSSYPQKEP
GRMZM2G011219_P02	YAEDIESGSSDVEAK	S595	S	YAEDIESGSSDVE
GRMZM2G011219_P02	YAEDIESGSSDVEAK	S597	S	EDIESGSSDVEAK
GRMZM2G011219_P02	KYAEDIESGSSDVEAK	S598	S	DIESGSSDVEAKY
GRMZM2G011315_P01	RQESIPDDDFINPTALPGFSSSSATK	S453	S	PVKRQESIPDDDF
GRMZM2G011315_P01	TKPSSPSK	S571	S	AKTKPSSPSKSAN
GRMZM2G011319_P02	ETPAEPADSDWESHDDSDHTQSGITR	S638	S	PAEPADSDWESHD
GRMZM2G011357_P01	SQPGNPDPGAEVIALSPR	S86	S	AEVIALSPRTLVA
GRMZM2G011456_P01	SNHNVFPASEGVLSGDEGNAEDSYVR	S277	S	ASEGVLSGDEGNA
GRMZM2G011588_P01	DKAPSPEENEDLQTPTSQACQTSQLGQSK	S476	S	NKDKAPSPEENED
GRMZM2G011592_P03	YASEAGGLR	S16	S	SMRKYASEAGGLR
GRMZM2G011592_P03	TKSKSAASLLR	S50	S	TALRTKSKSAASL
GRMZM2G011592_P03	TKSKSAASLLR	S52	S	LRTKSKSAASLLR
GRMZM2G011742_P02	APATSDSDSEGLAESLR	S132	S	SKAPATSDSDSEG
GRMZM2G011998_P01	STALEGEK	S412	S	KAADTKSTALEGE
GRMZM2G011998_P01	EPFCSSPDTNSR	S455	S	YREPFCSSPDTNS
GRMZM2G011998_P01	NADSPDLEGPR	S466	S	NSRNADSPDLEGP
GRMZM2G012031_P01	VSSNASVPSPR	S171	S	SNASVPSPRSVTS
GRMZM2G012031_P01	FALGTASSIK	S33	S	FALGTASSIKKRA
GRMZM2G012031_P01	FALGTASSIK	S34	S	ALGTASSIKKRAD
GRMZM2G012031_P01	STSSLNASSATR	S57	S	RSSLMKSTSSLNA
GRMZM2G012031_P01	STSSLNASSATR	S59	S	SLMKSTSSLNASS
GRMZM2G012031_P01	STSSLNASSATR	T58	T	SSLMKSTSSLNAS
GRMZM2G012041_P01	SRASSDSRVSSTCNEYVR	S905	S	TNRSRASSDSRVS
GRMZM2G012156_P01	FYSPLSSAPR	S882	S	EPPRFYSPLSSAP
GRMZM2G012176_P01	SSAYVLGK	S420	S	DELLRSSAYVLGK
GRMZM2G012176_P01	GPAADHASPSTSASFSAPVSGSTATDR	S656	S	PAADHASPSTSAS
GRMZM2G012176_P01	SGSGEHGGGAVPEVVR	S676	S	STATDRSGSGEHG
GRMZM2G012176_P01	SGSGEHGGGAVPEVVR	S678	S	ATDRSGSGEHGGG
GRMZM2G012176_P01	SSAYVLGK	Y422	Y	LLRSSAYVLGKGG
GRMZM2G012229_P02	SPLHPHHQAR	S112	S	KTGMERSPLHPHH
GRMZM2G012229_P02	GGVSSPSWER	S130	S	NRGGVSSPSWERR
GRMZM2G012229_P02	TGDPEALFKEDTTPSAKASPLR	S60	S	KEDTTPSAKASPL
GRMZM2G012229_P02	TGDPEALFKEDTTPSAKASPLR	S64	S	TPSAKASPLRTGS
GRMZM2G012229_P02	TGDPEALFKEDTTPSAKASPLR	T58	T	LFKEDTTPSAKAS
GRMZM2G012319_P02	KESFENPLGGGGGR	S1072	S	VLQRKESFENPLG
GRMZM2G012319_P02	SFGSHEDEDKSSGNPQSGK	S1084	S	GGGGGRSFGSHED
GRMZM2G012319_P02	SFGSHEDEDKSSGNPQSGK	S1087	S	GGRSFGSHEDEDK
GRMZM2G012584_P01	VQSQISSR	S162	S	TLSRVQSQISSRR
GRMZM2G012584_P01	ESNIDRGSVK	S282	S	SNIDRGSVKSMSL
GRMZM2G012584_P01	SMSLNLGEGEITK	S285	S	DRGSVKSMSLNLG
GRMZM2G012584_P01	HSPLTPSAR	S324	S	RPTSRHSPLTPSA
GRMZM2G012584_P01	SVLSVQSERPR	S357	S	VDDDARSVLSVQS
GRMZM2G012584_P01	SVLSVQSERPR	S360	S	DARSVLSVQSERP
GRMZM2G012584_P01	SVLSVQSERPR	S363	S	SVLSVQSERPRRH
GRMZM2G012584_P01	LSFQGGTVSASPMR	S437	S	FQGGTVSASPMRR
GRMZM2G012584_P01	LSFQGGTVSASPMR	S439	S	GGTVSASPMRRHS
GRMZM2G012631_P01	DTSGEQLGR	S165	S	TVARDTSGEQLGR
GRMZM2G012631_P01	TTEKEISDDEDEEDKK	S220	S	TTEKEISDDEDEE
GRMZM2G012761_P01	NLSRSPPLDVFPR	S292	S	NSRRNLSRSPPLD
GRMZM2G012761_P01	SPPLDVFPR	S294	S	RRNLSRSPPLDVF
GRMZM2G012891_P02	SFSLSDLR	S17	S	RSPRSFSLSDLRN
GRMZM2G012901_P01	FSSSSSPAAAATK	S33	S	KGKFSSSSSPAAA
GRMZM2G012901_P01	FSSSSSPAAAATK	S35	S	KFSSSSSPAAAAT
GRMZM2G012932_P01	LVENSSDNLQDLACESPLAGK	S35	S	QDLACESPLAGKV
GRMZM2G012932_P01	LNSGPVTK	S556	S	HVEKLNSGPVTKD
GRMZM2G012932_P01	SSEAFITQR	S587	S	DLLHIKSSEAFIT
GRMZM2G012942_P01	NSDDGYSSDSVLK	S584	S	WARPRNSDDGYSS
GRMZM2G012942_P01	NSDDGYSSDSVLK	S589	S	NSDDGYSSDSVLK
GRMZM2G012958_P04	VSSGNLVDVAR	S85	S	RDGRRVSSGNLVD
GRMZM2G012958_P04	VSSGNLVDVAR	S86	S	DGRRVSSGNLVDV
GRMZM2G012964_P01	SFSTVFQEDSYQR	S127	S	DLARQRSFSTVFQ
GRMZM2G012964_P01	GPGTIGGLHSSNSLR	S175	S	TIGGLHSSNSLRS
GRMZM2G012964_P01	GPGTIGGLHSSNSLR	S176	S	IGGLHSSNSLRSL
GRMZM2G012964_P01	SASPDPELVR	S208	S	SLSRSASPDPELV
GRMZM2G012964_P01	RAPSPSLPPIGVK	S219	S	LVRRAPSPSLPPI
GRMZM2G012964_P01	SSSAIGGSDDLVAALSGMNLSSR	S247	S	SFRRSSSAIGGSD
GRMZM2G012964_P01	SPGGTVSSR	S360	S	PRIGSRSPGGTVS
GRMZM2G013065_P01	EQSPGPVVRSPVGVGQNYATNR	S188	S	AVPKEQSPGPVVR
GRMZM2G013065_P01	SPVGVGQNYATNR	S195	S	PGPVVRSPVGVGQ
GRMZM2G013065_P01	GAGDNNFGLPSGSYGR	S383	S	NNFGLPSGSYGRS
GRMZM2G013065_P01	DDHSIVSK	S91	S	DDHSIVSKSNGSS
GRMZM2G013114_P01	TDSTTGIDIAQQDETCCYSQAQK	S251	S	LGYRTDSTTGIDI
GRMZM2G013114_P01	WLPNVQDWEENSTR	S293	S	QDWEENSTRSARN
GRMZM2G013114_P01	DLIIGQPTGSELGGR	S470	S	IGQPTGSELGGRA
GRMZM2G013114_P01	AASIESRGPSSR	S478	S	LGGRAASIESRGP
GRMZM2G013114_P01	AASIESRGPSSR	S481	S	RAASIESRGPSSR
GRMZM2G013114_P01	NLEEGGSTADKPISR	S496	S	NLEEGGSTADKPI
GRMZM2G013114_P01	NLEEGGSTADKPISR	S503	S	TADKPISRLQPAD
GRMZM2G013114_P01	LQPADSIEGTVIDRDCDEVDDAAQDSGAR	S510	S	RLQPADSIEGTVI
GRMZM2G013114_P01	DCDEVDDAAQDSGAR	S530	S	DDAAQDSGARSKR
GRMZM2G013114_P01	FDTSNAEVPSALR	S573	S	VNRFDTSNAEVPS
GRMZM2G013114_P01	FDTSNAEVPSALR	S579	S	SNAEVPSALRNPF
GRMZM2G013114_P01	SSAAAAPDPPPGR	S7	S	MREEVRSSAAAAP
GRMZM2G013114_P01	ADSGSKICGSTK	S779	S	LAVRADSGSKICG
GRMZM2G013114_P01	ADSGSKICGSTK	S781	S	VRADSGSKICGST
GRMZM2G013114_P01	ADSGSKICGSTK	S786	S	GSKICGSTKADSV
GRMZM2G013114_P01	ADSVESGEKTSR	S791	S	GSTKADSVESGEK
GRMZM2G013114_P01	ADSVESGEKTSRENSAHPSLSCNAR	S794	S	KADSVESGEKTSR
GRMZM2G013114_P01	ENSAHPSLSCNAR	S803	S	KTSRENSAHPSLS
GRMZM2G013114_P01	ENSAHPSLSCNAR	S807	S	ENSAHPSLSCNAR
GRMZM2G013114_P01	ENSAHPSLSCNAR	S809	S	SAHPSLSCNARVF
GRMZM2G013114_P01	VFSGIDASK	S816	S	CNARVFSGIDASK
GRMZM2G013114_P01	TDSTTGIDIAQQDETCCYSQAQK	T253	T	YRTDSTTGIDIAQ
GRMZM2G013176_P01	SADQSVETGKNDCGHAECK	S443	S	QDVENRSADQSVE
GRMZM2G013342_P01	ASTEEAVEAPK	S48	S	PAPLRASTEEAVE
GRMZM2G013378_P01	SESVLGGYR	S217	S	FASRSESVLGGYR
GRMZM2G013378_P01	DGNGESSFEASTPK	T508	T	SSFEASTPKASNG
GRMZM2G013478_P01	NVVHGSDSPDNGKR	S190	S	RNVVHGSDSPDNG
GRMZM2G013478_P01	NVVHGSDSPDNGKR	S192	S	VVHGSDSPDNGKR
GRMZM2G013546_P01	KVSSAPCSR	S190	S	PPARKVSSAPCSR
GRMZM2G013546_P01	KVSSAPCSR	S191	S	PARKVSSAPCSRS
GRMZM2G013546_P01	KVSSAPCSR	S195	S	VSSAPCSRSNSRG
GRMZM2G013546_P01	SNSRGEAGAPPLR	S197	S	SAPCSRSNSRGEA
GRMZM2G013546_P01	SNSRGEAGAPPLR	S199	S	PCSRSNSRGEAGA
GRMZM2G013765_P01	TGPDRDSEGSADLHQDNLPR	S877	S	TGPDRDSEGSADL
GRMZM2G013765_P01	TGPDRDSEGSADLHQDNLPR	S880	S	DRDSEGSADLHQD
GRMZM2G013794_P01	SVQHDVSDVNSYEGK	S380	S	DVSDVNSYEGKVD
GRMZM2G013981_P02	SESCSGSSPEAK	S187	S	SESCSGSSPEAKS
GRMZM2G013981_P02	SESCSGSSPEAK	S188	S	ESCSGSSPEAKSG
GRMZM2G014170_P02	EYNQINTLSSPSTPGSR	T119	T	TLSSPSTPGSRMN
GRMZM2G014180_P03	NNEEGNNSDKGEEDEEEEATRK	S131	S	NEEGNNSDKGEED
GRMZM2G014180_P03	AAGLNESDADEDEEDEDQEDDSSPVLAPK	S245	S	AAGLNESDADEDE
GRMZM2G014240_P02	LSPAASGGSGGK	S44	S	PAASGGSGGKAGY
GRMZM2G014452_P02	ENSYPKSPR	S54	S	ENSYPKSPRNNVH
GRMZM2G014458_P01	FVSLGAR	S26	S	KLGRFVSLGARRP
GRMZM2G014716_P01	FLPPSPSSSPPK	S23	S	LPPSPSSSPPKNL
GRMZM2G014716_P01	FLPPSPSSSPPK	S24	S	PPSPSSSPPKNLG
GRMZM2G014914_P01	GKDDVIESGAGGGEFAAK	S9	S	KDDVIESGAGGGE
GRMZM2G015073_P01	SLDTDLVSDR	S268	S	LDTDLVSDRCFDL
GRMZM2G015073_P01	LDDAQEEDTGTNLDDEEAAALQEQVR	T734	T	QEEDTGTNLDDEE
GRMZM2G015073_P01	VIDLGSSCFETDHLCSYVQSR	Y956	Y	TDHLCSYVQSRSY
GRMZM2G015080_P02	CQQQQQEEPHPAPQSPK	S271	S	PHPAPQSPKVPTA
GRMZM2G015097_P01	QLSPIPPSPVSR	S242	S	YMNRQLSPIPPSP
GRMZM2G015097_P01	QLSPIPPSPVSR	S247	S	LSPIPPSPVSRES
GRMZM2G015097_P01	QLSPIPPSPVSR	S250	S	IPPSPVSRESSFQ
GRMZM2G015100_P01	QGSPPQFSSR	S709	S	EDGKQGSPPQFSS
GRMZM2G015277_P01	DKDNGDETDAVVGK	T114	T	KDNGDETDAVVGK
GRMZM2G015295_P01	VKDLSQADFGR	S20	S	YKVKDLSQADFGR
GRMZM2G015384_P03	AGYAGDDTPK	T28	T	GYAGDDTPKAVFP
GRMZM2G015419_P05	DEQFSEVK	S228	S	PRDEQFSEVKQLT
GRMZM2G015610_P02	AGSVALGDFLR	S14	S	RIRRAGSVALGDF
GRMZM2G015703_P01	TESGIFR	S349	S	FWARTESGIFRAV
GRMZM2G015703_P01	GSPANSSVSSTPAR	S69	S	PSSYKGSPANSSV
GRMZM2G015703_P01	RPFPPPSPAK	S92	S	RPFPPPSPAKHIR
GRMZM2G015703_P01	GSPANSSVSSTPAR	T78	T	NSSVSSTPARGGL
GRMZM2G015875_P01	NKHTVEASADDTEGTSK	S1050	S	KHTVEASADDTEG
GRMZM2G015875_P01	HTVEASADDTEGTSKVVEEPAPESK	S1058	S	DDTEGTSKVVEEP
GRMZM2G015875_P01	VVEEPAPESK	S1068	S	EEPAPESKRVSES
GRMZM2G015875_P01	SGGGAPAASAPLGK	S22	S	TPANQRSGGGAPA
GRMZM2G015875_P01	SGGGAPAASAPLGK	S30	S	GGAPAASAPLGKG
GRMZM2G015875_P01	DIESLHSLSK	S688	S	ESLHSLSKSLKER
GRMZM2G015875_P01	KKGEQSSEQPSER	S791	S	RKKGEQSSEQPSE
GRMZM2G015875_P01	KKGEQSSEQPSER	S796	S	QSSEQPSERNISF
GRMZM2G015875_P01	NISFGAR	S801	S	PSERNISFGARLE
GRMZM2G015875_P01	SVNAVVEDAK	S934	S	GMKRTRSVNAVVE
GRMZM2G015875_P01	NKHTVEASADDTEGTSK	T1046	T	KARNKHTVEASAD
GRMZM2G015875_P01	HTVEASADDTEGTSKVVEEPAPESK	T1054	T	EASADDTEGTSKV
GRMZM2G015875_P01	HTVEASADDTEGTSK	T1057	T	ADDTEGTSKVVEE
GRMZM2G015875_P01	TRSVNAVVEDAK	T932	T	KGGMKRTRSVNAV
GRMZM2G015881_P01	TLASPHPSPAR	S76	S	SLKTLASPHPSPA
GRMZM2G015881_P01	TLASPHPSPAR	S80	S	LASPHPSPARGLL
GRMZM2G015889_P01	LGPVGDKSHVSTR	S267	S	GPVGDKSHVSTRV
GRMZM2G015889_P01	LGPVGDKSHVSTR	S270	S	GDKSHVSTRVMGT
GRMZM2G015889_P01	ADSPREQFPGAANR	S439	S	SKDRADSPREQFP
GRMZM2G015902_P01	RGIEQDTDDRSDDEDTR	S18	S	QDTDDRSDDEDTR
GRMZM2G015989_P01	NAGVNGSVVTEK	S519	S	NAGVNGSVVTEKV
GRMZM2G015989_P01	CCLEHAASVAK	S566	S	CLEHAASVAKTFI
GRMZM2G015989_P01	NVVLESK	S97	S	RNVVLESKYGSPK
GRMZM2G016296_P02	VKEGVEKSQDR	S113	S	KEGVEKSQDRSRS
GRMZM2G016296_P02	KSPPPQRSPTPAK	S214	S	SASPRKSPPPQRS
GRMZM2G016296_P02	KSPPPQRSPTPAK	S220	S	SPPPQRSPTPAKH
GRMZM2G016296_P02	CVSPLPK	S239	S	PLSRCVSPLPKRA
GRMZM2G016296_P02	KSPPPQRSPTPAK	T222	T	PPQRSPTPAKHAN
GRMZM2G016480_P01	ASAEVLGK	S341	S	EDLLRASAEVLGK
GRMZM2G016480_P01	ALSVGSPK	S623	S	SGSRALSVGSPKE
GRMZM2G016480_P01	ALSVGSPK	S626	S	RALSVGSPKESSP
GRMZM2G016521_P01	ASSAASPEALTR	S120	S	TLSRASSAASPEA
GRMZM2G016551_P01	GHVGDDVRSDSEGEEEHED	S168	S	VGDDVRSDSEGEE
GRMZM2G016551_P01	GHVGDDVRSDSEGEEEHED	S170	S	DDVRSDSEGEEEH
GRMZM2G016649_P02	DTSQQDAGTPR	T476	T	SQQDAGTPRSLPP
GRMZM2G016671_P02	SPDGDNMLALGNFEGSVNEAAK	S88	S	TLKRPRSPDGDNM
GRMZM2G016805_P01	ADSSTFASSLSMGR	S326	S	DSSTFASSLSMGR
GRMZM2G016805_P01	ADSSTFASSLSMGR	S327	S	SSTFASSLSMGRV
GRMZM2G016805_P01	ADSSTFASSLSMGR	S329	S	TFASSLSMGRVLS
GRMZM2G016817_P02	VAPPKDEDDESGEEYEEEEER	S188	S	KDEDDESGEEYEE
GRMZM2G016827_P01	LAIPSTSSAAAAGRQGGGGGGCR	S44	S	LAIPSTSSAAAAG
GRMZM2G016923_P01	LDVSAPTPVSHLSPGSK	S474	S	GSRLDVSAPTPVS
GRMZM2G016923_P01	LDVSAPTPVSHLSPGSK	S483	S	TPVSHLSPGSKNY
GRMZM2G016923_P01	GLPDSPDR	S777	S	GRGLPDSPDRSYR
GRMZM2G016923_P01	LDVSAPTPVSHLSPGSK	T477	T	LDVSAPTPVSHLS
GRMZM2G017013_P03	ESSPPPPPPPAPASAAVK	S18	S	DAMRESSPPPPPP
GRMZM2G017013_P03	SPDADAPAGAPVPTIR	S50	S	MLVQKRSPDADAP
GRMZM2G017016_P02	VSTSINDNNASR	S142	S	DKKVSTSINDNNA
GRMZM2G017016_P02	ECSLGPLQK	S441	S	KLQKECSLGPLQK
GRMZM2G017016_P02	VSTSINDNNASR	T141	T	KDKKVSTSINDNN
GRMZM2G017089_P02	DLTPEQGR	T65	T	GAVKDLTPEQGRG
GRMZM2G017159_P01	AGGIASLVSPCPVTPAVLPTPR	S125	S	GIASLVSPCPVTP
GRMZM2G017159_P01	AGGIASLVSPCPVTPAVLPTPR	T130	T	VSPCPVTPAVLPT
GRMZM2G017159_P01	AGGIASLVSPCPVTPAVLPTPR	T136	T	TPAVLPTPRLSPS
GRMZM2G017249_P01	ESSDANEDSESEAARK	S39	S	SDANEDSESEAAR
GRMZM2G017249_P01	ESSDANEDSESEAARK	S41	S	ANEDSESEAARKQ
GRMZM2G017249_P01	DLNVVSPR	S469	S	RDLNVVSPREASE
GRMZM2G017254_P01	SHSAILADDIVSPSAGR	S280	S	SPYRSHSAILADD
GRMZM2G017254_P01	SHSAILADDIVSPSAGR	S289	S	LADDIVSPSAGRE
GRMZM2G017257_P02	SGLGSAPQASSPSANKPANGQGR	S133	S	GSAPQASSPSANK
GRMZM2G017257_P02	SGLGSAPQASSPSANKPANGQGR	S134	S	SAPQASSPSANKP
GRMZM2G017257_P02	SDSSKSRSPDVFASPVSQDK	S153	S	EIGRSDSSKSRSP
GRMZM2G017257_P02	SDSSKSRSPDVFASPVSQDK	S154	S	IGRSDSSKSRSPD
GRMZM2G017257_P02	SRSPDVFASPVSQDK	S156	S	RSDSSKSRSPDVF
GRMZM2G017257_P02	SRSPDVFASPVSQDK	S158	S	DSSKSRSPDVFAS
GRMZM2G017257_P02	SRSPDVFASPVSQDK	S164	S	SPDVFASPVSQDK
GRMZM2G017257_P02	SSSRGSSPGRSPVHHHGHGSR	S306	S	GRSRSSSRGSSPG
GRMZM2G017257_P02	SSSRGSSPGRSPVHHHGHGSR	S309	S	RSSSRGSSPGRSP
GRMZM2G017257_P02	SSSRGSSPGRSPVHHHGHGSR	S310	S	SSSRGSSPGRSPV
GRMZM2G017257_P02	SSSRGSSPGRSPVHHHGHGSR	S314	S	GSSPGRSPVHHHG
GRMZM2G017257_P02	EEGGSPIRNPLTAAEDAR	S528	S	TKEEGGSPIRNPL
GRMZM2G017257_P02	STIGSESASVISSPK	S78	S	SASVISSPKITES
GRMZM2G017305_P01	ADSTSSDAEEGK	S194	S	NKADSTSSDAEEG
GRMZM2G017305_P01	ADSTSSDAEEGK	S195	S	KADSTSSDAEEGK
GRMZM2G017365_P04	QLSSNATTPR	S31	S	AFSRQLSSNATTP
GRMZM2G017368_P01	QSSSDLFK	S215	S	PLLKQSSSDLFKM
GRMZM2G017368_P01	KFDSFSR	S231	S	GLKKFDSFSRWMS
GRMZM2G017368_P01	SMNQYPEAR	S814	S	ALARVRSMNQYPE
GRMZM2G017386_P01	SSDHDNMSQGSSVCNADR	S113	S	HLALSKSSDHDNM
GRMZM2G017386_P01	AGTGSMHSGEDGSSGPR	S135	S	DRAGTGSMHSGED
GRMZM2G017386_P01	AGTGSMHSGEDGSSGPR	S138	S	GTGSMHSGEDGSS
GRMZM2G017386_P01	AGTGSMHSGEDGSSGPR	S143	S	HSGEDGSSGPRRK
GRMZM2G017386_P01	QTQIPIYSK	S64	S	TQIPIYSKEIPID
GRMZM2G017414_P02	SVSFGSNPCASK	S142	S	DKFLCKSVSFGSN
GRMZM2G017525_P02	RPSFQMR	S201	S	FLSKRPSFQMRSP
GRMZM2G017525_P02	GASKSFDGGCR	S224	S	AKGASKSFDGGCR
GRMZM2G017634_P03	TSFLSPR	S166	S	ARTSFLSPRSDSV
GRMZM2G017636_P01	GDSFSVSK	S315	S	AGSKGDSFSVSKI
GRMZM2G017636_P01	GDSFSVSK	S319	S	GDSFSVSKIWQWP
GRMZM2G017654_P01	SGQLDPSVLESCK	S772	S	STPRRRSGQLDPS
GRMZM2G017654_P01	HVSGQLDYVR	S888	S	PPSRHVSGQLDYV
GRMZM2G017654_P01	HISGLER	S898	S	DYVRHISGLERHE
GRMZM2G017845_P01	AIQESLNVESPPRR	S94	S	ESLNVESPPRRNG
GRMZM2G018030_P01	SADVQPTVSLESSK	S335	S	GSSSGRSADVQPT
GRMZM2G018030_P01	EHSVDTESVPAAEELR	T45	T	REHSVDTESVPAA
GRMZM2G018103_P01	AGSSATVLSPPDSPR	S310	S	SSATVLSPPDSPR
GRMZM2G018103_P01	AGSSATVLSPPDSPR	S314	S	VLSPPDSPRGTDK
GRMZM2G018142_P01	IDSHEDLDSSR	S415	S	VAGKIDSHEDLDS
GRMZM2G018142_P01	TADLHVLPEAPPTPDR	T728	T	LPEAPPTPDRLND
GRMZM2G018177_P01	INVSPEVSESTR	S204	S	SPEVSESTRIIYG
GRMZM2G018197_P01	LTSEETAK	S367	S	KRTKLTSEETAKV
GRMZM2G018197_P01	LNPYLGTAR	T338	T	LNPYLGTARKMAT
GRMZM2G018241_P01	MEGDADGVKSGR	S10	S	DADGVKSGRRGGG
GRMZM2G018241_P01	MNAGGSGDVGRPK	S121	S	RMNAGGSGDVGRP
GRMZM2G018241_P01	YDSGEIGLTK	S131	S	GRPKYDSGEIGLT
GRMZM2G018241_P01	YDSGEIPR	S141	S	GLTKYDSGEIPRG
GRMZM2G018241_P01	GEEGDDTDADDASDFNYPASGNDDQK	S91	S	TDADDASDFNYPA
GRMZM2G018241_P01	GVGDIDASTDYNMEDALLNDETR	T244	T	GDIDASTDYNMED
GRMZM2G018241_P01	GEEGDDTDADDASDFNYPASGNDDQK	Y95	Y	DASDFNYPASGND
GRMZM2G018251_P01	VPSEDGDEGAAASQGPDPAAGNGK	S12	S	RHRRVPSEDGDEG
GRMZM2G018403_P01	SLSVAALEPR	S53	S	SLRRSLSVAALEP
GRMZM2G018573_P02	EFNLLDAYSGSPK	S46	S	LDAYSGSPKQNEL
GRMZM2G018607_P01	APASSYMGDIDLPPSDDEDEEEAR	S66	S	DIDLPPSDDEDEE
GRMZM2G018837_P01	LGPATIGGRPSPK	S74	S	TIGGRPSPKRIEG
GRMZM2G018943_P01	APSAVELEENK	S241	S	SWSRAPSAVELEE
GRMZM2G018971_P01	SAADGIPLRSPR	S351	S	DGIPLRSPRATDS
GRMZM2G019106_P01	KQPDSDGHQPGSES	S352	S	YRKQPDSDGHQPG
GRMZM2G019106_P01	GSNDPNTPSK	T8	T	GSNDPNTPSKASK
GRMZM2G019166_P01	DDADHPDSPTSVGGAAAAAELPHDR	S23	S	DADHPDSPTSVGG
GRMZM2G019166_P01	DDADHPDSPTSVGGAAAAAELPHDR	S26	S	HPDSPTSVGGAAA
GRMZM2G019166_P01	DDADHPDSPTSVGGAAAAAELPHDR	T25	T	DHPDSPTSVGGAA
GRMZM2G019267_P01	GPNYSQGSGSR	S498	S	PNYSQGSGSRNQQ
GRMZM2G019267_P01	EIVTSPGPERDEQGKPIDGNK	S93	S	LKEIVTSPGPERD
GRMZM2G019267_P01	SFSSDHNGNLTNR	T198	T	DHNGNLTNRVITL
GRMZM2G019267_P01	EIVTSPGPERDEQGKPIDGNK	T92	T	KLKEIVTSPGPER
GRMZM2G019317_P01	VPEFSFSR	S601	S	FKVPEFSFSRCHS
GRMZM2G019363_P02	LEGYEAVQDEDPATPK	T282	T	QDEDPATPKLRWE
GRMZM2G019404_P01	TLHGLQPPEASSNTLFNDK	T881	T	WATAQRTLHGLQP
GRMZM2G019446_P02	MGSTDSLQR	S311	S	VAGKMGSTDSLQR
GRMZM2G019446_P02	VASLEHLQK	S320	S	SLQRVASLEHLQK
GRMZM2G019500_P01	HVSGGYSPFSPDLEPNGSDGPTLPPPTEMGR	S67	S	VPIRHVSGGYSPF
GRMZM2G019538_P02	ASFSELVVGSPTR	S17	S	SELVVGSPTRTEG
GRMZM2G019538_P02	ASFSELVVGSPTR	S9	S	SEEARASFSELVV
GRMZM2G019586_P01	VTSGEQSAGGGSAAR	S13	S	QSAGGGSAARASK
GRMZM2G019586_P01	SLNSDATESK	S242	S	GNLKPRSLNSDAT
GRMZM2G019597_P01	YFPADKGSDGEEAAAPQQIR	S58	S	FPADKGSDGEEAA
GRMZM2G019695_P01	VSLSHSLGSGGCR	S124	S	KVSLSHSLGSGGC
GRMZM2G019695_P01	DSLAGGSFK	S195	S	DSLAGGSFKVATT
GRMZM2G019738_P01	SSSPPLSRPR	S77	S	SSPHHRSSSPPLS
GRMZM2G019738_P01	SSSPPLSRPR	S79	S	PHHRSSSPPLSRP
GRMZM2G019879_P02	GLDSEDEGYQQR	S144	S	DAKGLDSEDEGYQ
GRMZM2G019879_P02	DVFGDSDEDEPAPYR	S210	S	RDVFGDSDEDEPA
GRMZM2G019879_P02	QLSPGFLEDALDEDEEPDYGSR	S487	S	RPRRQLSPGFLED
GRMZM2G019879_P02	ESGGGGGHMREELASEDDESPPR	S631	S	MREELASEDDESP
GRMZM2G019879_P02	ESGGGGGHMREELASEDDESPPR	S636	S	ASEDDESPPRKQP
GRMZM2G019919_P01	RPSLRDDYSPR	S603	S	PVDRRPSLRDDYS
GRMZM2G019919_P01	RPSLRDDYSPR	S609	S	SLRDDYSPRGSGY
GRMZM2G019919_P01	DDYSPRGSGYSDLGPR	S613	S	DYSPRGSGYSDLG
GRMZM2G019919_P01	GSGYSDLGPR	S616	S	PRGSGYSDLGPRS
GRMZM2G019919_P01	GRDYDTISGSK	S660	S	RDYDTISGSKRPY
GRMZM2G019919_P01	YQEIGVRQSK	S683	S	EIGVRQSKARLDY
GRMZM2G019919_P01	LDYDIGGSSAR	S694	S	DYDIGGSSARYGD
GRMZM2G019919_P01	LDYDIGGSSAR	S695	S	YDIGGSSARYGDT
GRMZM2G019919_P01	SIPVHDSAYGSSR	S718	S	GYSSSRSIPVHDS
GRMZM2G019919_P01	GSDVGGSSYSSLYSGR	S761	S	SYGSRGSDVGGSS
GRMZM2G019919_P01	NLGTSSGGYYGGSGSSSYY	Y785	Y	TSSGGYYGGSGSS
GRMZM2G019991_P02	LISFVAR	S431	S	APFRLISFVARYV
GRMZM2G020040_P02	AQEEDQSASANTSDSEPEPHDEL	S881	S	AQEEDQSASANTS
GRMZM2G020040_P02	AQEEDQSASANTSDSEPEPHDEL	S883	S	EEDQSASANTSDS
GRMZM2G020156_P01	SLSASTK	S555	S	AMARSLSASTKTP
GRMZM2G020548_P01	KPPAPPSPPPPPAETPSPQR	S12	S	KPPAPPSPPPPPA
GRMZM2G020548_P01	QPSDEEEPKPPAR	S202	S	ENLRQPSDEEEPK
GRMZM2G020548_P01	KPPAPPSPPPPPAETPSPQR	S22	S	PPAETPSPQRRRK
GRMZM2G020548_P01	TEGDVSPDLSNVK	S227	S	KTEGDVSPDLSNV
GRMZM2G020548_P01	LQAQNPSPAASPTRR	S51	S	LQAQNPSPAASPT
GRMZM2G020548_P01	LQAQNPSPAASPTRR	S55	S	NPSPAASPTRRDP
GRMZM2G020548_P01	RDPNPSDDDEDGTGSGR	S64	S	RRDPNPSDDDEDG
GRMZM2G020548_P01	KPPAPPSPPPPPAETPSPQR	T20	T	PPPPAETPSPQRR
GRMZM2G020548_P01	LQAQNPSPAASPTR	T57	T	SPAASPTRRDPNP
GRMZM2G020606_P01	HVSSFVDGTEDSEDEAEVK	S111	S	VDGTEDSEDEAEV
GRMZM2G020606_P01	AAAGDLSDDEKR	S8	S	AAAGDLSDDEKRA
GRMZM2G020620_P01	GAELPSEKDDSAEKEGDSK	S198	S	PSEKDDSAEKEGD
GRMZM2G020840_P01	FHGPHSHSTSTTPTGGAAAAAASPR	S20	S	RFHGPHSHSTSTT
GRMZM2G020840_P01	FHGPHSHSTSTTPTGGAAAAAASPR	S22	S	HGPHSHSTSTTPT
GRMZM2G020840_P01	FHGPHSHSTSTTPTGGAAAAAASPR	S37	S	AAAAAASPRNFRR
GRMZM2G020840_P01	SFSSASSAGHSHGGGGGGAK	S44	S	PRNFRRSFSSASS
GRMZM2G020840_P01	SFSSASSAGHSHGGGGGGAK	S46	S	NFRRSFSSASSAG
GRMZM2G020840_P01	RSFSSASSAGHSHGGGGGGAK	S47	S	FRRSFSSASSAGH
GRMZM2G020840_P01	SFSSASSAGHSHGGGGGGAK	S49	S	RSFSSASSAGHSH
GRMZM2G020840_P01	SFSSASSAGHSHGGGGGGAK	S50	S	SFSSASSAGHSHG
GRMZM2G020840_P01	SFSSASSAGHSHGGGGGGAK	S54	S	ASSAGHSHGGGGG
GRMZM2G020840_P01	CVCAPATHAGSFK	S74	S	PATHAGSFKCRLH
GRMZM2G020840_P01	TNSQGHGHGHPHPSPPASPAAPAQGVSSSASSR	S84	S	RLHRTNSQGHGHG
GRMZM2G020840_P01	TNSQGHGHGHPHPSPPASPAAPAQGVSSSASSR	S95	S	HGHPHPSPPASPA
GRMZM2G020840_P01	TNSQGHGHGHPHPSPPASPAAPAQGVSSSASSR	S99	S	HPSPPASPAAPAQ
GRMZM2G020840_P01	FHGPHSHSTSTTPTGGAAAAAASPR	T23	T	GPHSHSTSTTPTG
GRMZM2G020840_P01	FHGPHSHSTSTTPTGGAAAAAASPR	T25	T	HSHSTSTTPTGGA
GRMZM2G020840_P01	FHGPHSHSTSTTPTGGAAAAAASPR	T28	T	STSTTPTGGAAAA
GRMZM2G020982_P01	APVLVMSGSSNR	S126	S	APVLVMSGSSNRL
GRMZM2G021015_P01	EAAHSTANQSGDSHKGSK	S130	S	HSTANQSGDSHKG
GRMZM2G021015_P01	EAAHSTANQSGDSHKGSK	S133	S	ANQSGDSHKGSKK
GRMZM2G021015_P01	LSEDATTTVSPSK	S145	S	KGQARLSEDATTT
GRMZM2G021015_P01	LSEDATTTVSPSK	S153	S	DATTTVSPSKSKK
GRMZM2G021044_P01	ADGAASDGGETNVFR	S68	S	RADGAASDGGETN
GRMZM2G021074_P01	SPVSLFHTPASSPASR	S114	S	RDHLHRSPVSLFH
GRMZM2G021074_P01	SPVSLFHTPASSPASR	S124	S	LFHTPASSPASRS
GRMZM2G021074_P01	SPVSLFHTPASSPASR	S125	S	FHTPASSPASRSP
GRMZM2G021074_P01	SPSVSWLAGR	S130	S	SSPASRSPSVSWL
GRMZM2G021170_P01	QSDPASPNQVQK	S217	S	RQSDPASPNQVQK
GRMZM2G021170_P01	AAVEETKPPVPSGDEK	S87	S	TKPPVPSGDEKGE
GRMZM2G021194_P01	GARESPSHGGTFVR	S50	S	LKGARESPSHGGT
GRMZM2G021194_P01	GDGDDDKFSVADEPEAEQVLVATK	S723	S	GDDDKFSVADEPE
GRMZM2G021219_P01	AAATDSVQPEAAATETAAAEPANR	S19	S	RAAATDSVQPEAA
GRMZM2G021219_P01	AAATDSVQPEAAATETAAAEPANR	T17	T	APRAAATDSVQPE
GRMZM2G021223_P03	SRPSPDYGRPASPVYGSYDGPGPVR	S102	S	DYGRPASPVYGSY
GRMZM2G021223_P03	SPAYRSRSPPAK	S121	S	RDRYRRSPAYRSR
GRMZM2G021223_P03	SRSPPAK	S126	S	RSPAYRSRSPPAK
GRMZM2G021223_P03	SRSPPAK	S128	S	PAYRSRSPPAKRR
GRMZM2G021223_P03	RGDSPVYR	S86	S	YGRRGDSPVYRSR
GRMZM2G021223_P03	SRPSPDYGRPASPVYGSYDGPGPVR	S94	S	VYRSRPSPDYGRP
GRMZM2G021225_P02	EGTPLTAK	T216	T	EAVREGTPLTAKA
GRMZM2G021483_P02	ISDNYSPSR	S1446	S	RISDNYSPSRHSV
GRMZM2G021483_P02	SSLSLESR	S235	S	SLRKSRSSLSLES
GRMZM2G021483_P02	SDGDEHLPLVK	S401	S	KNEVSKSDGDEHL
GRMZM2G021483_P02	SQLEDSPVDEIDVSNK	S425	S	RSQLEDSPVDEID
GRMZM2G021483_P02	STSPDSMPMK	S785	S	IKDRSTSPDSMPM
GRMZM2G021483_P02	SPFDNIQQK	S856	S	DNVNSRSPFDNIQ
GRMZM2G021549_P01	VSTHSVNSDSEDKSYK	S268	S	STHSVNSDSEDKS
GRMZM2G021635_P01	ASSFSLAEAK	S67	S	ETMRASSFSLAEA
GRMZM2G021742_P01	MDTDGENQEGGEADGQK	T259	T	GAEKMDTDGENQE
GRMZM2G021786_P01	VVTPEAR	T479	T	LRERVVTPEARRG
GRMZM2G021834_P01	RLSPSSSPTR	S46	S	PRKRRLSPSSSPT
GRMZM2G021834_P01	RLSPSSSPTR	S48	S	KRRLSPSSSPTRS
GRMZM2G021834_P01	RLSPSSSPTR	S49	S	RRLSPSSSPTRSA
GRMZM2G021834_P01	RLSPSSSPTR	S50	S	RLSPSSSPTRSAS
GRMZM2G021834_P01	SRSPQYPPDGK	S83	S	SRSRSRSRSPQYP
GRMZM2G021834_P01	SRSPQYPPDGK	S85	S	SRSRSRSPQYPPD
GRMZM2G021912_P02	ALGSVSGAK	S178	S	SQKALGSVSGAKT
GRMZM2G021912_P02	SEESGTESGEEVQTR	S209	S	EESGTESGEEVQT
GRMZM2G022061_P01	VSGISPPSSPIRIDIPNR	S148	S	PKVSGISPPSSPI
GRMZM2G022061_P01	VSGISPPSSPIRIDIPNR	S152	S	GISPPSSPIRIDI
GRMZM2G022061_P01	RSPSYEAYSR	S81	S	YREQRRSPSYEAY
GRMZM2G022061_P01	RSPSYEAYSR	S83	S	EQRRSPSYEAYSR
GRMZM2G022088_P02	MGSSHGSANSLLGSAGK	S266	S	DDKKMGSSHGSAN
GRMZM2G022088_P02	MGSSHGSANSLLGSAGK	S273	S	SHGSANSLLGSAG
GRMZM2G022180_P02	AAETDGAGSSGDKDEK	S508	S	ETDGAGSSGDKDE
GRMZM2G022180_P02	AAETDGAGSSGDKDEK	S509	S	TDGAGSSGDKDEK
GRMZM2G022308_P01	DADVSDDEGKGAGAPSCAHLVAEFK	S72	S	PRDADVSDDEGKG
GRMZM2G022313_P02	EQSPGPIAR	S186	S	AVPKEQSPGPIAR
GRMZM2G022313_P02	SPAGGQNYAMSR	S193	S	PGPIARSPAGGQN
GRMZM2G022313_P02	LGSPIGYVGLNDDSGSILSSMSR	S291	S	SSNRLGSPIGYVG
GRMZM2G022313_P02	DDQSIASK	S87	S	VPRDDQSIASKNN
GRMZM2G022313_P02	NNSSIGSPGPGR	S98	S	NNSSIGSPGPGRT
GRMZM2G022359_P01	LGSPSEVVK	S280	S	EVAKLGSPSEVVK
GRMZM2G022499_P01	ARSISGEANPVPAVK	S138	S	KEERARSISGEAN
GRMZM2G022499_P01	ARSISGEANPVPAVK	S140	S	ERARSISGEANPV
GRMZM2G022499_P01	ESLEEEGDDAGGGEEDRVSGGESGR	S181	S	GEEDRVSGGESGR
GRMZM2G022499_P01	EQVSGESVVGSK	S236	S	VKREQVSGESVVG
GRMZM2G022499_P01	EQVSGESVVGSK	S239	S	EQVSGESVVGSKD
GRMZM2G022547_P02	SKSGAAVALK	S133	S	RLDRSKSGAAVAL
GRMZM2G022547_P02	SQDDTTTLVPHSGNLGEPIQK	S16	S	TGSSRRSQDDTTT
GRMZM2G022547_P02	SQDDTTTLVPHSGNLGEPIQK	S27	S	TTLVPHSGNLGEP
GRMZM2G022547_P02	ALLLQSPSQVVAR	S298	S	KALLLQSPSQVVA
GRMZM2G022547_P02	TVFSEACRPPSDGESGLLR	S674	S	PPSDGESGLLRAD
GRMZM2G022856_P01	HLASFGSVR	S1037	S	GTKHLASFGSVRH
GRMZM2G022856_P01	HLASFGSVR	S1040	S	HLASFGSVRHEND
GRMZM2G022856_P01	GTSTVSQLFK	S1067	S	RLDRGTSTVSQLF
GRMZM2G022921_P01	EATPQDTDVADDDQSVEEEASPPR	S28	S	VADDDQSVEEEAS
GRMZM2G022921_P01	EATPQDTDVADDDQSVEEEASPPR	S34	S	SVEEEASPPRSSA
GRMZM2G022987_P01	SPSFQSSNK	S134	S	KVQMLKSPSFQSS
GRMZM2G022987_P01	SQSPDNVQSDGSTDK	S185	S	QQNRSQSPDNVQS
GRMZM2G022987_P01	LESPGDTAVPNSDLTEPR	S613	S	SEPKLESPGDTAV
GRMZM2G023232_P01	SADTAEAAHAAENGPQDTEEK	T539	T	EPKSADTAEAAHA
GRMZM2G023279_P05	SESWEGGK	S467	S	VVERSESWEGGKY
GRMZM2G023291_P01	DRPSPGGGGAPQVDTGK	S16	S	GGKDRPSPGGGGA
GRMZM2G023328_P04	RRSPFPSPR	S50	S	PSYRRRSPFPSPR
GRMZM2G023328_P04	RRSPFPSPR	S54	S	RRSPFPSPRRRES
GRMZM2G023328_P04	KSSPSVISSPVTASQSSHLGLEENK	S83	S	RYRRKSSPSVISS
GRMZM2G023328_P04	KSSPSVISSPVTASQSSHLGLEENK	S85	S	RRKSSPSVISSPV
GRMZM2G023418_P01	SWDDIDVNLPK	S612	S	DEWDAKSWDDIDV
GRMZM2G023575_P01	SYSPAALLNK	S170	S	DIMRSYSPAALLN
GRMZM2G023585_P02	GRDEGDNDTAEAANGSADDAEKENN	S500	S	AEAANGSADDAEK
GRMZM2G023585_P02	VFAESADENANDDALEDSDAKDDHLSK	S89	S	DDALEDSDAKDDH
GRMZM2G023652_P01	KPGVLSQSASFPAR	S112	S	PGVLSQSASFPAR
GRMZM2G023652_P01	KPGVLSQSASFPAR	S114	S	VLSQSASFPARGA
GRMZM2G023652_P01	TEDDVRSTTSSTNTPR	S210	S	TEDDVRSTTSSTN
GRMZM2G023652_P01	TEDDVRSTTSSTNTPR	S213	S	DVRSTTSSTNTPR
GRMZM2G023652_P01	TEDDVRSTTSSTNTPR	S214	S	VRSTTSSTNTPRA
GRMZM2G023652_P01	HKPANSATAASADGSVSCESPR	S329	S	NSATAASADGSVS
GRMZM2G023652_P01	HKPANSATAASADGSVSCESPR	S333	S	AASADGSVSCESP
GRMZM2G023652_P01	HKPANSATAASADGSVSCESPRSTANSSK	S335	S	SADGSVSCESPRS
GRMZM2G023652_P01	HKPANSATAASADGSVSCESPRSTANSSK	S338	S	GSVSCESPRSTAN
GRMZM2G023652_P01	HKPANSATAASADGSVSCESPRSTANSSK	S341	S	SCESPRSTANSSK
GRMZM2G023652_P01	TEDDVRSTTSSTNTPR	T212	T	DDVRSTTSSTNTP
GRMZM2G024145_P03	AGSSTTFLSPPSSPR	S254	S	SSTTFLSPPSSPR
GRMZM2G024145_P03	AGSSTTFLSPPSSPR	S257	S	TFLSPPSSPRSGA
GRMZM2G024145_P03	AGSSTTFLSPPSSPR	S258	S	FLSPPSSPRSGAK
GRMZM2G024159_P01	EFPVPPVVFTPSTPTHR	T16	T	VVFTPSTPTHRRY
GRMZM2G024231_P01	GSFSGTFIR	S194	S	PSSPRGSFSGTFI
GRMZM2G024231_P01	GSFSGTFIR	S196	S	SPRGSFSGTFIRH
GRMZM2G024231_P01	RKPSVSSVPDSVTR	S255	S	HSRRKPSVSSVPD
GRMZM2G024231_P01	RKPSVSSVPDSVTR	S257	S	RRKPSVSSVPDSV
GRMZM2G024231_P01	RKPSVSSVPDSVTR	S258	S	RKPSVSSVPDSVT
GRMZM2G024231_P01	RKPSVSSVPDSVTR	S262	S	VSSVPDSVTREDP
GRMZM2G024231_P01	ESVSGTFIR	T162	T	RESVSGTFIRRTG
GRMZM2G024231_P01	NIGAEGTIR	T690	T	NIGAEGTIRCHDN
GRMZM2G024533_P01	ADHGDSTLSGEANDEGNHPTQNPSSGGLEGDPDLNAR	S1236	S	PTQNPSSGGLEGD
GRMZM2G024533_P01	RDLSDPAEPGAANDDVDDEGTGTPPGSNAK	T1199	T	DVDDEGTGTPPGS
GRMZM2G024533_P01	ADHGDSTLSGEANDEGNHPTQNPSSGGLEGDPDLNAR	T1218	T	ADHGDSTLSGEAN
GRMZM2G024571_P01	GTSEETLVVEK	S581	S	CKERGTSEETLVV
GRMZM2G024571_P01	SESFSGFR	S70	S	ALHRSESFSGFRR
GRMZM2G024576_P01	LANGDVTGHLPEAAQDPASSPPPAVGSR	S1043	S	AQDPASSPPPAVG
GRMZM2G024576_P01	CLEEEYLVDEPSCSTPR	S985	S	VDEPSCSTPRRRR
GRMZM2G024576_P01	CLEEEYLVDEPSCSTPR	T986	T	DEPSCSTPRRRRI
GRMZM2G024612_P01	SFESKGSDDDTGLSEGEHDNLQK	S791	S	SFESKGSDDDTGL
GRMZM2G024612_P01	GSDDDTGLSEGEHDNLQK	S798	S	DDDTGLSEGEHDN
GRMZM2G024615_P06	DTLNDMESGSGR	S152	S	TLNDMESGSGRRL
GRMZM2G024718_P01	AEQFYTVASDSETTGEDK	S10	S	QFYTVASDSETTG
GRMZM2G024718_P01	AEQFYTVASDSETTGEDK	S12	S	YTVASDSETTGED
GRMZM2G024718_P01	AEQFYTVASDSETTGEDK	T14	T	VASDSETTGEDKS
GRMZM2G024730_P01	GKHSPSSPKHDR	S187	S	EGKGKHSPSSPKH
GRMZM2G024730_P01	GKHSPSSPKHDR	S189	S	KGKHSPSSPKHDR
GRMZM2G024730_P01	GKHSPSSPKHDR	S190	S	GKHSPSSPKHDRS
GRMZM2G024730_P01	NFDSQWSHSPR	S229	S	DSQWSHSPRNASL
GRMZM2G024730_P01	GSPQAHANFGAK	S262	S	PKFSKGSPQAHAN
GRMZM2G024730_P01	DKSDDEDEAPDPNAVPTDFTSR	S49	S	PLTRDKSDDEDEA
GRMZM2G024799_P01	VATPAASMAGGR	S527	S	VATPAASMAGGRH
GRMZM2G024799_P01	VATPAASMAGGR	T523	T	PSSRVATPAASMA
GRMZM2G024811_P01	ENGDESQLQLAAR	S197	S	RENGDESQLQLAA
GRMZM2G024811_P01	NPPTESLESEDEDGFPVSFSESK	S213	S	PTESLESEDEDGF
GRMZM2G024811_P01	LHDSPADPVSTK	S304	S	EVKLHDSPADPVS
GRMZM2G024811_P01	SASEGDTSEQSAK	S324	S	NKNKSASEGDTSE
GRMZM2G024811_P01	SESQAGTGLGESDSKEPLQTR	S376	S	GTGLGESDSKEPL
GRMZM2G024811_P01	SASEGDTSEQSAK	T328	T	SASEGDTSEQSAK
GRMZM2G024851_P01	HSQSETDTKR	S204	S	GLRHSQSETDTKR
GRMZM2G024851_P01	TLFQQQQQQQHVPQQQAPTHSR	S315	S	QQAPTHSRSNSRD
GRMZM2G024851_P01	SNSRDLDSQFANLSLK	S319	S	THSRSNSRDLDSQ
GRMZM2G025014_P01	SRSRSPPPQR	S199	S	YHGRSRSRSPPPQ
GRMZM2G025014_P01	SRSRSPPPQR	S201	S	GRSRSRSPPPQRR
GRMZM2G025014_P01	SPVRESSEERR	S275	S	PPRRARSPVRESS
GRMZM2G025014_P01	SPVRESSEERR	S280	S	RSPVRESSEERRA
GRMZM2G025024_P01	YSLDELATEHSSR	S337	S	ELATEHSSRLQSR
GRMZM2G025095_P01	NSHIVVPSDSNGPR	S21	S	IVVPSDSNGPRFD
GRMZM2G025127_P01	VAEDFRPSSPGTTMTSK	S21	S	EDFRPSSPGTTMT
GRMZM2G025127_P01	STSGGFDEGAK	S59	S	ASASSRSTSGGFD
GRMZM2G025215_P01	QSSPFAQSSGGSGSYGSGK	S485	S	AQSSGGSGSYGSG
GRMZM2G025215_P01	TSGGAAAAAAPQASWGSLDSK	S92	S	PQASWGSLDSKAP
GRMZM2G025281_P04	SRSPDDYKR	S105	S	RRSPRRSRSPDDY
GRMZM2G025281_P04	SRSPDDYKR	S107	S	SPRRSRSPDDYKR
GRMZM2G025281_P04	KMSPSPERSPVR	S135	S	SPPRKMSPSPERS
GRMZM2G025281_P04	KMSPSPERSPVR	S137	S	PRKMSPSPERSPV
GRMZM2G025281_P04	KMSPSPERSPVR	S141	S	SPSPERSPVRRNN
GRMZM2G025281_P04	SYSPDDYK	S83	S	SPSRSYSPDDYKK
GRMZM2G025281_P04	RGRDSLSPER	S94	S	KKRGRDSLSPERR
GRMZM2G025281_P04	RGRDSLSPER	S96	S	RGRDSLSPERRSP
GRMZM2G025387_P01	NNSPEIVPNR	S519	S	AMMRNNSPEIVPN
GRMZM2G025451_P01	SGNEEGGLTK	S57	S	ADSSTKSGNEEGG
GRMZM2G025488_P03	SSEGTGSFPSPAASPQPSR	S250	S	GTGSFPSPAASPQ
GRMZM2G025488_P03	SSEGTGSFPSPAASPQPSR	S254	S	FPSPAASPQPSRG
GRMZM2G025592_P01	EEVVAVAAGSPGK	S118	S	VAVAAGSPGKKRV
GRMZM2G025592_P01	APSSPSPAAPTR	S7	S	MAPSSPSPAAPTR
GRMZM2G025592_P01	ASPVGTPAGEVVEQ	S903	S	AGQARASPVGTPA
GRMZM2G026065_P01	SSTSDGFASAK	S87	S	KKTSQKSSTSDGF
GRMZM2G026065_P01	SSTSDGFASAK	S88	S	KTSQKSSTSDGFA
GRMZM2G026065_P01	VSDGTSSLR	S99	S	FASAKVSDGTSSL
GRMZM2G026117_P01	DKDGNCSFR	S305	S	DKDGNCSFRGLLS
GRMZM2G026117_P01	GLLSSPDGSK	S312	S	FRGLLSSPDGSKV
GRMZM2G026151_P01	FADGESVR	S318	S	RFADGESVRQGSK
GRMZM2G026218_P02	TNTLSPNAR	S786	S	SRTNTLSPNARQA
GRMZM2G026218_P02	HSADDPNTPLSPVAVPAQK	S926	S	DPNTPLSPVAVPA
GRMZM2G026218_P02	TNTLSPNAR	T782	T	KNGNSRTNTLSPN
GRMZM2G026301_P01	SKSSDADNLSQCSSAFQCER	S114	S	LAHLVRSKSSDAD
GRMZM2G026301_P01	SKSSDADNLSQCSSAFQCER	S116	S	HLVRSKSSDADNL
GRMZM2G026301_P01	AGSSYSGDEGSSGNAR	S139	S	RAGSSYSGDEGSS
GRMZM2G026301_P01	EQAVVHSLR	S83	S	EQAVVHSLRVQES
GRMZM2G026309_P01	SESFDDSSPDSPSNNVK	S380	S	IQRGGKSESFDDS
GRMZM2G026309_P01	SESFDDSSPDSPSNNVK	S382	S	RGGKSESFDDSSP
GRMZM2G026309_P01	SESFDDSSPDSPSNNVK	S390	S	DDSSPDSPSNNVK
GRMZM2G026309_P01	ASFNFQNIR	S484	S	LTQMRASFNFQNI
GRMZM2G026309_P01	QLSHLER	S551	S	AIQRQLSHLERQQ
GRMZM2G026309_P01	RGGGPALGFDSSPGR	S613	S	PALGFDSSPGRSS
GRMZM2G026309_P01	RGGGPALGFDSSPGR	S614	S	ALGFDSSPGRSSK
GRMZM2G026309_P01	RGLDSVSSDNR	S690	S	RGLDSVSSDNRMA
GRMZM2G026309_P01	GLDSVSSDNR	S691	S	GLDSVSSDNRMAR
GRMZM2G026927_P01	DGSDEEDVDEVR	S146	S	GVGRDGSDEEDVD
GRMZM2G026927_P01	HVDVADTSPTR	S220	S	VDVADTSPTRASS
GRMZM2G026927_P01	HVDVADTSPTR	T219	T	HVDVADTSPTRAS
GRMZM2G027049_P01	SVSYDGPVRPAPASPIPR	S106	S	VRPAPASPIPRSR
GRMZM2G027049_P01	SVSYDGPVRPAPASPIPR	S95	S	EMGRSVSYDGPVR
GRMZM2G027105_P01	IGSGGLGSGR	S106	S	CRLRIGSGGLGSG
GRMZM2G027105_P01	SLSRSPPLPPPPPR	S163	S	LGSPARSLSRSPP
GRMZM2G027105_P01	SLSRSPPLPPPPPR	S165	S	SPARSLSRSPPLP
GRMZM2G027105_P01	SPPLPPPPPR	S167	S	ARSLSRSPPLPPP
GRMZM2G027105_P01	NNSRSPPGAR	S179	S	PPPRNNSRSPPGA
GRMZM2G027105_P01	NNSRSPPGAR	S181	S	PRNNSRSPPGARE
GRMZM2G027105_P01	EVSRSPPPPPPR	S189	S	PGAREVSRSPPPP
GRMZM2G027105_P01	SPPPPPPR	S191	S	AREVSRSPPPPPP
GRMZM2G027105_P01	NNSRSPPAAR	S201	S	PPPRNNSRSPPAA
GRMZM2G027105_P01	NNSRSPPAAR	S203	S	PRNNSRSPPAARD
GRMZM2G027105_P01	DVSRSPPAAR	S211	S	PAARDVSRSPPAA
GRMZM2G027105_P01	DVSRSPPAAR	S213	S	ARDVSRSPPAARD
GRMZM2G027105_P01	DVSRSPPPPPDAR	S221	S	PAARDVSRSPPPP
GRMZM2G027105_P01	SPPPPPDAR	S223	S	ARDVSRSPPPPPD
GRMZM2G027105_P01	RSYSGSPGQQPQR	S233	S	PPDARRSYSGSPG
GRMZM2G027105_P01	SYSGSPGQQPQR	S235	S	DARRSYSGSPGQQ
GRMZM2G027105_P01	SYSGSPGQQPQRDESPYANDA	S237	S	RRSYSGSPGQQPQ
GRMZM2G027105_P01	SYSGSPGQQPQRDESPYANDA	S247	S	QPQRDESPYANDA
GRMZM2G027105_P01	RSYSGSPGQQPQR	Y234	Y	PDARRSYSGSPGQ
GRMZM2G027272_P01	RASSEGLGQHTPGR	S149	S	TPERRASSEGLGQ
GRMZM2G027272_P01	VRDDRLSPTSSAR	S205	S	VRDDRLSPTSSAR
GRMZM2G027272_P01	VRDDRLSPTSSAR	S208	S	DRLSPTSSARQPS
GRMZM2G027272_P01	VRDDRLSPTSSAR	S209	S	RLSPTSSARQPST
GRMZM2G027272_P01	STGMQTPER	T143	T	RSTGMQTPERRAS
GRMZM2G027272_P01	RASSEGLGQHTPGR	T157	T	EGLGQHTPGRSRM
GRMZM2G027272_P01	VRDDRLSPTSSAR	T207	T	DDRLSPTSSARQP
GRMZM2G027431_P02	VTSHSPK	S16	S	NRVTSHSPKAMVS
GRMZM2G027451_P02	MLSCAGADR	S104	S	RINKMLSCAGADR
GRMZM2G027451_P02	ENVSSEALEAAR	S61	S	WEKENVSSEALEA
GRMZM2G027499_P01	SFSASEPLQSK	S224	S	TSLQSKSFSASEP
GRMZM2G027499_P01	NSSFNTVDER	S514	S	YVSRNSSFNTVDE
GRMZM2G027535_P01	SIAATLSSAHSDDDESEPASGDNSPPR	S14	S	IAATLSSAHSDDD
GRMZM2G027535_P01	SIAATLSSAHSDDDESEPASGDNSPPR	S17	S	TLSSAHSDDDESE
GRMZM2G027535_P01	SIAATLSSAHSDDDESEPASGDNSPPR	S22	S	HSDDDESEPASGD
GRMZM2G027535_P01	EGLLQSSPTK	S268	S	EGLLQSSPTKHKL
GRMZM2G027535_P01	NTTEPEESELSPASIQNK	S287	S	TTEPEESELSPAS
GRMZM2G027535_P01	NTTEPEESELSPASIQNK	S290	S	PEESELSPASIQN
GRMZM2G027535_P01	SIAATLSSAHSDDDESEPASGDNSPPR	S30	S	PASGDNSPPRASD
GRMZM2G027535_P01	ASDPTSAETGESDEQPDTPSR	S45	S	SAETGESDEQPDT
GRMZM2G027535_P01	GDISELTESLTR	S66	S	ISELTESLTRRFW
GRMZM2G027535_P01	SIAATLSSAHSDDDESEPASGDNSPPR	S7	S	MSWFARSIAATLS
GRMZM2G027535_P01	SIAATLSSAHSDDDESEPASGDNSPPR	T11	T	ARSIAATLSSAHS
GRMZM2G027535_P01	ASDPTSAETGESDEQPDTPSR	T42	T	DPTSAETGESDEQ
GRMZM2G027535_P01	ASDPTSAETGESDEQPDTPSR	T51	T	SDEQPDTPSRGVK
GRMZM2G027663_P01	HFDTYDTSGPQNISPR	S140	S	SGPQNISPRIGLP
GRMZM2G027723_P01	GPEWQLQGDDADLSSSAR	S139	S	DADLSSSARHDPH
GRMZM2G027723_P01	LTSGQQISGEIPDASPDRHSIR	S158	S	TSGQQISGEIPDA
GRMZM2G027723_P01	LTSGQQISGEIPDASPDRHSIR	S165	S	GEIPDASPDRHSI
GRMZM2G027723_P01	LTSGQQISGEIPDASPDRHSIR	S170	S	ASPDRHSIRSPTS
GRMZM2G027723_P01	SPTSSYVDPSVPVPVR	S173	S	DRHSIRSPTSSYV
GRMZM2G027741_P01	MTAGMSSMSFK	S35	S	AGMSSMSFKMKEL
GRMZM2G027741_P01	DNESLAPIFTPAR	T195	T	SLAPIFTPARSVA
GRMZM2G027756_P02	TKDTAPSLSQGTVR	S158	S	TKDTAPSLSQGTV
GRMZM2G027756_P02	DTAPSLSQGTVR	S160	S	DTAPSLSQGTVRK
GRMZM2G027756_P02	SDMPQSPK	S204	S	RSDMPQSPKAPIR
GRMZM2G027756_P02	SSGTGSEESLSLR	S225	S	RSSGTGSEESLSL
GRMZM2G027756_P02	GRVESSTDDNDHSVSGSGTVVLRSPR	S262	S	GTVVLRSPRASQL
GRMZM2G027756_P02	SSGVNSQEVQSEDVDTQK	S365	S	GSHEHRSSGVNSQ
GRMZM2G027756_P02	TKDTAPSLSQGTVR	T163	T	PSLSQGTVRKSAV
GRMZM2G027756_P02	TQNEDPETPR	T305	T	QNEDPETPRSSRS
GRMZM2G027794_P01	SSEGDLIALVEK	S593	S	KKSGRSSEGDLIA
GRMZM2G027794_P01	VGSAPNLESLTK	S612	S	KQQRVGSAPNLES
GRMZM2G027821_P01	DQCEYSFDEEDKK	S150	S	RDQCEYSFDEEDK
GRMZM2G027821_P01	GETAKSFDDDDDYPK	S259	S	KGETAKSFDDDDD
GRMZM2G027821_P01	CSSQVPYGHDLVSSR	S288	S	CSTQRCSSQVPYG
GRMZM2G027821_P01	CSSQVPYGHDLVSSR	S289	S	STQRCSSQVPYGH
GRMZM2G027851_P02	LLLPACSNTATSEPSSPK	S199	S	CSNTATSEPSSPK
GRMZM2G027851_P02	LLLPACSNTATSEPSSPK	S202	S	TATSEPSSPKSLH
GRMZM2G027851_P02	LLLPACSNTATSEPSSPK	S203	S	ATSEPSSPKSLHS
GRMZM2G027851_P02	GFVPFSPGSPTEQSVHDGR	S272	S	VPFSPGSPTEQSV
GRMZM2G027851_P02	LLLPACSNTATSEPSSPK	T196	T	LPACSNTATSEPS
GRMZM2G027932_P02	SSSFDHHDHLDR	S1067	S	LENLQRSSSFDHH
GRMZM2G027932_P02	SSSFDHHDHLDR	S1068	S	ENLQRSSSFDHHD
GRMZM2G027932_P02	SSSFDHHDHLDR	S1069	S	NLQRSSSFDHHDH
GRMZM2G027932_P02	SLSLQER	S1081	S	HLDRSLSLQERLH
GRMZM2G027932_P02	SDSLPGGGPGPNTDVINALSR	S1101	S	SLERSDSLPGGGP
GRMZM2G027932_P02	RQGSSASLAGDDTNFSEEAVSK	S1365	S	RGKRQGSSASLAG
GRMZM2G027932_P02	RQGSSASLAGDDTNFSEEAVSK	S1366	S	GKRQGSSASLAGD
GRMZM2G027932_P02	RQGSSASLAGDDTNFSEEAVSK	S1368	S	RQGSSASLAGDDT
GRMZM2G027932_P02	SGWLSSPETGK	S635	S	SRSGWLSSPETGK
GRMZM2G027932_P02	SGWLSSPETGKDISNTSNR	S636	S	RSGWLSSPETGKD
GRMZM2G028037_P01	TALANPYGSQSMK	S443	S	NPYGSQSMKAQST
GRMZM2G028037_P01	SLSYGPHASPYRQSPR	S462	S	QPMRSLSYGPHAS
GRMZM2G028037_P01	SLSYGPHASPYRQSPR	S468	S	SYGPHASPYRQSP
GRMZM2G028037_P01	SLSYGPHASPYRQSPR	S473	S	ASPYRQSPRLDSK
GRMZM2G028089_P01	AQAACSADSSSPSSGPGAGQPPR	S59	S	ACSADSSSPSSGP
GRMZM2G028089_P01	AQAACSADSSSPSSGPGAGQPPR	S60	S	CSADSSSPSSGPG
GRMZM2G028129_P01	GKEEAGSADELDDEE	S499	S	GKEEAGSADELDD
GRMZM2G028132_P01	GLSDDTIK	S273	S	NEVRGLSDDTIKE
GRMZM2G028183_P03	SFVYPPANTLNSR	S202	S	PANTLNSRSGSPQ
GRMZM2G028183_P03	SFVYPPANTLNSR	T199	T	VYPPANTLNSRSG
GRMZM2G028190_P01	RREASDDEGSEDGRPTAR	S77	S	MRRREASDDEGSE
GRMZM2G028190_P01	RREASDDEGSEDGRPTAR	S82	S	ASDDEGSEDGRPT
GRMZM2G028234_P01	AEVEPPPPTAVGSAR	T168	T	VEPPPPTAVGSAR
GRMZM2G028286_P03	TGSAPNLDAVAK	S100	S	HATRTGSAPNLDA
GRMZM2G028286_P03	TGSAPNLDAVAK	T98	T	VKHATRTGSAPNL
GRMZM2G028335_P01	LSSVSAYDTEGTNRSPK	S324	S	TEGTNRSPKKQDK
GRMZM2G028335_P01	LSSVSAYDTEGTNRSPK	T321	T	AYDTEGTNRSPKK
GRMZM2G028521_P04	DQEGGQPTGPEVVADDEVTSHR	S210	S	ADDEVTSHRFTPA
GRMZM2G028521_P04	SNSVSTTGNENLR	S241	S	PIIRSNSVSTTGN
GRMZM2G028521_P04	DQEGGQPTGPEVVADDEVTSHR	T209	T	VADDEVTSHRFTP
GRMZM2G028594_P02	LGGAGGSPQCR	S97	S	LGGAGGSPQCRLA
GRMZM2G028637_P01	SSSGSGGSPPAPLSSPR	S23	S	SSGSGGSPPAPLS
GRMZM2G028637_P01	SSSGSGGSPPAPLSSPR	S29	S	SPPAPLSSPRDNG
GRMZM2G028637_P01	SSSGSGGSPPAPLSSPR	S30	S	PPAPLSSPRDNGA
GRMZM2G028637_P01	ENGATGKPNVSPR	S50	S	TGKPNVSPRSPAA
GRMZM2G028637_P01	SPAAGAGAGAEVR	S53	S	PNVSPRSPAAGAG
GRMZM2G028709_P01	AGEDLEEGTGESSPPPRSPR	S21	S	EEGTGESSPPPRS
GRMZM2G028709_P01	AGEDLEEGTGESSPPPRSPR	S22	S	EGTGESSPPPRSP
GRMZM2G028709_P01	AGEDLEEGTGESSPPPRSPR	S27	S	SSPPPRSPRASNP
GRMZM2G028709_P01	TLADPTFNAR	T60	T	RTLADPTFNARFA
GRMZM2G028726_P02	SPPRYPDLCGR	S9	S	EAPQPKSPPRYPD
GRMZM2G028758_P02	FVESSPSSSYCSK	S249	S	RLRFVESSPSSSY
GRMZM2G028758_P02	FVESSPSSSYCSK	S250	S	LRFVESSPSSSYC
GRMZM2G028758_P02	FVESSPSSSYCSK	S253	S	VESSPSSSYCSKE
GRMZM2G028758_P02	FVESSPSSSYCSK	S254	S	ESSPSSSYCSKED
GRMZM2G028887_P02	ERDSDGEICSPKR	S446	S	GGKERDSDGEICS
GRMZM2G028887_P02	ERDSDGEICSPKR	S452	S	SDGEICSPKRRKS
GRMZM2G028900_P01	ISPTVDDHEASSSDSVSSVTK	S306	S	SSSDSVSSVTKHV
GRMZM2G028900_P01	ISPTVDDHEASSSDSVSSVTK	S307	S	SSDSVSSVTKHVV
GRMZM2G028980_P02	LSPSASGGLQDQPASPEEAEEHK	S17	S	LQDQPASPEEAEE
GRMZM2G029001_P02	QTSFPASIGNR	S67	S	SISKQTSFPASIG
GRMZM2G029029_P01	YMAYSPSPSTTPHSPR	S10	S	GRYMAYSPSPSTT
GRMZM2G029029_P01	YMAYSPSPSTTPHSPR	S19	S	PSTTPHSPRIAGL
GRMZM2G029029_P01	SGSASPFHNSLGMK	S267	S	EEGMQRSGSASPF
GRMZM2G029029_P01	SGSASPFHNSLGMK	S269	S	GMQRSGSASPFHN
GRMZM2G029029_P01	SGSASPFHNSLGMK	S271	S	QRSGSASPFHNSL
GRMZM2G029058_P01	GDAAATAGETEEEEEEEEKVYK	T46	T	KGDAAATAGETEE
GRMZM2G029058_P01	GDAAATAGETEEEEEEEEKVYK	T50	T	AATAGETEEEEEE
GRMZM2G029077_P01	YQENDNDLLLSTSDKEDNGTR	S645	S	DLLLSTSDKEDNG
GRMZM2G029077_P01	YQENDNDLLLSTSDKEDNGTR	T644	T	NDLLLSTSDKEDN
GRMZM2G029186_P03	MLSSTSSKVPR	S159	S	PPARMLSSTSSKV
GRMZM2G029186_P03	MLSSTSSKVPR	S160	S	PARMLSSTSSKVP
GRMZM2G029186_P03	MLSSTSSKVPR	S162	S	RMLSSTSSKVPRG
GRMZM2G029186_P03	MLSSTSSKVPR	S163	S	MLSSTSSKVPRGR
GRMZM2G029186_P03	MEAPGSGPAPGGR	S660	S	KMEAPGSGPAPGG
GRMZM2G029186_P03	SSQVPEVEPK	S766	S	QDVSSRSSQVPEV
GRMZM2G029186_P03	TRSSLDQTVEMISER	S807	S	MEKTRSSLDQTVE
GRMZM2G029186_P03	EQSSSFTK	S869	S	SASREQSSSFTKE
GRMZM2G029186_P03	RQDTPMPIR	T692	T	VLKRQDTPMPIRK
GRMZM2G029186_P03	TRSSLDQTVEMISER	T804	T	CENMEKTRSSLDQ
GRMZM2G029194_P02	DSTGLSSPK	S494	S	KDSTGLSSPKGAL
GRMZM2G029194_P02	STNSSDHKDSTGLSSPK	S495	S	DSTGLSSPKGALL
GRMZM2G029194_P02	GALLGLASYDSDDDDDADTDSKDK	S508	S	GLASYDSDDDDDA
GRMZM2G029194_P02	NGNHNEQNSSLGSSPSGEDLK	S562	S	NSSLGSSPSGEDL
GRMZM2G029194_P02	GSVSSDEPSDSVK	S789	S	HVRGSVSSDEPSD
GRMZM2G029194_P02	GSVSSDEPSDSVK	S790	S	VRGSVSSDEPSDS
GRMZM2G029194_P02	TSMSPSPPK	S810	S	SHKTSMSPSPPKS
GRMZM2G029194_P02	TSMSPSPPK	S812	S	KTSMSPSPPKSRN
GRMZM2G029194_P02	RISRSPHSK	S822	S	SRNRRISRSPHSK
GRMZM2G029194_P02	RISRSPHSK	S824	S	NRRISRSPHSKHS
GRMZM2G029194_P02	RHSPYSSAGR	S835	S	HSHRRHSPYSSAG
GRMZM2G029194_P02	GALLGLASYDSDDDDDADTDSK	Y506	Y	LLGLASYDSDDDD
GRMZM2G029242_P02	SPTTAPTTK	S347	S	RPGEARSPTTAPT
GRMZM2G029258_P01	FSIDMSPVK	S479	S	RFSIDMSPVKIFK
GRMZM2G029486_P01	KPLSSEESGLGSGNLR	S197	S	EESGLGSGNLREG
GRMZM2G029506_P01	SRGGGGGGGDDDEEALR	S42	S	PQHGSRSRGGGGG
GRMZM2G029506_P01	LSNCSSNGVSR	S935	S	ARLSNCSSNGVSR
GRMZM2G029506_P01	LMSIGSNEAAPTR	S944	S	GVSRLMSIGSNEA
GRMZM2G029506_P01	LMSIGSNEAAPTR	S947	S	RLMSIGSNEAAPT
GRMZM2G029527_P01	LAPPSPAAVGSPR	S59	S	RRLAPPSPAAVGS
GRMZM2G029527_P01	LAPPSPAAVGSPR	S65	S	SPAAVGSPRRLSS
GRMZM2G029530_P02	FNASYREHENERPITPEEK	S13	S	CTRFNASYREHEN
GRMZM2G029530_P02	FNASYREHENERPITPEEK	T24	T	ENERPITPEEKEG
GRMZM2G029559_P02	ALVLHAGSSNK	S9	S	LVLHAGSSNKNAF
GRMZM2G030038_P01	SRSAGAGAGTLSR	S171	S	IWPFSRSRSAGAG
GRMZM2G030038_P01	SRSAGAGAGTLSR	S173	S	PFSRSRSAGAGAG
GRMZM2G030038_P01	KVSSAPCSR	S233	S	PVPRKVSSAPCSR
GRMZM2G030038_P01	KVSSAPCSR	S234	S	VPRKVSSAPCSRS
GRMZM2G030038_P01	KVSSAPCSR	S238	S	VSSAPCSRSNSRG
GRMZM2G030280_P01	GGLVASDSSDRSK	S31	S	RGGLVASDSSDRS
GRMZM2G030280_P01	GGLVASDSSDRSK	S33	S	GLVASDSSDRSKD
GRMZM2G030529_P01	FASSQSPPK	S1457	S	QRTRFASSQSPPK
GRMZM2G030529_P01	FASSQSPPK	S1458	S	RTRFASSQSPPKI
GRMZM2G030529_P01	FASSQSPPK	S1460	S	RFASSQSPPKINK
GRMZM2G030529_P01	LECISENDSKNGEVK	S1582	S	GRLECISENDSKN
GRMZM2G030529_P01	LECISENDSKNGEVK	S1586	S	CISENDSKNGEVK
GRMZM2G030529_P01	IPDEDDSSSQK	S1689	S	IPDEDDSSSQKHT
GRMZM2G030529_P01	SSASQGADSKPASER	S1710	S	ADSKPASERQSRG
GRMZM2G030529_P01	ESSDDVDCSQGKSPTSTIK	S299	S	DCSQGKSPTSTIK
GRMZM2G030596_P02	TEEPVPVATVSSPPR	S79	S	VPVATVSSPPRAL
GRMZM2G030596_P02	TEEPVPVATVSSPPR	S80	S	PVATVSSPPRALP
GRMZM2G030646_P02	SPDTILSK	S165	S	ICNGCKSPDTILS
GRMZM2G030659_P01	WTLDGEESDEEEDKEDGKK	S244	S	TLDGEESDEEEDK
GRMZM2G030710_P01	GRSEDGSAEDGDEGETVK	S141	S	RRLRGRSEDGSAE
GRMZM2G030882_P01	SSPAPSLAATELLSPR	S244	S	LYAGGRSSPAPSL
GRMZM2G030882_P01	SSPAPSLAATELLSPR	S245	S	YAGGRSSPAPSLA
GRMZM2G030882_P01	SSPAPSLAATELLSPR	S257	S	AATELLSPRAYSA
GRMZM2G030882_P01	AYSAHFDDLSVANTAQSSPR	S276	S	VANTAQSSPRQAP
GRMZM2G030882_P01	SSSLAGNYSSPWSSSAAR	S337	S	RMHLQRSSSLAGN
GRMZM2G030882_P01	SSSLAGNYSSPWSSSAAR	S338	S	MHLQRSSSLAGNY
GRMZM2G030882_P01	TRSLVGSEVR	S385	S	LYSRTRSLVGSEV
GRMZM2G030882_P01	AYSAHFDDLSVANTAQSSPR	T273	T	DLSVANTAQSSPR
GRMZM2G030915_P08	APSVFSVR	S36	S	YDIKAPSVFSVRN
GRMZM2G030915_P08	APSVFSVR	S39	S	KAPSVFSVRNIGK
GRMZM2G031210_P01	LPDAETPTPAPSGGGSGGSFR	S84	S	APSGGGSGGSFRW
GRMZM2G031308_P01	FHGGDSSSSSSDSDDEKK	S33	S	SSSSSDSDDEKKG
GRMZM2G031338_P01	SSGSKKDDEYTK	S49	S	SRLKKSSGSKKDD
GRMZM2G031352_P01	SGLTSVGSYR	S263	S	GLTSVGSYRSQEQ
GRMZM2G031360_P02	TRDVSEDEDGEFAAAR	S293	S	NRTRDVSEDEDGE
GRMZM2G031360_P02	RRSPPAPPSPR	S36	S	GCLRRRSPPAPPS
GRMZM2G031360_P02	RRSPPAPPSPR	S42	S	SPPAPPSPRYRRR
GRMZM2G031370_P01	SLSSTESNVSR	S471	S	FLRRSLSSTESNV
GRMZM2G031370_P01	DPLGAASGYLSR	S566	S	DPLGAASGYLSRS
GRMZM2G031370_P01	DPLGAASGYLSR	S570	S	AASGYLSRSSSIT
GRMZM2G031461_P01	GDESDLSGYFR	S61	S	GDESDLSGYFRKV
GRMZM2G031529_P01	NVLTSENDSSSEDTSDEK	S192	S	LTSENDSSSEDTS
GRMZM2G031609_P02	VSTKPASPDHTSGER	S50	S	VSTKPASPDHTSG
GRMZM2G031620_P01	AANDGEPSSPK	S63	S	NDGEPSSPKVTCI
GRMZM2G031825_P05	FSVNSPVEAMR	S176	S	AKFSVNSPVEAMR
GRMZM2G031846_P01	YTARSITPPADR	S13	S	VRYTARSITPPAD
GRMZM2G031846_P01	RGGSQRSPSPYRPR	S182	S	CGRRGGSQRSPSP
GRMZM2G031846_P01	RGGSQRSPSPYRPR	S185	S	RGGSQRSPSPYRP
GRMZM2G031846_P01	RGGSQRSPSPYRPR	S187	S	GSQRSPSPYRPRR
GRMZM2G031846_P01	NGTSRSPPPKR	S24	S	ADRNGTSRSPPPK
GRMZM2G031846_P01	NGTSRSPPPKR	S26	S	RNGTSRSPPPKRR
GRMZM2G031846_P01	SRSPTSNGNHK	S283	S	RRHRDRSRSPTSN
GRMZM2G031846_P01	SRSPTSNGNHK	S285	S	HRDRSRSPTSNGN
GRMZM2G031846_P01	RSPSRSPPPK	S33	S	PPPKRRSPSRSPP
GRMZM2G031846_P01	RSPSRSPPPK	S35	S	PKRRSPSRSPPPK
GRMZM2G031846_P01	RSPSRSPPPK	S37	S	RRSPSRSPPPKSA
GRMZM2G031846_P01	SRSPDDRNPGNNLYVTGLSTR	S76	S	SRDRSRSRSPDDR
GRMZM2G031846_P01	SRSPDDRNPGNNLYVTGLSTR	S78	S	DRSRSRSPDDRNP
GRMZM2G031846_P01	YTARSITPPADR	T15	T	YTARSITPPADRN
GRMZM2G031846_P01	TRERTPTPGK	T169	T	KRTRERTPTPGKY
GRMZM2G031846_P01	TRERTPTPGK	T171	T	TRERTPTPGKYCG
GRMZM2G031846_P01	NGTSRSPPPKR	T23	T	PADRNGTSRSPPP
GRMZM2G031893_P01	RPFPPPSPAK	S111	S	RPFPPPSPAKHIK
GRMZM2G031893_P01	TESGIFR	S383	S	FWARTESGIFRSV
GRMZM2G031904_P01	LISISNQSPDARPTTCPR	S71	S	ISISNQSPDARPT
GRMZM2G032071_P01	QRGDSPPPLPDHLR	S227	S	SRQRGDSPPPLPD
GRMZM2G032071_P01	RINPSTSPQAATSDR	S298	S	RRRINPSTSPQAA
GRMZM2G032071_P01	INPSTSPQAATSDR	S300	S	RINPSTSPQAATS
GRMZM2G032071_P01	ATEPEPELEEAADSEIEAGDAK	S33	S	LEEAADSEIEAGD
GRMZM2G032071_P01	DAEVHGSPVPESNGR	S620	S	DAEVHGSPVPESN
GRMZM2G032071_P01	DAEVHGSPVPESNGR	S625	S	GSPVPESNGRLAA
GRMZM2G032071_P01	RAATPDDEAEETPTPSR	T201	T	RRKRAATPDDEAE
GRMZM2G032071_P01	AATPDDEAEETPTPSRR	T211	T	EAEETPTPSRRRR
GRMZM2G032071_P01	RINPSTSPQAATSDR	T299	T	RRINPSTSPQAAT
GRMZM2G032110_P04	ASSSSTSAADPNPNK	S35	S	VAASKASSSSTSA
GRMZM2G032110_P04	ASSSSTSAADPNPNKR	S36	S	AASKASSSSTSAA
GRMZM2G032110_P04	ASSSSTSAADPNPNKR	S37	S	ASKASSSSTSAAD
GRMZM2G032110_P04	ASSSSTSAADPNPNKR	S38	S	SKASSSSTSAADP
GRMZM2G032110_P04	ASSSSTSAADPNPNKR	S40	S	ASSSSTSAADPNP
GRMZM2G032190_P01	KETQEAAEGSEETASAGPDEEDTTAVDVK	S260	S	GSEETASAGPDEE
GRMZM2G032190_P01	KETQEAAEGSEETASAGPDEEDTTAVDVK	T258	T	AEGSEETASAGPD
GRMZM2G032190_P01	ETQEAAEGSEETASAGPDEEDTTAVDVK	T268	T	GPDEEDTTAVDVK
GRMZM2G032218_P02	SADSEDEFDTENETDDQLQGITK	S904	S	QSGNQKSADSEDE
GRMZM2G032218_P02	SADSEDEFDTENETDDQLQGITK	S907	S	NQKSADSEDEFDT
GRMZM2G032218_P02	QESAHDVSQDISDK	S929	S	GITKQESAHDVSQ
GRMZM2G032218_P02	SADSEDEFDTENETDDQLQGITK	T913	T	SEDEFDTENETDD
GRMZM2G032218_P02	SADSEDEFDTENETDDQLQGITK	T917	T	FDTENETDDQLQG
GRMZM2G032219_P02	ATSPSRGNSPVHLLHK	S495	S	SPSRGNSPVHLLH
GRMZM2G032219_P02	ATSPSRGNSPVHLLHK	T488	T	PSHSRATSPSRGN
GRMZM2G032258_P01	EESEANEESTNK	S298	S	VYEREESEANEES
GRMZM2G032315_P03	KEEAKEESDDDMGFSLFD	S39	S	EEAKEESDDDMGF
GRMZM2G032336_P01	QNSLGLWK	S343	S	VPARQNSLGLWKY
GRMZM2G032351_P02	SPLWDVK	S299	S	GGASLKSPLWDVK
GRMZM2G032351_P02	KNSWEQEGR	S363	S	EKQRKNSWEQEGR
GRMZM2G032351_P02	NRLSENTELQSAK	S503	S	PLRNRLSENTELQ
GRMZM2G032484_P01	AAASEPDEEER	S82	S	TPRAAASEPDEEE
GRMZM2G032484_P01	VDASEDSMESSEEMVTPR	T76	T	SSEEMVTPRAAAS
GRMZM2G032619_P04	QCSVSPQHAGRPR	S84	S	QLERQCSVSPQHA
GRMZM2G032619_P04	QCSVSPQHAGRPR	S86	S	ERQCSVSPQHAGR
GRMZM2G032694_P02	AVISSSKPSSSGDLSDPNR	S387	S	ISSSKPSSSGDLS
GRMZM2G032694_P02	AVISSSKPSSSGDLSDPNR	S388	S	SSSKPSSSGDLSD
GRMZM2G032694_P02	LAPSSSSRPPTAQR	S405	S	GGRLAPSSSSRPP
GRMZM2G032694_P02	LAPSSSSRPPTAQR	T412	T	SSSRPPTAQREIR
GRMZM2G032763_P01	TRPSSATSTSNSPSTALVAAASPR	S44	S	WVKTRPSSATSTS
GRMZM2G032763_P01	TRPSSATSTSNSPSTALVAAASPR	S45	S	VKTRPSSATSTSN
GRMZM2G032763_P01	LSFSSPSLK	S66	S	AASPRLSFSSPSL
GRMZM2G032763_P01	TRPSSATSTSNSPSTALVAAASPR	T47	T	TRPSSATSTSNSP
GRMZM2G032958_P01	LSIGLGADGGSPR	S346	S	LGADGGSPRVNRS
GRMZM2G033022_P01	RDPDLDEDASPPSR	S20	S	DLDEDASPPSRQP
GRMZM2G033130_P04	SPTTTTAIQSTIQSIK	S19	S	RAGAARSPTTTTA
GRMZM2G033130_P04	NRSPATTSGDQITHQNAMQNSNSDTTQGK	S191	S	ESGRNRSPATTSG
GRMZM2G033130_P04	GSFTSVGASGR	S298	S	ANIQRGSFTSVGA
GRMZM2G033130_P04	GSFTSVGASGR	S305	S	FTSVGASGRYSAF
GRMZM2G033135_P01	GQECDNSDPKSYGDSTTR	S1784	S	GQECDNSDPKSYG
GRMZM2G033135_P01	GQECDNSDPKSYGDSTTR	S1788	S	DNSDPKSYGDSTT
GRMZM2G033138_P03	ITGNEEQSEDEDWGHER	S394	S	TGNEEQSEDEDWG
GRMZM2G033208_P02	YTPESPGDATR	S309	S	PKYTPESPGDATR
GRMZM2G033267_P01	DVADEGNEEEGSEAETPGR	S436	S	GNEEEGSEAETPG
GRMZM2G033267_P01	DVADEGNEEEGSEAETPGR	T440	T	EGSEAETPGREAS
GRMZM2G033283_P01	AHAPGVYPDDLVAASSSPGGGDKDVDK	S55	S	LVAASSSPGGGDK
GRMZM2G033413_P01	QGSFTLPR	S93	S	PIQRQGSFTLPRT
GRMZM2G033478_P01	SASIDSVEAVK	S1303	S	SAAQAKSASIDSV
GRMZM2G033478_P01	SASIDSVEAVK	S1305	S	AQAKSASIDSVEA
GRMZM2G033478_P01	SASIDSVEAVK	S1308	S	KSASIDSVEAVKH
GRMZM2G033478_P01	SGSCNDNPVTETLEVDAPANFNK	S1500	S	ASARNKSGSCNDN
GRMZM2G033478_P01	YDQALPNSEPSSSCK	S1544	S	PNSEPSSSCKELQ
GRMZM2G033478_P01	YDQALPNSEPSSSCK	S1545	S	NSEPSSSCKELQS
GRMZM2G033478_P01	SNKGDSPPEKR	S1755	S	KSNKGDSPPEKRQ
GRMZM2G033478_P01	RTTSDSAEPR	S2033	S	EPRRTTSDSAEPR
GRMZM2G033478_P01	IAVYSGTVSATER	S684	S	VYSGTVSATEREK
GRMZM2G033478_P01	NIESAPGSQETSAAGGDR	S843	S	NTRNIESAPGSQE
GRMZM2G033478_P01	NIESAPGSQETSAAGGDR	S847	S	IESAPGSQETSAA
GRMZM2G033478_P01	RTTSDSAEPR	T2031	T	SAEPRRTTSDSAE
GRMZM2G033478_P01	RTTSDSAEPR	T2032	T	AEPRRTTSDSAEP
GRMZM2G033478_P01	IAVYSGTVSATER	T682	T	IAVYSGTVSATER
GRMZM2G033634_P05	LGASPSDLR	S199	S	NKRLGASPSDLRS
GRMZM2G033641_P01	AAEADSEEEKK	S60	S	KAAEADSEEEKKA
GRMZM2G033641_P01	LVLGVNNPASR	S604	S	GVNNPASRKKKLL
GRMZM2G033724_P01	SPVRDDQGAPR	S284	S	SNFVGRSPVRDDQ
GRMZM2G033828_P03	GPADVGPFPESPR	S889	S	VGPFPESPRLARF
GRMZM2G033876_P01	FPNPGRSPAR	S220	S	FPNPGRSPARSAS
GRMZM2G033876_P01	SASAGSFDDPSVTGGR	S226	S	SPARSASAGSFDD
GRMZM2G033876_P01	SASAGSFDDPSVTGGR	S229	S	RSASAGSFDDPSV
GRMZM2G033876_P01	ASSPVVADR	S242	S	TGGRASSPVVADR
GRMZM2G033876_P01	GATGSEEGDKSPCAILDDDNSR	S287	S	IKGATGSEEGDKS
GRMZM2G033876_P01	GATGSEEGDKSPCAILDDDNSR	S293	S	SEEGDKSPCAILD
GRMZM2G033876_P01	SELASSPSTSVK	S382	S	KSELASSPSTSVK
GRMZM2G033876_P01	SELASSPSTSVKK	S386	S	ASSPSTSVKKLVC
GRMZM2G033876_P01	EDHVLSDEEGSSLAAHTK	S671	S	KEDHVLSDEEGSS
GRMZM2G033876_P01	EDHVLSDEEGSSLAAHTK	S676	S	LSDEEGSSLAAHT
GRMZM2G033876_P01	SAGIELDLNR	S846	S	RDGSSRSAGIELD
GRMZM2G033876_P01	VLSNAGANSSR	S888	S	SLPRVLSNAGANS
GRMZM2G033876_P01	STGGTGCPELPTVK	S96	S	KEQPCKSTGGTGC
GRMZM2G033876_P01	STGGTGCPELPTVK	T100	T	CKSTGGTGCPELP
GRMZM2G033876_P01	GATGSEEGDKSPCAILDDDNSR	T285	T	NDIKGATGSEEGD
GRMZM2G033876_P01	SELASSPSTSVKK	T385	T	LASSPSTSVKKLV
GRMZM2G033885_P02	NEAGGIIGTRFESSEVK	T112	T	AGGIIGTRFESSE
GRMZM2G033931_P01	ESFEISSQR	S1108	S	RESFEISSQRLSR
GRMZM2G033931_P01	EDVSEVVSDNGNDGIHGSR	S491	S	DVSEVVSDNGNDG
GRMZM2G034019_P01	RYSFIQSDER	S314	S	SFERRYSFIQSDE
GRMZM2G034019_P01	SHTGQVVGESHR	S472	S	DITEDRSHTGQVV
GRMZM2G034019_P01	SHTGQVVGESHR	S481	S	GQVVGESHRIMSP
GRMZM2G034019_P01	RSSGSSPQGGGSPTMGHR	S529	S	SAPRRSSGSSPQG
GRMZM2G034019_P01	RSSGSSPQGGGSPTMGHR	S531	S	PRRSSGSSPQGGG
GRMZM2G034019_P01	RSSGSSPQGGGSPTMGHR	S532	S	RRSSGSSPQGGGS
GRMZM2G034019_P01	RSSGSSPQGGGSPTMGHR	S538	S	SPQGGGSPTMGHR
GRMZM2G034043_P01	AVSGIDK	S169	S	PAKRAVSGIDKTA
GRMZM2G034143_P02	YFGTDDYQSSTPFFCDDK	T330	T	DDYQSSTPFFCDD
GRMZM2G034313_P01	SPSREPSSDPPR	S10	S	AETLARSPSREPS
GRMZM2G034313_P01	SPSREPSSDPPR	S12	S	TLARSPSREPSSD
GRMZM2G034313_P01	SPSPEPVYDNFGIR	S125	S	RPEGARSPSPEPV
GRMZM2G034313_P01	SPSPEPVYDNFGIR	S127	S	EGARSPSPEPVYD
GRMZM2G034313_P01	SPSREPSSDPPR	S16	S	SPSREPSSDPPRA
GRMZM2G034313_P01	AGSSEPHHNGAGDSSR	S24	S	DPPRAGSSEPHHN
GRMZM2G034313_P01	AGSSEPHHNGAGDSSR	S25	S	PPRAGSSEPHHNG
GRMZM2G034313_P01	WEQSNDDSANNSGGEGGAVGR	S55	S	DDSANNSGGEGGA
GRMZM2G034526_P01	LNAGSNVTSPR	S485	S	DKLNAGSNVTSPR
GRMZM2G034526_P01	LNAGSNVTSPR	S489	S	AGSNVTSPREWSA
GRMZM2G034572_P01	GGLVSADELATPR	S713	S	NKGGLVSADELAT
GRMZM2G034572_P01	KGSTSEALSQEEK	S724	S	ATPRKGSTSEALS
GRMZM2G034572_P01	KGSTSEALSQEEK	S730	S	STSEALSQEEKSA
GRMZM2G034572_P01	SAAGGFSPSK	S735	S	LSQEEKSAAGGFS
GRMZM2G034572_P01	SAAGGFSPSKGSR	S741	S	SAAGGFSPSKGSR
GRMZM2G034572_P01	SAAGGFSPSKGSR	S746	S	FSPSKGSRFSWSP
GRMZM2G034572_P01	FSWSPDSGEAYGQEGLAR	S751	S	GSRFSWSPDSGEA
GRMZM2G034572_P01	LDVRSPDR	S770	S	ARLDVRSPDRLAG
GRMZM2G034572_P01	GGLVSADELATPR	T719	T	SADELATPRKGST
GRMZM2G034639_P01	SSEFSGDAAAR	S287	S	RKSSEFSGDAAAR
GRMZM2G034639_P01	VNEQDGSADDFQVANDERR	S566	S	VNEQDGSADDFQV
GRMZM2G034639_P01	ETSSSAIPDDGNR	S737	S	DRARETSSSAIPD
GRMZM2G034690_P01	QVSEIQEEPEAEEVACQR	S596	S	AHFRQVSEIQEEP
GRMZM2G034764_P01	AASETADAEVDSSR	S311	S	HKAKAASETADAE
GRMZM2G034764_P01	SSPAAATPSADSTGADSTAVK	S394	S	NGSSGKSSPAAAT
GRMZM2G034764_P01	SSPAAATPSADSTGADSTAVK	S395	S	GSSGKSSPAAATP
GRMZM2G034764_P01	KPTAAGQQEKPSPK	S426	S	GQQEKPSPKVFYG
GRMZM2G034764_P01	SSPAAATPSADSTGADSTAVK	T400	T	SSPAAATPSADST
GRMZM2G034804_P05	GDSDEEEDDYDGKR	S131	S	FREKGDSDEEEDD
GRMZM2G034833_P01	SSWGVEAGR	S404	S	AMNAGRSSWGVEA
GRMZM2G034833_P01	SSWGVEAGR	S405	S	MNAGRSSWGVEAG
GRMZM2G034833_P01	NAHPPEPEGFDDNAEVGANQTPPVR	T129	T	EVGANQTPPVRLP
GRMZM2G034855_P02	RGDESHSGSFR	S127	S	RGDESHSGSFRYM
GRMZM2G034855_P02	DAGFQSAEEGGSGTFR	S141	S	KDAGFQSAEEGGS
GRMZM2G034855_P02	DAGFQSAEEGGSGTFR	S147	S	SAEEGGSGTFRQT
GRMZM2G034855_P02	GGSTEMDSQKDNNSDTEK	S425	S	KHHRGGSTEMDSQ
GRMZM2G034855_P02	GGSTEMDSQKDNNSDTEK	S436	S	SQKDNNSDTEKSD
GRMZM2G035017_P01	VRSVQFGQK	S128	S	KLCKVRSVQFGQK
GRMZM2G035017_P01	LSIIEEQR	S247	S	GKGIKLSIIEEQR
GRMZM2G035118_P01	STLSTHKEEPEDDKSPR	S177	S	EPEDDKSPRLDLS
GRMZM2G035118_P01	TGFPNSPTSR	S560	S	RTGFPNSPTSRRG
GRMZM2G035118_P01	NITDSPGIQR	S621	S	SRNITDSPGIQRQ
GRMZM2G035213_P01	SLSLEDIK	S280	S	NIAKSLSLEDIKT
GRMZM2G035243_P01	SKPPSPQPHTPDICEGHGSNR	S58	S	GSGGKRSKPPSPQ
GRMZM2G035243_P01	SKPPSPQPHTPDICEGHGSNR	S62	S	KRSKPPSPQPHTP
GRMZM2G035395_P01	GLEKEEEDYFNKDSDEEDSGSGR	S257	S	DYFNKDSDEEDSG
GRMZM2G035395_P01	DGGSMSPEK	S434	S	KDGGSMSPEKAVN
GRMZM2G035417_P02	ASSSGASTATTAK	S82	S	KAKASSSGASTAT
GRMZM2G035430_P01	RDAASDDEGEDEDEDGGTPLR	S33	S	WRRDAASDDEGED
GRMZM2G035430_P01	DYGQPAHPIVQQNSVQSPTQSAPR	S461	S	QQNSVQSPTQSAP
GRMZM2G035430_P01	ISPAQPTTILGDDTEISSPSGSNK	S501	S	DDTEISSPSGSNK
GRMZM2G035430_P01	RDAASDDEGEDEDEDGGTPLR	T46	T	EDEDGGTPLRRRK
GRMZM2G035520_P01	TLHGLQAPDAK	T889	T	WAHAQRTLHGLQA
GRMZM2G035719_P02	VSSFDKR	S142	S	ATARVSSFDKRIG
GRMZM2G036099_P03	DAESEEELR	S46	S	KMRDAESEEELRE
GRMZM2G036502_P01	VTSDESDSAPR	S172	S	KVTSDESDSAPRR
GRMZM2G036554_P01	RSPPPPPRR	S171	S	LAHRRRSPPPPPR
GRMZM2G036590_P01	VSAGPGPENSGDDDPTVVEDSVAPQK	S297	S	GPGPENSGDDDPT
GRMZM2G036697_P01	SEDQQQTPQSPPRPDLAPQQEGV	S387	S	QQQTPQSPPRPDL
GRMZM2G036720_P01	EQDNAPLSDDFPEDENEEDFDNR	S284	S	QDNAPLSDDFPED
GRMZM2G036765_P01	FGMSPSK	S516	S	FEKFGMSPSKGVL
GRMZM2G036765_P01	GSSVGDAGGAADR	S596	S	ATQRGSSVGDAGG
GRMZM2G036765_P01	GFGSEFR	S777	S	QSRGFGSEFRFSE
GRMZM2G036872_P02	DGMAASAAPGSAGR	S19	S	ASAAPGSAGRQAR
GRMZM2G036905_P01	NLIGEASCR	S48	S	NLIGEASCRICQE
GRMZM2G036912_P01	EQIIVTSYSSR	S415	S	IIVTSYSSRLLGY
GRMZM2G036912_P01	EQIIVTSYSSR	S416	S	IVTSYSSRLLGYN
GRMZM2G036916_P01	VDEDISSFRLK	S205	S	RVDEDISSFRLKL
GRMZM2G036916_P01	VDEDISSFRLK	S206	S	VDEDISSFRLKLP
GRMZM2G036916_P01	VDSLDVESMNVR	S82	S	RPRRVDSLDVESM
GRMZM2G037128_P02	VATPESPAPPAAAANYFK	S291	S	KVATPESPAPPAA
GRMZM2G037128_P02	EQASGGGGNNNNTNNEGGQDGGAEDFDGEEDGIGK	S664	S	MDREQASGGGGNN
GRMZM2G037128_P02	AGDGQDDEVESHGHEDE	S708	S	QDDEVESHGHEDE
GRMZM2G037128_P02	VATPESPAPPAAAANYFK	T288	T	GKEKVATPESPAP
GRMZM2G037130_P01	NDSPPESPLAAHYYVR	S32	S	PFFRNDSPPESPL
GRMZM2G037130_P01	NDSPPESPLAAHYYVR	S36	S	NDSPPESPLAAHY
GRMZM2G037164_P01	TADGLAIYSADELGFGK	S141	S	DGLAIYSADELGF
GRMZM2G037185_P01	FIPFTGSGR	S221	S	FIPFTGSGRRLDG
GRMZM2G037185_P01	DKDVLASSPAK	S239	S	KDVLASSPAKRQA
GRMZM2G037308_P01	DTQSIDTAR	S172	S	DSKDTQSIDTARI
GRMZM2G037342_P02	EPSALSEPSSPK	S459	S	REPSALSEPSSPK
GRMZM2G037342_P02	EPSALSEPSSPK	S462	S	SALSEPSSPKSFF
GRMZM2G037342_P02	EPSALSEPSSPK	S463	S	ALSEPSSPKSFFE
GRMZM2G037378_P01	DSSPPPPPSR	S164	S	GAPKDSSPPPPPS
GRMZM2G037378_P01	AGSPPSDGSNDGNNR	S225	S	IRRRAGSPPSDGS
GRMZM2G037378_P01	IAGDGRDDEFDESPSR	S258	S	DDEFDESPSRLDP
GRMZM2G037585_P02	SVRSPNHHHSPDPR	S214	S	DQRSVRSPNHHHS
GRMZM2G037585_P02	SVRSPNHHHSPDPR	S220	S	SPNHHHSPDPRRR
GRMZM2G037585_P02	SGLDDMDPTGSQVGSPAQTGR	S265	S	TGSQVGSPAQTGR
GRMZM2G037585_P02	TNGHGSFDSTHE	S304	S	RTNGHGSFDSTHE
GRMZM2G037585_P02	LGPVGDKTHVSTR	S60	S	GDKTHVSTRVMGT
GRMZM2G037585_P02	LGPVGDKTHVSTR	T57	T	GPVGDKTHVSTRV
GRMZM2G037725_P01	VQPLSTAQSPGAAAR	S177	S	PLSTAQSPGAAAR
GRMZM2G037725_P01	SVPSSAHR	S39	S	GARRARSVPSSAH
GRMZM2G037823_P01	ASLSDEEEEDDDGHLDHGK	S61	S	VVKASLSDEEEED
GRMZM2G037865_P01	RDAEGSDGEEEVDQEAEK	S105	S	KRDAEGSDGEEEV
GRMZM2G037865_P01	AAEVPVAAAAEVDQADVSR	S89	S	VDQADVSRRRSLS
GRMZM2G037865_P01	SLSDLLKR	S93	S	DVSRRRSLSDLLK
GRMZM2G037865_P01	SLSDLLKR	S95	S	SRRRSLSDLLKRD
GRMZM2G038066_P02	APAEEGEEEDGSASEGEHGETLCGACK	S106	S	GEEEDGSASEGEH
GRMZM2G038066_P02	APAEEGEEEDGSASEGEHGETLCGACK	S108	S	EEDGSASEGEHGE
GRMZM2G038374_P01	SQQTIGSPK	S132	S	SQQTIGSPKVQML
GRMZM2G038374_P01	SPSFQSSNK	S140	S	KVQMLKSPSFQSS
GRMZM2G038374_P01	LESPGHIAVQNSDLTEPR	S618	S	SEHRLESPGHIAV
GRMZM2G038374_P01	DGELSKSSPSPDKDEAK	S640	S	DGELSKSSPSPDK
GRMZM2G038374_P01	SSPSPDKDEAK	S641	S	GELSKSSPSPDKD
GRMZM2G038374_P01	SSPSPDKDEAK	S643	S	LSKSSPSPDKDEA
GRMZM2G038412_P01	LGTLDGRPSSSEPQSK	S212	S	TLDGRPSSSEPQS
GRMZM2G039011_P01	SSSGGSSGSGSGSHLR	S207	S	PRHHRRSSSGGSS
GRMZM2G039011_P01	SSSGGSSGSGSGSHLR	S208	S	RHHRRSSSGGSSG
GRMZM2G039011_P01	RSSSGGSSGSGSGSHLR	S209	S	HHRRSSSGGSSGS
GRMZM2G039011_P01	SLSWSVSR	S225	S	SHLRSLSWSVSRA
GRMZM2G039155_P02	AEMGTETPVKKPDEPKPADSA	T34	T	AEMGTETPVKKPD
GRMZM2G039214_P01	STDFFEPSRK	S284	S	IEPSRKSTDFFEP
GRMZM2G039214_P01	SVDIFERPK	S337	S	FEKSRRSVDIFER
GRMZM2G039214_P01	SVDRLDR	S357	S	LDCGRKSVDRLDR
GRMZM2G039325_P01	RSPSFHSR	S406	S	LSRRSPSFHSRSS
GRMZM2G039325_P01	GTSKSFDGGTR	S430	S	AKGTSKSFDGGTR
GRMZM2G039385_P04	SSNGVVDTTSCSDRDER	S604	S	VDTTSCSDRDERS
GRMZM2G039385_P04	SSNGVVDTTSCSDRDER	T600	T	SNGVVDTTSCSDR
GRMZM2G039419_P01	LLSPTSK	S13	S	TTPRLLSPTSKDL
GRMZM2G039454_P02	GDIEGTGSNGEDLQMADDAR	T237	T	KGDIEGTGSNGED
GRMZM2G039455_P02	FYMEPDTSDSGSMASGAR	T406	T	FYMEPDTSDSGSM
GRMZM2G039588_P03	LELSAVPSSYYSGQLDPDR	S322	S	VPSSYYSGQLDPD
GRMZM2G039588_P03	SVSASSPAAAAGDEK	S7	S	MSVSASSPAAAAG
GRMZM2G039588_P03	IYLGTPSK	T238	T	DRIYLGTPSKIAI
GRMZM2G039600_P01	YPATVHSASPVNSPR	S853	S	ATVHSASPVNSPR
GRMZM2G039600_P01	YPATVHSASPVNSPR	S857	S	SASPVNSPRQRKS
GRMZM2G039600_P01	DWSSETLSPK	S983	S	WSSETLSPKEQET
GRMZM2G039650_P01	DEVQNSSPAR	S688	S	RDEVQNSSPARNE
GRMZM2G039711_P01	AGSQPPAAAASR	S52	S	RAKRAGSQPPAAA
GRMZM2G039828_P01	TSTTSSLPSSSER	S21	S	AKTSTTSSLPSSS
GRMZM2G039828_P01	TSTTSSLPSSSER	S25	S	TTSSLPSSSERSS
GRMZM2G039828_P01	NNLTEGGAESDEEIRR	S45	S	TEGGAESDEEIRR
GRMZM2G039828_P01	NNLTEGGAESDEEIRR	T39	T	SARNNLTEGGAES
GRMZM2G039889_P01	TSPLIAK	S103	S	PKDIKTSPLIAKE
GRMZM2G039895_P01	QASGVSEIDVAEHK	S252	S	SHQKQASGVSEID
GRMZM2G039895_P01	QASGVSEIDVAEHK	S255	S	KQASGVSEIDVAE
GRMZM2G039922_P02	AAGTFGSCR	S524	S	AAGTFGSCRMGRR
GRMZM2G039983_P01	HHDLPSEPEDVGNHTPDPDQSSGK	S116	S	RHHDLPSEPEDVG
GRMZM2G039983_P01	HHDLPSEPEDVGNHTPDPDQSSGK	T125	T	EDVGNHTPDPDQS
GRMZM2G040145_P01	NLEEGGSTADNPQDR	S497	S	NLEEGGSTADNPQ
GRMZM2G040145_P01	SVGQADSGSK	S777	S	SVGQADSGSKIYG
GRMZM2G040145_P01	ADSVESGEK	S789	S	GYTKADSVESGEK
GRMZM2G040145_P01	ADSVESGEK	S792	S	KADSVESGEKIGH
GRMZM2G040207_P02	SSSSESSTTDEEHYNVFSK	S334	S	SIKSSSSESSTTD
GRMZM2G040207_P02	SSSSESSTTDEEHYNVFSK	S336	S	KSSSSESSTTDEE
GRMZM2G040207_P02	SSSSESSTTDEEHYNVFSK	S337	S	SSSSESSTTDEEH
GRMZM2G040207_P02	NYGGSPPSKDSFSPGSSFK	S411	S	YRNYGGSPPSKDS
GRMZM2G040207_P02	NYGGSPPSKDSFSPGSSFK	S419	S	PSKDSFSPGSSFK
GRMZM2G040207_P02	SSSSESSTTDEEHYNVFSK	T338	T	SSSESSTTDEEHY
GRMZM2G040230_P01	IDLGTDSK	S517	S	IDLGTDSKRRTNR
GRMZM2G040320_P01	AGSNAGSYEAPQGR	S485	S	GSGRAGSNAGSYE
GRMZM2G040320_P01	AGSNAGSYEAPQGR	S489	S	AGSNAGSYEAPQG
GRMZM2G040389_P02	SPATIAPAAGSPR	S17	S	IAPAAGSPRKTRS
GRMZM2G040389_P02	SPATIAPAAGSPR	S7	S	MPPKRKSPATIAP
GRMZM2G040401_P04	LPPPPPSPVSPTDSGVAASPFK	S72	S	PPPSPVSPTDSGV
GRMZM2G040401_P04	LPPPPPSPVSPTDSGVAASPFK	T74	T	PSPVSPTDSGVAA
GRMZM2G040453_P01	GANTMDSPTR	S126	S	GANTMDSPTRESE
GRMZM2G040627_P01	AAPAASLSSNSSPSSLSPEQR	S40	S	SSNSSPSSLSPEQ
GRMZM2G040890_P01	SVSDLVVPAAK	S856	S	LEPLKRSVSDLVV
GRMZM2G040890_P01	SVSDLVVPAAK	S858	S	PLKRSVSDLVVPA
GRMZM2G040890_P01	SLSSNDVDGATVEGSR	S923	S	QFKRSLSSNDVDG
GRMZM2G040954_P01	TESGIFR	S343	S	FWARTESGIFRAV
GRMZM2G040954_P01	RPFPPPSPAK	S86	S	RPFPPPSPAKHIR
GRMZM2G041015_P03	ESSASPLSR	S346	S	GKESSASPLSRNV
GRMZM2G041381_P01	KAASSKASVDDDDN	S128	S	AASSKASVDDDDN
GRMZM2G041549_P01	SASFGAATCQR	S364	S	GVHRSASFGAATC
GRMZM2G041697_P01	ESEMDEHSGFSDGDGTGK	S131	S	SEMDEHSGFSDGD
GRMZM2G041697_P01	ESEMDEHSGFSDGDGTGKK	S134	S	DEHSGFSDGDGTG
GRMZM2G041697_P01	EALNSGELR	S253	S	EREALNSGELRGA
GRMZM2G041697_P01	ESCPTLLSFDSDEDNEDIESDAR	S375	S	TLLSFDSDEDNED
GRMZM2G041697_P01	TVLSDEEDEFEADEEDPRPSR	S7	S	MGRTVLSDEEDEF
GRMZM2G041697_P02	ESEMDEHSGFSDGDGTGK	S132	S	SEMDEHSGFSDGD
GRMZM2G041697_P02	ESEMDEHSGFSDGDGTGKK	S135	S	DEHSGFSDGDGTG
GRMZM2G041697_P02	EALNSGELR	S254	S	EREALNSGELRGA
GRMZM2G041697_P02	ESCPTLLSFDSDEDNEDIESDAR	S376	S	TLLSFDSDEDNED
GRMZM2G041697_P02	TVLSDEEEDEFEADEEDPRPSR	S7	S	MGRTVLSDEEEDE
GRMZM2G041732_P02	GGRYSDFDQDDGDTGFGSSR	S208	S	RRGGRYSDFDQDD
GRMZM2G041732_P02	TGRGSDLDDDEDDDAGPVGFDGYSVR	S322	S	QRTGRGSDLDDDE
GRMZM2G041732_P02	GSDTDFGHR	S365	S	HRGGRGSDTDFGH
GRMZM2G041732_P02	TDSFHLGLSSGDEGDAPSTR	S85	S	SFHLGLSSGDEGD
GRMZM2G041732_P02	TDSFHLGLSSGDEGDAPSTR	S86	S	FHLGLSSGDEGDA
GRMZM2G041732_P02	TGRGSDLDDDEDDDAGPVGFDGYSVR	T318	T	SDLLQRTGRGSDL
GRMZM2G041765_P01	WEAEIKSPDDDGFDRK	S138	S	WEAEIKSPDDDGF
GRMZM2G041765_P01	IEEISEDNDAGCVAIK	S241	S	VKIEEISEDNDAG
GRMZM2G041799_P01	ASSSEDTESLNFAGPK	S428	S	GLAVKASSSEDTE
GRMZM2G041799_P01	ASSSEDTESLNFAGPK	S429	S	LAVKASSSEDTES
GRMZM2G041809_P01	SSTLGSLSLER	S41	S	KSSTLGSLSLERD
GRMZM2G041818_P01	APGGGGGSDQQQPPFK	S73	S	PGGGGGSDQQQPP
GRMZM2G041876_P01	SVSDESRQETSK	S293	S	LSEKSVSDESRQE
GRMZM2G041876_P01	SVSDESRQETSK	S296	S	KSVSDESRQETSK
GRMZM2G041876_P01	QKQELTSGDEQTPDSSK	S352	S	QKQELTSGDEQTP
GRMZM2G041876_P01	QKQELTSGDEQTPNSSK	S369	S	QKQELTSGDEQTP
GRMZM2G041876_P01	DNESLVASELSPETNDGDKK	S453	S	LVASELSPETNDG
GRMZM2G041876_P01	LDPVTDSVGR	S523	S	LDPVTDSVGRATR
GRMZM2G041876_P01	FQKEDAASDKDTDDDISLK	S566	S	QKEDAASDKDTDD
GRMZM2G041876_P01	TGTPQSDVKNSPK	S717	S	QSDVKNSPKKRGR
GRMZM2G041876_P01	RKPDENEGESSEEEKASTK	S839	S	DENEGESSEEEKA
GRMZM2G041876_P01	RKPDENEGESSEEEKASTK	S840	S	ENEGESSEEEKAS
GRMZM2G041876_P01	QKQELTSGDEQTPDSSK	T351	T	KQKQELTSGDEQT
GRMZM2G041876_P01	QELTSGDEQTPDSSK	T357	T	TSGDEQTPDSSKQ
GRMZM2G041876_P01	QKQELTSGDEQTPNSSK	T368	T	KQKQELTSGDEQT
GRMZM2G041876_P01	DNESLVASELSPETNDGDKK	T456	T	SELSPETNDGDKK
GRMZM2G041876_P01	FQKEDAASDKDTDDDISLK	T570	T	AASDKDTDDDISL
GRMZM2G041878_P01	SQDITSEQK	S589	S	ALARQRSQDITSE
GRMZM2G042032_P01	FGLASPSSSDEEAKKK	S103	S	ERFGLASPSSSDE
GRMZM2G042032_P01	FGLASPSSSDEEAK	S105	S	FGLASPSSSDEEA
GRMZM2G042032_P01	FGLASPSSSDEEAKK	S106	S	GLASPSSSDEEAK
GRMZM2G042032_P01	FGLASPSSSDEEAKKK	S107	S	LASPSSSDEEAKK
GRMZM2G042032_P01	FAEASGGSAAR	S145	S	ARFAEASGGSAAR
GRMZM2G042032_P01	FAEASGGSAAR	S148	S	AEASGGSAARENG
GRMZM2G042074_P01	RPAAGEEDKGAPASPASAPAENAGAGPR	S25	S	DKGAPASPASAPA
GRMZM2G042074_P01	RPAAGEEDKGAPASPASAPAENAGAGPR	S28	S	APASPASAPAENA
GRMZM2G042089_P02	GGYSSISGPR	S182	S	LDKGGYSSISGPR
GRMZM2G042118_P01	GFGFVNYSDSDAAK	S86	S	FGFVNYSDSDAAK
GRMZM2G042118_P01	GFGFVNYSDSDAAK	S88	S	FVNYSDSDAAKEA
GRMZM2G042173_P01	VENERHSDNESHKR	S220	S	VENERHSDNESHK
GRMZM2G042173_P01	ATESESGEETVDEEGGNAGGSSK	S368	S	DSRATESESGEET
GRMZM2G042173_P01	ATESESGEETVDEEGGNAGGSSK	S370	S	RATESESGEETVD
GRMZM2G042173_P01	ATESESGEETVDEEGGNAGGSSK	T366	T	SKDSRATESESGE
GRMZM2G042198_P01	ADSSLCIPVR	S290	S	TGERADSSLCIPV
GRMZM2G042231_P01	SSPAPVVGYASSAK	S549	S	HRALKRSSPAPVV
GRMZM2G042231_P01	SSPAPVVGYASSAK	S550	S	RALKRSSPAPVVG
GRMZM2G042313_P01	AAGSAHQLR	S24	S	RTRAAGSAHQLRK
GRMZM2G042506_P01	SSGNLALQPK	S441	S	IRPLARSSGNLAL
GRMZM2G042506_P01	SSGNLALQPK	S442	S	RPLARSSGNLALQ
GRMZM2G042548_P01	ATPSPVVNVEDSPTK	S299	S	VVNVEDSPTKRPT
GRMZM2G042666_P01	RDSFITHR	S173	S	LFSRRDSFITHRA
GRMZM2G042666_P01	NQPGNPNPDAEVIALSPR	S47	S	AEVIALSPRTLLA
GRMZM2G042683_P01	DRSSPSPQRPR	S165	S	PPPRDRSSPSPQR
GRMZM2G042683_P01	DRSSPSPQRPR	S166	S	PPRDRSSPSPQRP
GRMZM2G042683_P01	SGGDEFSDDLR	S72	S	LEAEGRSGGDEFS
GRMZM2G042865_P01	DQGTFSPCNAAQAR	S206	S	KDQGTFSPCNAAQ
GRMZM2G042867_P01	RPAPASAPCSPPPPR	S67	S	RRPAPASAPCSPP
GRMZM2G042867_P01	RPAPASAPCSPPPPR	S71	S	PASAPCSPPPPRL
GRMZM2G043056_P01	SPPNGSYSDR	S156	S	NWGGSRSPPNGSY
GRMZM2G043056_P01	YSYGDRSPGYDQNDYKR	S185	S	YSYGDRSPGYDQN
GRMZM2G043056_P01	SGKITPIQGFEDR	S207	S	EVGDNRSGKITPI
GRMZM2G043056_P01	KRDSGSPDFQK	S229	S	EPRKRDSGSPDFQ
GRMZM2G043056_P01	RDSGSPDFQK	S231	S	RKRDSGSPDFQKE
GRMZM2G043056_P01	EADGSSPVVRPVR	S241	S	QKEADGSSPVVRP
GRMZM2G043056_P01	EADGSSPVVRPVR	S242	S	KEADGSSPVVRPV
GRMZM2G043056_P01	TISSASSIGSAEGTSEQTK	S313	S	LTKTISSASSIGS
GRMZM2G043056_P01	TISSASSIGSAEGTSEQTK	S315	S	KTISSASSIGSAE
GRMZM2G043056_P01	TISSASSIGSAEGTSEQTK	S316	S	TISSASSIGSAEG
GRMZM2G043056_P01	TISSASSIGSAEGTSEQTK	S319	S	SASSIGSAEGTSE
GRMZM2G043056_P01	SGKITPIQGFEDR	T211	T	NRSGKITPIQGFE
GRMZM2G043350_P01	GEANISYICSR	S222	S	KGEANISYICSRY
GRMZM2G043350_P01	GEANISYICSR	Y223	Y	GEANISYICSRYY
GRMZM2G043383_P02	FQELSPEK	S340	S	PRFQELSPEKLGK
GRMZM2G043456_P01	SETTSVDDLPYSVK	S119	S	EHTISKSETTSVD
GRMZM2G043456_P01	SETTSVDDLPYSVK	S123	S	SKSETTSVDDLPY
GRMZM2G043456_P01	HADGGDTGTSDDDDQNDNDVDLGTDAEK	S50	S	GGDTGTSDDDDQN
GRMZM2G043456_P01	SETTSVDDLPYSVK	T121	T	TISKSETTSVDDL
GRMZM2G043456_P01	SETTSVDDLPYSVK	T122	T	ISKSETTSVDDLP
GRMZM2G043456_P01	HADGGDTGTSDDDDQNDNDVDLGTDAEK	T47	T	HADGGDTGTSDDD
GRMZM2G043737_P05	SGAPAEFQPSFR	S155	S	PAEFQPSFRVIIL
GRMZM2G043764_P02	MPINSGNNSEEQKPVSGNHK	S119	S	GRMPINSGNNSEE
GRMZM2G043764_P02	MPINSGNNSEEQKPVSGNHK	S123	S	INSGNNSEEQKPV
GRMZM2G043764_P02	HQTASDQPDAFSK	S150	S	KKHQTASDQPDAF
GRMZM2G043764_P02	SADAAADGFK	S218	S	GTDRKRSADAAAD
GRMZM2G043764_P02	RQPSFSGSESSSGK	S233	S	KGKRQPSFSGSES
GRMZM2G043764_P02	HQTASDQPDAFSK	T148	T	FQKKHQTASDQPD
GRMZM2G043822_P02	YAGDSDLQLER	S40	S	GKYAGDSDLQLER
GRMZM2G043822_P02	INVYYNEASGGR	S55	S	VYYNEASGGRFVP
GRMZM2G044004_P04	FSPGHEAIGL	S371	S	FQAPRFSPGHEAI
GRMZM2G044044_P01	HSKDDPDSPSGK	S434	S	SKDDPDSPSGKEQ
GRMZM2G044044_P01	GGHSPSPPPRR	S47	S	HHRGGHSPSPPPR
GRMZM2G044044_P01	GGHSPSPPPRR	S49	S	RGGHSPSPPPRRS
GRMZM2G044044_P01	DISSPLDEIR	S618	S	IDKDISSPLDEIR
GRMZM2G044055_P01	DEFGGSGGGGVR	S168	S	RDEFGGSGGGGVR
GRMZM2G044055_P01	SSGGSPELRPLPPLAR	S217	S	GDEVSRSSGGSPE
GRMZM2G044055_P01	SSGGSPELRPLPPLAR	S221	S	SRSSGGSPELRPL
GRMZM2G044055_P01	SPALSPPSFR	S446	S	TSKETRSPALSPP
GRMZM2G044055_P01	SPALSPPSFR	S450	S	TRSPALSPPSFRS
GRMZM2G044055_P01	SPALSPPSFR	S453	S	PALSPPSFRSVPA
GRMZM2G044128_P01	SSTTPAIASPASEQAK	S10	S	TTPAIASPASEQA
GRMZM2G044128_P01	SSTTPAIASPASEQAK	S13	S	AIASPASEQAKSK
GRMZM2G044128_P01	EEVATGDEKGSEK	S534	S	TGDEKGSEKKKKK
GRMZM2G044128_P01	EEVATGDEKGSEK	T528	T	GKEEVATGDEKGS
GRMZM2G044132_P01	SGNDGYDSGYNR	S109	S	GNDGYDSGYNRSG
GRMZM2G044132_P01	QSGGGADEGGEYGSSRDDSEK	S164	S	EGGEYGSSRDDSE
GRMZM2G044132_P01	SGAGDDYDSGYNSK	S21	S	AGDDYDSGYNSKS
GRMZM2G044132_P01	SGAGDDYDSGYNSK	S25	S	YDSGYNSKSGTDD
GRMZM2G044132_P01	GEGGYNKSGGDDDYGR	S42	S	EGGYNKSGGDDDY
GRMZM2G044132_P01	SGGDDDYGRSGGDGYGR	Y48	Y	SGGDDDYGRSGGD
GRMZM2G044132_P01	SGGDDDYGRSGGDGYGR	Y56	Y	RSGGDGYGRSGGD
GRMZM2G044143_P01	SNSLSTAGK	S1300	S	AASRSNSLSTAGK
GRMZM2G044143_P01	NVENEQLETDTTRSSVDDDQLQHSSAADQQSVK	S1954	S	ETDTTRSSVDDDQ
GRMZM2G044143_P01	SNDSNIDDAASTSGQCDQQDKDR	S2052	S	NIDDAASTSGQCD
GRMZM2G044143_P01	NVENEQLETDTTRSSVDDDQLQHSSAADQQSVK	T1949	T	ENEQLETDTTRSS
GRMZM2G044143_P01	SNDSNIDDAASTSGQCDQQDK	T2053	T	IDDAASTSGQCDQ
GRMZM2G044143_P01	NAQEPPPTTPTTPR	T2622	T	AQEPPPTTPTTPR
GRMZM2G044306_P01	YSPSHAYSPSSPR	S1754	S	PSSAKYSPSHAYS
GRMZM2G044306_P01	YSPSHAYSPSSPR	S1760	S	SPSHAYSPSSPRM
GRMZM2G044343_P01	DTELDEASNETQPETGSPLRK	S533	S	TELDEASNETQPE
GRMZM2G044343_P01	DTELDEASNETQPETGSPLRK	S542	S	TQPETGSPLRKSI
GRMZM2G044343_P01	DTELDEASNETQPETGSPLRK	T536	T	DEASNETQPETGS
GRMZM2G044343_P01	DTELDEASNETQPETGSPLRK	T540	T	NETQPETGSPLRK
GRMZM2G044359_P01	SRSAESVSFDGTR	S365	S	SGGHRRSRSAESV
GRMZM2G044359_P01	SRSAESVSFDGTR	S367	S	GHRRSRSAESVSF
GRMZM2G044359_P01	SRSAESVSFDGTR	S370	S	RSRSAESVSFDGT
GRMZM2G044359_P01	SLSAAPVSQGGLVQVGK	S379	S	FDGTRRSLSAAPV
GRMZM2G044359_P01	SGSSEDDEADRVDEQR	S521	S	RALLSKSGSSEDD
GRMZM2G044359_P01	SGSSEDDEADRVDEQR	S524	S	LSKSGSSEDDEAD
GRMZM2G044398_P04	GGSPDASGPPPFR	S13	S	ERDRGGSPDASGP
GRMZM2G044398_P04	YLSSDEKNGREEQLK	S164	S	KDERYLSSDEKNG
GRMZM2G044398_P04	YLSSDEKNGREEQLK	S165	S	DERYLSSDEKNGR
GRMZM2G044398_P04	GGSPDASGPPPFR	S17	S	GGSPDASGPPPFR
GRMZM2G044398_P04	EQGSIGITANDDPYNGNEMSPSDQR	S276	S	YTKEQGSIGITAN
GRMZM2G044398_P04	EQGSIGITANDDPYNGNEMSPSDQR	S292	S	YNGNEMSPSDQRQ
GRMZM2G044398_P04	RPISLPRSEEAK	S310	S	SRKRPISLPRSEE
GRMZM2G044398_P04	RPISLPRSEEAK	S314	S	PISLPRSEEAKTG
GRMZM2G044398_P04	VGDYDDEGNIVSSSNIFADR	S376	S	DEGNIVSSSNIFA
GRMZM2G044398_P04	VGDYDDEGNIVSSSNIFADR	S378	S	GNIVSSSNIFADR
GRMZM2G044398_P04	RHSPYGRFSPER	S89	S	RPERRHSPYGRFS
GRMZM2G044398_P04	RHSPYGRFSPER	S95	S	SPYGRFSPERDIR
GRMZM2G044460_P01	SSKSPEPSPTGR	S130	S	DTRSSKSPEPSPT
GRMZM2G044460_P01	SSKSPEPSPTGR	S134	S	SKSPEPSPTGRRK
GRMZM2G044460_P01	QFLDSPTK	S21	S	KKQFLDSPTKAKA
GRMZM2G044460_P01	NPDSGSKDEVFFESR	S72	S	KNPDSGSKDEVFF
GRMZM2G044531_P01	TGSAGDPMAP	T539	T	TDTHMRTGSAGDP
GRMZM2G044557_P01	SNSDLLPR	S135	S	RKSRSNSDLLPRS
GRMZM2G044557_P01	DQGSELGLGGSVDSR	S288	S	ELGLGGSVDSRCN
GRMZM2G044557_P01	DQGSELGLGGSVDSR	S291	S	LGGSVDSRCNSDK
GRMZM2G044557_P01	ASFESSSPPAI	S624	S	NRPLRASFESSSP
GRMZM2G044557_P01	SLDLAPGADLR	S85	S	GLRPSRSLDLAPG
GRMZM2G044557_P01	ISGSVEGEVDELCR	S99	S	DLRISGSVEGEVD
GRMZM2G044581_P01	NMESTSPSAASSSSTQLSPR	S166	S	SSSTQLSPRSGSA
GRMZM2G044581_P01	NMESTSPSAASSSSTQLSPR	T163	T	AASSSSTQLSPRS
GRMZM2G044681_P01	QQTGTSSPVVSR	S1094	S	RQQTGTSSPVVSR
GRMZM2G044681_P01	RQQTGTSSPVVSR	S1095	S	QQTGTSSPVVSRR
GRMZM2G044681_P01	LITDASVSSPISR	S206	S	TDASVSSPISREK
GRMZM2G044681_P01	SLEVDSAICDSPR	S498	S	DSAICDSPRADQL
GRMZM2G044681_P01	RQQTGTSSPVVSR	T1091	T	SFRRQQTGTSSPV
GRMZM2G044681_P01	QQTGTSSPVVSR	T1093	T	RRQQTGTSSPVVS
GRMZM2G044681_P01	ALTSVQTLPK	T175	T	ALTSVQTLPKGVE
GRMZM2G044733_P01	DYVGSPTTDFLR	S251	S	IKDYVGSPTTDFL
GRMZM2G044752_P05	TTEVTGEDGLRGGSDEEDGGCGIDGSR	S63	S	DGLRGGSDEEDGG
GRMZM2G044800_P01	VIPAGSAAAGK	S148	S	KVIPAGSAAAGKK
GRMZM2G044800_P01	SIGLGFK	S38	S	GNRFWKSIGLGFK
GRMZM2G044862_P01	SLSDIPLSHSAVK	S263	S	KKEDKKSLSDIPL
GRMZM2G044862_P01	SLSDIPLSHSAVK	S265	S	EDKKSLSDIPLSH
GRMZM2G044866_P02	SGSYGSLAAAAVVGSGGR	S14	S	LGLRSGSYGSLAA
GRMZM2G045005_P01	HGSFAAGSLSSR	S22	S	ALMRHGSFAAGSL
GRMZM2G045005_P01	SPLQSSSTLEMLENK	S32	S	GSLSSRSPLQSSS
GRMZM2G045280_P01	ADNKPEDTNTSSLDAEASEPSPK	S215	S	PEDTNTSSLDAEA
GRMZM2G045280_P01	ADNKPEDTNTSSLDAEASEPSPK	S225	S	AEASEPSPKRRRE
GRMZM2G045280_P01	ESSIESERTK	S233	S	KRRRESSIESERT
GRMZM2G045280_P01	ESSIESERTK	S236	S	RESSIESERTKSM
GRMZM2G045280_P01	SMDMEEPSASR	S241	S	ESERTKSMDMEEP
GRMZM2G045280_P01	ADNKPEDTNTSSLDAEASEPSPK	T214	T	KPEDTNTSSLDAE
GRMZM2G045366_P01	QSSLAPER	S24	S	RLGKQSSLAPERG
GRMZM2G045421_P01	LNTLGDLSSQSEPLSPK	S564	S	SQSEPLSPKKSTK
GRMZM2G045421_P01	QVNAADKSPR	S615	S	VNAADKSPRHMKV
GRMZM2G045421_P01	NSIFSSSDVDER	S675	S	KNSIFSSSDVDER
GRMZM2G045421_P01	NSIFSSSDVDER	S676	S	NSIFSSSDVDERM
GRMZM2G045503_P01	AQDDIPESSASGSPTSSTPAAR	S14	S	ESSASGSPTSSTP
GRMZM2G045503_P01	LNAAAPEFTPR	T32	T	AAAPEFTPRSAAQ
GRMZM2G045544_P01	GDAPAAAAAASPACAAQK	S12	S	AAAAAASPACAAQ
GRMZM2G045544_P01	SPNRELYEEK	S714	S	ENVVRKSPNRELY
GRMZM2G045714_P01	LSHASSFGR	S89	S	RLSHASSFGRHDR
GRMZM2G045716_P01	LSSQTPNNSPAGR	S239	S	SQTPNNSPAGRSL
GRMZM2G045716_P01	LSSQTPNNSPAGR	T235	T	DRLSSQTPNNSPA
GRMZM2G046098_P02	SPPRPSSPTTSTR	S32	S	SPPRPSSPTTSTR
GRMZM2G046163_P01	QLGEAASPK	S314	S	QLGEAASPKEGLK
GRMZM2G046284_P02	YTSDGEAAEAK	S334	S	QLGKYTSDGEAAE
GRMZM2G046402_P01	DITSNNPVSPVLGR	S370	S	TSNNPVSPVLGRS
GRMZM2G046402_P01	SLHPLQGSFADR	S406	S	LHPLQGSFADRKA
GRMZM2G046658_P02	QNSEISYYADDEDGNRK	S253	S	TVDRQNSEISYYA
GRMZM2G046729_P01	SAAAAAEK	S296	S	RSSAPRSAAAAAE
GRMZM2G046729_P01	ASAEVLGK	S381	S	EDLLRASAEVLGK
GRMZM2G046729_P01	QVADSAEGDEPSL	S661	S	DRQVADSAEGDEP
GRMZM2G046804_P02	TVDGPSAK	S204	S	KTVDGPSAKDWRG
GRMZM2G046804_P02	AASFNIIPSSTGAAK	S215	S	RGGRAASFNIIPS
GRMZM2G046804_P02	LTGMSFR	S244	S	GKLTGMSFRVPTV
GRMZM2G046804_P02	GASYEDIKK	S266	S	RIEKGASYEDIKK
GRMZM2G046804_P02	SSIFDAK	S304	S	FLGDSRSSIFDAK
GRMZM2G046804_P02	HSDITLK	S69	S	HGHWKHSDITLKD
GRMZM2G046804_P02	HSDITLKDSK	S76	S	DITLKDSKTLLFG
GRMZM2G046846_P01	GSAVDKSPSDTTLGPGR	S14	S	GSAVDKSPSDTTL
GRMZM2G046846_P01	SPIKSPVRSPTQR	S538	S	ERSPIKSPVRSPT
GRMZM2G046846_P01	SPIKSPVRSPTQR	S542	S	IKSPVRSPTQRGA
GRMZM2G046846_P01	GASITLSPNK	S553	S	GASITLSPNKNSS
GRMZM2G046846_P01	SQEFDTK	S588	S	IPGISKSQEFDTK
GRMZM2G046846_P01	LSKSNSHSPSSGNR	S604	S	NKQSRLSKSNSHS
GRMZM2G046846_P01	LSKSNSHSPSSGNR	S606	S	QSRLSKSNSHSPS
GRMZM2G046846_P01	LSKSNSHSPSSGNR	S608	S	RLSKSNSHSPSSG
GRMZM2G046846_P01	LSKSNSHSPSSGNR	S610	S	SKSNSHSPSSGNR
GRMZM2G046933_P01	LVVHTPLAGTPGSK	T116	T	ARLVVHTPLAGTP
GRMZM2G046933_P01	LVVHTPLAGTPGSK	T121	T	HTPLAGTPGSKSR
GRMZM2G046961_P01	LPFSEDSDEEDCVSAPR	S59	S	LPFSEDSDEEDCV
GRMZM2G047002_P01	ARPVPLETIQSFR	S117	S	PLETIQSFRGPHA
GRMZM2G047002_P01	GPHASTDDEEEEDDDDEDAYEVER	S124	S	FRGPHASTDDEEE
GRMZM2G047002_P01	TCSEDNLASLAGGR	S75	S	GMRRTCSEDNLAS
GRMZM2G047002_P01	GPHASTDDEEEEDDDDEDAYEVER	T125	T	RGPHASTDDEEEE
GRMZM2G047002_P01	RTCSEDNLASLAGGR	T73	T	GAGMRRTCSEDNL
GRMZM2G047038_P01	DSGASPSTEEAK	S485	S	GKDSGASPSTEEA
GRMZM2G047038_P01	QVNDSPSVEVEAPDDSSLK	S710	S	SKQVNDSPSVEVE
GRMZM2G047042_P02	NFSVVVDPATR	S101	S	LLARNFSVVVDPA
GRMZM2G047042_P02	GAADLAGSLR	S122	S	AADLAGSLRLRAS
GRMZM2G047143_P02	LHSFDTK	S133	S	QMVKLHSFDTKIH
GRMZM2G047214_P01	ALSAAGSFGKK	S104	S	ALSAAGSFGKKMT
GRMZM2G047255_P01	SQVPEAASPSR	S25	S	QVPEAASPSRAPT
GRMZM2G047274_P01	HSGSGSGFR	S174	S	PDEPRHSGSGSGF
GRMZM2G047274_P01	EPDEPRHSGSGSGFR	S176	S	EPRHSGSGSGFRS
GRMZM2G047274_P01	DVFESEGIHIPHSR	S202	S	GIHIPHSRRHGDD
GRMZM2G047310_P03	IVITPAGPSGPSSPQSEAGESNVFHQEK	S158	S	ITPAGPSGPSSPQ
GRMZM2G047310_P03	IVITPAGPSGPSSPQSEAGESNVFHQEK	S162	S	GPSGPSSPQSEAG
GRMZM2G047310_P03	IVITPAGPSGPSSPQSEAGESNVFHQEK	S165	S	GPSSPQSEAGESN
GRMZM2G047310_P03	LSNERPKSTGDGPTQR	S73	S	SNERPKSTGDGPT
GRMZM2G047384_P03	SFSMPPSYDNNATVPARPAPAENTR	S45	S	SLHKSFSMPPSYD
GRMZM2G047590_P03	RRPEHPSSSSAGSR	S139	S	RPEHPSSSSAGSR
GRMZM2G047590_P03	RRPEHPSSSSAGSR	S140	S	PEHPSSSSAGSRD
GRMZM2G047590_P03	RPEHPSSSSAGSR	S141	S	EHPSSSSAGSRDR
GRMZM2G047791_P01	AVYPDPTFAQSTR	S346	S	DPTFAQSTRSRDS
GRMZM2G047791_P01	DSPSDVEDLT	S709	S	LAKDSPSDVEDLT
GRMZM2G048022_P01	ESSAAAPSFR	S33	S	LFTRESSAAAPSF
GRMZM2G048022_P01	ESSAAAPSFR	S38	S	SSAAAPSFRVYYG
GRMZM2G048045_P01	GVRDSDAEDNDYGQPNDK	S41	S	QRGVRDSDAEDND
GRMZM2G048067_P02	LVHSSSSR	S16	S	RLVHSSSSRGLSS
GRMZM2G048210_P01	LGPVGDKTHVSTR	S233	S	GDKTHVSTRVMGT
GRMZM2G048210_P01	LGPVGDKTHVSTR	T230	T	GPVGDKTHVSTRV
GRMZM2G048243_P01	SITSNNSSSCSPPSSEIGSTPAVR	S487	S	SITSNNSSSCSPP
GRMZM2G048243_P01	SITSNNSSSCSPPSSEIGSTPAVR	S488	S	ITSNNSSSCSPPS
GRMZM2G048243_P01	SITSNNSSSCSPPSSEIGSTPAVR	S489	S	TSNNSSSCSPPSS
GRMZM2G048243_P01	SITSNNSSSCSPPSSEIGSTPAVR	S491	S	NNSSSCSPPSSEI
GRMZM2G048257_P01	SDDTLDEKDVSGGEERR	S298	S	LDEKDVSGGEERR
GRMZM2G048257_P01	DASDCDNGDSDSAHDKK	S318	S	HHWRDASDCDNGD
GRMZM2G048257_P01	DASDCDNGDSDSAHDKK	S325	S	DCDNGDSDSAHDK
GRMZM2G048257_P01	HCQSENSGLDEDERHDHR	S343	S	RRRHCQSENSGLD
GRMZM2G048257_P01	HCQSENSGLDEDERHDHR	S346	S	HCQSENSGLDEDE
GRMZM2G048276_P01	ETSPSSITK	S158	S	PENKETSPSSITK
GRMZM2G048276_P01	DLSENDVIDPLR	S398	S	PLKRDLSENDVID
GRMZM2G048276_P01	VGSKESPNNVIEK	S413	S	RVGSKESPNNVIE
GRMZM2G048281_P02	SDANSTSGLPSAVR	S504	S	ARSDANSTSGLPS
GRMZM2G048294_P01	DIYIDSR	S763	S	RDIYIDSRSHSGT
GRMZM2G048305_P01	IGSPEHVTSGK	S250	S	NEGKIGSPEHVTS
GRMZM2G048411_P01	ESSGDISVNQK	S523	S	QQGKESSGDISVN
GRMZM2G048411_P01	IVSSPEEHDFSNQLESNPLSVSR	S691	S	HGKIVSSPEEHDF
GRMZM2G048411_P01	SSIIAQCFGTTSNDDTACK	S810	S	QCFGTTSNDDTAC
GRMZM2G048411_P01	SSIIAQCFGTTSNDDTACK	T808	T	IAQCFGTTSNDDT
GRMZM2G048411_P01	SSIIAQCFGTTSNDDTACK	T814	T	TTSNDDTACKDGN
GRMZM2G048494_P01	GMDSEDEGYQQR	S157	S	DARGMDSEDEGYQ
GRMZM2G048494_P01	KQSSPLEEERDHEVVR	S204	S	RQTRKQSSPLEEE
GRMZM2G048494_P01	QSSPLEEERDHEVVR	S205	S	QTRKQSSPLEEER
GRMZM2G048494_P01	DVFGDSDEDEPAPYR	S223	S	RDVFGDSDEDEPA
GRMZM2G048494_P01	YESDDNRELKPK	S271	S	EDMRYESDDNREL
GRMZM2G048494_P01	QLSPGFLEDALDEDDEPGYDSR	S500	S	RPRRQLSPGFLED
GRMZM2G048494_P01	REELVSEEDDEDHDDSPPR	S645	S	RREELVSEEDDED
GRMZM2G048494_P01	REELVSEEDDEDHDDSPPR	S655	S	DEDHDDSPPRKQP
GRMZM2G048494_P01	HQELDDDAYDDEEEDARSHAPAR	S78	S	EEEDARSHAPARA
GRMZM2G048549_P02	INGEDLSEFVESPR	S141	S	LSEFVESPRYEPE
GRMZM2G048551_P01	RGGSDSDGEDNSFLYR	S11	S	RRGGSDSDGEDNS
GRMZM2G048551_P01	RGGSDSDGEDNSFLYR	S9	S	RRRRGGSDSDGED
GRMZM2G048644_P01	IPSPSVSLGR	S222	S	LKIPSPSVSLGRS
GRMZM2G048819_P02	GACTPGNSHDDKEQSICDNSSQVISK	S858	S	ACTPGNSHDDKEQ
GRMZM2G048819_P02	GACTPGNSHDDKEQSICDNSSQVISK	T854	T	QARGACTPGNSHD
GRMZM2G048883_P01	EGLSLNYEEAR	S67	S	SLREGLSLNYEEA
GRMZM2G048907_P01	NLSIAYNR	S392	S	ELRKNLSIAYNRQ
GRMZM2G049155_P01	STGGLQASMSNNPQPIHDPVPSPTTSGR	S139	S	IHDPVPSPTTSGR
GRMZM2G049155_P01	STGGLQASMSNNPQPIHDPVPSPTTSGR	S143	S	VPSPTTSGRKRQK
GRMZM2G049155_P01	TIVPAGSYAR	S41	S	TIVPAGSYARAPT
GRMZM2G049155_P01	LAEASDGESDGLNR	S415	S	ARLAEASDGESDG
GRMZM2G049155_P01	LAEASDGESDGLNR	S419	S	EASDGESDGLNRG
GRMZM2G049155_P01	STGGLQASMSNNPQPIHDPVPSPTTSGR	T141	T	DPVPSPTTSGRKR
GRMZM2G049155_P01	STGGLQASMSNNPQPIHDPVPSPTTSGR	T142	T	PVPSPTTSGRKRQ
GRMZM2G049185_P01	GGAAAGSGSGGGGGSPAAR	S32	S	SGGGGGSPAARAH
GRMZM2G049194_P01	VSSENEHAEAVDSK	S466	S	EVPLKVSSENEHA
GRMZM2G049373_P01	TRSDGFCTR	S111	S	RMERTRSDGFCTR
GRMZM2G049373_P01	VYSSGDPGGR	S132	S	EFKKVYSSGDPGG
GRMZM2G049422_P01	AMNKPAEYDSDDEIIAIGR	S194	S	KPAEYDSDDEIIA
GRMZM2G049422_P01	SSRNDAWSQR	S231	S	PTLDQRSSRNDAW
GRMZM2G049422_P01	SSRNDAWSQR	S232	S	TLDQRSSRNDAWS
GRMZM2G049568_P01	ESSAAKDSPQSSSPEKAPNGPVQPLANGVK	S140	S	SSAAKDSPQSSSP
GRMZM2G049568_P01	ESSAAKDSPQSSSPEKAPNGPVQPLANGVK	S144	S	KDSPQSSSPEKAP
GRMZM2G049568_P01	ESSAAKDSPQSSSPEKAPNGPVQPLANGVK	S145	S	DSPQSSSPEKAPN
GRMZM2G049613_P01	FHSDEEPDPAR	S134	S	GHIKFHSDEEPDP
GRMZM2G049613_P01	SSTGDELPR	S383	S	AKGEGRSSTGDEL
GRMZM2G049641_P01	MVNSSPDAEAR	S181	S	LARMVNSSPDAEA
GRMZM2G049641_P01	LPVDPTLLNVSPK	S548	S	PTLLNVSPKAVLN
GRMZM2G049687_P01	TAFSPSR	S137	S	HSRTAFSPSRDGS
GRMZM2G049839_P02	LGSLSQATGESSR	S333	S	KLSKLGSLSQATG
GRMZM2G049839_P02	TREGTPNALQQTPPGAPAANPPQGGDFEAK	T344	T	TGESSRTREGTPN
GRMZM2G049839_P02	TREGTPNALQQTPPGAPAANPPQGGDFEAK	T348	T	SRTREGTPNALQQ
GRMZM2G049866_P01	KPDENGAVTASPAGGAATLGLTR	S19	S	NGAVTASPAGGAA
GRMZM2G049866_P01	GQDPQGGMSPPGPGGR	S428	S	DPQGGMSPPGPGG
GRMZM2G049877_P01	LPFLASPPAPPPAR	S14	S	RLPFLASPPAPPP
GRMZM2G049912_P01	SYAAPPPPPTLEPEAPPPR	S191	S	HHRPSKSYAAPPP
GRMZM2G049912_P01	LESSDSFSAPLHK	S215	S	RLSKLESSDSFSA
GRMZM2G049912_P01	LESSDSFSAPLHK	S216	S	LSKLESSDSFSAP
GRMZM2G049912_P01	LESSDSFSAPLHK	S218	S	KLESSDSFSAPLH
GRMZM2G050131_P01	ESCLNASIPSVR	S184	S	ESCLNASIPSVRK
GRMZM2G050131_P01	ESCLNASIPSVR	S187	S	LNASIPSVRKEAQ
GRMZM2G050131_P01	EAVNAGSMPSK	S235	S	EAVNAGSMPSKNT
[truncated: 6,321 more rows]

## Sheet: S motif
Table S7 Phosphorylation motifs identified in phosphopeptides
Motifs centered with Ser
	Motif	Motif score	Foreground matches	Foreground size	Background matches	Background size	Fold increase	Subgroup	kinase
1	......SP.R...	32	330	6855	4824	1042431	10.4	Proline-directed	CDK kinase
2	...RS.SP.....	40.94	82	6525	721	1037607	18.09	Proline-directed	ERK1, ERK2 kinase, CAMK2
3	.....RSP.P...	39.86	67	6443	599	1036886	18	Proline-directed	ERK1, ERK2 kinase
4	.....GSP.....	32	223	6376	4055	1036287	8.94	Proline-directed	ERK1, ERK2 kinase
5	......SPR....	29.38	181	6153	3846	1032232	7.9	Proline-directed	PKC kinase
6	......SP....R	29.94	172	5972	3763	1028386	7.87	Proline-directed	ERK1, ERK2 kinase
7	.....RSP.....	28.43	132	5800	2919	1024623	7.99	Proline-directed	ERK1, ERK2 kinase
8	...RS.S......	32	269	5668	7477	1021704	6.49	Basic	PKC kinase
9	......SP...K.	29.37	93	5399	1799	1014227	9.71	Proline-directed	ERK1, ERK2 kinase
10	......SPK....	27.01	73	5306	1464	1012428	9.51	Proline-directed	PKC kinase
11	...R..S.SP...	46.63	49	5233	570	1010964	16.61	Basic	PKA kinase, PKC kinase
12	....R.S.SP...	41.19	32	5184	477	1010394	13.08	Other	PKC kinase
13	...R..SP.....	26.93	96	5152	2356	1009917	7.99	Proline-directed	ERK1, ERK2 kinase, CAMK2
14	......SPS....	32	128	5056	6375	1007561	4	Proline-directed	ERK1, ERK2 kinase
15	......S.P.SP.	38.34	43	4928	897	1001186	9.74	Other	novel
16	......SDDE...	48	62	4885	502	1000289	25.29	Acidic	Casin kinase II
17	...R..S.D....	32	94	4823	2751	999787	7.08	Basic	PKA kinase, PKC kinase
18	......SSP....	32	218	4729	9448	997036	4.86	Other	novel
19	.....RS.S....	32	126	4511	7165	987588	3.85	Other	novel
20	......SP.K...	26.09	57	4385	1231	980423	10.35	Proline-directed	CDK kinase
21	.....DSD.E...	40.71	43	4328	327	979192	29.75	Acidic	#N/A
22	......SP....K	25.41	55	4285	1295	978865	9.7	Proline-directed	ERK1, ERK2 kinase
23	.....GSD.D...	38.84	23	4230	326	977570	16.3	Acidic	#N/A
24	...R..S.G....	30.42	81	4207	4313	977244	4.36	Basic	PKA kinase, PKC kinase
25	.....GS.D....	25.12	63	4126	3954	972931	3.76	Acidic	novel
26	......SP...RS	29.55	24	4063	260	968977	22.01	Proline-directed	ERK1, ERK2 kinase
27	......SD.E...	32	120	4039	2945	968717	9.77	Acidic	Casin kinase II
28	......SD.D...	32	117	3919	3587	965772	8.04	Acidic	Casin kinase II
29	....P.SP.....	23.14	87	3802	3251	962185	6.77	Proline-directed	ERK1, ERK2 kinase, MAP kinase
30	......SGDE...	40.27	22	3715	238	958934	23.86	Acidic	Casin kinase II
31	......SD.G...	24.17	52	3693	3475	958696	3.88	Acidic	#N/A
32	......S.SP...	30.88	86	3641	6135	955221	3.68	Other	novel
33	......SP..SP.	39.09	21	3555	355	949086	15.79	Proline-directed	GSK-3
34	...R..S.E....	28.33	65	3534	2780	948731	6.28	Basic	PKA kinase, PKC kinase
35	......SPG....	28.72	44	3469	1989	945951	6.03	Proline-directed	ERK1, ERK2 kinase
36	...R.GS......	22.53	46	3425	3484	943962	3.64	Basic	#N/A
37	...KS.S......	30.4	59	3379	3500	940478	4.69	Basic	PKC kinase
38	......SG..D..	27.65	60	3320	4049	936978	4.18	Other	novel
39	......S..GS..	23.59	77	3260	7327	932929	3.01	Other	novel
40	......SEE....	24.34	62	3183	3739	925602	4.82	Acidic	G protein-coupled receptor kinase 1
41	......SED....	30.02	64	3121	2685	921863	7.04	Acidic	G protein-coupled receptor kinase 1
42	......S.GE...	22.77	39	3057	2942	919178	3.99	Acidic	Casin kinase II
43	......SP.....	16	316	3018	25982	916236	3.69	Proline-directed	ERK1, ERK2 kinase
44	......SS.D...	30.78	73	2702	5810	890254	4.14	Acidic	Casin kinase II
45	.....GS..R...	22.02	47	2629	4310	884444	3.67	Other	#N/A
46	...R..S.S....	23.14	61	2582	4453	880134	4.67	Basic	PKA kinase, PKC kinase
47	......S.E....	16	242	2521	40184	875681	2.09	Acidic	Casin kinase II
48	......S.G....	16	284	2279	62039	835497	1.68	Other	novel
49	......S.D..D.	23.31	38	1995	2268	773458	6.5	Acidic	Casin kinase II
50	...R..S......	16	209	1957	35327	771190	2.33	Basic	PKA kinase, PKC kinase
51	R.....S.S....	24.98	52	1748	5226	735863	4.19	Other	novel
52	....R.S.D....	22.21	31	1696	2040	730637	6.55	Acidic	Casin kinase II
53	......S.D....	16	170	1665	33340	728597	2.23	Acidic	novel
54	......S.SE...	23.51	36	1495	3602	695257	4.65	Acidic	Casin kinase II
55	.....GS.R....	22.83	38	1459	3848	691655	4.68	other	#N/A
56	......SE.....	15.65	146	1421	33981	687807	2.08	Acidic	G protein-coupled receptor kinase 1
57	....S.S......	12.11	224	1275	71255	653826	1.61	Other	novel
58	......S.S....	12.93	192	1051	62035	582571	1.72	Other	novel
59	......SD.....	10.15	80	859	21922	520536	2.21	Acidic	novel
60	....R.S......	9.24	96	779	31568	498614	1.95	Other	PKA, PKC kinase
61	......S.R....	9.02	101	683	36756	467046	1.88	Other	PKA, PKC kinase
62	......S...S..	9.27	101	582	39579	430290	1.89	Other	novel
63	.....GS......	8.43	71	481	27514	390711	2.1	Other	novel
64	....T.S......	6.67	53	410	22007	363197	2.13	Other	novel
Please cite: Chou MF & Schwartz D (2011). Biological sequence motif discovery using motif-x. Curr Protoc Bioinformatics. Chapter 13:Unit 13.15-24. doi:10.1002/0471250953.bi1315s35. Schwartz D & Gygi SP (2005). An iterative statistical approach to the identification of protein phosphorylation motifs from large-scale data sets. Nature Biotechnology 23(11):1391-1398.
Parameters for this run:
fgtype = 'prealigned'
fgcentralres = 'S'
width = '13'
occurrences = '20'
significance = '0.000001'
bgdb = 'uploaded'
bgfile = 'Zea_mays.AGPv3.28.pep.all.txt'
bgtype = 'fasta'
bgcentralres = 'S'
Results for (Central Foreground Residue: S ; Background Residue: S)
It took 11 seconds to preprocess background dataset
Raw sequence data (motifs followed by their matching peptides):
......SP.R...
DEDHDDSPPRKQP
SVEEEASPPRSSA
ERSETASPDRRKD
GEIPDASPDRHSI
RQREDLSPPRKGA
ADQDDMSPPRKSR
EESEEGSPPRASE
DEDHSSSPTRSHD
DAQPDASPKRRKR
AKENPPSPKRSKT
AIVEPESPGRRSE
RRRPDPSPVRRGD
NPSPDPSPTRREP
GKPEPASPVRCSK
GERPDQSPPRVAK
LEEPDRSPDRYHH
GKPEPASPLRHSK
RRPPDPSPRRRPD
AEDLPFSPSRSVD
ASEDDESPPRKQP
DEDHSTSPTRSRD
RRRPDPSPVRRGG
PASGDNSPPRASD
GHAEHKSPPRSHS
TQPETGSPLRKSI
AAPPPPSPPRVST
PPGYDRSPSRSPG
GANTMDSPTRESE
GDSNLPSPTRLSN
DGDATPSPPRHHQ
GALNIRSPDREEP
STPAPPSPRRSSV
EAPQPKSPPRYPD
SDGEICSPKRRKS
GPPQPSSPDRQSR
RQIPDASPTRGSI
PKVSPPSPDRSSP
GGGYSKSPIRSSS
YGRGDHSPSRDGP
ERGNGYSPDRRGR
HESPVLSPQRKPS
YGRDDHSPSRDGP
GMDNIFSPRRLSR
EDLNDHSPSRMDN
GGYYVQSPSRESH
SDEPGRSPDRYHH
PVEDNASPVRSER
KSLPDLSPPRSHV
DAVETGSPSRDVI
DENSLPSPTRDNA
DNADPRSPKRSCN
AEGLSFSPSRSVD
SPSPERSPVRRNN
PAPATPSPPRRPG
SRSPPVSPRRDKS
AAAKDFSPPRRPS
DVEATASPTRANH
SRSPARSPPRNSS
PGSEAASPRRSGA
GRGLPDSPDRSYR
GVGESSSPPRVDA
SVLNIGSPSRKQG
NDGEMCSPKRRKS
VARTTVSPPRSED
ERSPIKSPVRSPT
DDEFDESPSRLDP
EPVSVGSPRRKSD
DGATPSSPGRSHR
NGPGGASPGRSQS
VEVQPPSPPRTST
AEPASTSPKRRKV
DATRPPSPPRRGE
RATNGYSPDRRGR
VAFEVYSPDRLVG
ESLNVESPPRRNG
NSEGPVSPDRSTP
IGYGDRSPPRGGR
QADSNNSPRRSSS
SYGPHASPYRQSP
AAPSFESPKRSSM
PRKTPPSPKRSPV
VAFEVYSPDRLAG
ALGFDSSPGRSSK
TPEIYESPRRSSC
GGSSTDSPDRGSI
HESPVLSPQRKAS
SPLSPPSPGRRPG
DEAPHLSPRRASG
VAEKPPSPARSKR
DRSPSRSPGREAR
DMEESSSPFRDGA
ITAEEKSPEREEE
RAAETSSPPRPKH
HVNAERSPGRKAE
DREPYPSPGRGLD
RISDNYSPSRHSV
PRRKPASPPRKRS
RAAENSSPPRPKH
DGVPPYSPGRVGA
KAESPFSPSRVKV
ASSPPRSPKRGGG
PPAETPSPQRRRK
EELNLMSPMRNGE
QGDSGTSPPRQSH
YEEAGSSPTRHPL
PRKMSPSPERSPV
ASSAEASPTRSPQ
AVYYVQSPSRDSH
FFSAPTSPTRGKD
PPSPKRSPVRHND
RIDAVASPDRECP
APPPSPSPPRATD
RGRDSLSPERRSP
PTREDLSPVRRRQ
EVEPCTSPRRSNV
PGAADASPSRTAD
RRSPFPSPRRRES
GQAPEASPGRYQR
RRYASVSPPRRHS
NPSPAASPTRRDP
SPPATASPSRRPS
TSLAPSSPPRSPP
KASPLPSPPRLSA
GNDYSASPRRQEA
VDVADTSPTRASS
QTSQPSSPNRKSA
SDNERHSPGRYAQ
SRVPPLSPIREPN
GQESTISPTRRAP
FDSPPNSPERGNT
GPSTTISPERANG
GMHAGPSPPRRAE
AVSLPSSPNRSGI
LEAGAKSPERQDD
SELVVGSPTRTEG
RAKRPKSPPREPE
RAAETSSPPRPAK
ESLNAESPPRQNV
AEASEPSPKRRRE
SFGENFSPARAKG
EELNLMSPMRNGQ
STDMIDSPVRQQK
YEGAGSSPTRHPL
GGEAGASPRRPEE
SHSDPPSPSRFKP
EPRRDSSPERGDG
KGVNLKSPRRKVG
PPQGSPSPYRVPS
RARPFDSPPRNFR
RRTPPDSPPRRYA
LGSAPTSPQRKHI
SRQGETSPPRPSP
TFDSPKSPGRQFS
SSNAVPSPVRTTD
VIVINDSPERRSE
SRTADASPAREPS
IESLSLSPQRNSN
IEPLSSSPRRNSN
PPPGPASPARSEA
SGPAPPSPRRTRS
ERIEHGSPLRLPG
TQEQESSPNRLDD
RRSPLPSPRRHKS
AVSAPASPTRARR
ASSISGSPRRKPK
PGFAGSSPPRSRK
TKEEGGSPIRNPL
VPSGSPSPKRQAR
GRRTSPSPVRRRP
SSRPSPSPSRVPP
HSSPAASPPRSAS
GFQYSPSPQRFNG
QVPEAASPSRAPT
GKVEALSPSRNAV
SPVKARSPSRSPP
PSSPPRSPPRTRG
AIQAHESPPRSAL
DVPEAFSPRRDIL
INSSEQSPDRRSQ
GGAAAASPMRRHS
AESLGSSPNRQGT
SNPDYSSPNRKPL
FSSPVQSPRRLSN
DSNPIPSPRRARG
PRRKPASPLRKRS
YSPPYRSPPRRGY
CAAGAPSPSRSPA
GGTVSASPMRRHS
APAAGSSPKRKQA
RLSPSSSPTRSAS
TELASSSPLRKFP
LQSGGRSPKRLNG
GISPPSSPIRIDI
GAVLFSSPLRSNG
FGGGAPSPSRWPK
FPNPGRSPARSAS
AGTNPASPHRRIA
KAAVAASPSRKPR
LVPSAPSPRRSNE
ANTGHPSPPRCSL
RRDRSPSPYRDRR
GAPARLSPKRKAA
SASTPASPARAST
SYNHSPSPPRGYR
TIGGRPSPKRIEG
ASPISRSPGRTEN
TSPISRSPGRTEN
SPADTSSPARKDN
SSSRGSSPGRSPV
GDSKESSPSRQAV
TRTPVTSPLRSVS
DGDGSGSPERATA
SPAAVGSPRRLSS
TSLAASSPPRSPK
YGHLDASPRRGHA
RRDRSVSPYRMPE
SDSSVASPARSSF
PRRRPPSPVRRRS
QGGSAFSPTRKAA
TAHRSFSPGRHDG
VRRRSPSPPRRHR
NAVAPRSPYRTAA
ARLDVRSPDRLAG
AETLARSPSREPS
GVMWISSPDRLED
ATQHPVSPVRTPP
GKAPLRSPGREDP
EVQRPISPSRVAD
DLGNVGSPTRQLK
ATLETSSPVRGQA
RIHTVASPDRECP
YSPAARSPRRRSV
RRFFLSSPGRSNS
SRRKQHSPTRIEN
AADLVGSPYRKLR
DAARPPSPLRRRV
PPPKRRSPSRSPP
APAAGASPRRRGV
AESLGSSPNRQRM
AQGNLVSPTRLRP
FAASPPSPLRGPS
SASILQSPGRLPP
PLSSNRSPEREKE
PPRRARSPVRESS
RRPRSPSPGRRRP
SNFVGRSPVRDDQ
GLPGSGSPDRRVV
RRYRTPSPERPPV
AADLIGSPYRKLR
SNFVGMSPVRDDQ
CDPIPDSPLRSQF
SPRRSISPRRHSP
KVESQFSPSRVKV
RQIMSRSPARSPP
RGRDSLSPARRSP
PPRRHRSPMRLSP
APRRYVSPTRYAG
IADASQSPSRWPL
SPYGRFSPERDIR
PRSMSFSPERVRV
DPVGELSPSRNPL
PARISRSPHRPSR
TRTSVVSPLRSVS
SPAVVGSPRRLSS
RDFMTASPLRGEM
PARISRSPLRPSR
RENFSTSPLRAWG
TSPPAASPPRQTQ
AYGSADSPKRNGH
MATPLASPVRKAV
ATGADDSPARRTR
SALTSESPGRRRA
SPDGRVSPERFAR
KTGVPLSPGRDVH
ASPGSSSPPRGVR
RRLRSPSPGRRRP
RSDRYDSPRRGGG
KPLGGTSPSRSLK
KSGKPVSPNREAL
SPHGRYSPERDIR
RLNQIISPERHDP
TLPTILSPGRSPT
PPRRHRSPMRPSP
TPSAKASPLRTGS
NISRSPSPHRRVV
QQQTPQSPPRPDL
GGEGSSSPARSLT
PASAGSSPSRAQA
SPASVGSPRRASA
GQQDWNSPARLPV
PRRRPLSPVRRRS
SNNVNSSPNRFQA
LSRPSASPERPER
HSRTAFSPSRDGS
STFGNGSPARYQN
QVSTFGSPRRCGG
VVGAGGSPARWDD
GLSSTPSPSRRLP
VLQGSDSPERTAG
GSQRSPSPYRPRR
RFQTTSSPSRGTE
LVPTAPSPRRPNE
PTPAAASPSRLVG
SSVAGRSPARDHA
QPAARPSPRRSLG
FLLNAPSPERATK
RHRSPLSPRRHRR
RSPMRPSPRRGRG
SSWRSTSPRRSIS
LRSVSRSPARISR
ESKGLGSPPRIDS
LGNLLFSPGRLRD
PVPVMHSPPRPVT
DLGSPVSPLRVRA
LARVFGSPGRNFT
ATFSTASPSRFAT
DLGSPVSPLRARA
LVGAVSSPKRPFA
PVATVSSPPRALP
RSPMRLSPRRGRG
LDYVSCSPFRVPI
PFGSRVSPNRPAS
LASPHPSPARGLL
ENVVRKSPNRELY
SLAKQKSPVRPEA
LDLQLQSPSREVL
LVSPHPSPARALL
PQALKESPARAVA
AQLAALSPARRLL
...RS.SP.....
SPSRSYSPDDYKK
SPRRSRSPDDYKR
RKGRSPSPPPKKG
KKVRSPSPPPKKA
KKVRSPSPPLKKA
DLDRSPSPHDDKS
PPRRSPSPPFKRS
KRRRSHSPVEYKE
HRDRSRSPTSNGN
PSRRSPSPPFKRS
SQSRSYSPAPKRK
RADRSPSPNGNGN
DLDRSPSPQYDKS
MADRSPSPKGNGN
RRSRSYSPPVGRS
RRSRSYSPPVRRS
SPRRSVSPAKEKE
SPRRSVSPVKEKE
SPMRSASPPVKEK
DRSRSRSPDDRNP
PRTRSLSPIPKGH
PRSRSYSPAPRRG
SPRRSRSPADPRR
SRKRSRSPPPPPP
SRSRSRSPQQYPT
KKRRSYSPASRDD
RDDRSPSPKGNNE
GRRRSPSPYGRGR
GGGRSPSPPPRRS
HRFRSPSPMSSPN
SRSRSRSPQYPPD
VRRRSPSPPPRRH
IKDRSTSPDSMPM
GRSRSRSPPPQRR
MSKRSRSPSDGYR
PAYRSRSPPAKRR
SRSRSGSPYEDGY
PRSRSRSPHPPPE
GARRSPSPYGRGR
NSKRSRSPSDGYR
RSARSPSPALGRN
EGRRSTSPYNSRS
PARRSASPPKSPP
SPARSKSPNVSPA
RHGRSMSPEEHRH
GRGRSRSPYIADR
PQGRSGSPVGANK
RPARSRSPATEPP
GRLRSRSPGLNGS
KRTRSISPQGRSG
MKKRSVSPADSSV
RNGRSVSPGNIFN
SGQRSPSPSPNPA
EGARSPSPEPVYD
RPDRSSSPSKIHS
NRSRSASPIVSRS
RSPRSRSPQDQVM
SDFRSRSPAEYSA
HHNRSGSPVGAPQ
DIMRSYSPAALLN
QQNRSQSPDNVQS
HKTRSGSPKSELS
FRARSRSPGKPVE
YGRRSYSPAARSP
ASFRSGSPPPDGD
LPKRSSSPPPPPP
QRLRSASPSPSPS
ERGRSSSPSQLQS
ELSRSSSPNNRPT
DPLRSRSPDAAPA
PYMRSPSPRYRRD
DWTRSRSPTPVHG
SSRRSSSPFSAGH
HFSRSPSPRSKRT
PHHRSSSPPLSRP
SSARSLSPSTGGH
SLSRSASPDPELV
APERSPSPSPPPP
STARSASPTDTFL
PSRRSSSPFAASP
SAARSSSPSGSAW
TVSRSSSPPHLDG
.....RSP.P...
SPVRRRSPSPPPR
SPGRRRSPSPYGR
LAHRRRSPPPPPR
SPVRRRSPSPPRR
ARRRDRSPSPYRD
GRYRRRSPPPPSP
PREISRSPPPFRR
RRRRDRSPIPYRD
YGGRGRSPPPPRR
AREMSRSPPPPPP
SRGRRRSPNPNPS
SSYRRRSPLPSPR
GRRRLRSPSPGRR
AREVSRSPPPPPP
RGGGGRSPSPPPR
AREMSRSPPPPAK
VRRRPRSPSPGRR
RRNISRSPSPHRR
PSYRRRSPFPSPR
ARDVSRSPPPPPD
SPGARRSPSPYGR
GRYRRRSPAPPSP
RNGTSRSPPPKRR
GARKGRSPSPPPK
SELLDRSPPPPPD
SPRDDRSPSPKGN
RRHFSRSPSPRSK
DRHRFRSPSPMSS
PSKKVRSPSPPPK
GSELQRSPSPSPE
HSPSRRSPSPPFK
RKHYSRSPAPRPR
SPMADRSPSPKGN
RPEGARSPSPEPV
SAQRRRSPPPPSP
GWVRRRSPLPPPP
SPRADRSPSPNGN
ARSQSRSPVPDPR
SKSRGRSPNPNPS
HSPPRRSPSPPFK
DRHSPRSPLPEKK
HGGRGRSPPPRRG
EPERPRSPAPAPE
DDEDQRSPAPNND
GSPYMRSPSPRYR
GYGYRRSPPPMYS
PSPRRRSPGPLRR
SFSGQRSPSPSPN
PSKKVRSPSPPLK
RGGSQRSPSPYRP
PANGKRSPPPPPL
RVDLDRSPSPHDD
RVDLDRSPSPQYD
YDQTNRSPPPKTE
RRSPSRSPPPKSA
PRVSPRSPLPEKK
DWTRDRSPTPVHG
VKEKERSPAPDGS
NPPPSRSPPPVPA
SPAAPRSPPPSDE
MASSPRSPPPAPT
SPPPQRSPTPAKH
HQRHSRSPDPGVV
AAAPERSPSPSPP
LGRSARSPSPALG
TTTAARSPPPPLA
QPPVPRSPTPLDL
.....GSP.....
SKGERGSPLQRKH
SYGYAGSPSHRGN
NASSIGSPGPGRT
NNSSIGSPGPGRT
VAVAAGSPGKKRV
PKEYSGSPPGSRS
SPGLNGSPRGRSR
RGRERGSPDYGRS
RSKERGSPDYGRG
PDSSPGSPSPRDG
SPEEPGSPRCSSS
RGRERGSPDYGRG
FDLESGSPRKGRK
SSGAEGSPRSPGH
SYGSRGSPSPSFG
GKMSAGSPESEKR
NTSSIGSPGPGRT
PADSDGSPLHRRS
ESHEIGSPKSLKD
SYSSRGSPSFGGR
QEGSPGSPGADTG
SRQASGSPSGGSD
STKSVGSPDKRQV
SGLGEGSPKSERS
PAGEPGSPRAWGG
VFSSSGSPRHGFS
YKDAFGSPGGDRH
ERRRPGSPPPQRR
ISSSSGSPRAYST
EDGKQGSPPQFSS
EPPSNGSPESEKS
SSKGVGSPGSGGK
MGTGEGSPPARRG
RRSYSGSPGQQPQ
PFSSQGSPRSPSG
GAGGSGSPMAQSR
SAVPSGSPSPKRQ
GSESSGSPVKDTP
IAPAAGSPRKTRS
ACGSGGSPSSRSQ
SRQASGSPSGGTD
SSGSGGSPPAPLS
GRSASGSPFKSSR
PSSPPGSPPPIRH
YRNYGGSPPSKDS
EITENGSPIVDKH
SGGGGGSPAARAH
HSSRPGSPGSQVS
EEGEVGSPAGKGS
DTGRGGSPTGSKS
HQEDFGSPGQKKH
DDERRGSPRGSQS
GGGLGGSPPNRYS
RSKNEGSPGPCKG
GGGGAGSPPGSPG
ARESSGSPVKDTP
RSAPQGSPGASSG
QGFGAGSPKSFRY
PSSYKGSPANSSV
HRHSIGSPRDANR
RKPDSGSPDFQKE
PPVKPGSPTKDKD
TNFSAGSPESKDS
SSGGAGSPPPLHR
RKRDSGSPDFQKE
KSSISGSPAKDVG
DAQAHGSPVPESN
IRRRAGSPPSDGS
GDTAAGSPANSHG
SYGFRGSPMPVSS
GGGLPGSPGGGAR
KQEERGSPMNEAN
SQSDDGSPLKKTK
CRSRGGSPSSFSG
DCTEEGSPEAKHC
EEASAGSPRKLNG
NEGKIGSPEHVTS
SGAPPGSPRLRRA
PASASGSPSKDAV
DRLRAGSPVYGRQ
GGAAAGSPPGSPG
GRDASGSPSAPPS
SRSSGGSPELRPL
GCGEEGSPQADAK
VGNATGSPGAEEG
AAAAEGSPLHRRN
SAEEFGSPVGRIV
SKSTGGSPPATGN
DRDRWGSPDPYGR
ESAKAGSPSPGKT
KTPANGSPGNDSP
VSCIIGSPKAMHQ
RSNIPGSPEADVH
GSVSCGSPRSTAN
SGGIHGSPLGKSA
AEGSCGSPRSVKV
KTAANGSPGGNDS
VPFSPGSPTEQSV
PYYAAGSPYHRHA
ESSASGSPTSSTP
ERDRGGSPDASGP
SGPDAGSPAFSVR
RALSVGSPKESSP
AGTTSGSPPSHTK
PKFSKGSPQAHAN
GSGGAGSPIHKFE
KGIRGGSPNIGRR
HSISNGSPVSKAD
SRNITGSPGIQGQ
DASALGSPRKSFA
REYPSGSPMFTSN
AGDSVGSPASINN
DQPPQGSPSPYRV
TRLLDGSPSHRKG
TGSLPGSPSAASK
PGELIGSPKVPVV
RLNLVGSPDKESK
SNCQNGSPVASPN
GKHGSGSPASGGI
PYSRRGSPSLSRY
RSVDIGSPKDILC
KRAGIGSPIERIV
GISNQGSPDQVFS
GKMSAGSPELEER
GRQESGSPQSPLG
GTTNEGSPRQDGA
AGSPPGSPGHSLS
HDDGNGSPAVSSG
TDGKKGSPSPTKA
GDTAAGSPANAQG
RGSRTGSPTADTP
AQVPSGSPVQRPK
SVVPVGSPRGGDP
VSPPDGSPKFFDC
SQQTIGSPKVQML
RHPADGSPMARVH
SSNRLGSPIGYVG
DAEVHGSPVPESN
DYYSTGSPVDKAQ
SDASGGSPASPQA
SGYVSGSPRHAGA
TAAEAGSPRSPDL
VIHERGSPETIRD
SPQGGGSPTMGHR
VQRDNGSPPPLSV
NDEDIGSPTSIDA
DSPEGGSPEKLNL
GATYGGSPSFATG
WQPSRGSPECSPI
PAGPGGSPEKPVL
LGADGGSPRVNRS
VNQARGSPVCVQS
TSTLAGSPTSSPN
KSTEKGSPDLFGA
HRGGPGSPLPLKL
TGEAKGSPGDASA
APVASGSPSNSVS
PIDSEGSPAAAPR
VSYGDGSPDSAGK
KALNLGSPKSGDA
SKGKLGSPLPASW
ELDNNGSPKDSGD
GPSSLGSPLKLVS
YQGQDGSPGTASH
DDSDKGSPVDLAK
NKAGAGSPSLQDK
AAFFCGSPPARTN
RIAFPGSPGQRIL
FAVNAGSPLDVSK
ASPPVGSPRFFDC
QEKLIGSPDIRPK
TGSQVGSPAQTGR
INPGLGSPRCPRC
PSMREGSPDDHVT
TARNNGSPDNPQL
PQPEAGSPSAVAA
PGRKRGSPGDVAD
YDRRGGSPYMRSP
SDLVSGSPDGHGY
YHLSVGSPASQER
VPFVPGSPVERSV
RASALGSPLSTSW
EHVGVGSPTGRIA
QVPSVGSPRNLNA
PVSNNGSPITEGV
KPVGAGSPAAVAH
IGITRGSPPELTS
ALKPGGSPKKGEV
IPDYVGSPAAEPM
DVVQNGSPSGNEE
RTATPGSPLPGSI
LDAYSGSPKQNEL
RMSLQGSPPAQPE
EAVADGSPADGEL
IKDYVGSPTTDFL
DSIRAGSPVTVNQ
QDEYRGSPPDLLS
KIIAPGSPSSSLL
LSGLGGSPRASEA
KVAASGSPWYGPD
PGRHHGSPAADLI
RNRHSGSPVLKSP
RVGTKGSPASTTT
VPRASGSPPVPVM
ARRLLGSPPGSGY
AVPDPGSPKVSCI
LGGAGGSPQCRLA
PPYQGGSPPGPPP
LRTPYGSPPKNGL
EAEAGGSPALIAR
VITPAGSPTTKAA
EVAKLGSPSEVVK
AAKEDGSPTEEAE
LLLIPGSPSARRS
HVTGTGSPTNATI
KPVGSGSPPPAAT
PFARQGSPNPAES
AAVALGSPAPHQP
LKKDDGSPVNPAI
VFADLGSPVSPLR
GLTGTGSPTVNHI
DLNLVGSPEVVDM
FQLVSGSPLEASK
......SPR....
NGINDQSPRSDES
SGTNDVSPRESIS
EPEDDKSPRLDSS
DSTEVESPRTPSR
APTPGESPRAPEP
AATIEESPRSSGA
RTPPPESPRSDFS
TPEPKESPRAGGV
DSEIVRSPRAPTH
EPEDDKSPRLDLS
DSEIVRSPRVPTR
AGSNVTSPREWSA
KESFEKSPRHDTY
RTPPLESPRSDIS
SSSTQLSPRSGSA
APEISESPRKSTE
SSTNGPSPRDRDR
DTTEAESPRTPTR
SDANVSSPRSKVA
SSDGPLSPRSPTL
RLSFDRSPRSGDT
RAMIDYSPRVPVD
GGGGDHSPRDHPD
NPEANDSPRHSST
DSTIGDSPRVDQL
SLRDDYSPRGSGY
SSANGPSPRDRDR
GVYDIHSPRIPST
DREEVASPRFDSS
FSTPPTSPRAEES
SDQPLPSPREQGK
ALSTAESPRSGVM
DSAICDSPRADQL
TGTNMDSPRASKA
GVYDIHSPRIPSA
APDGSRSPRSRSP
TAEGSHSPRHSRS
DSPEDRSPRLPPP
SASPVNSPRQRKS
IEDDEISPRKPEA
FLSPPSSPRSGAK
ISAGDSSPRDKSP
WADPGPSPRAYGR
RSPPPPSPRHQRR
RLSFDRSPRSVDT
AATELLSPRAYSA
DGIPLRSPRATDS
FGGPGFSPRSDAA
KVGDRHSPRSPLP
GISNFSSPRVSPS
ALSPMASPRHSHS
ENGSVESPRKDDY
RSSPRVSPRSPLP
SSPPPRSPRASNP
VKEDNQSPRSRRV
APQELNSPRAGAS
NLSPKNSPRKTSC
KFDDDVSPRYTHG
SVGGPVSPRSPAL
ASPYRQSPRLDSK
VLSPPDSPRGTDK
KIQNIYSPRGSLV
FGGIPSSPRTPIK
LVSPASSPRSSSV
SNASVPSPRSVTS
NEGKQESPRGYQK
AGDTEASPRGHGT
DTFEATSPRHGYS
GQPPSCSPRSIGS
SPSPSPSPRSARQ
LEDTLYSPRVHSS
RPSPSPSPRMMSG
KVTERRSPRSPIT
ASTPPRSPRGRPA
SPSLSPSPRNHES
PGADHYSPRYHSH
DVDETASPRTDLT
TKSPRQSPRGGDK
LPSPSPSPRTPTR
EGIPLRSPRATES
PDMDPPSPRVSGC
AAAVAESPRASTP
RASFIPSPRWQSP
QNDYKKSPRYFEV
SASFIASPRWPGH
FISEALSPRLKED
RLTSVPSPRVPLS
FADHGESPRHAKF
LSEFVESPRYEPE
DPYVTSSPRHKGK
PPESEQSPRDGGM
PEEAPVSPRGGGG
RDLNVVSPREASE
DADGQPSPRMAFT
TGKPNVSPRSPAA
SDSEKLSPRFLGY
ARTSFLSPRSDSV
AVDTSISPRAGMD
GSVSCESPRSTAN
GKIISHSPRTQRP
PPVHTPSPRTPSS
DSQWSHSPRNASL
PSTTPHSPRIAGL
RSDVVPSPRDVPD
SPLREESPRSGGA
AAAQNLSPRAPID
AETSQPSPRLSDP
AAIQPTSPRYFFS
RSPAPPSPRHQRR
CGGAIASPRSCSS
KLDEGLSPRHCAL
QISTASSPRLHSS
PLGEPPSPRAAHV
SPLPAPSPRDREG
AMFTQCSPRHDLR
PPAPLSSPRDNGA
SPGHSLSPRMFVP
SDISSSSPRSMTK
DVPSKDSPRSRPE
FVRPSSSPRHGSG
PAGYPSSPRSAAS
VNAADKSPRHMKV
SPPAPPSPRYRRR
ENSYPKSPRNNVH
LFSDPFSPRAASK
SSPLVASPRVGGG
SRVVVPSPRSVSR
SKDRADSPREQFP
GISLCPSPRSRRS
RPPTFPSPRLSVH
QTAPDTSPRARHI
SVSAASSPRKSAD
STSCAESPRLAQI
SSPSCPSPRGSAG
LSSGATSPRTYTR
PAVTADSPRKKSF
ISPRRHSPRSTPS
AEVIALSPRTLVA
GEADARSPRGRVL
AHCNSCSPRGGRN
QVQAPSSPRDGED
PDSEKLSPRFLGY
LSGGLQSPRATQV
AAIQPSSPRFFFS
TAADSLSPRDAEI
PPVAAPSPRSTPP
IGDAFNSPREKVC
GDGTPPSPRELYT
GGGLLLSPREAED
AEVIALSPRTLMA
APAHSLSPRGFAV
VEGDGVSPRVRLG
SGPQNISPRIGLP
RPPTFPSPRLSAH
VAAGGASPRSNGG
IMSTSASPRQIST
AEVIALSPRTLLA
PKNNSSSPREARE
RKAGLDSPRCEVV
YQSNLQSPRQIAL
VGPFPESPRLARF
PVADRSSPRVSPR
AEREDSSPRQINL
KLRGNSSPRLSSD
NGGGEESPRPAVK
QKNLQLSPRHVEA
ETQSLASPRSPTG
SRLGGYSPRKKKT
TLGGLTSPRVVPN
NLNGASSPRSLAN
CVAVGSSPRFRVY
GTVVLRSPRASQL
PKVVTKSPRQSPR
AAAAAASPRNFRR
GGASTASPRAAPY
GQKPSSSPRGAPG
LELVVTSPREETP
GFYLHPSPRGNAG
RALSLSSPRAAAA
VRMAVASPRKVAA
HVRKSVSPRPPLA
......SP....R
SPGGNDSPGGGDR
GSPGNDSPPGSDR
RSGPNESPVSRGR
SPPKVQSPSEVDR
IDDSPASPSTPPR
PSDGYRSPVGNGR
SQGSPRSPSGGSR
SGGSPASPQASER
NDEDAHSPGGRGR
DDTSPYSPEKRNR
PSDGYRSPVANGR
GGGRRRSPDYYDR
SNSHGRSPNNKDR
YGRRGDSPVYRSR
NGQDTDSPSKDPR
RSGPNESPISRGR
TSNGNLSPKNSPR
RSDMPQSPKAPIR
SGSQLDSPNSSVR
SHSKSRSPVASRR
DDSGVLSPYSFSR
NAGGLVSPAGSSR
RQRREASPPGYDR
AGGGLVSPAGSSR
TGGRASSPVVADR
SKSNSHSPSSGNR
SPSQNQSPKTPSR
PDHEEQSPVSGER
SPPRPSSPTTSTR
GDESVRSPGSAGR
QQKGLLSPVNTNR
CDSPADSPSHPSR
DDKSDQSPVFDHR
SSSDPDSPAVTPR
IIDADRSPSNPDR
YGRRGDSPAYRSR
QSDVKNSPKKRGR
ISDASSSPSSSSR
IHDPVPSPTTSGR
HTRGSYSPGPSNR
EAGRQESPTETNR
SRSSSLSPITVDR
DRRRQWSPYHNDR
NGQDTESPSKDTR
KGDSLRSPVSDCR
EGRPVVSPGSTKR
AAGALQSPSESGR
SKSNSHSPASGSR
PSSRPSSPNPRPR
DNGRGVSPAGGGR
EMKSASSPFTGDR
GQMKLQSPNISPR
TGGRASSPMVVDR
KDDTGSSPTAKGR
FIDPPLSPTEGER
QNRPSESPVTPSR
RDNTAVSPPEEQR
NRGGVSSPSWERR
VSDAASSPSSSSR
SKSELVSPASSPR
NPSQPSSPTAKRR
GSSGNQSPEPAAR
HHRGGHSPSPPPR
EAGMQESPTEINR
QQTGTSSPVVSRR
VVHGSDSPDNGKR
DVEHPASPKYSER
RIVGNNSPDSEHR
RDRHERSPGILGR
QGNVHTSPVSGNR
NQLSTDSPNKVLR
TMRREPSPTPNDR
GDNVAVSPAEYQR
SSAAPLSPDARQR
SPVPPASPIKHSR
GEPSPLSPAKYSR
ADDGNASPLALPR
RPSTPVSPCSSAR
RRPSPHSPEHQKR
RDRYRRSPAYRSR
TGYGDRSPPGGGR
RKKKPQSPPQAHR
SPSQSSSPGKQSR
PRRRPDSPPIRRR
PGTGSSSPGSVKR
GARSPPSPSPSQR
ASPMTESPSNKQR
NQLSIDSPNKVLR
DSQEYRSPEHDNR
ATVHSASPVNSPR
GGGSSSSPSGLGR
VHKRYASPSLRDR
RAPSSPSPSASSR
SSSSSSSPSAHFR
KRSVSRSPVHHNR
TKHQTDSPDDSRR
HSTPALSPMASPR
GFDGMYSPGGGLR
KTPSPLSPPSPGR
GRKPKASPPFPDR
SAAGGFSPSKGSR
RSPNHHSPDPRRR
SSTTFLSPPSSPR
RLEAKRSPTTSPR
SSATVLSPPDSPR
EISEADSPEDSLR
YSDTKTSPEDNPR
HDRDSSSPDAIRR
ESGQKASPGVELR
PAPAPKSPSSTGR
EAASGDSPAASIR
SLLNTPSPYGTDR
SPNHHHSPDPRRR
HAEGSSSPVIRVR
NNTSASSPEKKVR
RDLFVASPEAGRR
RSRVSASPSPRRR
NENEATSPTSDSR
ARSPSRSPPVSPR
AKFSVNSPVEAMR
AVSPVVSPAEYQR
IPASLPSPTPPDR
AAGSGSSPSEHRR
THDPIPSPTTSAR
RPFPPPSPAKHIR
VRDDRLSPTSSAR
IGLSEASPDTIRR
RSMAKKSPSFTPR
SPGRRTSPSPVRR
SPRRHRSPLSPRR
PKYTPESPGDATR
AVPKEQSPGPVVR
PASPSPSPSSSLR
SLHISRSPVKAHR
EVDAAPSPSPPPR
VRPAPASPIPRSR
YRIAPSSPNSERR
NKVVPRSPYLAPR
WRLVSASPAFRDR
KAMTALSPYEPPR
AVPKEQSPGPVAR
AVPKEQSPGPIAR
QKAQLPSPSPSPR
VHSPVSSPVQTRR
SLSRYPSPFTRRR
CGAPRPSPSPSPR
AGPSLPSPTSDAR
PPPAAESPEAEAR
VAPAAASPKPRGR
ERQCSVSPQHAGR
LQLQQVSPASSSR
AASPPPSPPHAKR
SLLNTPSPYGTNR
AQQPKLSPQEAVR
QTRKQSSPLEEER
IDKDISSPLDEIR
PPAAPVSPAAITR
LTPKAESPFSPSR
PPAAPVSPAAATR
PLSTAQSPGAAAR
YGLPRLSPSPVFR
SGPARISPELEER
MAPSSPSPAAPTR
DVEAGTSPPAAPR
PTSAAASPKTLRR
ELARFESPQVRHR
FRGREPSPEPLLR
SEAAAASPALRHR
ATALANSPEEKKR
LEGPSCSPDNTLR
RAALPASPATAAR
ARTLTTSPATKLR
.....RSP.....
PRNNSRSPPGARE
ARGGGRSPDYDRQ
PRNNSRSPPGARD
RRSYSRSPPLPPP
LGASSRSPDVERP
RRRYSRSPSYSRG
RYGGGRSPAYDRY
PRNNSRSPPAARD
LGASSRSPDVEHP
NWGGSRSPPNGSY
RRSYSRSPEQQPQ
SGSVSRSPPVHHP
NWGGSRSPPDGSY
PIKHSRSPDDAQP
ERSLSRSPAVNRS
MLVQKRSPDADPP
RRNLSRSPPLDVF
VRRPRRSPDVARP
TLKRPRSPDGDNM
TLKRPRSPDGDNI
SRVDSRSPKKQRE
MLVQKRSPDADAP
ARSLSRSPPLPPP
DSSKSRSPDVFAS
GRSYSRSPQHKGA
YGRGGRSPDNGRG
RYDRRRSPGYDQY
RGNSRRSPTNAKP
KRSLSRSPVDNNH
DQRSVRSPNHHSP
GARRRRSPEYDGE
GYGDRRSPPLEGI
GAGRRRSPEDDGE
RPGEARSPTTAPT
PRIGSRSPGGTVS
MAKLARSPTTSPP
KSSSRRSPTNTKP
SRVDSRSPKKQRL
AMYERRSPVYDRY
PRDASRSPHISRT
YSYGDRSPGYDQN
RPGETRSPTTTPT
SKKRQRSPDDNEH
ERRSPRSPITEKK
DPYGRRSPSYSSP
ARDVSRSPPAARD
NVYEKRSPPADSD
DQRSVRSPNHHHS
TRASARSPATDDG
YGGDRRSPDEITG
YREQRRSPSYEAY
VDPYARSPPVAAP
SLRRTRSPDMHNH
DNVNSRSPFDNIQ
VYYNDRSPPADLK
EEGGARSPPSPSP
GGGDPRSPTKAAS
SELLDRSPPLDRQ
KSGIQRSPAQDVS
SVRRTRSPDMHNH
NRRISRSPHSKHS
STAASRSPDGQMT
PKRAPRSPPQQQQ
DPLGPRSPDAAPA
EQKTPRSPEVSPC
AEGSPRSPGHSGE
TSKETRSPALSPP
PQASERSPDTILS
VYYNDRSPPAELK
GPVSPRSPALEDK
RTCSPRSPPTTIV
GKRSARSPPSIGI
DSPEDRSPQLPPP
RAGAARSPTTTTT
RYRRKRSPSVTSS
ESGRNRSPATTSG
DRHSIRSPTSSYV
RPESARSPGDGVS
GPLSPRSPTLEDK
LPTAARSPDNAAP
RAGAARSPTTTTA
GDSQKRSPGEVSG
PNVSPRSPAAGAG
QQVQARSPQQPPT
GSLSSRSPLQSSS
MQHQQRSPAVATE
LPERRRSPPQSSS
KRSRRRSPSAGSS
DDYDARSPIAEAA
SPTPSRSPELDPL
GSSPGRSPVHHHG
PGPVARSPAGVGQ
SLASPRSPTGGTT
PGPIARSPAGGQN
GASSLRSPNGPPE
SEKCRRSPPAAEV
GCLRRRSPPAPPS
DLPAPRSPEQSAC
ECVDVRSPGVVGG
TDEAKRSPGDASA
PSSLLRSPTVRNC
RAYAGRSPPERAG
DHKRQRSPESGVS
SSPASRSPSVSWL
PGPAARSPVGVGQ
PGPVVRSPVGVGQ
FAPSGRSPGGYGG
TEGTNRSPKKQDK
TEEAGRSPKNEKI
PPHLPRSPSTATA
MGFTKRSPQHPAS
EASPTRSPQKESA
GFNVGRSPAHNYA
FAALKRSPAEPSP
ASGGVRSPIKSPV
QGHTPRSPATFST
VDLVVRSPGGGHD
GSSVLRSPASNHG
NVPYERSPNAAIA
ELKGIRSPSISEK
LLSIERSPPIEEV
RATPTRSPSSARP
KTGMERSPLHPHH
IKSPVRSPTQRGA
SYALARSPSVSAA
VKERVRSPESPAK
VQPKHRSPAVSAA
RHTLIRSPTSGAA
PNSERRSPKMPLL
NSSYGRSPYSRRL
AADELRSPSEIPE
RDHLHRSPVSLFH
...RS.S......
RLKRSSSFELRSG
ELARSDSFDDYEQ
NLQRSSSFDHHDH
RHARSLSMDSLIG
NLQRSSSFDHHEH
KLKRSGSLGSNDT
KLRRSSSFELRSG
RHCRSLSIDSFMG
GHKRSGSMDGDTS
ALHRSESFSGFRR
RHCRSLSMDSFMG
GLVRSESFEIHSI
VFPRSRSFAPGAG
GLKRSKSVAPRPE
TLARSPSREPSSD
SHSRSRSYTPDDY
GHKRSGSMDGATS
TLHRSTSLELNSS
GFRRSGSGKPDPD
TLHRSTSLELNSN
GHRRSRSAESVSF
SFARSKSIIEESK
MFKRSNSGINLKF
QFKRSLSSNDVDG
GMQRSGSASPFHN
VLSRSLSLLGLAG
AFKRSLSEIGASS
THSRSNSRDLDSQ
MFKRSNSGVNLKF
MFRRSNSGISLKF
SPKRSLSRSPVDN
HLSRSNSRNVLEG
RLERSPSVSSDYD
VMMRSHSAELLRD
QPMRSLSYGPHAS
AFRRSKSAPSLGA
TLTRSYSIPSNSQ
YHGRSRSRSPPPQ
VLDRSFSSEYPGG
RHARSSSVLEGAG
LGLRSLSFGPEDS
RVQRSISAEGLRE
TFKRSISETTLER
RVERSISAEGLNS
PFTRSFSLEPGRL
RFERSPSVSSDYD
PLRRSVSLDSSCG
SCSRSHSFDEAEA
RGRRSKSAAEHPG
GQTRSLSCDPIPD
WRRRSTSLDEDDG
RSRRSRSYSPPVG
SLERSDSLPGGGP
QLPRSYSFLVKHG
TFNRSLSTEQMKE
AHNRSVSEPDFGR
RVTRSISAEGLHS
AHNRSISEPDFGK
SFRRSSSAIGGSD
SLRRSLSVAALEP
MLERSNSSVPFEL
PKYRSFSGEELAT
PLRRSLSAVAGYF
PPARSKSDGELYI
PYTRSASRGEHDD
QLKRSGSVTNWTS
DLERSYSFQLSRS
KKKRSLSRGEAPS
THWRSHSAEDTLS
PFSRSRSAGAGAG
SPPRSHSGDDHVN
QRPRSMSFSPERV
VDSRSRSGSPYED
TLHRSMSAPDIQL
AHRRSGSGQLIFS
EFKRSSSDGYEAS
AHRRSGSGQLIFT
DHRRSVSAVEQQA
TVSRSSSLSHLDG
RSRRSRSYSPPVR
PLSRSASFIASPR
ALTRSSSLSVLGE
TLARSKSDAGGAY
KLGRSKSESVDIN
GWQRSGSFTQGGT
SLPRSASSSNLDS
SRDRSRSRSPDDR
GFLRSRSTSGLPR
SPPRSHSRDDHVN
FDDRSLSDVSHSG
VYSRSSSFDQQTS
FAKRSQSFVDRGG
AVNRSRSASPIVS
VVERSESWEGGKY
KISRSTSMPSPKG
IRRRSISITPEIG
KIHRSISMPLPPS
HHRRSSSGGSSGS
DARRSYSGSPGQQ
SPARSASAGSFDD
VLSRSYSASVSSS
GLKRSTSTPFMNT
ALQRSRSLRDPST
ALKRSASIDRIPA
DARRSYSRSPEQQ
GMRRSASHTSLSE
KLGRSRSIVLSET
FLTRSQSALESPQ
PLKRSVSDLVVPA
SHSRSRSRDHGAA
GYDRSPSRSPGRE
YGRRSPSYSSPPG
VAARSESDEEDSL
RSGRSASVDEADD
MPSRSDSDSLLVR
PKRRSPSRSPPPK
GRPRSRSYSPAPR
RHSRSSSVSRFSG
ANLRSLSLQDLSR
SLQRSSSTPNIPM
MLPRSSSRPQLDL
GNGRSKSEPSLEC
HLDRSLSLQERLH
DDVRSDSEGEDDH
PVKRSASALALPP
PTPRSRSRSPHPP
SHHRSSSTSSAAS
INERSSSFIEERK
RRGRSMSELEFEE
SPYRSHSAILADD
RSPRSFSLSDLHS
DYERSSSDTEEKD
TTKRSVSRSPVHH
ATDRSGSGEHGGG
SFGRSDSTASVDS
LMRRSPSFNSRSP
QPPRSKSTQDIYT
PRERSLSRSPAVN
SADRSESEGEESA
EQRRSPSYEAYSR
KLMRSCSNIETTR
VKARSPSRSPPVS
FLRRSLSSTESNV
VLTRSASDVIGRS
EMGRSVSYDGPVR
SADRSESDGEESA
RRSRSRSRSPQQY
QIHRSNSTPCLSP
GYERSDSIVIDEV
GMFRSGSAPPTVE
DDVRSDSEGEEEH
SRSRSRSRSPQYP
AGKRSASAGGVSS
CGSRSFSGDFLER
HLVRSKSSDADNL
TFRRSGSSGLVWD
NSSRSLSVSDNND
QVSRSGSFSAAAQ
KVHRSESTKSLSA
SFSRSLSSQQVKE
SFSRSSSANSATT
RSPRSFSLSDLRN
VPLRSHSGGSASS
AGGRSHSGELVGE
SPARSLSRSPPLP
RSPRSFSMTDLHS
MLLRSASSPLLNC
HMERSRSEADAEA
QPPRSKSTQDMYT
PVHRSVSLAGGKT
LSVRSLSATPFPS
ALARSPSVSAAAV
IPLRSTSEDNHEP
SRSRSRSRAPEEV
GRARSASVAPPQR
HHLRSKSSLSAPA
PRRRSYSRSPPLP
HHLRSKSSLSVPA
RMQRSSSSQAPQG
APARSGSALFDDY
RKSRSNSDLLPRS
LLSRSMSEAAGRR
GVHRSASFGAATC
IMQRSSSGYEPTA
SAMRSRSDLNFRG
FDTRSSSIDINSS
RSSRSHSIGAERS
VRHRSRSSEKHDP
SAARSTSLDLGVD
PSSRSRSGPNESP
QRGRSVSRPPAER
AMLRSDSIREEDE
LSARSFSFASPAT
NFRRSFSSASSAG
PCSRSNSRGEAGA
PSSRSSSLSPITV
AHFRSLSWSVSRT
QQQRSFSAVANKA
TINRSQSHDGSKP
RLDRSKSGAAVAL
KIERSQSINLNRV
FASRSESVLGGYR
KASRSFSLLSPFR
PAQRSASFHGRGT
NLVRSSSGGFTNS
ERARSISGEANPV
YQQRSESLKQQQP
AVGRSRSLTDDDL
AYSRSSSNKLPGG
ASRRSHSGEIPLP
LSRRSPSFNSRSS
RMQRSSSHAQQNV
AIMRSRSLRDPDT
AFMRSRSNASSGM
YGQRSSSAGFGAG
AMARSLSASTKTP
GLPRSSSVSATAV
RVSRSSSDITNSK
SQARSRSRSQERE
ERERSSSHGIHDR
PPSRSWSNVGGSV
KISRSRSVPVSST
RRKRSPSVTSSPV
MNLRSYSASYERP
LVRRSSSLLTQKS
TWKRSVSSLSSSS
GRSRSSSRGSSPG
LSRRSPSFHSRSS
SIARSFSIPSRGI
SRRRSLSDLLKRD
LIRRSDSLSRADT
QSQRSISSLYEER
LPSRSLSMAVPRH
AVQRSSSKAEQIE
SPLRSVSRSPARI
SSRRSRSIHLTSS
AASRSNSLSTAGK
MKHRSRSSERDHD
HVGRSQSCVTYSR
HRSRSSSSSSFTN
LGLRSGSYGSLAA
SHLRSLSWSVSRA
RQGRSTSIYNLLG
PKHRSRSSSSSSF
NVTRSASMPGIAA
RYSRSPSYSRGHP
LARRSASDVAASS
ARSRSRSQEREED
SRRRSPSAGSSGK
GRQRSGSSTGSSS
LRWRSLSYASKKR
PIIRSNSVSTTGN
KIVRSSSGGFTNS
SGCRSHSSVDVVD
EAARSGSKSLDAE
EIERSASSSGSGQ
EIGRSDSSKSRSP
LPLRSASLKGSSE
ENNRSGSGNIAEL
LCPRSQSCVGDAA
IGVRSVSELAGVR
RDRRSESLAKRRS
GLGRSSSSPSSLA
RTSRSRSRSRAPE
RATRSLSTLTRAV
DRRRSSSVRSEKP
SPARSKSLPRSCS
HGRRSRSRSRSPQ
RATRSLSSLTRAV
......SP...K.
EATTTASPSKSKK
IEKTDASPKKSKK
PSVTPASPSGKKT
ESGSPQSPLGGKT
EQGSPESPEQEKK
SEQGEASPPKKKM
EPQGEESPVEKKK
ESTQGFSPSSSKD
ERTPPSSPTNRKK
DATTTVSPSKSKK
AKSPPVSPVKNKE
KLGLDSSPVKSKK
FTTPPSSPDNSKS
EGKGKHSPSSPKH
SKETDVSPDSNKS
EPDEPLSPTSEKI
KKQFLDSPTKAKA
GKKGSPSPTKAKG
ERSETASPDKRKD
KLDTLDSPKAGKF
LWKDPLSPSKWKE
KSAPDLSPTKQKK
EPVASPSPPAEKG
PLPQPQSPSAAKN
DDCSPDSPSNMKG
KLETLDSPKAGKF
AATDGQSPKKKKP
MHLQPTSPTAVKQ
EKRALESPNEGKE
CQVPGSSPLHDKG
QRQTVASPSANKH
EGLLQSSPTKHKL
MHLQPTSPTAIKQ
CQVTGSSPVDDKA
HGDAPHSPVKEKP
LFSTEKSPKSSKP
SSESSISPPGSKQ
SSSRFASPEDSKN
SHKTSMSPSPPKS
GGVTNPSPNKDKS
PGGGGYSPPGDKS
SLSRRYSPDDYKK
PAAAATSPTKKKQ
EQLSGQSPVFSKA
SNGGEYSPKSSKP
AEVDVSSPDGKKG
AGCSKESPSAGKH
SDGSVLSPTEDKS
LTQDDWSPTETKG
AAPSKSSPDSKKS
VQSVPDSPMLDKN
SSPPDVSPSVTKT
NEVNSESPIHEKM
SSFVVKSPKEKKK
SFPEQDSPHENKS
PDEPPLSPTSQKI
KVKATESPEGEKT
SASGRISPNDTKM
AKRSSTSPVHPKN
ISSPGDSPDEVKA
SAPQASSPSANKP
NPSVHTSPSPSKV
ECHRRSSPLSPKV
DVKIPESPAGNKT
KHDNNISPSAKKI
NPSAPPSPMHPKL
EVSNTNSPDLLKG
PPAPAPSPKKKKT
LGVGDTSPPSRKG
YFQESSSPKMAKS
RSPAEPSPAVSKG
QRSSLLSPKVPKI
FRGLLSSPDGSKV
SSSRFASPEDPKY
KKADDKSPSSKKL
QSSPASSPAAVKG
NTAPSASPDGAKK
REMSRSSPPPPKN
NTPLHESPDALKT
PQQQQTSPLQTKA
RKSISPSPPLEKG
ELPNINSPLYEKS
QDLACESPLAGKV
KDHFISSPKSVKE
QLTVKKSPGDPKE
TLVRPQSPAVDKA
GELSKSSPSPDKD
PKDIKTSPLIAKE
RSGWLSSPETGKD
TVKKEKSPGDSKE
MARVHASPQPYKN
RCMVSLSPPPPKA
KANKSPSPAVAKE
......SPK....
ATSEPSSPKSLHS
NDGEPSSPKVTCI
ALSEPSSPKSFFE
EPAEPSSPKVTCI
SQSEPLSPKKSTK
WSSETLSPKEQET
ATSPISSPKLIEL
NIVSPDSPKEASP
VDDEPTSPKVTCV
NDGQPESPKAIPM
ANGEAASPKKQSP
RRSSPLSPKVPET
ETVLEQSPKDTVK
YDEELSSPKFAPP
ASSPVNSPKVSVV
SLGETSSPKQQGS
ESSNSKSPKEING
ASRENISPKDPHP
QLGEAASPKEGLK
SLSSQHSPKDSES
EGVQGHSPKVVTK
DDELVSSPKEAFS
GGSSENSPKNPVP
AQDAEDSPKMEEA
SASVISSPKITES
GGVGLDSPKTTGL
AKDYPASPKAQQL
ESEQQESPKDQSL
DEDQNASPKQTTV
QGSHELSPKDLDA
DEKKADSPKESEQ
AEVIALSPKTLMA
ASSPAKSPKLLPD
LPSESASPKAKAK
AYTSGFSPKFGES
APGDDASPKFLGV
KDVPVESPKSPVK
DSTTGSSPKTSSI
PVQVPSSPKDVPV
QGEGGASPKHESL
ARAKASSPKMSPD
AEVIALSPKTLLA
YSTGPPSPKFLSG
SPMQSSSPKVRPD
NRVTSHSPKAMVS
DSTGLSSPKGALL
GGAGLDSPKTTGP
DEFPAKSPKKPHE
QLSLSASPKQQQP
PQEGGASPKHESL
GKHSPSSPKHDRS
EVSGTTSPKLPSK
KNDNCNSPKDIVY
SPPPISSPKIKEL
LKTPENSPKAAEV
ERDDEQSPKSGAA
EIIRPKSPKSPAA
NGNDLKSPKKQDL
GNVAGDSPKCRDL
KVSSAVSPKGHHA
PHPAPQSPKVPTA
GQQEKPSPKVFYG
SEQRAESPKADVK
DDFVRQSPKYRHY
STASVDSPKERIV
DSNLILSPKLSSA
EAEDDFSPKEVNQ
HAVTSVSPKSSGS
HPVSSVSPKSKIT
RAKASSSPKMSPD
NNGDDPSPKGNNG
PLAGEASPKNNAS
PTLLNVSPKAVLN
...R..S.SP...
PGARDVSRSPPPP
PGAREVSRSPPPP
PAARDVSRSPPPP
REAREMSRSPPPP
APSRKRSRSPPPP
PPPRNNSRSPPGA
AASRKRSRSPPPP
PPPRNNSRSPPAA
PAARDVSRSPPAA
DGFRARSRSPGKP
NSRRNLSRSPPLD
RPRRNISRSPSPH
SPPRDASRSPHIS
RRHRDRSRSPTSN
KPSRVDSRSPKKQ
KKQREESLSPSKS
PARRHFSRSPSPR
GRGRGRSRSPYIA
SPRRRYSRSPSYS
GRGRDASGSPSAP
NSRRNLSISPPLD
DKARESSGSPVKD
QKKRTRSISPQGR
PPRRYASVSPPRR
KKQRLESLSPSKS
AGMRAASASPQGP
FVYRENSTSPCYY
FAPRTRSLSPIPK
YDGRLRSRSPGLN
SPAREPSPSPVQA
AGTRAASASPQGP
PKSRQASGSPSGG
SRNRRISRSPHSK
PRKRRLSPSPPPT
EQQRLRSASPSPS
EHQRTASSSPEHP
RRHRTHSISPDYD
NSKRRRSHSPVEY
RSRRDRSVSPYRM
ATHRASSVSPPTR
QISRGGSLSPSQK
QLERQCSVSPQHA
RAKRPKSPSPEPE
NSPRRLSPSPTPA
SPPRKMSPSPERS
SLVRLPSSSPSPP
EVERGRSSSPSQL
ATDRGPSASPGSS
GYDRPPSCSPGTG
....R.S.SP...
RIHVRKSVSPRPP
RSPARISRSPHRP
RTHVRKSISPSPP
KKRGRDSLSPARR
KKRGRDSLSPERR
RRSPRRSRSPDDY
RSPARISRSPLRP
RPSPRRSRSPADP
RLSSRPSPSPSRV
STSPRRSISPRRH
PPRDRSSPSPQRP
KRHDRDSSSPDAI
SHRGRPSPSPDAG
SASPRRSVSPVKE
SASPRRSVSPAKE
RYAKRSSTSPVHP
KIHSRSSPSPSSY
GHHQRHSRSPDPG
EPRKRDSGSPDFQ
PSYGRRSYSPAAR
RKRNRHSGSPVLK
LDLSRPSASPERP
SSPARRSASPPKS
EDKKRRSYSPASR
QRASRSSASPSRL
PLPSRRSSSPFAA
PGRSRVSASPSPR
PFPDRSSPSPSAA
SPEGRRSTSPYNS
SSSSRRSSSPFSA
SLFVRPSSSPRHG
ASPSRLSPSPRSM
...R..SP.....
TTSREDSPPGYGP
GSDREDSPGGREM
SREREESPYTRHS
RDGRDYSPPHRDP
TVQRADSPPSSPQ
QPQRDESPYANDA
EKPREESPIGANE
GPSRAESPTASSM
SQSRQESPGAATP
KEKRDESPLPFSK
GPSRAESPTAGSV
SPQRKASPSTNDE
SRQRGDSPPPLPD
SGERGDSPPPLPD
KTMRRYSPPYRSP
TSSRAVSPPGYGP
KGAREESPYDNGY
SECRRSSPPPRPP
RERREASPGYDRP
NQDRKDSPDAGDG
SRSRRESPSASGS
SPQRKPSPSTNDE
TPTRDASPGQGNQ
TSKRASSPQTDAE
RPDRRHSPHGRYS
KSLRLDSPITDEG
RGGRGYSPPPYGG
RPERRHSPYGRFS
RSTRHKSPEYYNY
RSKRASSPAKSPK
DAMRESSPPPPPP
TSKRAFSPQTDAE
SPARNLSPQIRSN
ADSRAQSPGTPSE
LQIREESPEVTSP
SPARTLSPQIRSN
CGSRGASPPPPPS
SEHRLESPGHIAV
RSPRLQSPISKES
PQRRRFSPPPRSH
SPPRRPSPVHGDA
SPLRRKSPSSGPL
SKGRLVSPDGNEK
SAPRAASPDAGAD
GSWRISSPGDDPK
RARRNSSPPVLPK
RSKRRPSPHSPEH
RPRRQLSPGFLED
GASRAQSPGAGAG
YMNRQLSPIPPSP
SAVRDSSPLHHSM
RRRRDFSPPPPRG
WHGREDSPIDVVV
TYTRRSSPLSSPF
AMLRTESPAAGHS
SSPRDKSPFILQQ
NQERVKSPDGTNN
KLSREYSPTGLGI
AVSRAISPPASSS
RQRRVQSPAAQEE
PFFRNDSPPESPL
KRRREASPASADH
EDERAPSPNHQDE
TPVRATSPNCSQP
AMMRNNSPEIVPN
SPSRGNSPVHLLH
PRQRAASPVKAPP
STPRPASPPPSTA
AVLRTESPAAAHP
SANRPLSPEGRRS
VRSRNSSPSYGET
DYGRPASPVYGSY
EPPRFYSPLSSAP
PLPRATSPPAASP
RYRRKSSPSVISS
GGVRAASPSGAGS
SAARPDSPDVEVK
RGDRTPSPMADRS
PRKRRLSPSSSPT
TTLRTPSPIPPVA
MEKRRTSPAPAYN
HSHRRHSPYSSAG
VVSRQASPAPAPA
PPRRLSSPLPRRA
PFGRVQSPHAMVI
IVLRDTSPILESM
TTPRLLSPTSKDL
EATRPSSPASEEK
EDFRPSSPGTTMT
GRKRQPSPENTID
LVRRAPSPSLPPI
LVPRHVSPDPTTF
LPTRLPSPFSSRF
ANGRHMSPPDVVA
LIRRTPSPCLPPV
PLSRCVSPLPKRA
......SPS....
QREESLSPSKSRS
YNGNEMSPSDQRQ
SKDDPDSPSGKEQ
YNANEMSPSDQRQ
QRLESLSPSKSRS
AKTKPSSPSKSAN
EQHTSESPSKQRT
SSPGGVSPSHHRS
NKRLGASPSDLRS
PSQKADSPSEGLT
RSGGGDSPSSPRL
GSPVLKSPSHSRS
LKDKAKSPSSSTD
QQTESASPSNCDQ
KQLSEKSPSSGDQ
PRDFPISPSSARF
PRRAPSSPSPSAS
LKGARESPSHGGT
FEKFGMSPSKGVL
DDTEISSPSGSNK
HKKARVSPSSAAM
DSENLSSPSSTAS
VSGFQYSPSPQRF
ASQPAASPSSRRS
VPKVDKSPSNKDQ
HRGGIDSPSWRSG
SVTKTYSPSSIRN
SKQVNDSPSVEVE
KKPALDSPSQQGD
DDAEISSPSGSNK
AEQHPSSPSVKDT
KQLSEKSPSSGDH
DDSSPDSPSNNVK
LEKAVASPSTSRG
ASEEPNSPSLNHE
GMGGPSSPSSRGT
ARADGSSPSYGST
LQEQSASPSNGSS
SEKGSHSPSVVHD
NLESESSPSKNAN
ESPEVTSPSHGAD
LADDIVSPSAGRE
NDSEPNSPSGSPN
SHEKGNSPSSAAD
KSELASSPSTSVK
QETGYSSPSVHHS
SRGGSLSPSQKLT
RKGSEVSPSKRYP
KVQMLKSPSFQSS
GRYMAYSPSPSTT
DVVASSSPSKAAS
GRSYNHSPSPPRG
FRNDVLSPSSQET
SPSHAYSPSSPRM
KRPKVSSPSQPPD
SSRQFASPSNDGQ
LTAGHESPSTCRS
ERFGLASPSSSDE
PSSAKYSPSHAYS
GGRGGSSPSPPPY
FGMHDSSPSKRES
SSSDPHSPSPSPS
DGDGRISPSELAA
ASRAPASPSPSPS
DRSAPPSPSNGLA
LRFVESSPSSSYC
CSGDSSSPSSSAP
GKDSGASPSTEEA
LRSGSTSPSLVRV
CSADSSSPSSGPG
DNSLYSSPSGKAI
KTDGAASPSPSPA
PENKETSPSSITK
PAVDPSSPSSRAW
MGKANKSPSPAVA
RSKLTVSPSNENE
SDLVIESPSNVQT
AEYFADSPSAGMA
GDGAPASPSSDGG
DNVGRTSPSTSSH
AAKVWVSPSERYA
DDPESDSPSALSN
EKAPPPSPSPPRA
PPQQQQSPSEEGD
GSAVDKSPSDTTL
PSPDRSSPSAVAA
PPRLAASPSPSYS
NSSLGSSPSGEDL
AGQQPSSPSLSAA
HPSPPDSPSVKHA
MDSLRMSPSEVSG
RVTISCSPSSTRV
SVSAPSSPSYRGG
KIHSRSSPSTSSY
QSSSSSSPSSLTT
VGANKSSPSQSSS
STIEKTSPSPSSS
SLESGSSPSKASL
SGAAAQSPSSAPN
PAADHASPSTSAS
VGHTVTSPSDTAQ
STIEKASPSPPSS
HVRKSISPSPPLE
FSSPRVSPSEAAV
VAEPQLSPSEKLN
AESLGKSPSASDL
YNSPNESPSHPSY
[truncated: 4,642 more rows]

## Sheet:  T motif
Table S7 Phosphorylation motifs identified in phosphopeptides
Motifs centered with Thr
#	Motif	Motif score	Foreground matches	Foreground size	Background matches	Background size	Fold increase	Subgroup	kinase
1	....P.TP.....	30.95	96	945	4019	592290	14.97	Proline-directed	GSK-3, MAPK, CDK kinase
2	...G..TP.....	29.39	64	849	2679	588271	16.55	Proline-directed	ERK1, ERK2 kinase
3	...R..TP.....	23.57	42	785	2319	585592	13.51	Proline-directed	ERK1, ERK2 kinase, CAMK2
4	......TP.R...	22.62	32	743	1866	583273	13.46	Proline-directed	CDK kinase
5	......T.SP...	28.52	42	711	3466	581407	9.91	Other	novel
6	......TSP....	32	49	669	3391	577941	12.48	Other	novel
7	......TP.....	16	142	620	26691	574550	4.93	Proline-directed	ERK1, ERK2 kinase
8	......T.S....	16	120	478	46737	547859	2.94	Other	novel
9	......TSD....	23.42	21	358	2419	501122	12.15	Acidic	Casin kinase II
10	......TS.....	13.54	73	337	41251	498703	2.62	Other	novel
11	......TD.....	10.14	45	264	26299	457452	2.96	Acidic	novel
12	....S.T......	7.65	45	219	36439	431153	2.43	Other	Casin kinase
13	......T..S...	6.43	36	174	33087	394714	2.47	Other	novel
Parameters for this run:
fgtype = 'prealigned'
fgcentralres = 'T'
width = '13'
occurrences = '20'
significance = '0.000001'
bgdb = 'uploaded'
bgfile = 'Zea_mays.AGPv3.28.pep.all.txt'
bgtype = 'fasta'
bgcentralres = 'T'
Results for (Central Foreground Residue: T ; Background Residue: T)
Raw sequence data (motifs followed by their matching peptides):
....P.TP.....
QNEDPETPRSSRS
FDSIPGTPVQKSV
FDSIPGTPFQKSV
VTSRPTTPSRRSS
QDSEPQTPMSIVK
SVGTPSTPRSRSN
FDSVPGTPVEKSV
TDQRPNTPRSKHS
QGSQPSTPSASSG
FDSVPSTPMQRSV
FDSVPGTPVQRSV
LDSIPHTPRVNGK
EDREPSTPTSEGS
QGSTPSTPSAGSG
HNARPSTPNSRSR
QPSGPRTPRSDDD
EVESPRTPSRSGE
SDEQPDTPSRGVK
ENERPITPEEKEG
KRSAPSTPKRSAP
QDEDPATPKLRWE
TNQGPNTPRSKHS
EAESPRTPTRSGE
ELSYPSTPQSERS
SVSEPSTPSKVRF
QNQSPKTPSRSAP
DDKRPPTPVRDMK
DDERPATPPDGES
QRSRPPTPQHGGA
SRTRPSTPVSPCS
QEAEPTTPTSEES
QEAEPATPTSEGS
RRGRPRTPTPGSY
LKGEPRTPPSDRG
SIQRPATPNKSSR
KRSAPTTPIKGGA
TLSSPSTPGSRMN
VNTRPSTPAKTRP
KRSAPTTPIKDGA
NCSQPTTPRRTLG
RGSKPKTPEGSWK
EAQAPSTPTSSPS
SQTGPETPKESFQ
KSTAPSTPIGESV
VDGSPGTPPPPGH
SSSAPVTPPLSSP
RIIKPSTPFDRSV
VVFTPSTPTHRRY
GGGTPPTPKDSRP
RSGQPSTPPSPNG
VSSEPTTPEHQQP
STGTPPTPEKSGR
GSNDPNTPSKASK
SRRGPFTPTAKSE
AQGAPSTPRAHQQ
LLVDPNTPRDSKW
SPASPSTPPRPRT
SQTGPETPKDIFQ
GGGTPPTPKDSKP
RRSGPATPLLKWD
ERTEPSTPAPASE
CNDTPQTPEGKNT
LSLDPHTPRRGGP
SKANPSTPQSVKT
AASLPGTPDRGAQ
GADAPGTPRSPTV
RLSAPRTPLNDAQ
SPVDPRTPSYSKH
PGSAPTTPARRIL
LPEAPPTPDRLND
QLNTPTTPAETSR
DEESPATPKADAF
VFHSPGTPNYPRH
PGAAPVTPRVLRK
APERPRTPSVQPT
GSGGPDTPVFGDR
PSESPVTPSRQLL
PNPEPSTPITHDN
EPVSPGTPSSVAA
GADAPTTPPPQSK
HTPSPRTPSSAGE
STTPPGTPRASAA
SPVGPPTPPRRLT
VPARPPTPTPPSH
LPPPPLTPRSMSS
PSPSPRTPTRDAS
PLKRPITPDELEY
GGGQPDTPPTTPQ
LLTPPGTPRVPAL
ATHSPATPGSNPF
DAGLPLTPKNVDP
STTPPGTPRAAPP
RQAAPPTPLPPRP
AAKTPATPPAPQT
AVAEPKTPPPPPP
VSPCPVTPAVLPT
...G..TP.....
TSSGTSTPRGDAP
TSSGTNTPRGNAP
SPRGDRTPSPMAD
EDEGQRTPLHRTS
YSSGTRTPLEDKP
TERGAYTPSSGKD
EDEGQQTPLHRTS
EDVGNHTPDPDQS
AATGAFTPDRVAC
TRNGSSTPDDQFD
QQQGDATPLPAAS
RSTGMQTPERRAS
ADDGDATPSPPRH
GGEGMSTPSKMKE
NSEGENTPPSSFK
ESPGAATPLRQES
KKGGGGTPPTPKD
QPDGQRTPVGGAQ
AATGSFTPDRVAV
KGGGGGTPPTPKD
VCDGAFTPPRTAP
TTSGASTPLTGGS
GEAGGETPRQQAV
PRAGGVTPESPTN
DTTGASTPYTAAI
SGVGGNTPPPPPP
DTNGASTPYTAAI
GYAGDDTPKAVFP
SPEGEKTPKRGRS
HKAGDSTPEELAT
VSYGDGTPDSAGK
TPLGSRTPTRSPN
AAGGTETPWAQTP
SEYGLSTPTDGAN
KLPGGVTPTPGKK
VEKGQGTPLKDIP
DGDGNNTPQIPPI
GRVGDATPSVRRN
AEMGTETPVKKPD
AGAGRRTPTPPSS
PAAGTLTPRAAKQ
DDDGAGTPPSNNV
PQSGGVTPMARQN
VSAGSATPELLTP
ANSGDGTPPSPRE
SGGGGSTPNPDGK
LSRGHSTPLTGER
EGLGQHTPGRSRM
DPDGFDTPRSRSS
GDAGRRTPSKVLV
QARGACTPGNSHD
CEQGVTTPEIYES
GARGRATPTRTPP
KRAGELTPDELER
TVKGNVTPDAVLQ
LSLGSATPELLTP
FAAGEATPDPSVR
LSLGCETPRESIF
NRSGKITPIQGFE
NDTGVQTPQQFRL
AGGGGTTPVNIRG
SKFGGTTPSWSSA
PHPGRRTPSGAGA
RRGGAFTPAAKSE
...R..TP.....
RRQRRDTPSPVHG
RRQRRNTPSPVHG
KRTRERTPTPGKY
RRQRRDTPSPVPD
HRAREETPEDRHP
VPFREPTPSNSSI
TRSRSPTPVHGDD
TRERTPTPGKYCG
TRDRSPTPVHGDD
SRTREGTPNALQQ
YARRYRTPSPERP
SRSRSYTPDDYKR
FARRYRTPSPERP
VPFRELTPSNSSI
DPRREHTPPRGPG
RRKRAATPDDEAE
GRPRTPTPGSYLG
SARRTPTPTPTRT
SRVRDSTPETHEY
SPPRSTTPTPTLG
LRERVVTPEARRG
SISRSTTPDPQLI
QGQRASTPSDIAT
QGPREITPPVSST
NKIRSPTPSRSPE
VPARSSTPVNTRP
PPQRSPTPAKHAN
VLKRQDTPMPIRK
AASRLATPPEKQG
AGRRTPTPPSSGS
YTARSITPPADRN
SGVRYRTPSSPDL
EAVREGTPLTAKA
RSTRETTPCSLIR
AEYRAPTPAVGTP
DNYRLRTPYGSPP
AASRLATPPEKGK
PLARVLTPEPKES
NHRRGSTPNHDAE
ELGRAGTPPISPA
RVSRARTPLGAAY
PSSRVATPAASMA
......TP.R...
PDSPAVTPRRSRV
YGGPGGTPNREGD
PSHPAATPRRGYA
SKTPDGTPSRSRK
SLAPIFTPPRSVA
ASADIHTPPREAK
TSLAASTPPRSPR
EGSEAETPGREAS
SLAPIFTPARSVA
TDSTGVTPTRTPT
APPSSSTPPREYD
NSSVASTPARGGF
AKLEAVTPSRSYE
RATPTRTPPRSSS
ASGSRATPTRSPS
PSPSSSTPRRRPS
EDEDGGTPLRRRK
DTPTVATPFREPR
SVQPTATPRRGFA
PVSPVRTPPRMLV
GMTPLRTPQRTPA
YEPTGETPVRSEP
NSSVSSTPARGGL
NALSGGTPGRLQF
QQNNEHTPQRERL
RWDETPTPGRMAD
DEPSCSTPRRRRI
IGRWDATPGRVGD
VDVVVGTPGRIID
EAEETPTPSRRRR
TPRLGMTPLRTPQ
DSAATATPRRLSP
......T.SP...
RNGGSSTDSPDRG
ETERSETASPDRR
SHSVRRTRSPDMH
AGDAVETGSPSRD
SHSLRRTRSPDMH
GGNGQDTDSPSKD
EGSHEKTHSPDLS
GGNGQDTESPSKD
QGDYYSTGSPVDK
PPPPAETPSPQRR
PRGLSSTPSPSRR
RRTKHQTDSPDDS
ARLERDTPSPDGR
FKDGQFTTSPVSH
RFDVEATASPTRA
MGSLGETSSPKQQ
IPSPADTSSPARK
NETQPETGSPLRK
SPSPPATASPSRR
HHPAVATPSPVKA
LGSRTPTRSPNCS
KRSPSVTSSPVAA
GGGGASTASPRAA
MGITSSTSSPTSS
IADSPYTTSPNGK
KKDTAKTASPGNS
TLAGSPTSSPNED
SRDSPATHSPATP
HHHPFATSSPPSS
EQPPVHTPSPRTP
SAEASPTRSPQKE
SEKVKATESPEGE
HSPKVVTKSPRQS
AKSLLNTPSPYGT
DDNGAVTASPAGG
SSTSSPTSSPESR
RRQQTGTSSPVVS
PQLIRRTPSPCLP
PSEVSGTTSPKLP
KLARSPTTSPPAA
TNTTLRTPSPIPP
LLESGQTQSPPET
......TSP....
KDVATQTSPAISR
KDTFEATSPRHGY
KDVATQTSPELSR
EQGNVHTSPVSGN
KDAATQTSPELSR
KDVEAGTSPPAAP
KFLSGPTSPAKAR
SDEDHSTSPTRSR
EQGNVLTSPASGD
KLKEIVTSPGPER
EAGGEATSPLEGR
VQTAPDTSPRARH
KDGQFTTSPVSHS
TKSSPPTSPLKSR
TTTKAATSPTKPQ
FVTSVGTSPGAEQ
RSINPPTSPQAAT
EGAEGSTSPTTGQ
TKVASPTSPLAPV
RRINPSTSPQAAT
IEVEPCTSPRRSN
PQTVSGTSPTKRG
EFSTPPTSPRAEE
VGGADGTSPSRMR
HDNVGRTSPSTSS
QLGVGDTSPPSRK
SNENEATSPTSDS
RARSSPTSPLTPS
TPKPVKTSPAAAA
YAKRSSTSPVHPK
VHPKSSTSPTDST
ALELVVTSPREET
RLRSDDTSPYSPE
QFIRSGTSPNQIH
EESPEVTSPSHGA
HVDVADTSPTRAS
TMEKRRTSPAPAY
TVGHTVTSPSDTA
LLSSGATSPRTYT
QQPVHATSPLPQQ
TTQAMKTSPIEPL
VYRENSTSPCYYD
PPQQQQTSPLQTK
AAEPASTSPKRRK
LARSPTTSPPAAA
PSHSRATSPSRGN
ASPASPTSPPAPA
SNSSSRTSPAKTI
RSTRLKTSPGSSP
......TP.....
SFSKERTPPSSPT
KGRSTQTPRSGND
QQQQQQTPPSETK
DDDATTTPRGDGD
SQQDAGTPRSLPP
VAGATGTPRSPWT
PRSEFSTPPTSPR
PLDEFATPPSSPT
SADELATPRKGST
KSDATETPRHHDD
STSARSTPSSPTS
GESASKTPDGTPS
DDGDGATPSSPGR
EERSGGTPPAAPT
DDTKTQTPPQAPE
ASPSSTTPPPSNR
TSGDEQTPDSSKQ
GIRTGATPRPSNY
PVEQQETPKSRED
PPSDRGTPDSLPE
STSASSTPRAGVG
STSARRTPTPTPT
GLRTGATPRPSNY
ESEKNDTPREGAK
LASYSQTPRLGMT
PTPAVGTPKPRND
SEPSQSTPPPPKQ
ESSVLKTPLSDKK
PAGDGSTPGKRGR
NGAADTTPKKKKK
GETATSTPRLDVS
QFVKHFTPPSSVT
EVDKHETPRKQEA
AAAPEFTPRSAAQ
DYDWLLTPPGTPR
NSTPRRTPPDSPP
AKGEQFTPRWFNL
EDDDEWTPPPEYE
PTPAVGTPKQRND
AENALKTPLSDKK
KKSATATPNAKWR
NSSDYGTPPPASV
VEQQQDTPKLFNR
SHSSHGTPSKDDA
KESAAETPEEQKS
DGSTHTTPLSPSE
ATPELLTPRSYSG
AEKINETPTGEPA
ASVASETPGGRKR
PAITRSTPSSPTS
PRGALRTPPPESP
PPRDESTPRAPRG
DAYERATPPGTTS
EVGEGTTPRGADW
SAEHQYTPPKARQ
RQPARKTPGSGGS
SEQKGQTPSATPL
PAGDGSTPVKRGR
SSSSASTPASPAR
TETSSGTPKESTP
PGVTRSTPSSPTS
GDASTGTPPTPEK
QELPLKTPENSPK
PKSITRTPVTSPL
AAAAAPTPGESPR
HSDTNITPKSLTS
NKADADTPAGETK
EKETNGTPSVKDR
DEYQSSTPFFCDD
SSFEASTPKASNG
GRDILSTPDSKQA
APAVSTTPPGTPR
NEKASHTPDFRSS
DTTAVITPAGSPT
NKVDQATPTEHGE
EFAEGTTPSGRNQ
SEEKQSTPEHQRN
VASDKGTPIPSSS
GGGDAHTPRQRQG
TSRDHNTPDDANG
ESSFHQTPPHLRA
HLQQQATPTPTPT
SDDQQRTPGAAQY
GKEKVATPESPAP
EDPSELTPRTYNI
RHSPRSTPSISRR
DPSTASTPPAEVA
HTPLAGTPGSKSR
DDYQSSTPFFCDD
SLVLDETPRMSDS
YRANDDTPPPDGR
SSEEMVTPRAAAS
TQRITETPTDEPA
PGGVTPTPGKKQR
SSPAAATPSADST
TPAVLPTPRLSPS
SKRKSVTPDLEMT
QISTTATPKLMSG
IKADADTPAGETK
DRLSSQTPNNSPA
VSSPSVTPASPSG
TIADEQTPKSVIA
SGSQLNTPTTPAE
TQKITETPTDEPA
APPSSSTPPLECD
AARSSLTPASGRW
QATPTPTPTKDIQ
KSAAGFTPVKASP
AAAVEETPEKKAA
PRSTTPTPTLGGL
NAAYIGTPGKGIL
VPQTRSTPPPAAS
RRSSVGTPSTPRS
GEETCMTPGQTAD
EVGANQTPPVRLP
LRTPQRTPAGKGD
KVIPSTTPSASQT
WDAPDATPGIGRW
QKELDHTPTVKTD
DRIYLGTPSKIAI
PLRAMATPLASPV
GQTPSATPLFSFK
PVELVGTPGSVDK
LNSVLATPKEGDN
GVTPTRTPTERSP
RNRWDETPTPGRM
HGHHSTTPTSAAA
ASTPGNTPLKAAA
QSPAKITPEKLAP
ALPYKRTPPTWLK
DDLPSPTPSGDEG
ALPYKRTPPIWLK
GAVKDLTPEQGRG
SKRTKLTPETAKV
NIKNDFTPEEEEE
RLSPSPTPAPSTP
SRAALPTPQHAEA
LFKEDTTPSAKAS
YYQPALTPEPRQL
LEDLRKTPNPFYL
LDVSAPTPVSHLS
ARLVVHTPLAGTP
......T.S....
GGEDSGTGSDDET
GGTVERTGSLGPE
TGGSSRTKSNSGP
DPSRKRTSSGELS
DHRRHRTHSISPD
IRRRESTGSGSNT
DHSSSPTRSHDGD
SAEPRRTTSDSAE
DTCPSPTGSSSPI
GKLSERTISDELP
DPVPSPTTSGRKR
KGDIEGTGSNGED
SRRYEKTASGSAR
DHSTSPTRSRDGD
DPIPSPTTSARKR
TDTHMRTGSAGDP
DEEAGETGSDREA
QRPGSSTSSTSER
AEGSEETASAGPD
GEDGGRTSSASDL
EDSCSVTSSTSTR
DGGTTETDSDESS
MMLRSRTFSEGKL
DDRLSPTSSARQP
QRSGSSTGSSSPG
DDVRSTTSSTNTP
VGLPSGTGSRGGE
AFPYSPTGSLPGS
KGGMKRTRSVNAV
LDGSEETASAGPD
DGGTTGTDSDESS
SENIKRTSSANPY
AAPASETKSDAEP
DDVHSTTSSTNTP
DLFAPRTRSLSPI
VRGSDDTDSDTER
DSDVPGTFSEENE
VKHATRTGSAPNL
SSAMRRTTSLSDL
TISKSETTSVDDL
SQLPSDTGSQNGD
STLKEETLSDTTS
GAGMRRTCSEDNL
GEQDEITSSNGTR
SPSNSSTASSSAS
AETSPPTASTSPE
TRTYAGTTSGSPP
GAKEEPTSSGTNT
PRTFFRTFSVGPR
EDSCSVTSSTTTS
DGSLEDTASSPVN
NPEIKRTLSVPDH
AHKRSSTVSEDEI
KKATTATGSDEDH
IAVYSGTVSATER
NWHSNPTSSGEKT
EKAREKTLSDQFE
LPNSPRTTSGAST
AAPAPETKSDAEP
DGYGAGTGSAQRL
EGKLARTESAVAE
NTSFGGTASNSGP
KVRRQQTSSASSN
NDIKGATGSEEGD
KPEDTNTSSLDAE
INSPKITSSGGTP
RSRFARTRSSPEL
ERSLLPTSSDISD
ILDGNQTDSDSNT
VRRPQRTTSSGSF
RSSLARTGSCFAA
PSPVSPTDSGVAA
EWGYLRTNSFGSG
RLAGVGTGSGDGR
SNGVVDTTSCSDR
FQKKHQTASDQPD
PGPRPATTSGKAP
ADHGDSTLSGEAN
HDAESETLSRAGS
IPRGISTDSASVN
KEEHPSTESLKGS
SSLMKSTSSLNAS
AAPVPGTNSDAAA
SKDSRATESESGE
GTLQSETDSKTKK
KGSLEATSSRKHM
VSPDPTTFSGSAP
GSSRTKTNSGPLN
SRSSPSTSSYHDK
VSRNDETGSSGHK
NLGDSVTISREKT
EYDVHDTHSEPEN
IAQCFGTTSNDDT
SPHGIPTGSSPVG
KVQLLETSSSSSS
RSLRKVTSSTVET
YKVDEATCSTPRR
SPAKSATASSRSE
GAEVPETSSRDLV
KFEELSTNSTVSR
TTRSVLTGSDLPA
APRAAATDSVQPE
NSGEDDTSSLVDG
KDLQISTASSPRL
KLERQITLSEIKY
HQLDGSTNSADNV
AVVEAITTSEAGE
LTSSLSTKSLSLR
QSKHALTGSFEKV
CENMEKTRSSLDQ
AVPDGDTTSLQAG
SIMEGITSSSSRS
TAARIGTASSASR
PFVVLETASAYTS
REHSVDTESVPAA
KRSTTLTASHLAI
ARSIAATLSSAHS
PISAYKTRSNISL
RRDSDVTVSGKQA
LSNSFLTNSFRGK
......TSD....
ARNKETTSDDEDE
AVQDASTSDMEDA
AVQEASTSDMEDA
NDLLLSTSDKEDN
HEENLHTSDVESN
SNKRQKTSDGEPA
KLTRDITSDEESN
SSVKGATSDEEYE
SSRECSTSDAEID
LEEAKRTSDDEAS
AEPRRTTSDSAEP
QEKKEDTSDKTED
SHERERTSDEPGR
QDAPVETSDDAGN
FTDRPPTSDGPPA
EDTLPSTSDDDNG
TGLDASTSDRDGD
TADSQATSDDDEE
ANLNRTTSDLAAI
FYMEPDTSDSGSM
GRHDGYTSDTFEE
......TS.....
NAPSRNTSFGGTA
NAPSRNTSFGGAA
NPPSRNTSFGGAA
KRKSGNTSAEGEP
NQTSRNTSFGGAA
HNDVDNTSEGGSM
TRPSSATSTSNSP
DHPDSPTSVGGAA
KTDSEVTSLAPSS
ISKSETTSVDDLP
LVQSNATSGGAAS
AVCSFVTSVGTSP
FIKGFDTSGGEDQ
LRKSKSTSCDSST
PEDLEGTSGDGGV
SSSNTNTSGGASD
NEASRGTSESLEC
PVPSPTTSGRKRQ
TSISSVTSRPTTP
QITSPETSGPGQE
EPTSSGTSTPRGD
QQQQRPTSASASS
PIPSPTTSARKRQ
KQKQELTSGDEQT
LEDRRDTSIENDA
VKSKSPTSGDEGQ
KSESDVTSLAASS
EDIGSPTSIDAEV
VADDEVTSHRFTP
SSHGGHTSAGSVP
HACVGGTSVREDQ
GVAVRATSGGEGA
HHSTTPTSAAASP
PADRNGTSRSPPP
LASSPSTSVKKLV
KRNYRPTSNNVES
TPKIMSTSASPRQ
NVIPSKTSFSNDH
IAQTFGTSQHSSP
IDDAASTSGQCDQ
SHHPDSTSASSTP
ENDHEKTSQAGSL
RSIPYSTSEEAKA
LISRQATSVEGKE
RRSASHTSLSESD
GPHSHSTSTTPTG
IAYISGTSEQRHS
DRALSETSEDDRD
ITPKSLTSNAVEC
KLIDQETSAPPKS
ARLDESTSEGTVR
RTYAGTTSGSPPS
DESDGETSTKKKR
GTVGSDTSNDAER
DGHFLKTSCGSPN
FGSPKRTSLDGGS
DSNFSSTSRKDIS
VSPQDDTSQVSKS
RTSVLNTSISSVT
KDKKVSTSINDNN
LSMATRTSETGDG
GKQQASTSAEEPD
SASEGDTSEQSAK
DGGVASTSNSPRS
RPTRTLTSFARGV
ADDTEGTSKVVEE
PGLKRSTSTPFMN
SLQRSLTSAAASK
EPAAEATSREVAV
TERGGMTSHAAVV
AWSDGATSTLIDA
AAEVPQTSKSSEG
LDGETATSTPRLD
......TD.....
RKASDDTDDDDDD
HHTADDTDDEEDD
GEEGDDTDADSDF
INADLDTDDDRKS
RQPKMDTDDEQSE
AASDKDTDDDISL
MLHDQDTDDDTNF
ENEGKETDADENQ
RGPHASTDDEEEE
TGAHSETDDDLIE
SNADSATDDDRSR
GAEKMDTDGENQE
REASLPTDWDEED
KSGAADTDEPSES
KDDDDETDAVVGK
AEPMDLTDEEKDR
HIDDGLTDEDEGN
GRGGWDTDGEDRF
KDNGDETDAVVGK
AVASADTDGSDDR
IESKMPTDADELT
PRRSEDTDGEDVS
SGIESETDQEVEA
ISAIESTDDLKGK
RITETPTDEPAEK
KITETPTDEPAEK
GDIDASTDYNMED
FDTENETDDQLQG
ENEQLETDTTRSS
TKSIGKTDYNEDN
PSKRGATDLDSDV
EEEPEATDRGPSA
GEEHQGTDNEGAL
LEDIDSTDNVDSY
EGEAEQTDAGRMZ
AAMADETDVSSPQ
EASAEGTDGAADD
TQYPSFTDRPSNL
TPSPYGTDRPQRE
SARSPATDDGGEA
NDLPGLTDTEKPR
TSTGAFTDERTIG
DPKGYLTDLKSMK
SVGRSSTDNFSKE
NSDAAATDPAPGT
....S.T......
TTPRSHTFDPGYY
FLTHSGTFTDGDL
FLTASGTFKDGEL
YQQQSPTTPSGQQ
AMTRSQTGDWDHN
PLQNSPTFNRGGQ
VTERSDTEDEREI
TLERSLTTTSASS
ENGSSPTTPAEET
SSSESSTTDEEHY
NSLPSPTRDNAPP
EPTSSGTNTPRGN
NSYSSGTRTPLED
SPASSSTTTTSPP
NLRRSLTTESEKY
RLEKSSTFLVGRF
DTANSGTTPKAEG
KLRKSLTYAGGEL
ASPRSPTGGTTSA
AASPSSTTPPPSN
KNGNSRTNTLSPN
TGESSRTREGTPN
SNLPSPTRLSNVQ
QTPKSTTFVEASP
SPAASPTRRDPNP
LLKRSTTLTASHL
ESHKSATGADTEA
RQALSQTGPETPK
VPSSSNTEDVDGT
LPACSNTATSEPS
KKLDSDTEDDDFE
DFSDSDTGPGKAK
EFQRSLTAGQLVN
SSSSSFTNHQLPD
SGPTSPTKARSEG
KGKKSATATPNAK
VASDSETTGEDKS
YRTDSTTGIDIAQ
SSKLSDTELASSS
GNVGSPTRQLKYQ
RESVSGTFIRRTG
ASVPSSTQPNRLF
AASSSSTQLSPRS
PLKQSVTVFKESP
TSDASSTLGTKRL
......T..S...
ADSVARTTVSPPR
HDLYDQTNRSPPP
SFRRQQTGTSSPV
SSTPVNTRPSTPA
DLSVANTAQSSPR
SKIKRNTLVSGGV
SRLKANTFLSSKT
DPTSAETGESDEQ
SKVKCQTLISGGV
TVTQVSTFGSPRR
MQNRRPTTTSPAP
AYDTEGTNRSPKK
ALLKAATGGSSDG
LPPPAVTADSPRK
ASLDGETATSTPR
SVTSRPTTPSRRS
HVSPDPTTFSGSA
GPELDQTHVSTAV
STGTAATGGSDAG
DESLEDTATSPIS
ADQVVPTILSRKR
GPVGDKTHVSTRV
GHQRRPTRGSEDT
REFAEGTTPSGRN
DDSSFSTEESDFS
VYPPANTLNSRSG
EDSAHATEESGEE
KHHEVQTEPSAEL
RRHIDATLGSGNL
HADGGDTGTSDDD
AQAEEETLASERA
LSPVAETEASSAA
YSRAGSTRDSPVI
KAEDKGTGKSEKI
SFFSLSTFRSKGG
NGVAKATATSADA

## Sheet: Y motif
Table S7 Phosphorylation motifs identified in phosphopeptides
Motifs centered with Tyr
	Motif	Motif score	Foreground matches	Foreground size	Background matches	Background size	Fold increase
1	......Y..S...	7.81	15	34	24098	300250	5.5
Parameters for this run:
fgtype = 'prealigned'
fgcentralres = 'Y'
width = '13'
occurrences = '15'
significance = '0.000001'
bgdb = 'uploaded'
bgfile = 'Zea_mays.AGPv3.28.pep.all.txt'
bgtype = 'fasta'
bgcentralres = 'Y'
Results for (Central Foreground Residue: Y ; Background Residue: Y)
Raw sequence data (motifs followed by their matching peptides):
......Y..S...
PSSYHSYSQSPPY
GEPNISYICSRYY
GEANISYICSRYY
GKTVYSYIQSRYY
PARGRSYSRSPQH
TDHLCSYVQSRSY
PDARRSYSGSPGQ
SPRRRSYSRSPPL
RSGGDGYGRSGGD
DASDFNYPASGND
ADSDFNYPASGNE
SGGDDDYGRSGGD
TSSGGYYGGSGSS
EAPGSPYASSPES
SLLGLAYESSDEE

## Sheet: Pie chart
Table S7 Phosphorylation motifs identified in phosphopeptides
The number of peptides in subgroups
Subgroup type	Numbers
Acidophilic	1549
Basophilic	993
Other	2266
Proline-directed	2557
Tyrosine	15
